# Supplementary material for: Deep2Full: Evaluating strategies for selecting the minimal mutational experiments for optimal computational predictions of deep mutational scan outcomes
Source: PLoS One. 2020 Jan 10;15(1):e0227621. doi: 10.1371/journal.pone.0227621 (PMC6954071; doi:10.1371/journal.pone.0227621)
Supplement: S3 File — (ZIP) [file pone.0227621.s003.zip]

Archive with 8 entries (7 files):
- SupplementaryData/
- SupplementaryData/ube2i.csv
- SupplementaryData/blact.csv
- SupplementaryData/hsp90.csv
- SupplementaryData/tpk1.csv
- SupplementaryData/nnm.m
- SupplementaryData/mapk1.csv
- SupplementaryData/aph3.csv
