# Supplementary material for: Deep2Full: Evaluating strategies for selecting the minimal mutational experiments for optimal computational predictions of deep mutational scan outcomes
Source: PLoS One. 2020 Jan 10;15(1):e0227621. doi: 10.1371/journal.pone.0227621 (PMC6954071; doi:10.1371/journal.pone.0227621)
Supplement: S3 File — (ZIP) [file pone.0227621.s003.zip › SupplementaryData/ube2i.csv]

variant	#fitness	#impact	dependency	conservation	av_corr	av_commutetime	degree	betweenness	closeness	eigenvalue	contacts	blosum	sasa	SS	wild_pssm	mut_pssm	wild_hd	mut_hd	ANHScan	PositionRangeScan	WildtypeResiduetypescan	SASARangeScan	Random15	Random25	Random50	Random85	ePCR_Random25
M1R	-0.1076294629	0	0	0.1503267974	0.1157947849	1118.99546229	0	0	0	0	7	-1	1.371	0	2	1	1.9	-4.5	0.68882	0.075059	0.073344	0.018266	0.25998	0.43782	-0.072706	-0.19291	0.054204
M1T	-0.2880457157	0	0	0.1503267974	0.1157947849	1118.99546229	0	0	0	0	7	-1	1.371	0	2	0	1.9	-0.7	0.68509	-0.086926	-0.032519	-0.08467	0.2914	0.30186	-0.067955	-0.17668	0.57452
S2A	0.3810740966	0	0	0.181372549	0.0632343391	1220.69067859	0	0	0	0	3	1	1.078	0	0	0	-0.8	1.8	0.64157	-0.085226	-0.012621	-0.023055	0.89522	0.54764	0.41826	0.33667	-0.050222
S2C	-0.2704863438	0	0	0.181372549	0.0632343391	1220.69067859	0	0	0	0	3	-1	1.078	0	0	2	-0.8	2.5	0.49445	0.0096859	0.080271	0.097143	0.83317	0.49519	0.41404	0.31097	0.16226
S2F	0.8815031362	0	0	0.181372549	0.0632343391	1220.69067859	0	0	0	0	3	-2	1.078	0	0	0	-0.8	2.8	0.36002	0.10886	-0.041096	-0.01312	0.76357	0.4476	0.31742	0.22712	0.37579
S2K	0.0157040588	0	0	0.181372549	0.0632343391	1220.69067859	0	0	0	0	3	0	1.078	0	0	0	-0.8	-3.9	0.40606	-0.053984	-0.020311	-0.073972	0.70209	0.33622	0.21187	0.12604	0.2711
S2L	0.0245560279	0	0	0.181372549	0.0632343391	1220.69067859	0	0	0	0	3	-2	1.078	0	0	-1	-0.8	3.8	0.22599	0.15186	0.087833	0.091144	0.7636	0.49361	0.29888	0.2121	0.44423
S2M	-0.2133288792	0	0	0.181372549	0.0632343391	1220.69067859	0	0	0	0	3	-1	1.078	0	0	1	-0.8	1.9	0.34686	-0.05543	0.0074778	-0.054626	0.8138	0.44697	0.36767	0.27415	0.48808
S2N	0.8934033683	0	0	0.181372549	0.0632343391	1220.69067859	0	0	0	0	3	1	1.078	0	0	0	-0.8	-3.5	0.51779	0.038589	0.24535	0.34488	0.77065	0.39277	0.24737	0.1771	0.66683
S2P	0.562638114	0	0	0.181372549	0.0632343391	1220.69067859	0	0	0	0	3	-1	1.078	0	0	1	-0.8	-1.6	0.37192	0.095188	0.027321	0.0024182	0.73946	0.30813	0.28707	0.17754	0.032482
S2R	-0.1596492317	0	0	0.181372549	0.0632343391	1220.69067859	0	0	0	0	3	-1	1.078	0	0	0	-0.8	-4.5	0.22366	0.06802	0.063075	-0.033428	0.62005	0.31796	0.18695	0.083264	0.58346
S2T	0.6990333086	0	0	0.181372549	0.0632343391	1220.69067859	0	0	0	0	3	1	1.078	0	0	0	-0.8	-0.7	0.42097	0.24131	0.080271	0.097143	0.85006	0.43903	0.33332	0.25182	0.5737
S2V	0.8249232729	0	0	0.181372549	0.0632343391	1220.69067859	0	0	0	0	3	-2	1.078	0	0	0	-0.8	4.2	0.38803	0.092464	-0.030604	0.0050695	0.78514	0.53095	0.33964	0.24147	0.61758
S2Y	-0.1706665559	0	0	0.181372549	0.0632343391	1220.69067859	0	0	0	0	3	-2	1.078	0	0	-2	-0.8	-1.3	0.57019	0.13432	0.17434	0.18583	0.62762	0.25293	0.14802	0.059281	0.72786
G3A	0.9373233964	0	0	0.2287581699	0.0719434624	1210.9414186	0	0	0	0	5	0	0.527	0	2	0	-0.4	1.8	0.53301	0.065934	0.033555	-0.033179	0.70848	0.57589	0.64154	0.56211	0.47785
G3E	0.7564424801	0	0	0.2287581699	0.0719434624	1210.9414186	0	0	0	0	5	-2	0.527	0	2	-1	-0.4	-3.5	0.12192	0.070662	-0.00014354	-0.0155	0.33647	0.49182	0.4499	0.46452	0.40477
G3L	0.641795643	0	0	0.2287581699	0.0719434624	1210.9414186	0	0	0	0	5	-4	0.527	0	2	-2	-0.4	3.8	0.13273	-0.044776	-0.020196	-0.027912	0.50491	0.39789	0.45158	0.3959	0.074844
G3M	0.6703971874	0	0	0.2287581699	0.0719434624	1210.9414186	0	0	0	0	5	-3	0.527	0	2	3	-0.4	1.9	0.14848	0.00027369	0.72941	0.0011703	0.47785	0.45833	0.61934	0.5076	0.58235
G3Q	0.0733720938	0	0	0.2287581699	0.0719434624	1210.9414186	0	0	0	0	5	-2	0.527	0	2	-1	-0.4	-3.5	0.13508	0.06032	0.54757	-0.094545	0.33647	0.49182	0.4499	0.46452	0.61063
G3R	0.226150727	0	0	0.2287581699	0.0719434624	1210.9414186	0	0	0	0	5	-2	0.527	0	2	-1	-0.4	-4.5	0.24818	0.1347	0.63149	0.030343	0.28983	0.51594	0.42813	0.45076	0.62098
G3T	0.4042251107	0	0	0.2287581699	0.0719434624	1210.9414186	0	0	0	0	5	-2	0.527	0	2	0	-0.4	-0.7	0.22746	-0.077978	0.54577	0.067261	0.4681	0.45562	0.53762	0.51496	0.29369
G3V	0.5768619833	0	0	0.2287581699	0.0719434624	1210.9414186	0	0	0	0	5	-3	0.527	0	2	0	-0.4	4.2	0.52797	-0.017314	0.65967	0.073247	0.57953	0.46208	0.54164	0.43984	0.51576
G3W	0.808545802	0	0	0.2287581699	0.0719434624	1210.9414186	0	0	0	0	5	-2	0.527	0	2	-7	-0.4	-0.9	0.50866	0.37264	0.61904	0.036231	0.36873	0.39629	0.23371	0.2867	0.26091
I4F	0.3740423685	0	0	0.1535947712	0.0346045882	1137.72979915	0	0	0	0	7	0	1.538	1	0	1	4.5	2.8	0.55236	0.093204	0.63788	0.1982	0.53158	0.54757	0.57429	0.53474	0.099148
I4G	0.276213111	0	0	0.1535947712	0.0346045882	1137.72979915	0	0	0	0	7	-4	1.538	1	0	-1	4.5	-0.4	0.41652	0.043279	0.6071	0.0041117	0.27396	0.38925	0.37311	0.21079	0.6622
I4K	0.2037841796	0	0	0.1535947712	0.0346045882	1137.72979915	0	0	0	0	7	-3	1.538	1	0	0	4.5	-3.9	0.078965	0.067758	0.54135	0.084835	0.26947	0.66958	0.53328	0.34878	0.5438
I4L	0.4066035277	0	0	0.1535947712	0.0346045882	1137.72979915	0	0	0	0	7	2	1.538	1	0	-1	4.5	3.8	0.038206	-0.029932	0.53776	0.04883	0.52636	0.55599	0.5319	0.5304	0.63746
I4M	0.9183804679	0	0	0.1535947712	0.0346045882	1137.72979915	0	0	0	0	7	1	1.538	1	0	2	4.5	1.9	-0.10173	0.15419	0.57544	0.036231	0.55583	0.59174	0.69807	0.65782	0.15392
I4N	0.2209336155	0	0	0.1535947712	0.0346045882	1137.72979915	0	0	0	0	7	-3	1.538	1	0	0	4.5	-3.5	0.34882	0.2078	0.62992	0.013754	0.27291	0.63252	0.52552	0.34538	0.30297
I4S	0.0144591503	0	0	0.1535947712	0.0346045882	1137.72979915	0	0	0	0	7	-2	1.538	1	0	-1	4.5	-0.8	0.36784	-0.077978	0.65803	-0.00096873	0.29172	0.47588	0.41218	0.29294	0.62719
I4T	0.3500187929	0	0	0.1535947712	0.0346045882	1137.72979915	0	0	0	0	7	-1	1.538	1	0	0	4.5	-0.7	0.36748	-0.046957	0.76296	0.013769	0.36056	0.54027	0.51097	0.41557	0.70441
I4V	0.3813171751	0	0	0.1535947712	0.0346045882	1137.72979915	0	0	0	0	7	3	1.538	1	0	-1	4.5	4.2	0.7428	0.039526	0.66231	0.035605	0.55553	0.55366	0.57682	0.59979	0.60336
A5D	-0.2145768446	0	0	0.4656862745	0.1704206476	903.523023278	1	0	0.0032786885	0.0176669032	11	-2	0.106	1	4	-1	1.8	-3.5	0.54454	-0.045439	0.72383	0.034947	0.274	0.38418	0.26745	0.32976	0.60986
A5G	0.9514932894	0	0	0.4656862745	0.1704206476	903.523023278	1	0	0.0032786885	0.0176669032	11	0	0.106	1	4	-1	1.8	-0.4	0.5476	0.016373	0.37857	0.075196	0.55797	0.7299	0.51556	0.57337	0.095839
A5H	0.3012430766	0	0	0.4656862745	0.1704206476	903.523023278	1	0	0.0032786885	0.0176669032	11	-2	0.106	1	4	-4	1.8	-3.2	0.75059	0.094089	0.47371	0.14502	0.24558	0.35948	0.22533	0.25649	0.08423
A5P	0.3671407997	0	0	0.4656862745	0.1704206476	903.523023278	1	0	0.0032786885	0.0176669032	11	-1	0.106	1	4	-2	1.8	-1.6	0.53942	0.065098	0.10182	0.5449	0.43057	0.57352	0.39011	0.4531	0.60714
A5S	0.9043427827	0	0	0.4656862745	0.1704206476	903.523023278	1	0	0.0032786885	0.0176669032	11	1	0.106	1	4	0	1.8	-0.8	0.50967	0.35342	0.14006	0.83761	0.57107	0.8178	0.56901	0.60871	0.81818
A5T	0.4461532153	0	0	0.4656862745	0.1704206476	903.523023278	1	0	0.0032786885	0.0176669032	11	0	0.106	1	4	-1	1.8	-0.7	0.088304	0.31849	-0.035724	0.69722	0.53924	0.71997	0.50297	0.56012	0.64454
A5V	0.9719067663	0	0	0.4656862745	0.1704206476	903.523023278	1	0	0.0032786885	0.0176669032	11	0	0.106	1	4	-1	1.8	4.2	0.20201	0.20085	0.00022735	0.84481	0.83997	0.76042	0.63455	0.68193	0.61306
L6F	0.6181659831	0	0	0.1666666667	0.0519673528	895.476404893	0	0	0	0	11	0	0.405	1	0	0	3.8	2.8	0.21851	0.16976	0.34001	0.80978	0.71821	0.62298	0.49214	0.5423	0.542
L6H	0.4357953753	0	0	0.1666666667	0.0519673528	895.476404893	0	0	0	0	11	-3	0.405	1	0	0	3.8	-3.2	0.26993	0.31832	0.10179	0.49496	0.39658	0.40838	0.33146	0.35592	0.40686
L6I	0.5264412245	0	0	0.1666666667	0.0519673528	895.476404893	0	0	0	0	11	2	0.405	1	0	0	3.8	4.5	0.29178	0.20657	0.091508	0.82777	0.86413	0.62648	0.59259	0.65322	0.32723
L6P	0.3195272975	0	0	0.1666666667	0.0519673528	895.476404893	0	0	0	0	11	-3	0.405	1	0	0	3.8	-1.6	0.24954	0.19321	0.108	0.80657	0.44277	0.37783	0.33177	0.36462	0.15485
L6Q	0.6652480057	0	0	0.1666666667	0.0519673528	895.476404893	0	0	0	0	11	-2	0.405	1	0	0	3.8	-3.5	0.17979	0.19479	0.0067016	0.62257	0.43618	0.48165	0.34635	0.38692	0.42695
L6R	0.1451878221	0	0	0.1666666667	0.0519673528	895.476404893	0	0	0	0	11	-2	0.405	1	0	1	3.8	-4.5	0.50191	0.22868	0.13581	0.83516	0.4306	0.5261	0.39778	0.42856	0.49067
L6S	0.3173101916	0	0	0.1666666667	0.0519673528	895.476404893	0	0	0	0	11	-2	0.405	1	0	0	3.8	-0.8	0.43598	0.28782	0.18408	0.60145	0.51196	0.44819	0.36037	0.40722	0.18846
L6V	0.6606793693	0	0	0.1666666667	0.0519673528	895.476404893	0	0	0	0	11	1	0.405	1	0	0	3.8	4.2	0.5512	0.32522	-0.035724	0.78279	0.81634	0.6392	0.55154	0.60472	0.39957
S7A	-0.2534255598	0	0	0.4428104575	0.2131204758	962.869529452	0	0	0	0	8	1	0.432	1	0	-1	-0.8	1.8	0.023713	0.25468	-0.010967	0.78505	0.52283	0.34079	0.55778	0.44467	0.24164
S7C	0.594032577	0	0	0.4428104575	0.2131204758	962.869529452	0	0	0	0	8	-1	0.432	1	0	-4	-0.8	2.5	0.14375	0.22295	0.051455	0.80978	0.45585	0.27596	0.39159	0.34167	-0.054848
S7D	0.1792827154	0	0	0.4428104575	0.2131204758	962.869529452	0	0	0	0	8	0	0.432	1	0	-1	-0.8	-3.5	0.49781	0.33384	0.048498	0.76242	0.31174	0.3636	0.40497	0.36112	0.6927
S7G	0.3715184073	0	0	0.4428104575	0.2131204758	962.869529452	0	0	0	0	8	0	0.432	1	0	-1	-0.8	-0.4	0.32366	0.41308	0.047835	0.82703	0.40382	0.28368	0.44857	0.36532	-0.011097
S7H	0.2066958734	0	0	0.4428104575	0.2131204758	962.869529452	0	0	0	0	8	-1	0.432	1	0	1	-0.8	-3.2	0.30131	0.32682	0.098955	0.87117	0.31001	0.30651	0.39469	0.32133	0.56967
S7I	0.3005977975	0	0	0.4428104575	0.2131204758	962.869529452	0	0	0	0	8	-2	0.432	1	0	0	-0.8	4.5	0.13573	0.26018	0.13114	0.68778	0.47428	0.32058	0.42774	0.31027	0.63344
S7K	0.147507184	0	0	0.4428104575	0.2131204758	962.869529452	0	0	0	0	8	0	0.432	1	0	3	-0.8	-3.9	0.83991	0.29062	0.34624	0.68515	0.35842	0.44872	0.49431	0.39767	0.4708
S7N	0.822195342	0	0	0.4428104575	0.2131204758	962.869529452	0	0	0	0	8	1	0.432	1	0	1	-0.8	-3.5	0.71029	0.11833	0.50134	0.74075	0.37997	0.49114	0.52363	0.45013	0.41533
S7R	0.4282078663	0	0	0.4428104575	0.2131204758	962.869529452	0	0	0	0	8	-1	0.432	1	0	2	-0.8	-4.5	0.69845	0.18031	0.42556	-0.0067853	0.30003	0.39555	0.42019	0.34	0.37368
S7T	0.6600672233	0	0	0.4428104575	0.2131204758	962.869529452	0	0	0	0	8	1	0.432	1	0	0	-0.8	-0.7	0.58125	0.020852	0.41972	0.056827	0.44217	0.37544	0.53206	0.42816	0.62543
S7W	0.3860700539	0	0	0.4428104575	0.2131204758	962.869529452	0	0	0	0	8	-3	0.432	1	0	-4	-0.8	-0.9	0.30641	0.060368	0.44879	0.29283	0.23893	0.10516	0.21523	0.19237	0.080235
S7Y	0.3085052092	0	0	0.4428104575	0.2131204758	962.869529452	0	0	0	0	8	-2	0.432	1	0	-3	-0.8	-1.3	0.33003	0.11506	0.27578	0.054004	0.27446	0.14462	0.27347	0.2389	0.33662
R8G	-0.0721197607	0	1	0.8022875817	0.2741818788	796.039679224	1	0	0.0002972652	0	14	-2	0.3	1	1	-3	-4.5	-0.4	0.43708	0.062895	0.44211	0.044088	-0.20722	-0.17607	-0.1691	-0.20314	0.6055
R8W	-0.0017192509	0	1	0.8022875817	0.2741818788	796.039679224	1	0	0.0002972652	0	14	-3	0.3	1	1	-3	-4.5	-0.9	0.45739	0.23798	0.73037	-0.026082	-0.21808	-0.15607	-0.20286	-0.25484	0.383
L9A	0.3282130303	0	0	0.5114379085	0.2905496971	758.212517336	2	0	0.0036764706	0.0623644175	14	-1	0	1	2	0	3.8	1.8	0.52283	0.013848	0.43039	-0.024108	0.3429	0.44454	0.42041	0.31547	0.50134
L9H	-0.0872852794	0	0	0.5114379085	0.2905496971	758.212517336	2	0	0.0036764706	0.0623644175	14	-3	0	1	2	-3	3.8	-3.2	0.35327	0.12373	0.59598	-0.011566	0.040349	0.16658	0.18961	0.040258	0.59339
L9I	0.1794875246	0	0	0.5114379085	0.2905496971	758.212517336	2	0	0.0036764706	0.0623644175	14	2	0	1	2	1	3.8	4.5	0.35999	0.094862	0.57158	0.006371	0.39833	0.5383	0.54796	0.34849	0.40817
L9K	0.3653574891	0	0	0.5114379085	0.2905496971	758.212517336	2	0	0.0036764706	0.0623644175	14	-2	0	1	2	-2	3.8	-3.9	0.47234	0.062895	0.42556	0.17778	0.093601	0.16148	0.18634	0.060436	0.41984
L9P	-0.0804214481	0	0	0.5114379085	0.2905496971	758.212517336	2	0	0.0036764706	0.0623644175	14	-3	0	1	2	0	3.8	-1.6	0.60261	0.012548	0.30547	0.040286	0.12333	0.22851	0.29583	0.21395	0.15011
L9V	-0.1339337216	0	0	0.5114379085	0.2905496971	758.212517336	2	0	0.0036764706	0.0623644175	14	1	0	1	2	1	3.8	4.2	0.78588	0.011175	0.44927	0.068628	0.4063	0.50694	0.51546	0.3419	0.098611
L9W	0.1099422799	0	0	0.5114379085	0.2905496971	758.212517336	2	0	0.0036764706	0.0623644175	14	-2	0	1	2	-3	3.8	-0.9	0.76971	0.016816	0.45872	-0.02115	0.17834	0.32259	0.2852	0.15989	0.49573
A10C	-0.2835158432	0	0	0.2647058824	0.1168619019	891.933467111	0	0	0	0	10	0	0.416	1	1	-4	1.8	2.5	0.7248	0.062916	0.37539	0.075888	0.66963	0.57329	0.38781	0.38904	0.6391
A10E	-0.1305109889	0	0	0.2647058824	0.1168619019	891.933467111	0	0	0	0	10	-1	0.416	1	1	-1	1.8	-3.5	0.14036	0.061385	0.47129	0.0087434	0.38237	0.4918	0.30502	0.31011	0.12703
A10G	0.3941280126	0	0	0.2647058824	0.1168619019	891.933467111	0	0	0	0	10	0	0.416	1	1	-3	1.8	-0.4	0.06225	0.07574	0.40596	-0.042017	0.51601	0.51697	0.33217	0.33497	0.50058
A10I	0.1856110462	0	0	0.2647058824	0.1168619019	891.933467111	0	0	0	0	10	-1	0.416	1	1	0	1.8	4.5	0.27708	0.17505	0.4407	0.10515	0.74326	0.60867	0.50787	0.4633	-0.014031
A10N	0.9366053312	0	0	0.2647058824	0.1168619019	891.933467111	0	0	0	0	10	-2	0.416	1	1	-1	1.8	-3.5	0.46637	0.54615	0.25146	0.41576	0.33731	0.41915	0.27499	0.27025	0.5507
A10P	0.0374780263	0	0	0.2647058824	0.1168619019	891.933467111	0	0	0	0	10	-1	0.416	1	1	-2	1.8	-1.6	0.5881	0.72849	0.074832	0.38941	0.43555	0.45009	0.29444	0.29724	0.31885
A10R	-0.0386543167	0	0	0.2647058824	0.1168619019	891.933467111	0	0	0	0	10	-1	0.416	1	1	0	1.8	-4.5	0.30702	0.64779	0.26376	0.25447	0.37283	0.54638	0.34953	0.34201	0.63623
A10S	0.6233928023	0	0	0.2647058824	0.1168619019	891.933467111	0	0	0	0	10	1	0.416	1	1	0	1.8	-0.8	0.44473	0.66552	0.2599	0.25999	0.59224	0.61376	0.47839	0.47238	0.35222
A10T	0.6893093273	0	0	0.2647058824	0.1168619019	891.933467111	0	0	0	0	10	0	0.416	1	1	0	1.8	-0.7	0.23533	0.66552	0.038836	0.31734	0.55117	0.53727	0.43053	0.41797	0.52111
A10V	0.7045245929	0	0	0.2647058824	0.1168619019	891.933467111	0	0	0	0	10	0	0.416	1	1	-1	1.8	4.2	0.38855	0.60152	0.16474	0.30634	0.78764	0.60979	0.51566	0.49814	0.54458
Q11A	0.8071980479	0	0	0.5310457516	0.2576173458	954.385862373	0	0	0	0	8	-1	1.38	1	1	-2	-3.5	1.8	0.3258	0.63421	0.17592	0.24341	0.35331	0.4596	0.72354	0.76374	0.22161
Q11C	0.8802491873	0	0	0.5310457516	0.2576173458	954.385862373	0	0	0	0	8	-3	1.38	1	1	-1	-3.5	2.5	0.30191	0.59501	0.1659	0.3842	0.33916	0.49123	0.62356	0.63126	0.62436
Q11D	0.8285408723	0	0	0.5310457516	0.2576173458	954.385862373	0	0	0	0	8	0	1.38	1	1	-2	-3.5	-3.5	0.53279	0.65515	0.26903	0.25824	0.38213	0.71368	0.74054	0.74969	0.061439
Q11E	0.6625935856	0	0	0.5310457516	0.2576173458	954.385862373	0	0	0	0	8	2	1.38	1	1	2	-3.5	-3.5	0.52077	0.62512	0.17187	0.40339	0.5133	0.85997	0.96119	1.0137	0.44061
Q11F	0.3365491728	0	0	0.5310457516	0.2576173458	954.385862373	0	0	0	0	8	-3	1.38	1	1	-3	-3.5	2.8	0.1886	0.66824	0.15531	0.35496	0.30582	0.48657	0.6219	0.6371	0.53171
Q11G	0.4270894059	0	0	0.5310457516	0.2576173458	954.385862373	0	0	0	0	8	-2	1.38	1	1	-3	-3.5	-0.4	0.18627	0.72807	0.19171	0.23884	0.29858	0.46906	0.60816	0.60978	0.48558
Q11H	0.8081169945	0	0	0.5310457516	0.2576173458	954.385862373	0	0	0	0	8	0	1.38	1	1	0	-3.5	-3.2	0.53475	0.69793	0.2599	0.25999	0.43178	0.73812	0.77912	0.78807	0.59798
Q11I	0.9751689326	0	0	0.5310457516	0.2576173458	954.385862373	0	0	0	0	8	-3	1.38	1	1	-3	-3.5	4.5	0.65264	0.63751	0.21558	0.23664	0.33609	0.55384	0.66655	0.69913	0.70121
Q11K	0.7107802179	0	0	0.5310457516	0.2576173458	954.385862373	0	0	0	0	8	1	1.38	1	1	5	-3.5	-3.9	0.15087	0.80431	0.22724	0.31199	0.52121	0.91093	0.92824	0.92287	0.58331
Q11L	0.89261409	0	0	0.5310457516	0.2576173458	954.385862373	0	0	0	0	8	-2	1.38	1	1	-3	-3.5	3.8	0.59078	0.64739	0.22737	0.31469	0.33589	0.50971	0.70851	0.75023	0.37048
Q11M	0.9698282222	0	0	0.5310457516	0.2576173458	954.385862373	0	0	0	0	8	0	1.38	1	1	0	-3.5	1.9	0.35806	0.63921	-0.0129	0.44533	0.4103	0.48393	0.79844	0.85733	0.1586
Q11N	0.5355461015	0	0	0.5310457516	0.2576173458	954.385862373	0	0	0	0	8	0	1.38	1	1	-1	-3.5	-3.5	0.36715	0.63636	0.078074	0.25397	0.40941	0.74088	0.76319	0.76958	0.40648
Q11P	0.6974678174	0	0	0.5310457516	0.2576173458	954.385862373	0	0	0	0	8	-1	1.38	1	1	-3	-3.5	-1.6	0.20687	0.84332	0.48324	0.56603	0.3207	0.52722	0.65662	0.66724	0.82806
Q11R	0.9655485207	0	0	0.5310457516	0.2576173458	954.385862373	0	0	0	0	8	1	1.38	1	1	4	-3.5	-4.5	0.19365	0.71351	0.31613	0.28356	0.51905	0.95566	0.92841	0.92589	0.30642
Q11S	0.7176631052	0	0	0.5310457516	0.2576173458	954.385862373	0	0	0	0	8	0	1.38	1	1	-1	-3.5	-0.8	0.20673	0.81544	0.37437	0.5457	0.39707	0.54073	0.76367	0.80089	0.24612
Q11T	0.9203942609	0	0	0.5310457516	0.2576173458	954.385862373	0	0	0	0	8	-1	1.38	1	1	-1	-3.5	-0.7	0.21969	0.78534	0.54677	0.35765	0.37639	0.52494	0.6969	0.71215	0.18579
Q11V	0.8894713077	0	0	0.5310457516	0.2576173458	954.385862373	0	0	0	0	8	-2	1.38	1	1	-5	-3.5	4.2	0.039344	0.51478	0.36158	0.38901	0.30242	0.51313	0.70415	0.74837	0.42997
Q11W	0.7173454019	0	0	0.5310457516	0.2576173458	954.385862373	0	0	0	0	8	-2	1.38	1	1	-1	-3.5	-0.9	0.041779	0.82355	0.33274	0.37787	0.35423	0.52758	0.63287	0.6234	0.56185
Q11Y	0.9545067678	0	0	0.5310457516	0.2576173458	954.385862373	0	0	0	0	8	-1	1.38	1	1	-4	-3.5	-1.3	0.4886	0.78377	0.36599	0.37822	0.28775	0.48493	0.6385	0.6519	0.010566
E12A	-0.1500046145	0	0	0.7091503268	0.2789269846	814.652308147	0	0	0	0	12	-1	0.098	1	6	-2	-3.5	1.8	0.35287	0.65997	0.43046	0.41588	0.37717	0.1773	0.14631	0.09648	0.61502
E12C	-0.1979187663	0	0	0.7091503268	0.2789269846	814.652308147	0	0	0	0	12	-4	0.098	1	6	-7	-3.5	2.5	0.34555	0.8005	0.49439	0.39892	0.24064	-0.070039	-0.11014	-0.091278	0.57314
E12F	-0.1048061643	0	0	0.7091503268	0.2789269846	814.652308147	0	0	0	0	12	-3	0.098	1	6	-1	-3.5	2.8	0.4091	0.62939	0.4702	0.47498	0.32291	0.060163	0.026568	0.0063631	0.53611
E12G	-0.022924535	0	0	0.7091503268	0.2789269846	814.652308147	0	0	0	0	12	-2	0.098	1	6	-6	-3.5	-0.4	0.48819	0.79443	0.45745	0.35544	0.22438	0.0088535	0.004902	-0.012993	0.60607
E12H	0.1518649066	0	0	0.7091503268	0.2789269846	814.652308147	0	0	0	0	12	0	0.098	1	6	-5	-3.5	-3.2	0.73505	0.76349	0.39044	0.31959	0.18331	0.16333	0.13172	0.062095	0.47083
E12I	-0.084852083	0	0	0.7091503268	0.2789269846	814.652308147	0	0	0	0	12	-3	0.098	1	6	-2	-3.5	4.5	0.69188	0.78534	0.54677	0.55649	0.35742	0.044517	0.015529	-0.029366	0.59007
E12K	-0.0221135811	0	0	0.7091503268	0.2789269846	814.652308147	0	0	0	0	12	1	0.098	1	6	-1	-3.5	-3.9	0.70276	0.7284	0.64688	0.29318	0.24024	0.39323	0.27446	0.22099	0.64797
E12L	0.0925757757	0	0	0.7091503268	0.2789269846	814.652308147	0	0	0	0	12	-3	0.098	1	6	-3	-3.5	3.8	0.69993	0.82354	0.49426	0.49063	0.34377	0.036413	0.0019173	-0.019895	0.60695
E12M	0.1710540858	0	0	0.7091503268	0.2789269846	814.652308147	0	0	0	0	12	-2	0.098	1	6	-6	-3.5	1.9	0.56853	0.86424	0.40831	0.41806	0.29986	0.030603	0.0168	-0.0020025	0.15466
E12N	0.250749519	0	0	0.7091503268	0.2789269846	814.652308147	0	0	0	0	12	0	0.098	1	6	-4	-3.5	-3.5	0.36657	0.72095	0.49132	0.49002	0.18979	0.20577	0.14965	0.094282	0.7465
E12P	-0.0256036534	0	0	0.7091503268	0.2789269846	814.652308147	0	0	0	0	12	-1	0.098	1	6	-6	-3.5	-1.6	0.30002	0.66922	0.27377	0.21006	0.20443	0.056055	0.05952	0.006693	0.58183
E12Q	0.4542353117	0	0	0.7091503268	0.2789269846	814.652308147	0	0	0	0	12	2	0.098	1	6	0	-3.5	-3.5	0.61769	0.73397	0.30632	0.31865	0.29029	0.50097	0.36816	0.28882	0.19101
E12R	-0.0125077012	0	0	0.7091503268	0.2789269846	814.652308147	0	0	0	0	12	0	0.098	1	6	-5	-3.5	-4.5	0.53142	0.34141	0.019985	0.43559	0.12701	0.18503	0.12047	0.057587	0.24665
E12S	0.0602782486	0	0	0.7091503268	0.2789269846	814.652308147	0	0	0	0	12	0	0.098	1	6	-4	-3.5	-0.8	0.41566	0.24521	0.11494	0.4661	0.30062	0.18875	0.16971	0.10376	0.71994
E12T	-0.0783346849	0	0	0.7091503268	0.2789269846	814.652308147	0	0	0	0	12	-1	0.098	1	6	-5	-3.5	-0.7	-0.049713	0.44196	0.18813	0.39343	0.26092	0.091278	0.083363	0.043423	0.68774
E12V	0.0435105624	0	0	0.7091503268	0.2789269846	814.652308147	0	0	0	0	12	-2	0.098	1	6	-6	-3.5	4.2	-0.048792	0.44836	0.11861	0.47785	0.36721	0.047077	0.027734	-0.012519	0.68555
E12W	0.1220711728	0	0	0.7091503268	0.2789269846	814.652308147	0	0	0	0	12	-3	0.098	1	6	-7	-3.5	-0.9	0.14794	0.2411	0.077959	0.50417	0.15504	-0.059271	-0.065999	-0.073942	0.66456
E12Y	-0.0725666053	0	0	0.7091503268	0.2789269846	814.652308147	0	0	0	0	12	-2	0.098	1	6	-6	-3.5	-1.3	0.61059	0.45004	0.00055868	0.24827	0.19146	0.0063725	0.0018362	-0.021075	0.23829
R13A	-0.0146991391	0	0	0.4820261438	0.2257660068	852.889161331	0	0	0	0	12	-1	0.633	1	0	-1	-4.5	1.8	0.44735	0.16205	0.047757	0.52805	0.19457	0.1148	0.12164	0.070594	0.12192
R13C	-0.0820555115	0	0	0.4820261438	0.2257660068	852.889161331	0	0	0	0	12	-3	0.633	1	0	0	-4.5	2.5	0.47258	0.43422	0.020912	0.69011	0.12397	0.10196	0.033806	-0.052091	0.27254
R13D	-0.004878548	0	0	0.4820261438	0.2257660068	852.889161331	0	0	0	0	12	-2	0.633	1	0	-1	-4.5	-3.5	0.63947	0.18643	0.063135	0.59221	0.17166	0.13074	-0.000025167	-0.044114	0.56684
R13E	0.0299778463	0	0	0.4820261438	0.2257660068	852.889161331	0	0	0	0	12	0	0.633	1	0	-4	-4.5	-3.5	0.33358	0.26603	0.14976	0.66087	0.17595	0.11192	0.060944	0.06584	0.63992
R13F	-0.1643532182	0	0	0.4820261438	0.2257660068	852.889161331	0	0	0	0	12	-3	0.633	1	0	2	-4.5	2.8	0.34801	0.47157	0.07038	0.47785	0.084934	0.10315	0.051274	-0.071268	0.6672
R13G	-0.1019491307	0	0	0.4820261438	0.2257660068	852.889161331	0	0	0	0	12	-2	0.633	1	0	-2	-4.5	-0.4	0.17639	0.44836	0.069521	0.3465	0.17876	0.045017	0.02119	-0.022787	-0.050387
R13H	0.0817603532	0	0	0.4820261438	0.2257660068	852.889161331	0	0	0	0	12	0	0.633	1	0	-3	-4.5	-3.2	-0.033317	0.46908	0.032678	0.53205	0.1884	0.12445	0.08304	0.078304	0.12758
R13I	0.004467734	0	0	0.4820261438	0.2257660068	852.889161331	0	0	0	0	12	-3	0.633	1	0	1	-4.5	4.5	0.31363	0.41603	0.088855	0.59728	0.11272	0.15791	0.065012	-0.038199	0.60572
R13K	0.0884699463	0	0	0.4820261438	0.2257660068	852.889161331	0	0	0	0	12	2	0.633	1	0	-2	-4.5	-3.9	0.31366	0.36372	0.023792	0.42613	0.21842	0.29798	0.25185	0.24716	0.68251
R13L	0.1184545743	0	0	0.4820261438	0.2257660068	852.889161331	0	0	0	0	12	-2	0.633	1	0	3	-4.5	3.8	0.27878	0.18618	0.014814	0.53332	0.10604	0.14795	0.12018	-0.0072228	0.78508
R13M	-0.1153769097	0	0	0.4820261438	0.2257660068	852.889161331	0	0	0	0	12	-1	0.633	1	0	1	-4.5	1.9	-0.0047345	0.39077	0.10971	0.63679	0.17334	0.13445	0.14363	0.055816	0.55653
R13N	-0.0709344528	0	0	0.4820261438	0.2257660068	852.889161331	0	0	0	0	12	0	0.633	1	0	-4	-4.5	-3.5	-0.0034281	0.37509	0.23161	0.335	0.17595	0.11192	0.060944	0.06584	0.34599
R13P	-0.0996678246	0	0	0.4820261438	0.2257660068	852.889161331	0	0	0	0	12	-2	0.633	1	0	-4	-4.5	-1.6	0.66833	0.31944	0.18103	0.52996	0.16613	0.019721	-0.026689	-0.040704	0.60945
R13Q	0.3481762334	0	0	0.4820261438	0.2257660068	852.889161331	0	0	0	0	12	1	0.633	1	0	-1	-4.5	-3.5	0.64881	0.088999	0.13956	0.20642	0.20788	0.24142	0.19106	0.17162	0.69234
R13T	-0.1451544063	0	0	0.4820261438	0.2257660068	852.889161331	0	0	0	0	12	-1	0.633	1	0	-1	-4.5	-0.7	0.69336	0.15514	0.23736	0.10711	0.194	0.079682	0.084894	0.035139	0.41892
R13V	-0.147313822	0	0	0.4820261438	0.2257660068	852.889161331	0	0	0	0	12	-3	0.633	1	0	1	-4.5	4.2	0.53178	0.12107	0.19286	0.10711	0.11009	0.14892	0.061623	-0.041143	0.1118
R13Y	-0.0272181297	0	0	0.4820261438	0.2257660068	852.889161331	0	0	0	0	12	-2	0.633	1	0	3	-4.5	-1.3	0.059725	-0.026963	0.07964	0.1246	0.13546	0.10889	0.064114	-0.0505	0.63014
K14A	-0.0663164993	0	0	0.3137254902	0.1392922392	1017.43968806	0	0	0	0	8	-1	1.301	1	3	-1	-3.9	1.8	0.04746	0.13074	0.030547	0.12602	0.50533	0.38791	0.32454	0.32838	0.71632
K14D	0.0310726344	0	0	0.3137254902	0.1392922392	1017.43968806	0	0	0	0	8	-1	1.301	1	3	-1	-3.9	-3.5	0.69002	0.1295	0.16943	0.28825	0.37097	0.51667	0.22117	0.18907	0.089908
K14E	-0.0177212634	0	0	0.3137254902	0.1392922392	1017.43968806	0	0	0	0	8	1	1.301	1	3	0	-3.9	-3.5	0.69479	0.011793	0.070765	0.10833	0.46447	0.63183	0.39183	0.38918	0.463
K14G	-0.0795338577	0	0	0.3137254902	0.1392922392	1017.43968806	0	0	0	0	8	-2	1.301	1	3	-2	-3.9	-0.4	0.68654	0.073232	0.098693	0.26602	0.39414	0.31677	0.18365	0.1606	0.37862
K14H	0.1207235293	0	0	0.3137254902	0.1392922392	1017.43968806	0	0	0	0	8	-1	1.301	1	3	1	-3.9	-3.2	0.30909	0.027876	0.25978	0.2775	0.41743	0.52181	0.24379	0.23465	0.097528
K14I	0.4751756498	0	0	0.3137254902	0.1392922392	1017.43968806	0	0	0	0	8	-3	1.301	1	3	-1	-3.9	4.5	0.12507	0.09767	0.17081	0.10711	0.5343	0.55262	0.2926	0.31871	0.77636
K14L	0.5113931709	0	0	0.3137254902	0.1392922392	1017.43968806	0	0	0	0	8	-2	1.301	1	3	-1	-3.9	3.8	0.61883	0.16234	0.13389	0.079182	0.5402	0.50161	0.33365	0.35325	0.69994
K14M	0.1177370917	0	0	0.3137254902	0.1392922392	1017.43968806	0	0	0	0	8	-1	1.301	1	3	2	-3.9	1.9	0.62108	0.084577	0.47575	0.085258	0.53854	0.41153	0.31689	0.35951	0.55724
K14N	0.3437970533	0	0	0.3137254902	0.1392922392	1017.43968806	0	0	0	0	8	0	1.301	1	3	0	-3.9	-3.5	0.61249	0.089048	0.15422	0.13039	0.42883	0.57668	0.30686	0.29552	-0.11627
K14P	-0.1772761121	0	0	0.3137254902	0.1392922392	1017.43968806	0	0	0	0	8	-1	1.301	1	3	-1	-3.9	-1.6	0.18433	0.078022	0.048271	0.13175	0.41454	0.38108	0.2335	0.2166	0.036315
K14Q	0.0396040241	0	0	0.3137254902	0.1392922392	1017.43968806	0	0	0	0	8	1	1.301	1	3	1	-3.9	-3.5	0.30549	0.39072	0.051305	0.26953	0.48039	0.64884	0.40077	0.41115	0.73944
K14R	0.6986080716	0	0	0.3137254902	0.1392922392	1017.43968806	0	0	0	0	8	2	1.301	1	3	1	-3.9	-4.5	0.59472	0.14798	0.62094	0.30316	0.504	0.81209	0.50072	0.51299	0.64142
K14S	0.0839474867	0	0	0.3137254902	0.1392922392	1017.43968806	0	0	0	0	8	0	1.301	1	3	-1	-3.9	-0.8	0.6302	0.0068247	0.62039	0.73282	0.46341	0.3898	0.32846	0.31607	0.075341
K14T	0.2703650422	0	0	0.3137254902	0.1392922392	1017.43968806	0	0	0	0	8	-1	1.301	1	3	-1	-3.9	-0.7	0.72431	0.027821	0.6451	0.65946	0.43707	0.35131	0.24911	0.23765	0.60145
K14V	0.5382405379	0	0	0.3137254902	0.1392922392	1017.43968806	0	0	0	0	8	-2	1.301	1	3	-1	-3.9	4.2	0.62635	0.34972	0.54643	0.5566	0.55234	0.52927	0.35029	0.37163	0.026959
K14Y	0.164537923	0	0	0.3137254902	0.1392922392	1017.43968806	0	0	0	0	8	-2	1.301	1	3	0	-3.9	-1.3	0.57384	0.32061	0.55196	0.57662	0.40933	0.35642	0.17601	0.16899	-0.032241
A15C	0.8677383329	0	0	0.2369281046	0.079572951	1021.30288223	0	0	0	0	8	0	0.689	1	-1	-4	1.8	2.5	0.67732	0.033403	0.59857	0.66949	0.61535	0.58403	0.47966	0.55066	0.65033
A15D	0.7536360225	0	0	0.2369281046	0.079572951	1021.30288223	0	0	0	0	8	-2	0.689	1	-1	3	1.8	-3.5	0.58319	0.055445	0.49906	0.54325	0.45488	0.49349	0.67568	0.58256	0.35614
A15E	0.8261188114	0	0	0.2369281046	0.079572951	1021.30288223	0	0	0	0	8	-1	0.689	1	-1	2	1.8	-3.5	0.56335	0.44493	0.62313	0.56834	0.49555	0.56999	0.67066	0.63427	0.43825
A15F	0.8013116352	0	0	0.2369281046	0.079572951	1021.30288223	0	0	0	0	8	-2	0.689	1	-1	-4	1.8	2.8	0.074922	0.051717	0.57295	0.66429	0.5606	0.57278	0.39321	0.42842	0.65589
A15G	0.6006175288	0	0	0.2369281046	0.079572951	1021.30288223	0	0	0	0	8	0	0.689	1	-1	0	1.8	-0.4	0.29513	0.045961	0.55897	0.58005	0.5641	0.5407	0.59045	0.62427	0.097748
A15I	0.6088694551	0	0	0.2369281046	0.079572951	1021.30288223	0	0	0	0	8	-1	0.689	1	-1	-1	1.8	4.5	-0.051234	0.053503	0.66554	0.77226	0.71512	0.6504	0.56802	0.59904	0.86987
A15K	0.8316168091	0	0	0.2369281046	0.079572951	1021.30288223	0	0	0	0	8	-1	0.689	1	-1	0	1.8	-3.9	0.57536	0.57313	0.54382	0.61339	0.44551	0.5768	0.57761	0.58123	0.25384
A15L	0.7768649035	0	0	0.2369281046	0.079572951	1021.30288223	0	0	0	0	8	-1	0.689	1	-1	-1	1.8	3.8	0.05364	0.54492	0.59481	0.62018	0.67987	0.61801	0.55648	0.58839	0.6859
A15M	0.2362848588	0	0	0.2369281046	0.079572951	1021.30288223	0	0	0	0	8	-1	0.689	1	-1	1	1.8	1.9	0.049142	0.033403	0.55744	0.65971	0.59721	0.51303	0.57963	0.58531	0.47987
A15N	0.4431978674	0	0	0.2369281046	0.079572951	1021.30288223	0	0	0	0	8	-2	0.689	1	-1	0	1.8	-3.5	0.66061	0.099084	0.64109	0.53104	0.4012	0.47584	0.52944	0.50431	0.31884
A15P	-0.0859092057	0	0	0.2369281046	0.079572951	1021.30288223	0	0	0	0	8	-1	0.689	1	-1	-1	1.8	-1.6	0.58658	0.033403	0.5793	0.69567	0.46571	0.46836	0.48978	0.51907	0.47157
A15Q	0.8897727848	0	0	0.2369281046	0.079572951	1021.30288223	0	0	0	0	8	-1	0.689	1	-1	1	1.8	-3.5	0.73067	0.01361	0.50945	0.65401	0.47586	0.56232	0.62179	0.60745	0.45815
A15R	0.6658799368	0	0	0.2369281046	0.079572951	1021.30288223	0	0	0	0	8	-1	0.689	1	-1	0	1.8	-4.5	0.62095	0.24046	0.55141	0.65548	0.43582	0.61797	0.59125	0.59244	0.53367
A15S	0.8664962474	0	0	0.2369281046	0.079572951	1021.30288223	0	0	0	0	8	1	0.689	1	-1	0	1.8	-0.8	0.70121	0.36753	0.61485	0.56723	0.59667	0.62329	0.65729	0.7061	0.40498
A15T	0.8810885228	0	0	0.2369281046	0.079572951	1021.30288223	0	0	0	0	8	0	0.689	1	-1	0	1.8	-0.7	0.62962	0.65936	0.18391	0.48187	0.55591	0.54323	0.59008	0.6245	-0.028732
A15V	0.6721790848	0	0	0.2369281046	0.079572951	1021.30288223	0	0	0	0	8	0	0.689	1	-1	-2	1.8	4.2	0.31956	0.20175	0.088301	0.55599	0.73728	0.64096	0.58237	0.64579	0.32985
A15W	-0.1758235394	0	0	0.2369281046	0.079572951	1021.30288223	0	0	0	0	8	-3	0.689	1	-1	-5	1.8	-0.9	0.29027	0.093172	0.088301	0.59133	0.30302	0.32592	0.21921	0.23389	-0.032592
A15Y	0.5692654555	0	0	0.2369281046	0.079572951	1021.30288223	0	0	0	0	8	-2	0.689	1	-1	0	1.8	-1.3	0.56679	0.093172	0.12462	0.53159	0.44256	0.39222	0.49171	0.47971	0.52395
W16A	0.1415186408	0	0	0.6519607843	0.1798582235	806.803584307	0	0	0	0	16	-3	0.14	1	5	-4	-0.9	1.8	0.089788	0.14553	0.12429	0.69142	0.097748	0.082438	0.04391	0.051777	0.56527
W16C	0.2428159519	0	0	0.6519607843	0.1798582235	806.803584307	0	0	0	0	16	-2	0.14	1	5	1	-0.9	2.5	0.070948	0.13925	0.2338	0.74672	0.15036	0.19003	0.14994	0.11273	0.50915
W16D	-0.1001826118	0	0	0.6519607843	0.1798582235	806.803584307	0	0	0	0	16	-4	0.14	1	5	-6	-0.9	-3.5	0.67004	0.23805	0.084245	0.69614	-0.065914	0.00055687	-0.080812	-0.10081	0.042206
W16E	-0.0092379724	0	0	0.6519607843	0.1798582235	806.803584307	0	0	0	0	16	-3	0.14	1	5	-6	-0.9	-3.5	0.66605	0.085845	0.22751	0.46669	-0.045289	0.027592	-0.042611	-0.077555	0.78508
W16F	0.5227669261	0	0	0.6519607843	0.1798582235	806.803584307	0	0	0	0	16	1	0.14	1	5	2	-0.9	2.8	0.68105	0.23972	0.23723	0.72964	0.34272	0.43094	0.39646	0.27107	0.19002
W16G	-0.0525991775	0	0	0.6519607843	0.1798582235	806.803584307	0	0	0	0	16	-2	0.14	1	5	-2	-0.9	-0.4	0.35829	0.27205	0.088301	0.85904	0.093774	0.15392	0.10377	0.086114	0.52819
W16H	0.040504452	0	0	0.6519607843	0.1798582235	806.803584307	0	0	0	0	16	-2	0.14	1	5	1	-0.9	-3.2	0.077631	0.093172	0.07945	0.79065	0.052782	0.2097	0.10951	0.090389	-0.006997
W16I	0.0215126993	0	0	0.6519607843	0.1798582235	806.803584307	0	0	0	0	16	-3	0.14	1	5	2	-0.9	4.5	0.075247	0.071204	0.071316	0.83352	0.1284	0.094949	0.094222	0.044354	0.1251
W16K	0.0961210938	0	0	0.6519607843	0.1798582235	806.803584307	0	0	0	0	16	-3	0.14	1	5	-5	-0.9	-3.9	0.74051	0.053472	0.13099	0.69607	-0.039251	0.052973	-0.029774	-0.055279	0.72337
W16L	0.1376518328	0	0	0.6519607843	0.1798582235	806.803584307	0	0	0	0	16	-2	0.14	1	5	4	-0.9	3.8	0.6699	0.16191	0.13238	0.508	0.15273	0.17998	0.16963	0.088192	0.52987
W16M	-0.0098071274	0	0	0.6519607843	0.1798582235	806.803584307	0	0	0	0	16	-1	0.14	1	5	2	-0.9	1.9	0.72589	0.16351	0.21762	0.76595	0.19119	0.28893	0.22612	0.1601	0.54873
W16N	-0.0764001811	0	0	0.6519607843	0.1798582235	806.803584307	0	0	0	0	16	-4	0.14	1	5	-6	-0.9	-3.5	-0.13529	0.21824	0.34837	0.76706	-0.065914	0.00055687	-0.080812	-0.10081	0.66361
W16P	-0.1295986681	0	0	0.6519607843	0.1798582235	806.803584307	0	0	0	0	16	-4	0.14	1	5	-6	-0.9	-1.6	-0.075871	0.36064	0.62238	0.63613	-0.023977	-0.014207	-0.059368	-0.066548	0.00088031
W16Q	0.0690870375	0	0	0.6519607843	0.1798582235	806.803584307	0	0	0	0	16	-2	0.14	1	5	-5	-0.9	-3.5	-0.072554	0.63345	0.054826	0.68775	-0.01187	0.091595	0.019976	-0.022237	0.73891
W16R	-0.0605850484	0	0	0.6519607843	0.1798582235	806.803584307	0	0	0	0	16	-3	0.14	1	5	-1	-0.9	-4.5	0.80269	0.7044	0.17092	0.7536	-0.0089596	0.14069	0.028932	0.02396	0.46156
W16S	0.1157153896	0	0	0.6519607843	0.1798582235	806.803584307	0	0	0	0	16	-3	0.14	1	5	-2	-0.9	-0.8	0.72338	0.4851	-0.026714	0.50992	0.050408	0.080492	0.044182	0.044132	0.15042
W16T	0.0633379114	0	0	0.6519607843	0.1798582235	806.803584307	0	0	0	0	16	-2	0.14	1	5	-4	-0.9	-0.7	0.87547	0.839	0.021367	0.7086	0.071422	0.11856	0.075941	0.053102	0.5378
W16V	-0.0279285319	0	0	0.6519607843	0.1798582235	806.803584307	0	0	0	0	16	-3	0.14	1	5	-1	-0.9	4.2	0.60819	0.6499	0.43588	0.75942	0.15042	0.10432	0.082035	0.061732	0.53971
W16Y	0.1754524869	0	0	0.6519607843	0.1798582235	806.803584307	0	0	0	0	16	2	0.14	1	5	0	-0.9	-1.3	0.58902	0.72245	0.0046496	0.47116	0.23216	0.54772	0.40762	0.27422	0.6534
R17A	-0.1738296571	0	0	0.2581699346	0.1508209222	1141.93451543	0	0	0	0	7	-1	1.784	1	1	-1	-4.5	1.8	0.59284	0.54804	0.27298	0.70157	0.18903	0.20489	0.076737	0.055294	0.62685
R17C	-0.1484074956	0	0	0.2581699346	0.1508209222	1141.93451543	0	0	0	0	7	-3	1.784	1	1	0	-4.5	2.5	0.59883	0.78039	0.091808	0.4324	0.12486	0.23391	-0.058028	-0.12368	0.59172
R17D	-0.1482760559	0	0	0.2581699346	0.1508209222	1141.93451543	0	0	0	0	7	-2	1.784	1	1	-1	-4.5	-3.5	0.52056	0.5512	0.018334	0.57707	0.19092	0.35591	0.034469	-0.10021	0.11258
R17E	0.0290108345	0	0	0.2581699346	0.1508209222	1141.93451543	0	0	0	0	7	0	1.784	1	1	0	-4.5	-3.5	0.62052	0.63121	0.094155	0.52236	0.33821	0.4492	0.20302	0.13967	0.74528
R17F	-0.0918460164	0	0	0.2581699346	0.1508209222	1141.93451543	0	0	0	0	7	-3	1.784	1	1	-3	-4.5	2.8	0.20983	0.72322	0.021367	0.61511	0.06523	0.24879	-0.04827	-0.11978	0.093579
R17G	-0.0384590532	0	0	0.2581699346	0.1508209222	1141.93451543	0	0	0	0	7	-2	1.784	1	1	0	-4.5	-0.4	-0.0084817	0.67857	-0.0073478	0.58781	0.18415	0.15396	-0.0055253	-0.087133	0.52404
R17H	-0.0905200231	0	0	0.2581699346	0.1508209222	1141.93451543	0	0	0	0	7	0	1.784	1	1	0	-4.5	-3.2	0.033133	0.84861	0.052625	0.59909	0.33385	0.41577	0.19546	0.13715	0.90201
R17I	-0.1079758452	0	0	0.2581699346	0.1508209222	1141.93451543	0	0	0	0	7	-3	1.784	1	1	1	-4.5	4.5	0.32969	0.70282	0.014073	0.70106	0.16447	0.40894	-0.02169	-0.053831	0.4396
R17K	0.5428807685	0	0	0.2581699346	0.1508209222	1141.93451543	0	0	0	0	7	2	1.784	1	1	1	-4.5	-3.9	0.18267	0.75258	0.04382	0.69529	0.46703	0.64116	0.4202	0.41253	0.57866
R17L	-0.0769902405	0	0	0.2581699346	0.1508209222	1141.93451543	0	0	0	0	7	-2	1.784	1	1	-1	-4.5	3.8	0.1409	0.67934	0.044588	0.70157	0.15478	0.34216	0.042477	0.019039	0.302
R17M	-0.0091704051	0	0	0.2581699346	0.1508209222	1141.93451543	0	0	0	0	7	-1	1.784	1	1	3	-4.5	1.9	0.002976	0.62662	0.092764	0.85791	0.27365	0.2477	0.08508	0.075135	0.68117
R17N	-0.0620547807	0	0	0.2581699346	0.1508209222	1141.93451543	0	0	0	0	7	0	1.784	1	1	0	-4.5	-3.5	0.4576	0.59168	0.37661	0.83566	0.33821	0.4492	0.20302	0.13967	0.68214
R17P	0.0462383922	0	0	0.2581699346	0.1508209222	1141.93451543	0	0	0	0	7	-2	1.784	1	1	-3	-4.5	-1.6	0.072326	0.61681	0.85915	0.70189	0.10299	0.1657	-0.031744	-0.13066	0.58375
R17Q	-0.0055710624	0	0	0.2581699346	0.1508209222	1141.93451543	0	0	0	0	7	1	1.784	1	1	2	-4.5	-3.5	0.0093444	0.038695	0.72499	0.63974	0.436	0.53972	0.32871	0.29196	-0.12297
R17S	0.2883822015	0	0	0.2581699346	0.1508209222	1141.93451543	0	0	0	0	7	-1	1.784	1	1	1	-4.5	-0.8	0.56679	0.046509	0.54359	0.1994	0.26912	0.20397	0.079583	0.027566	0.63483
R17T	-0.123913659	0	0	0.2581699346	0.1508209222	1141.93451543	0	0	0	0	7	-1	1.784	1	1	0	-4.5	-0.7	0.52473	-0.060611	0.50787	0.31708	0.24152	0.18668	0.069062	0.018582	-0.0023568
R17V	-0.1529943559	0	0	0.2581699346	0.1508209222	1141.93451543	0	0	0	0	7	-3	1.784	1	1	-1	-4.5	4.2	0.46822	-0.04227	0.65545	0.92988	0.12883	0.37964	-0.018625	-0.061588	0.33175
R17W	0.0414272486	0	0	0.2581699346	0.1508209222	1141.93451543	0	0	0	0	7	-3	1.784	1	1	-4	-4.5	-0.9	0.37986	-0.031942	0.63458	0.78561	0.010355	0.1217	-0.10818	-0.23408	0.23417
R17Y	-0.1806919523	0	0	0.2581699346	0.1508209222	1141.93451543	0	0	0	0	7	-2	1.784	1	1	1	-4.5	-1.3	0.75959	0.21733	0.67444	0.51055	0.22196	0.20101	0.01836	-0.081164	0.42005
K18A	0.115630615	0	1	0.1013071895	0.0216300807	1144.90140656	0	0	0	0	5	-1	1.432	1	3	-1	-3.9	1.8	0.71441	0.094796	0.52541	0.47699	0.58902	0.52673	0.41948	0.36377	0.4404
K18C	0.4662828421	0	1	0.1013071895	0.0216300807	1144.90140656	0	0	0	0	5	-3	1.432	1	3	-4	-3.9	2.5	0.67505	-0.026634	0.67241	0.67192	0.51909	0.54173	0.28585	0.19799	0.74555
K18D	0.0296244702	0	1	0.1013071895	0.0216300807	1144.90140656	0	0	0	0	5	-1	1.432	1	3	2	-3.9	-3.5	0.82772	0.11101	0.73076	0.64901	0.35855	0.53988	0.36742	0.32623	0.66835
K18E	0.1225268388	0	1	0.1013071895	0.0216300807	1144.90140656	0	0	0	0	5	1	1.432	1	3	2	-3.9	-3.5	0.74058	0.1665	0.7362	0.75906	0.4706	0.69409	0.56464	0.52837	-0.043624
K18F	0.171251097	0	1	0.1013071895	0.0216300807	1144.90140656	0	0	0	0	5	-3	1.432	1	3	-4	-3.9	2.8	0.51963	0.054477	0.52616	0.49111	0.54069	0.5697	0.29665	0.20939	0.6493
K18G	0.293975202	0	1	0.1013071895	0.0216300807	1144.90140656	0	0	0	0	5	-2	1.432	1	3	-1	-3.9	-0.4	-0.12483	-0.0095682	0.42245	0.74834	0.41707	0.37899	0.27597	0.21629	0.52376
K18H	0.4395450696	0	1	0.1013071895	0.0216300807	1144.90140656	0	0	0	0	5	-1	1.432	1	3	0	-3.9	-3.2	-0.011321	0.0020841	0.7569	0.76174	0.34034	0.51199	0.35262	0.29521	0.56624
K18I	0.0918866223	0	1	0.1013071895	0.0216300807	1144.90140656	0	0	0	0	5	-3	1.432	1	3	-1	-3.9	4.5	0.73471	-0.056531	0.6686	0.73485	0.69473	0.72217	0.32813	0.292	0.10052
K18L	0.0512694907	0	1	0.1013071895	0.0216300807	1144.90140656	0	0	0	0	5	-2	1.432	1	3	-2	-3.9	3.8	0.59783	0.049157	0.49877	0.50874	0.66923	0.67652	0.39981	0.34321	0.67264
K18M	0.3008989836	0	1	0.1013071895	0.0216300807	1144.90140656	0	0	0	0	5	-1	1.432	1	3	-2	-3.9	1.9	0.35558	0.049414	0.60387	0.36971	0.57801	0.53763	0.42962	0.3603	0.14602
K18N	0.0202371146	0	1	0.1013071895	0.0216300807	1144.90140656	0	0	0	0	5	0	1.432	1	3	1	-3.9	-3.5	-0.013345	0.11413	0.7237	0.7805	0.40065	0.60734	0.45645	0.4099	0.55469
K18P	-0.1580070589	0	1	0.1013071895	0.0216300807	1144.90140656	0	0	0	0	5	-1	1.432	1	3	1	-3.9	-1.6	0.16719	0.33475	0.50321	0.75508	0.43116	0.43043	0.35237	0.31019	0.10557
K18Q	0.5022701184	0	1	0.1013071895	0.0216300807	1144.90140656	0	0	0	0	5	1	1.432	1	3	1	-3.9	-3.5	0.1421	0.32874	0.82492	0.5035	0.45699	0.69361	0.56119	0.51548	0.28754
K18R	0.9751980951	0	1	0.1013071895	0.0216300807	1144.90140656	0	0	0	0	5	2	1.432	1	3	0	-3.9	-4.5	0.53517	0.5836	0.63297	0.5764	0.46464	0.87303	0.67668	0.62584	0.098476
K18S	0.5212436468	0	1	0.1013071895	0.0216300807	1144.90140656	0	0	0	0	5	0	1.432	1	3	0	-3.9	-0.8	0.54327	0.44213	0.65125	0.66612	0.50409	0.48714	0.46049	0.40615	0.52802
K18T	0.3234242437	0	1	0.1013071895	0.0216300807	1144.90140656	0	0	0	0	5	-1	1.432	1	3	-1	-3.9	-0.7	0.26482	0.54526	0.60838	0.10663	0.44562	0.42261	0.36483	0.29951	0.62932
K18V	0.8244127414	0	1	0.1013071895	0.0216300807	1144.90140656	0	0	0	0	5	-2	1.432	1	3	-1	-3.9	4.2	0.48492	0.43884	0.72436	0.017945	0.70593	0.70967	0.40373	0.36425	0.56867
K18W	-0.03034297	0	1	0.1013071895	0.0216300807	1144.90140656	0	0	0	0	5	-3	1.432	1	3	-4	-3.9	-0.9	0.6368	0.58236	0.56808	0.50108	0.28183	0.35099	0.18702	0.084848	0.034049
K18Y	0.0335654467	0	1	0.1013071895	0.0216300807	1144.90140656	0	0	0	0	5	-2	1.432	1	3	-3	-3.9	-1.3	0.75494	0.36582	0.62453	0.25421	0.32489	0.37922	0.26263	0.17193	0.49085
D19A	0.7637953684	0	0	0.0669934641	0.0171894531	1287.56179141	0	0	0	0	5	-2	1.095	0	2	0	-3.5	1.8	0.58429	0.44238	0.67701	0.11948	0.49531	0.6045	0.45086	0.40791	0.89748
D19C	0.0117969089	0	0	0.0669934641	0.0171894531	1287.56179141	0	0	0	0	5	-3	1.095	0	2	-3	-3.5	2.5	0.74102	0.37002	0.62255	0.57273	0.43906	0.51896	0.35995	0.40814	0.41033
D19E	0.9693145178	0	0	0.0669934641	0.0171894531	1287.56179141	0	0	0	0	5	2	1.095	0	2	1	-3.5	-3.5	0.56233	0.34268	0.812	0.095156	0.48911	0.79717	0.57344	0.41257	0.46428
D19F	0.8564203726	0	0	0.0669934641	0.0171894531	1287.56179141	0	0	0	0	5	-3	1.095	0	2	-3	-3.5	2.8	0.46248	0.48084	0.65479	0.60363	0.44765	0.52645	0.35835	0.40795	0.42041
D19G	0.3877389488	0	0	0.0669934641	0.0171894531	1287.56179141	0	0	0	0	5	-1	1.095	0	2	-1	-3.5	-0.4	0.6942	0.5438	0.72272	0.10842	0.4524	0.60976	0.47848	0.40455	0.72369
D19H	0.2532361674	0	0	0.0669934641	0.0171894531	1287.56179141	0	0	0	0	5	-1	1.095	0	2	1	-3.5	-3.2	0.7062	0.43478	0.58986	0.19332	0.36841	0.66203	0.48046	0.32658	0.27885
D19I	0.0221695017	0	0	0.0669934641	0.0171894531	1287.56179141	0	0	0	0	5	-3	1.095	0	2	1	-3.5	4.5	0.72232	0.40797	0.68068	0.10842	0.53622	0.65373	0.38259	0.34411	0.45504
D19K	0.188308152	0	0	0.0669934641	0.0171894531	1287.56179141	0	0	0	0	5	-1	1.095	0	2	0	-3.5	-3.9	0.71321	0.2137	0.56084	0.078501	0.33287	0.6771	0.46186	0.3202	0.26668
D19N	0.2707829637	0	0	0.0669934641	0.0171894531	1287.56179141	0	0	0	0	5	1	1.095	0	2	1	-3.5	-3.5	0.67684	0.63388	0.56261	0.4628	0.4419	0.74393	0.53932	0.37537	-0.015295
D19Q	-0.1363307159	0	0	0.0669934641	0.0171894531	1287.56179141	0	0	0	0	5	0	1.095	0	2	0	-3.5	-3.5	0.54675	0.49256	0.56281	0.46465	0.39182	0.69979	0.49496	0.34977	0.39623
D19S	0.0602342656	0	0	0.0669934641	0.0171894531	1287.56179141	0	0	0	0	5	0	1.095	0	2	0	-3.5	-0.8	0.043596	0.33004	0.57946	0.50974	0.48416	0.67142	0.52736	0.41041	0.67378
D19V	0.3035590512	0	0	0.0669934641	0.0171894531	1287.56179141	0	0	0	0	5	-3	1.095	0	2	0	-3.5	4.2	0.0019376	0.35875	0.032632	0.33951	0.52269	0.62677	0.37713	0.36285	-0.1026
D19W	0.1962255267	0	0	0.0669934641	0.0171894531	1287.56179141	0	0	0	0	5	-4	1.095	0	2	-4	-3.5	-0.9	-0.17199	0.78674	0.079908	0.30679	0.25672	0.46465	0.30952	0.35288	0.70714
H20A	-0.4118510948	0	0	0.5261437909	0.286944597	1013.05340689	3	0.5	0.00330033	0.0234533328	8	-2	0.649	0	1	0	-3.2	1.8	0.33746	0.71135	0.63496	0.69261	0.15397	0.16517	-0.040771	-0.10528	0.37076
H20D	0.0975183084	0	0	0.5261437909	0.286944597	1013.05340689	3	0.5	0.00330033	0.0234533328	8	-1	0.649	0	1	0	-3.2	-3.5	0.16475	0.72715	0.21111	0.58241	0.16871	0.17954	0.0054777	0.019811	0.64205
H20E	-0.058864755	0	0	0.5261437909	0.286944597	1013.05340689	3	0.5	0.00330033	0.0234533328	8	0	0.649	0	1	0	-3.2	-3.5	0.1726	0.73942	0.11955	0.82509	0.24362	0.26614	0.092266	0.11798	0.26551
H20F	-0.0736555794	0	0	0.5261437909	0.286944597	1013.05340689	3	0.5	0.00330033	0.0234533328	8	-1	0.649	0	1	0	-3.2	2.8	0.69419	0.662	0.73753	0.64802	0.23065	0.2452	0.053338	-0.022116	0.5777
H20G	-0.1130789295	0	0	0.5261437909	0.286944597	1013.05340689	3	0.5	0.00330033	0.0234533328	8	-2	0.649	0	1	-1	-3.2	-0.4	0.095147	0.6581	0.14056	0.69762	0.12801	0.13838	-0.066837	-0.098595	0.28667
H20K	0.0554022741	0	0	0.5261437909	0.286944597	1013.05340689	3	0.5	0.00330033	0.0234533328	8	-1	0.649	0	1	0	-3.2	-3.9	0.073943	0.70961	0.72329	0.60154	0.17314	0.16746	-0.00071265	0.018653	0.60139
H20L	0.0073488484	0	0	0.5261437909	0.286944597	1013.05340689	3	0.5	0.00330033	0.0234533328	8	-3	0.649	0	1	-1	-3.2	3.8	0.26416	0.73454	0.079908	0.76626	0.20504	0.069424	-0.13594	-0.25095	0.033626
H20M	-0.1614047962	0	0	0.5261437909	0.286944597	1013.05340689	3	0.5	0.00330033	0.0234533328	8	-2	0.649	0	1	1	-3.2	1.9	0.20656	0.71645	0.21405	0.59976	0.12776	0.19113	-0.019725	-0.093481	0.57841
H20P	-0.1596927002	0	0	0.5261437909	0.286944597	1013.05340689	3	0.5	0.00330033	0.0234533328	8	-2	0.649	0	1	0	-3.2	-1.6	0.64907	0.71551	0.16165	0.6591	0.091699	0.15153	-0.05405	-0.075148	0.5636
H20Q	-0.2099786607	0	0	0.5261437909	0.286944597	1013.05340689	3	0.5	0.00330033	0.0234533328	8	0	0.649	0	1	0	-3.2	-3.5	0.41337	0.79669	0.1117	0.69163	0.24362	0.26614	0.092266	0.11798	0.23717
H20R	0.3918583305	0	0	0.5261437909	0.286944597	1013.05340689	3	0.5	0.00330033	0.0234533328	8	0	0.649	0	1	0	-3.2	-4.5	0.53357	0.73738	0.33156	0.66462	0.2608	0.22321	0.071818	0.11283	0.06782
H20S	-0.1207792987	0	0	0.5261437909	0.286944597	1013.05340689	3	0.5	0.00330033	0.0234533328	8	-1	0.649	0	1	0	-3.2	-0.8	0.64218	0.73935	0.4583	0.84294	0.1653	0.24065	0.034513	0.017588	0.38222
H20T	-0.0142577989	0	0	0.5261437909	0.286944597	1013.05340689	3	0.5	0.00330033	0.0234533328	8	-2	0.649	0	1	0	-3.2	-0.7	0.45798	0.73389	0.70591	0.68835	0.10074	0.15959	-0.049421	-0.078987	0.52211
H20V	-0.2972846982	0	0	0.5261437909	0.286944597	1013.05340689	3	0.5	0.00330033	0.0234533328	8	-3	0.649	0	1	0	-3.2	4.2	0.57817	0.85708	0.34521	0.71233	0.19374	0.091078	-0.11647	-0.2475	-0.041678
H20Y	0.0062187492	0	0	0.5261437909	0.286944597	1013.05340689	3	0.5	0.00330033	0.0234533328	8	2	0.649	0	1	1	-3.2	-1.3	0.11848	0.77378	0.86856	0.66241	0.32109	0.63793	0.36228	0.35127	0.46234
P21A	-0.1551301606	0	0	0.4983660131	0.3199267509	885.614298942	2	55	0.0026666667	0.0011810191	7	-1	0.224	0	1	0	-1.6	1.8	0.10588	0.67207	0.8767	0.64723	0.36186	0.25658	0.27648	0.056702	0.12455
P21C	-0.013734533	0	0	0.4983660131	0.3199267509	885.614298942	2	55	0.0026666667	0.0011810191	7	-3	0.224	0	1	2	-1.6	2.5	0.59949	0.6714	0.63727	0.6195	0.12927	0.12968	0.15775	-0.095848	0.32327
P21D	0.0594067094	0	0	0.4983660131	0.3199267509	885.614298942	2	55	0.0026666667	0.0011810191	7	-1	0.224	0	1	0	-1.6	-3.5	0.54534	0.15914	0.71771	0.63223	0.39811	0.23825	0.20126	0.14178	0.019981
P21E	-0.064910534	0	0	0.4983660131	0.3199267509	885.614298942	2	55	0.0026666667	0.0011810191	7	-1	0.224	0	1	0	-1.6	-3.5	0.60552	0.15126	0.89883	0.57734	0.39811	0.23825	0.20126	0.14178	0.55736
P21F	-0.2312164961	0	0	0.4983660131	0.3199267509	885.614298942	2	55	0.0026666667	0.0011810191	7	-4	0.224	0	1	0	-1.6	2.8	0.68107	-0.14004	0.70431	0.54025	0.14983	0.085788	0.054429	-0.18882	0.84733
P21G	0.0425200261	0	0	0.4983660131	0.3199267509	885.614298942	2	55	0.0026666667	0.0011810191	7	-2	0.224	0	1	0	-1.6	-0.4	0.71856	-0.072556	0.71288	0.65766	0.27409	0.20801	0.17631	0.036681	0.42288
P21H	0.1443896803	0	0	0.4983660131	0.3199267509	885.614298942	2	55	0.0026666667	0.0011810191	7	-2	0.224	0	1	1	-1.6	-3.2	0.70914	0.30389	0.90129	0.53765	0.26344	0.19497	0.16059	0.087299	0.56049
P21K	0.2143541094	0	0	0.4983660131	0.3199267509	885.614298942	2	55	0.0026666667	0.0011810191	7	-1	0.224	0	1	0	-1.6	-3.9	0.42462	-0.051592	0.72398	0.57869	0.40285	0.22685	0.19196	0.14219	0.55647
P21L	0.1132937205	0	0	0.4983660131	0.3199267509	885.614298942	2	55	0.0026666667	0.0011810191	7	-3	0.224	0	1	-1	-1.6	3.8	0.48701	-0.061709	0.93992	0.44664	0.28603	0.086615	0.099701	-0.16329	0.085432
P21N	0.2809758791	0	0	0.4983660131	0.3199267509	885.614298942	2	55	0.0026666667	0.0011810191	7	-2	0.224	0	1	0	-1.6	-3.5	0.49283	0.37439	0.67605	0.50773	0.29587	0.1863	0.13156	0.075068	0.38436
P21R	-0.1194736432	0	0	0.4983660131	0.3199267509	885.614298942	2	55	0.0026666667	0.0011810191	7	-2	0.224	0	1	0	-1.6	-4.5	0.33496	-0.021049	0.7205	0.39912	0.30758	0.16637	0.11176	0.07679	0.0018954
P21S	0.3040110266	0	0	0.4983660131	0.3199267509	885.614298942	2	55	0.0026666667	0.0011810191	7	-1	0.224	0	1	0	-1.6	-0.8	0.019144	0.57372	0.74741	0.49968	0.37084	0.28164	0.25059	0.11669	0.61958
P21Y	-0.0017192509	0	0	0.4983660131	0.3199267509	885.614298942	2	55	0.0026666667	0.0011810191	7	-3	0.224	0	1	-2	-1.6	-1.3	0.0097543	-0.079285	0.70953	0.54132	0.24395	0.16273	0.057302	-0.041178	0.76604
F22A	0.1258549584	0	0	0.1503267974	0.0575927149	1251.66805956	0	0	0	0	5	-2	2.289	0	-1	0	2.8	1.8	0.77802	-0.011509	0.79912	0.59372	0.1232	0.17324	0.023678	-0.017377	0.49491
F22C	-0.1560167243	0	0	0.1503267974	0.0575927149	1251.66805956	0	0	0	0	5	-2	2.289	0	-1	1	2.8	2.5	0.59681	0.0052193	0.84046	0.50795	0.16533	0.2197	0.052549	0.029759	0.11645
F22D	0.2388834362	0	0	0.1503267974	0.0575927149	1251.66805956	0	0	0	0	5	-3	2.289	0	-1	2	2.8	-3.5	0.56332	0.018377	0.87431	0.49691	0.29332	0.32118	0.18172	0.093932	0.31162
F22E	-0.1079323275	0	0	0.1503267974	0.0575927149	1251.66805956	0	0	0	0	5	-3	2.289	0	-1	1	2.8	-3.5	0.30697	0.072204	0.79859	0.31644	0.24629	0.28991	0.14164	0.039198	0.75434
F22H	0.4200692178	0	0	0.1503267974	0.0575927149	1251.66805956	0	0	0	0	5	-1	2.289	0	-1	1	2.8	-3.2	0.21281	0.15123	0.83202	0.61631	0.33418	0.33008	0.21728	0.18644	0.3796
F22K	-0.1062099797	0	0	0.1503267974	0.0575927149	1251.66805956	0	0	0	0	5	-3	2.289	0	-1	0	2.8	-3.9	-0.081565	0.31104	0.60855	0.50329	0.20656	0.27632	0.11196	-0.007366	-0.024314
F22L	0.1323198841	0	0	0.1503267974	0.0575927149	1251.66805956	0	0	0	0	5	0	2.289	0	-1	-1	2.8	3.8	0.68757	0.1562	0.50731	0.47474	0.15018	0.27283	0.11993	0.084164	0.58236
F22M	-0.0899232972	0	0	0.1503267974	0.0575927149	1251.66805956	0	0	0	0	5	0	2.289	0	-1	-2	2.8	1.9	0.66086	0.35625	0.54027	0.47285	0.11085	0.1876	0.083241	0.035322	0.50686
F22N	0.0679305148	0	0	0.1503267974	0.0575927149	1251.66805956	0	0	0	0	5	-3	2.289	0	-1	1	2.8	-3.5	0.64113	0.16168	0.62984	0.096776	0.24629	0.28991	0.14164	0.039198	0.66381
F22P	0.0203620584	0	0	0.1503267974	0.0575927149	1251.66805956	0	0	0	0	5	-4	2.289	0	-1	2	2.8	-1.6	0.52007	0.20686	0.56624	0.13362	0.21514	0.24596	0.098069	-0.011985	0.69168
F22Q	0.0307371611	0	0	0.1503267974	0.0575927149	1251.66805956	0	0	0	0	5	-3	2.289	0	-1	0	2.8	-3.5	0.62691	0.31165	0.58077	-0.018967	0.19782	0.25866	0.10154	-0.015409	0.37605
F22R	-0.2539053571	0	0	0.1503267974	0.0575927149	1251.66805956	0	0	0	0	5	-3	2.289	0	-1	0	2.8	-4.5	0.58633	0.07407	0.55938	0.12694	0.21886	0.30377	0.12704	0.0061468	0.41874
F22S	0.0557121326	0	0	0.1503267974	0.0575927149	1251.66805956	0	0	0	0	5	-2	2.289	0	-1	0	2.8	-0.8	0.087895	0.16527	0.47561	0.13835	0.17115	0.18163	0.070639	0.0081258	0.59804
F22T	-0.1207968261	0	0	0.1503267974	0.0575927149	1251.66805956	0	0	0	0	5	-2	2.289	0	-1	0	2.8	-0.7	0.18025	0.13417	0.58804	0.0060401	0.16867	0.17951	0.068024	0.0067724	0.36659
F22V	0.0266692187	0	0	0.1503267974	0.0575927149	1251.66805956	0	0	0	0	5	-1	2.289	0	-1	0	2.8	4.2	0.082968	0.22403	0.53958	0.09911	0.15432	0.27899	0.075463	0.050692	0.49169
F22W	0.0204033115	0	0	0.1503267974	0.0575927149	1251.66805956	0	0	0	0	5	1	2.289	0	-1	-3	2.8	-0.9	0.18499	0.21029	0.61996	0.12989	0.18492	0.22742	0.13729	0.088923	0.021441
F22Y	0.5797270797	0	0	0.1503267974	0.0575927149	1251.66805956	0	0	0	0	5	3	2.289	0	-1	0	2.8	-1.3	0.1154	0.065064	0.55391	0.46655	0.48787	0.52766	0.41365	0.44711	0.30892
G23A	0.2589035162	0	0	0.3709150327	0.2074187644	1065.87387372	0	0	0	0	7	0	0.272	0	0	0	-0.4	1.8	0.11331	0.23666	0.54113	0.13117	0.39334	0.29638	0.41343	0.3256	0.32591
G23D	-0.0946810684	0	0	0.3709150327	0.2074187644	1065.87387372	0	0	0	0	7	-1	0.272	0	0	0	-0.4	-3.5	0.67826	0.16168	0.58296	0.1218	0.28329	0.23692	0.22729	0.29827	0.73276
G23E	0.5081052995	0	0	0.3709150327	0.2074187644	1065.87387372	0	0	0	0	7	-2	0.272	0	0	0	-0.4	-3.5	0.66797	0.11621	0.61637	0.14161	0.19133	0.23146	0.19462	0.26196	-0.008738
G23H	0.2226791369	0	0	0.3709150327	0.2074187644	1065.87387372	0	0	0	0	7	-2	0.272	0	0	2	-0.4	-3.2	0.76744	0.3721	0.59621	0.00061314	0.16907	0.21724	0.26018	0.27793	0.72009
G23I	0.0048904109	0	0	0.3709150327	0.2074187644	1065.87387372	0	0	0	0	7	-4	0.272	0	0	0	-0.4	4.5	0.65808	0.28138	0.5551	0.25198	0.11281	0.14267	0.21152	0.022809	0.11154
G23K	0.4516649505	0	0	0.3709150327	0.2074187644	1065.87387372	0	0	0	0	7	-2	0.272	0	0	0	-0.4	-3.9	0.6911	0.25309	0.52825	0.05738	0.18957	0.24326	0.18912	0.26454	0.69292
G23L	0.2228010532	0	0	0.3709150327	0.2074187644	1065.87387372	0	0	0	0	7	-4	0.272	0	0	-1	-0.4	3.8	0.31898	0.083699	0.56601	0.058321	0.11602	0.14473	0.18663	0.045713	0.24758
G23M	-0.0283323476	0	0	0.3709150327	0.2074187644	1065.87387372	0	0	0	0	7	-3	0.272	0	0	1	-0.4	1.9	-0.030284	0.14297	0.5942	0.12845	0.10897	0.14488	0.25725	0.15333	0.32078
G23N	0.6994634049	0	0	0.3709150327	0.2074187644	1065.87387372	0	0	0	0	7	0	0.272	0	0	1	-0.4	-3.5	0.013479	0.44617	0.49046	0.045445	0.36448	0.26631	0.30353	0.35334	0.55331
G23P	-0.0050708327	0	0	0.3709150327	0.2074187644	1065.87387372	0	0	0	0	7	-2	0.272	0	0	1	-0.4	-1.6	0.20976	0.29088	0.75898	0.031693	0.18288	0.18423	0.25041	0.2555	0.50548
G23R	0.0622476819	0	0	0.3709150327	0.2074187644	1065.87387372	0	0	0	0	7	-2	0.272	0	0	-2	-0.4	-4.5	0.38475	0.06612	0.68555	0.81387	0.19996	0.26656	0.11266	0.23302	0.37682
G23S	0.6695931807	0	0	0.3709150327	0.2074187644	1065.87387372	0	0	0	0	7	0	0.272	0	0	0	-0.4	-0.8	0.35816	0.10077	0.54274	0.79736	0.38958	0.26359	0.34271	0.33787	0.36815
G23T	-0.1575967537	0	0	0.3709150327	0.2074187644	1065.87387372	0	0	0	0	7	-2	0.272	0	0	0	-0.4	-0.7	0.20234	0.38768	0.70559	0.69684	0.19998	0.17579	0.23648	0.23966	0.4538
G23V	0.0307736128	0	0	0.3709150327	0.2074187644	1065.87387372	0	0	0	0	7	-3	0.272	0	0	-2	-0.4	4.2	0.23771	0.23598	0.73465	0.70846	0.20062	0.1808	0.21633	0.086969	0.66789
G23W	0.3190689987	0	0	0.3709150327	0.2074187644	1065.87387372	0	0	0	0	7	-2	0.272	0	0	-2	-0.4	-0.9	0.71157	0.2	0.57748	0.68794	0.22936	0.18555	0.17903	0.22178	0.18084
G23Y	0.5335967194	0	0	0.3709150327	0.2074187644	1065.87387372	0	0	0	0	7	-3	0.272	0	0	1	-0.4	-1.3	0.63514	0.29393	0.68565	0.72922	0.093589	0.17601	0.2244	0.21059	0.089448
F24A	-0.1558760293	3	8	0.2450980392	0.339303691	739.219647164	1	0	0.0034246575	0.035312422	13	-2	0.094	0	1	0	2.8	1.8	0.62016	0.056368	0.58525	0.73643	0.43	0.23575	0.19178	0.16418	0.25643
F24C	0.401733007	3	8	0.2450980392	0.339303691	739.219647164	1	0	0.0034246575	0.035312422	13	-2	0.094	0	1	2	2.8	2.5	0.14075	0.26903	0.61567	0.70511	0.41771	0.18326	0.19415	0.18476	0.67982
F24G	0.2922838307	3	8	0.2450980392	0.339303691	739.219647164	1	0	0.0034246575	0.035312422	13	-3	0.094	0	1	0	2.8	-0.4	0.16382	0.28701	0.55928	0.74475	0.27617	0.18434	0.14301	0.10549	0.28378
F24I	0.1902454655	3	8	0.2450980392	0.339303691	739.219647164	1	0	0.0034246575	0.035312422	13	0	0.094	0	1	0	2.8	4.5	0.33707	0.072058	0.67625	0.79843	0.63332	0.23239	0.26896	0.29147	0.70097
F24K	-0.0848419741	3	8	0.2450980392	0.339303691	739.219647164	1	0	0.0034246575	0.035312422	13	-3	0.094	0	1	0	2.8	-3.9	0.65517	0.2032	0.68673	0.77329	0.18226	0.066443	0.094678	0.064473	0.64678
F24L	0.1099830598	3	8	0.2450980392	0.339303691	739.219647164	1	0	0.0034246575	0.035312422	13	0	0.094	0	1	0	2.8	3.8	0.14769	0.15804	0.77402	0.71917	0.6121	0.27172	0.27309	0.29955	0.62307
F24M	0.5994752965	3	8	0.2450980392	0.339303691	739.219647164	1	0	0.0034246575	0.035312422	13	0	0.094	0	1	1	2.8	1.9	0.15742	0.058369	0.70195	0.71524	0.53388	0.35064	0.29263	0.33648	0.52209
F24N	0.1268261123	3	8	0.2450980392	0.339303691	739.219647164	1	0	0.0034246575	0.035312422	13	-3	0.094	0	1	0	2.8	-3.5	0.38491	0.26071	0.57196	0.69411	0.18891	0.084069	0.10227	0.072269	0.74146
F24Q	-0.0221171077	3	8	0.2450980392	0.339303691	739.219647164	1	0	0.0034246575	0.035312422	13	-3	0.094	0	1	1	2.8	-3.5	0.37952	0.22693	0.42914	0.88777	0.17504	0.055067	0.098165	0.083039	-0.20951
F24R	-0.053849878	3	8	0.2450980392	0.339303691	739.219647164	1	0	0.0034246575	0.035312422	13	-3	0.094	0	1	0	2.8	-4.5	0.57285	0.26169	0.55463	0.78083	0.17415	0.039471	0.082545	0.051743	-0.051646
F24S	-0.0424271135	3	8	0.2450980392	0.339303691	739.219647164	1	0	0.0034246575	0.035312422	13	-2	0.094	0	1	0	2.8	-0.8	0.62268	0.41915	0.45334	0.66121	0.33034	0.23498	0.18089	0.17165	0.53224
F24T	0.0637612442	3	8	0.2450980392	0.339303691	739.219647164	1	0	0.0034246575	0.035312422	13	-2	0.094	0	1	0	2.8	-0.7	0.84849	0.53418	0.48411	0.67497	0.33365	0.237	0.18177	0.17213	0.62777
F24V	0.156682494	3	8	0.2450980392	0.339303691	739.219647164	1	0	0.0034246575	0.035312422	13	-1	0.094	0	1	0	2.8	4.2	0.47971	0.44838	0.16105	0.71049	0.57799	0.19411	0.21988	0.21683	0.70771
F24Y	0.7554728722	3	8	0.2450980392	0.339303691	739.219647164	1	0	0.0034246575	0.035312422	13	3	0.094	0	1	1	2.8	-1.3	0.55458	0.37607	0.16382	0.71794	0.64634	0.65854	0.45041	0.59244	0.71809
V25A	0.5247735909	2	9	0.272875817	0.2038065703	824.406000774	0	0	0	0	11	0	0.682	1	0	0	4.2	1.8	0.53359	0.48513	0.5119	0.62144	0.7383	0.60492	0.51093	0.46876	0.16855
V25D	0.5879067659	2	9	0.272875817	0.2038065703	824.406000774	0	0	0	0	11	-3	0.682	1	0	1	4.2	-3.5	0.17666	0.52324	0.34408	0.92084	0.39998	0.68321	0.45259	0.37772	0.040228
V25E	-0.0239401906	2	9	0.272875817	0.2038065703	824.406000774	0	0	0	0	11	-2	0.682	1	0	0	4.2	-3.5	0.16608	0.49004	0.18245	0.64437	0.35668	0.67862	0.46243	0.3685	-0.093107
V25F	0.6448172703	2	9	0.272875817	0.2038065703	824.406000774	0	0	0	0	11	-1	0.682	1	0	-2	4.2	2.8	0.4808	0.43947	0.15439	0.61345	0.82686	0.64541	0.47182	0.38231	-0.12899
V25G	0.1788967886	2	9	0.272875817	0.2038065703	824.406000774	0	0	0	0	11	-3	0.682	1	0	-3	4.2	-0.4	0.34213	0.30753	0.60883	0.66938	0.61677	0.68374	0.37446	0.24704	0.56237
V25H	0.5270401857	2	9	0.272875817	0.2038065703	824.406000774	0	0	0	0	11	-3	0.682	1	0	2	4.2	-3.2	0.17877	0.61566	0.49654	0.67444	0.43626	0.66085	0.45809	0.40296	0.062077
V25I	0.7130345304	2	9	0.272875817	0.2038065703	824.406000774	0	0	0	0	11	3	0.682	1	0	0	4.2	4.5	0.63602	0.68831	0.16105	0.81081	0.87312	0.58483	0.67189	0.69313	0.0040442
V25K	0.5017961343	2	9	0.272875817	0.2038065703	824.406000774	0	0	0	0	11	-2	0.682	1	0	0	4.2	-3.9	0.3997	0.31939	0.30504	0.70729	0.32426	0.68967	0.47071	0.37426	0.47387
V25L	0.5401798896	2	9	0.272875817	0.2038065703	824.406000774	0	0	0	0	11	1	0.682	1	0	-2	4.2	3.8	0.55975	0.30761	0.17574	0.79065	0.84204	0.61489	0.56175	0.50086	0.72564
V25M	0.6241231355	2	9	0.272875817	0.2038065703	824.406000774	0	0	0	0	11	1	0.682	1	0	1	4.2	1.9	0.55301	0.48513	0.11403	0.66719	0.73062	0.59508	0.56307	0.55075	0.46808
V25N	0.0363983251	2	9	0.272875817	0.2038065703	824.406000774	0	0	0	0	11	-3	0.682	1	0	1	4.2	-3.5	0.34505	0.34499	0.31296	0.58918	0.39998	0.68321	0.45259	0.37772	0.14834
V25P	0.038181058	2	9	0.272875817	0.2038065703	824.406000774	0	0	0	0	11	-2	0.682	1	0	-3	4.2	-1.6	0.3162	0.54435	0.34173	0.81098	0.47271	0.67998	0.39921	0.2605	0.64495
V25Q	0.758234933	2	9	0.272875817	0.2038065703	824.406000774	0	0	0	0	11	-2	0.682	1	0	1	4.2	-3.5	0.12311	0.60402	0.67714	0.71807	0.37279	0.66755	0.47787	0.40149	0.66035
V25R	0.9305723546	2	9	0.272875817	0.2038065703	824.406000774	0	0	0	0	11	-3	0.682	1	0	1	4.2	-4.5	0.24283	0.60746	0.35459	0.66544	0.32041	0.71558	0.48205	0.39843	0.78441
V25S	0.4249586589	2	9	0.272875817	0.2038065703	824.406000774	0	0	0	0	11	-2	0.682	1	0	0	4.2	-0.8	0.046428	0.31827	0.2985	0.70534	0.58473	0.6261	0.42936	0.35836	0.43351
V25T	0.2886490297	2	9	0.272875817	0.2038065703	824.406000774	0	0	0	0	11	0	0.682	1	0	0	4.2	-0.7	0.45713	0.64517	0.75903	0.66915	0.53347	0.63874	0.50774	0.43531	0.28712
V25W	0.3284121097	2	9	0.272875817	0.2038065703	824.406000774	0	0	0	0	11	-3	0.682	1	0	4	4.2	-0.9	0.46389	0.028111	0.72433	0.62492	0.62217	0.55433	0.42809	0.42857	0.28733
V25Y	0.4230967294	2	9	0.272875817	0.2038065703	824.406000774	0	0	0	0	11	-1	0.682	1	0	1	4.2	-1.3	0.56668	0.05662	0.68446	0.60812	0.52289	0.61522	0.47753	0.41942	0.51977
A26C	0.3420709085	1	6	0.3055555556	0.2129390717	800.313356031	0	0	0	0	10	0	0.067	1	0	3	1.8	2.5	0.59475	-0.06543	0.84421	0.53839	0.67121	0.32392	0.36462	0.3594	0.63773
A26D	0.0183081885	1	6	0.3055555556	0.2129390717	800.313356031	0	0	0	0	10	-2	0.067	1	0	-2	1.8	-3.5	0.57529	-0.035053	0.68263	0.42452	0.22747	0.26843	0.12702	0.087415	0.76557
A26E	-0.0348111268	1	6	0.3055555556	0.2129390717	800.313356031	0	0	0	0	10	-1	0.067	1	0	-2	1.8	-3.5	0.51822	0.31354	0.66509	0.40463	0.22109	0.29784	0.15391	0.11311	0.54043
A26F	0.7226698988	1	6	0.3055555556	0.2129390717	800.313356031	0	0	0	0	10	-2	0.067	1	0	1	1.8	2.8	0.56575	-0.02825	0.71015	0.56239	0.69355	0.35362	0.31621	0.29463	0.42834
A26G	0.475676108	1	6	0.3055555556	0.2129390717	800.313356031	0	0	0	0	10	0	0.067	1	0	-2	1.8	-0.4	0.70171	0.058116	0.72693	0.53716	0.46881	0.41788	0.28387	0.26469	0.47708
A26I	0.2990411545	1	6	0.3055555556	0.2129390717	800.313356031	0	0	0	0	10	-1	0.067	1	0	1	1.8	4.5	0.69535	0.099351	0.77859	0.64141	0.80826	0.39361	0.3776	0.36807	0.26038
A26K	0.1167493174	1	6	0.3055555556	0.2129390717	800.313356031	0	0	0	0	10	-1	0.067	1	0	0	1.8	-3.9	0.68899	-0.042854	0.7576	0.5244	0.22035	0.26483	0.1714	0.13139	0.36485
A26L	0.4482134533	1	6	0.3055555556	0.2129390717	800.313356031	0	0	0	0	10	-1	0.067	1	0	0	1.8	3.8	0.65449	0.10624	0.83631	0.60812	0.77655	0.42193	0.36839	0.36096	0.57899
A26M	-0.1251457756	1	6	0.3055555556	0.2129390717	800.313356031	0	0	0	0	10	-1	0.067	1	0	2	1.8	1.9	0.53754	0.086063	0.70574	0.4596	0.62965	0.31762	0.31815	0.3065	0.3336
A26N	0.0456972854	1	6	0.3055555556	0.2129390717	800.313356031	0	0	0	0	10	-2	0.067	1	0	1	1.8	-3.5	0.52361	-0.035053	0.6698	0.59877	0.25959	0.21593	0.16169	0.11781	0.11878
A26P	-0.1440018896	1	6	0.3055555556	0.2129390717	800.313356031	0	0	0	0	10	-1	0.067	1	0	-3	1.8	-1.6	0.57577	-0.039039	0.76821	0.69244	0.36227	0.35805	0.20037	0.16606	0.84265
A26Q	0.0606849847	1	6	0.3055555556	0.2129390717	800.313356031	0	0	0	0	10	-1	0.067	1	0	-2	1.8	-3.5	0.53849	-0.0050677	0.76207	0.61853	0.22109	0.29784	0.15391	0.11311	0.19358
A26R	-0.0140620373	1	6	0.3055555556	0.2129390717	800.313356031	0	0	0	0	10	-1	0.067	1	0	-2	1.8	-4.5	0.53218	-0.020596	0.71418	0.6135	0.14714	0.29441	0.13257	0.087178	0.62774
A26S	0.619799533	1	6	0.3055555556	0.2129390717	800.313356031	0	0	0	0	10	1	0.067	1	0	0	1.8	-0.8	-0.088511	0.0020743	0.76239	0.53404	0.45132	0.42181	0.33285	0.3194	0.75716
A26V	-0.0251812967	1	6	0.3055555556	0.2129390717	800.313356031	0	0	0	0	10	0	0.067	1	0	1	1.8	4.2	0.1624	0.080314	0.68558	0.51371	0.80206	0.39955	0.40227	0.40905	0.26692
A26W	0.322381694	1	6	0.3055555556	0.2129390717	800.313356031	0	0	0	0	10	-3	0.067	1	0	-3	1.8	-0.9	-0.10245	0.060533	0.68936	0.53298	0.4368	0.33209	0.18171	0.14655	0.11395
V27A	0.2034980019	1	0	0.1388888889	0.0434405453	893.322889651	0	0	0	0	7	0	0.83	1	0	-1	4.2	1.8	0.5858	0.70156	0.46541	0.67886	0.76566	0.75863	0.59045	0.61651	0.65359
V27D	-0.0794504706	1	0	0.1388888889	0.0434405453	893.322889651	0	0	0	0	7	-3	0.83	1	0	0	4.2	-3.5	0.51338	0.57161	0.2484	0.58415	0.43926	0.68079	0.7548	0.53502	0.15285
V27G	0.3958114948	1	0	0.1388888889	0.0434405453	893.322889651	0	0	0	0	7	-3	0.83	1	0	-1	4.2	-0.4	0.70079	0.63423	0.64927	0.67208	0.53733	0.5829	0.59219	0.46162	0.73801
V27H	0.9983886039	1	0	0.1388888889	0.0434405453	893.322889651	0	0	0	0	7	-3	0.83	1	0	2	4.2	-3.2	0.56507	0.57573	0.35008	0.75514	0.50087	0.66845	0.87565	0.66357	0.72738
V27I	0.7658234465	1	0	0.1388888889	0.0434405453	893.322889651	0	0	0	0	7	3	0.83	1	0	0	4.2	4.5	0.61917	0.5703	0.35218	0.58167	1.0152	0.73341	0.73472	0.88162	0.74313
V27K	0.9202392797	1	0	0.1388888889	0.0434405453	893.322889651	0	0	0	0	7	-2	0.83	1	0	0	4.2	-3.9	0.50005	0.65182	0.48517	0.64367	0.47066	0.76786	0.75579	0.57095	0.27108
V27L	0.8671603596	1	0	0.1388888889	0.0434405453	893.322889651	0	0	0	0	7	1	0.83	1	0	-1	4.2	3.8	0.53313	0.59509	0.39345	0.58537	0.92006	0.7729	0.6176	0.70405	0.74461
V27M	0.952356347	1	0	0.1388888889	0.0434405453	893.322889651	0	0	0	0	7	1	0.83	1	0	1	4.2	1.9	0.51136	0.71151	0.56827	0.56006	0.84457	0.77636	0.72683	0.78868	0.65939
V27N	0.4502129335	1	0	0.1388888889	0.0434405453	893.322889651	0	0	0	0	7	-3	0.83	1	0	0	4.2	-3.5	0.5177	0.6547	0.39378	0.62428	0.43926	0.68079	0.7548	0.53502	0.68431
V27P	0.4328590441	1	0	0.1388888889	0.0434405453	893.322889651	0	0	0	0	7	-2	0.83	1	0	-3	4.2	-1.6	0.13334	0.70551	0.4096	0.65129	0.45521	0.64834	0.48028	0.35602	0.52674
V27Q	-0.1666490688	1	0	0.1388888889	0.0434405453	893.322889651	0	0	0	0	7	-2	0.83	1	0	0	4.2	-3.5	0.16076	0.64264	0.4882	0.67477	0.48197	0.74336	0.74504	0.568	0.65831
V27R	0.98745846	1	0	0.1388888889	0.0434405453	893.322889651	0	0	0	0	7	-3	0.83	1	0	0	4.2	-4.5	0.27786	0.55018	0.40789	0.62046	0.40986	0.74661	0.78271	0.54282	0.27054
V27S	0.3719015207	1	0	0.1388888889	0.0434405453	893.322889651	0	0	0	0	7	-2	0.83	1	0	0	4.2	-0.8	0.4826	0.70062	0.64525	0.75514	0.57696	0.64224	0.66161	0.56351	0.1775
V27T	-0.0242004613	1	0	0.1388888889	0.0434405453	893.322889651	0	0	0	0	7	0	0.83	1	0	0	4.2	-0.7	0.45079	0.64781	0.4944	0.8004	0.66268	0.7774	0.68146	0.65605	0.18751
V27Y	0.6278668126	1	0	0.1388888889	0.0434405453	893.322889651	0	0	0	0	7	-1	0.83	1	0	1	4.2	-1.3	0.47229	0.65044	0.49848	0.72483	0.62334	0.72156	0.74338	0.67098	0.50548
P28A	0.6281231285	1	0	0.1911764706	0.0712496493	850.729798051	0	0	0	0	11	-1	0.087	1	0	0	-1.6	1.8	-0.018896	0.59435	0.42128	0.64872	0.53421	0.39194	0.40606	0.33176	0.68443
P28C	-0.1093683616	1	0	0.1911764706	0.0712496493	850.729798051	0	0	0	0	11	-3	0.087	1	0	2	-1.6	2.5	0.20041	0.48229	0.44999	0.61524	0.3013	0.25352	0.3171	0.17557	0.074229
P28D	0.1816150311	1	0	0.1911764706	0.0712496493	850.729798051	0	0	0	0	11	-1	0.087	1	0	-3	-1.6	-3.5	0.23271	0.55801	0.29198	0.60997	0.44129	0.23301	0.2146	0.20296	0.57581
P28E	-0.0183857994	1	0	0.1911764706	0.0712496493	850.729798051	0	0	0	0	11	-1	0.087	1	0	0	-1.6	-3.5	0.11368	0.61601	0.35088	0.64232	0.42587	0.24065	0.25585	0.21545	0.68425
P28F	0.1654251671	1	0	0.1911764706	0.0712496493	850.729798051	0	0	0	0	11	-4	0.087	1	0	1	-1.6	2.8	0.15223	0.44665	0.58761	0.4949	0.27019	0.22784	0.2611	0.13075	0.57259
P28G	0.7240043975	1	0	0.1911764706	0.0712496493	850.729798051	0	0	0	0	11	-2	0.087	1	0	-1	-1.6	-0.4	0.59302	0.71261	0.54402	0.36002	0.42956	0.23609	0.2753	0.22353	0.04814
P28H	0.3353250705	1	0	0.1911764706	0.0712496493	850.729798051	0	0	0	0	11	-2	0.087	1	0	2	-1.6	-3.2	0.543	0.3912	0.49657	0.42157	0.31869	0.14497	0.21968	0.14604	0.46647
P28I	-0.1155091132	1	0	0.1911764706	0.0712496493	850.729798051	0	0	0	0	11	-3	0.087	1	0	0	-1.6	4.5	0.56234	0.38707	0.4343	0.42027	0.44657	0.39124	0.34529	0.23317	0.52668
P28K	0.1942020686	1	0	0.1911764706	0.0712496493	850.729798051	0	0	0	0	11	-1	0.087	1	0	0	-1.6	-3.9	0.51487	0.45862	0.56157	0.55075	0.4171	0.2441	0.24673	0.20966	0.54741
P28L	0.2861784451	1	0	0.1911764706	0.0712496493	850.729798051	0	0	0	0	11	-3	0.087	1	0	-1	-1.6	3.8	0.49242	0.45284	0.53544	0.47811	0.4584	0.3894	0.32709	0.2445	0.17886
P28M	0.1191576989	1	0	0.1911764706	0.0712496493	850.729798051	0	0	0	0	11	-2	0.087	1	0	1	-1.6	1.9	0.51474	0.55305	0.61078	0.8112	0.41516	0.319	0.35882	0.25331	0.63983
P28N	0.1897336979	1	0	0.1911764706	0.0712496493	850.729798051	0	0	0	0	11	-2	0.087	1	0	0	-1.6	-3.5	0.51367	0.62423	0.55597	0.51618	0.3526	0.15822	0.19229	0.15363	0.58078
P28Q	0.0608594968	1	0	0.1911764706	0.0712496493	850.729798051	0	0	0	0	11	-1	0.087	1	0	0	-1.6	-3.5	0.42363	0.58353	0.58761	0.4767	0.42587	0.24065	0.25585	0.21545	0.034025
P28R	0.3941704545	1	0	0.1911764706	0.0712496493	850.729798051	0	0	0	0	11	-2	0.087	1	0	-2	-1.6	-4.5	0.3415	0.49576	0.47621	0.56698	0.34603	0.17843	0.14813	0.13831	0.19345
P28S	0.14089411	1	0	0.1911764706	0.0712496493	850.729798051	0	0	0	0	11	-1	0.087	1	0	0	-1.6	-0.8	0.30313	0.71261	0.58568	0.39047	0.47935	0.28789	0.33285	0.26655	0.43983
P28V	0.1818990841	1	0	0.1911764706	0.0712496493	850.729798051	0	0	0	0	11	-2	0.087	1	0	0	-1.6	4.2	0.71786	0.80133	0.64539	0.68033	0.51618	0.42802	0.39605	0.29999	0.6421
P28W	-0.2203923232	1	0	0.1911764706	0.0712496493	850.729798051	0	0	0	0	11	-4	0.087	1	0	4	-1.6	-0.9	0.71057	0.65623	0.58496	0.46524	0.084995	-0.0087683	0.17984	0.018287	0.18184
P28Y	-0.2180837733	1	0	0.1911764706	0.0712496493	850.729798051	0	0	0	0	11	-3	0.087	1	0	1	-1.6	-1.3	0.57787	0.52407	0.58183	0.46566	0.27469	0.10403	0.20222	0.12103	0.033768
T29A	0.6208133599	0	1	0.3055555556	0.1657821331	881.989803643	0	0	0	0	9	0	0.277	1	0	-1	-0.7	1.8	0.73019	0.57267	0.53375	0.46796	0.62943	0.38353	0.55359	0.63936	0.53341
T29C	0.921025585	0	1	0.3055555556	0.1657821331	881.989803643	0	0	0	0	9	-1	0.277	1	0	2	-0.7	2.5	0.29511	0.21289	0.53809	0.39909	0.5535	0.33796	0.52619	0.56477	0.68718
T29D	0.5768131067	0	1	0.3055555556	0.1657821331	881.989803643	0	0	0	0	9	-1	0.277	1	0	0	-0.7	-3.5	0.4445	0.37259	0.52043	0.37088	0.3728	0.25983	0.39198	0.48784	0.35169
T29E	0.9388506319	0	1	0.3055555556	0.1657821331	881.989803643	0	0	0	0	9	-1	0.277	1	0	0	-0.7	-3.5	0.73219	0.50932	1.0482	0.4859	0.3728	0.25983	0.39198	0.48784	0.33336
T29F	0.7614064708	0	1	0.3055555556	0.1657821331	881.989803643	0	0	0	0	9	-2	0.277	1	0	-2	-0.7	2.8	0.74373	0.45865	1.075	0.40326	0.59218	0.37733	0.46232	0.55922	0.649
T29G	0.8384980456	0	1	0.3055555556	0.1657821331	881.989803643	0	0	0	0	9	-2	0.277	1	0	-1	-0.7	-0.4	0.65256	0.46694	0.97016	0.76647	0.44445	0.20905	0.39121	0.48717	0.052056
T29I	0.6009783978	0	1	0.3055555556	0.1657821331	881.989803643	0	0	0	0	9	-1	0.277	1	0	0	-0.7	4.5	0.70768	0.33743	0.80606	0.64494	0.67781	0.43477	0.55464	0.60977	0.46287
T29K	0.9966250384	0	1	0.3055555556	0.1657821331	881.989803643	0	0	0	0	9	-1	0.277	1	0	0	-0.7	-3.9	0.74053	0.22508	0.79707	0.61186	0.35924	0.27269	0.38788	0.48443	0.67892
T29L	0.8278545682	0	1	0.3055555556	0.1657821331	881.989803643	0	0	0	0	9	-1	0.277	1	0	-1	-0.7	3.8	0.69452	0.42731	0.84555	0.78127	0.66851	0.42763	0.53899	0.61621	0.64016
T29M	0.7425703772	0	1	0.3055555556	0.1657821331	881.989803643	0	0	0	0	9	-1	0.277	1	0	1	-0.7	1.9	0.60492	0.19998	0.83558	0.60807	0.55342	0.3305	0.51554	0.5718	0.25239
T29N	0.6431217384	0	1	0.3055555556	0.1657821331	881.989803643	0	0	0	0	9	0	0.277	1	0	0	-0.7	-3.5	0.71845	0.32554	0.82078	0.65229	0.40796	0.34137	0.45246	0.54732	0.83259
T29P	0.0761424023	0	1	0.3055555556	0.1657821331	881.989803643	0	0	0	0	9	-1	0.277	1	0	0	-0.7	-1.6	0.71151	0.50221	0.92227	0.87316	0.43876	0.2401	0.4234	0.51069	-0.20281
T29R	0.8926648002	0	1	0.3055555556	0.1657821331	881.989803643	0	0	0	0	9	-1	0.277	1	0	0	-0.7	-4.5	0.75944	0.35581	0.77707	0.66793	0.33904	0.29715	0.38336	0.48016	0.23393
T29S	0.9003291808	0	1	0.3055555556	0.1657821331	881.989803643	0	0	0	0	9	1	0.277	1	0	0	-0.7	-0.8	0.63642	0.35446	0.77303	0.69857	0.54911	0.40185	0.56528	0.64153	0.043927
T29V	0.2764588865	0	1	0.3055555556	0.1657821331	881.989803643	0	0	0	0	9	0	0.277	1	0	0	-0.7	4.2	0.58117	0.4894	0.94884	0.80999	0.71789	0.43866	0.60045	0.66228	0.44301
T29W	0.0096709488	0	1	0.3055555556	0.1657821331	881.989803643	0	0	0	0	9	-2	0.277	1	0	3	-0.7	-0.9	0.6228	0.20577	0.81807	0.60042	0.37024	0.15904	0.39465	0.43866	0.0084796
T29Y	0.74791733	0	1	0.3055555556	0.1657821331	881.989803643	0	0	0	0	9	-2	0.277	1	0	1	-0.7	-1.3	0.63642	0.24832	0.76395	0.62053	0.39241	0.17253	0.38348	0.45678	0.2912
K30A	0.5280648532	0	2	0.181372549	0.0739597819	1182.07134612	0	0	0	0	7	-1	1.532	1	0	0	-3.9	1.8	0.58716	0.47837	0.80749	0.75635	0.45281	0.43747	0.36358	0.43496	0.1294
K30C	-0.0103464354	0	2	0.181372549	0.0739597819	1182.07134612	0	0	0	0	7	-3	1.532	1	0	2	-3.9	2.5	0.68011	0.45029	0.6772	0.67466	0.41973	0.42557	0.18594	0.26569	0.72247
K30D	0.1623916357	0	2	0.181372549	0.0739597819	1182.07134612	0	0	0	0	7	-1	1.532	1	0	0	-3.9	-3.5	0.62349	0.22385	0.66307	0.58624	0.33827	0.43	0.31366	0.30524	0.61184
K30E	0.2894185343	0	2	0.181372549	0.0739597819	1182.07134612	0	0	0	0	7	1	1.532	1	0	0	-3.9	-3.5	0.73188	0.30158	0.57481	0.58686	0.43195	0.57633	0.51323	0.53942	0.076613
K30F	0.3296903841	0	2	0.181372549	0.0739597819	1182.07134612	0	0	0	0	7	-3	1.532	1	0	0	-3.9	2.8	0.65447	0.45029	0.6772	0.67466	0.41629	0.47159	0.20861	0.27439	0.74485
K30G	0.4653522	0	2	0.181372549	0.0739597819	1182.07134612	0	0	0	0	7	-2	1.532	1	0	0	-3.9	-0.4	0.55976	0.4595	0.67866	0.67684	0.35804	0.28279	0.22531	0.25165	0.65572
K30H	0.505109097	0	2	0.181372549	0.0739597819	1182.07134612	0	0	0	0	7	-1	1.532	1	0	2	-3.9	-3.2	0.47994	0.40502	0.66863	0.66939	0.37892	0.41167	0.32848	0.33394	0.84673
K30I	0.5957254936	0	2	0.181372549	0.0739597819	1182.07134612	0	0	0	0	7	-3	1.532	1	0	0	-3.9	4.5	0.60777	0.25572	0.66898	0.59818	0.48073	0.64598	0.26637	0.35344	0.4086
K30L	0.2397123508	0	2	0.181372549	0.0739597819	1182.07134612	0	0	0	0	7	-2	1.532	1	0	-1	-3.9	3.8	0.68259	0.42994	0.73341	0.66446	0.4721	0.60174	0.34171	0.41777	0.52838
K30M	0.5077262401	0	2	0.181372549	0.0739597819	1182.07134612	0	0	0	0	7	-1	1.532	1	0	1	-3.9	1.9	0.57178	0.28004	1.0063	0.55411	0.46789	0.43964	0.35925	0.44408	0.67071
K30N	0.2250701116	0	2	0.181372549	0.0739597819	1182.07134612	0	0	0	0	7	0	1.532	1	0	0	-3.9	-3.5	0.60326	-0.10288	0.70638	0.3049	0.38718	0.49488	0.40811	0.41963	0.67278
K30P	0.4880296832	0	2	0.181372549	0.0739597819	1182.07134612	0	0	0	0	7	-1	1.532	1	0	0	-3.9	-1.6	0.61789	0.0054904	0.84679	0.51191	0.37599	0.32849	0.30587	0.33082	0.64295
K30Q	0.3068970551	0	2	0.181372549	0.0739597819	1182.07134612	0	0	0	0	7	1	1.532	1	0	0	-3.9	-3.5	0.32804	0.33318	1.1901	0.67738	0.43195	0.57633	0.51323	0.53942	0.15015
K30R	0.8721870623	0	2	0.181372549	0.0739597819	1182.07134612	0	0	0	0	7	2	1.532	1	0	-2	-3.9	-4.5	0.57053	0.39468	1.0665	0.68258	0.42202	0.74606	0.61942	0.63075	0.45197
K30S	0.6682013629	0	2	0.181372549	0.0739597819	1182.07134612	0	0	0	0	7	0	1.532	1	0	0	-3.9	-0.8	0.46417	0.0097938	0.83509	0.49128	0.43331	0.38495	0.41371	0.46278	0.34399
K30T	0.2915552766	0	2	0.181372549	0.0739597819	1182.07134612	0	0	0	0	7	-1	1.532	1	0	0	-3.9	-0.7	0.58431	0.069819	0.8647	0.42815	0.39469	0.32248	0.31293	0.35156	0.37382
K30V	0.6026176437	0	2	0.181372549	0.0739597819	1182.07134612	0	0	0	0	7	-2	1.532	1	0	0	-3.9	4.2	0.55438	0.20143	0.94319	0.52062	0.49617	0.63161	0.345	0.43923	0.78484
K30W	-0.0485454852	0	2	0.181372549	0.0739597819	1182.07134612	0	0	0	0	7	-3	1.532	1	0	-3	-3.9	-0.9	0.65939	0.38762	1.2493	0.7642	0.22944	0.26095	0.13484	0.10175	0.30067
K30Y	0.2744246936	0	2	0.181372549	0.0739597819	1182.07134612	0	0	0	0	7	-2	1.532	1	0	1	-3.9	-1.3	0.5957	-0.34689	0.57627	0.3034	0.35359	0.27802	0.22271	0.23991	0.010954
N31A	0.4208058083	10	5	0.2107843137	0.1672332785	1247.71352195	0	0	0	0	8	-2	0.413	0	1	-1	-3.5	1.8	0.56244	-0.18062	0.74255	0.59067	0.37789	0.66725	0.68917	0.59305	0.25651
N31C	0.709555552	10	5	0.2107843137	0.1672332785	1247.71352195	0	0	0	0	8	-3	0.413	0	1	2	-3.5	2.5	0.47045	-0.38244	0.5508	0.3019	0.28847	0.53153	0.64869	0.48852	0.55856
N31D	0.1750931697	10	5	0.2107843137	0.1672332785	1247.71352195	0	0	0	0	8	1	0.413	0	1	1	-3.5	-3.5	0.42889	-0.26982	0.67145	0.44984	0.4869	0.72376	0.70727	0.52684	0.025053
N31E	0.6571045245	10	5	0.2107843137	0.1672332785	1247.71352195	0	0	0	0	8	0	0.413	0	1	1	-3.5	-3.5	0.38121	-0.12301	0.77691	0.69742	0.40315	0.67135	0.65089	0.52236	0.57282
N31F	0.4647244338	10	5	0.2107843137	0.1672332785	1247.71352195	0	0	0	0	8	-3	0.413	0	1	-2	-3.5	2.8	0.52883	-0.18559	0.73742	0.58403	0.36064	0.59567	0.62553	0.58913	0.59333
N31G	0.2510024597	10	5	0.2107843137	0.1672332785	1247.71352195	0	0	0	0	8	0	0.413	0	1	0	-3.5	-0.4	0.57464	-0.16221	0.75593	0.69101	0.46038	0.78405	0.75833	0.58661	0.35262
N31H	0.6936285812	10	5	0.2107843137	0.1672332785	1247.71352195	0	0	0	0	8	1	0.413	0	1	-1	-3.5	-3.2	0.21368	0.59334	0.71901	0.75048	0.53127	0.7771	0.71128	0.56724	0.67164
N31I	0.5610031258	10	5	0.2107843137	0.1672332785	1247.71352195	0	0	0	0	8	-3	0.413	0	1	-2	-3.5	4.5	0.40709	0.47277	0.5188	0.71041	0.41005	0.56196	0.64665	0.55919	0.46116
N31K	0.7138638669	10	5	0.2107843137	0.1672332785	1247.71352195	0	0	0	0	8	0	0.413	0	1	0	-3.5	-3.9	0.31951	0.57332	0.87975	0.86989	0.41967	0.67886	0.6337	0.53442	0.3305
N31L	0.972009503	10	5	0.2107843137	0.1672332785	1247.71352195	0	0	0	0	8	-3	0.413	0	1	-1	-3.5	3.8	0.33908	0.49772	0.4705	0.65429	0.37601	0.56407	0.65085	0.54941	0.141
N31M	0.8830893364	10	5	0.2107843137	0.1672332785	1247.71352195	0	0	0	0	8	-2	0.413	0	1	-2	-3.5	1.9	0.43624	0.54197	0.60489	0.76423	0.39516	0.68117	0.68195	0.61489	0.55196
N31P	0.3463505472	10	5	0.2107843137	0.1672332785	1247.71352195	0	0	0	0	8	-2	0.413	0	1	1	-3.5	-1.6	0.32603	0.56199	0.64827	0.83014	0.27565	0.62248	0.60096	0.53965	-0.12563
N31Q	0.59001801	10	5	0.2107843137	0.1672332785	1247.71352195	0	0	0	0	8	0	0.413	0	1	1	-3.5	-3.5	0.38257	0.57323	0.53715	0.67411	0.40315	0.67135	0.65089	0.52236	0.65147
N31R	0.5080892638	10	5	0.2107843137	0.1672332785	1247.71352195	0	0	0	0	8	0	0.413	0	1	1	-3.5	-4.5	0.20421	0.56183	0.8082	0.81115	0.38817	0.63588	0.61512	0.50466	0.48454
N31S	0.6316738761	10	5	0.2107843137	0.1672332785	1247.71352195	0	0	0	0	8	1	0.413	0	1	0	-3.5	-0.8	0.24233	0.71685	0.41189	0.95404	0.53591	0.84537	0.80125	0.59254	0.22515
N31T	0.4096276764	10	5	0.2107843137	0.1672332785	1247.71352195	0	0	0	0	8	0	0.413	0	1	0	-3.5	-0.7	-0.22227	0.57139	0.29988	0.78266	0.45699	0.77791	0.74843	0.58332	0.58117
N31V	0.2385762195	10	5	0.2107843137	0.1672332785	1247.71352195	0	0	0	0	8	-3	0.413	0	1	0	-3.5	4.2	-0.2334	0.61525	0.35806	0.94489	0.37451	0.54239	0.66425	0.51643	0.26135
N31W	0.6501899179	10	5	0.2107843137	0.1672332785	1247.71352195	0	0	0	0	8	-4	0.413	0	1	-3	-3.5	-0.9	0.47966	0.65398	0.31907	0.87446	0.22268	0.61158	0.48445	0.62479	0.19377
N31Y	0.8803396398	10	5	0.2107843137	0.1672332785	1247.71352195	0	0	0	0	8	-2	0.413	0	1	1	-3.5	-1.3	0.23361	0.54054	0.29463	0.8265	0.28077	0.62529	0.61028	0.54168	0.48953
P32A	0.8749359912	9	6	0.2222222222	0.2215121351	1693.17543237	0	0	0	0	3	-1	1.432	0	6	0	-1.6	1.8	0.23777	0.45911	0.21266	0.73167	0.98741	1.0046	0.82719	0.82141	-0.072014
P32C	0.4939300348	9	6	0.2222222222	0.2215121351	1693.17543237	0	0	0	0	3	-3	1.432	0	6	-3	-1.6	2.5	0.45367	0.60946	0.38986	0.93319	0.85164	0.90621	0.73943	0.73034	0.28047
P32D	0.8349050846	9	6	0.2222222222	0.2215121351	1693.17543237	0	0	0	0	3	-1	1.432	0	6	-2	-1.6	-3.5	0.27138	0.69414	0.44338	1.0496	0.70716	0.82541	0.79055	0.83506	0.68796
P32E	0.6285355976	9	6	0.2222222222	0.2215121351	1693.17543237	0	0	0	0	3	-1	1.432	0	6	0	-1.6	-3.5	0.50664	0.51853	0.34512	0.86007	0.73346	0.83719	0.81091	0.81694	0.81074
P32F	0.1675121493	9	6	0.2222222222	0.2215121351	1693.17543237	0	0	0	0	3	-4	1.432	0	6	1	-1.6	2.8	0.48191	0.72502	0.40036	0.98275	0.87068	0.91545	0.77897	0.59496	0.44767
P32G	0.7446232078	9	6	0.2222222222	0.2215121351	1693.17543237	0	0	0	0	3	-2	1.432	0	6	-3	-1.6	-0.4	0.55391	0.35617	0.11946	0.65037	0.78283	0.91377	0.78201	0.8086	0.61974
P32H	0.8289218434	9	6	0.2222222222	0.2215121351	1693.17543237	0	0	0	0	3	-2	1.432	0	6	-3	-1.6	-3.2	0.5781	0.45874	0.17936	0.71631	0.65354	0.82859	0.78058	0.79969	0.72214
P32I	0.8751300163	9	6	0.2222222222	0.2215121351	1693.17543237	0	0	0	0	3	-3	1.432	0	6	-2	-1.6	4.5	0.53231	0.44846	-0.37523	0.59332	0.95243	0.89001	0.73367	0.70071	0.33527
P32K	0.8284050242	9	6	0.2222222222	0.2215121351	1693.17543237	0	0	0	0	3	-1	1.432	0	6	-2	-1.6	-3.9	0.43793	0.35418	-0.41344	0.49016	0.6878	0.80786	0.78671	0.83044	0.65114
P32L	0.997301411	9	6	0.2222222222	0.2215121351	1693.17543237	0	0	0	0	3	-3	1.432	0	6	0	-1.6	3.8	0.61477	0.006381	0.47708	0.59233	0.95944	0.92975	0.7655	0.67255	0.3995
P32M	0.8870569457	9	6	0.2222222222	0.2215121351	1693.17543237	0	0	0	0	3	-2	1.432	0	6	-2	-1.6	1.9	0.59657	-0.26002	0.16216	0.18977	0.90312	0.95518	0.78109	0.78437	0.66387
P32N	0.898198164	9	6	0.2222222222	0.2215121351	1693.17543237	0	0	0	0	3	-2	1.432	0	6	-2	-1.6	-3.5	0.54429	0.14189	0.64447	0.90772	0.65651	0.82675	0.79273	0.7911	0.72422
P32Q	0.9082051126	9	6	0.2222222222	0.2215121351	1693.17543237	0	0	0	0	3	-1	1.432	0	6	0	-1.6	-3.5	0.45346	-0.20274	0.21523	0.28189	0.73346	0.83719	0.81091	0.81694	0.7533
P32R	0.7477438854	9	6	0.2222222222	0.2215121351	1693.17543237	0	0	0	0	3	-2	1.432	0	6	-2	-1.6	-4.5	0.4926	-0.12958	0.27426	0.25132	0.60709	0.78323	0.78512	0.78065	0.51673
P32S	0.9491120483	9	6	0.2222222222	0.2215121351	1693.17543237	0	0	0	0	3	-1	1.432	0	6	1	-1.6	-0.8	0.72745	0.10138	0.59278	0.81988	0.87791	0.9487	0.84055	0.81778	0.60577
P32T	0.9432077124	9	6	0.2222222222	0.2215121351	1693.17543237	0	0	0	0	3	-1	1.432	0	6	-1	-1.6	-0.7	0.3891	-0.14715	0.31331	0.38429	0.85813	0.9407	0.82251	0.84532	0.80165
P32V	0.6451466722	9	6	0.2222222222	0.2215121351	1693.17543237	0	0	0	0	3	-2	1.432	0	6	0	-1.6	4.2	0.38492	0.54289	0.71758	0.66407	1.0303	0.96334	0.7869	0.73673	-0.030374
P32W	0.7919358155	9	6	0.2222222222	0.2215121351	1693.17543237	0	0	0	0	3	-4	1.432	0	6	-3	-1.6	-0.9	0.37972	0.50566	0.6228	0.79434	0.65313	0.8799	0.79487	0.71232	-0.16182
P32Y	0.9930363819	9	6	0.2222222222	0.2215121351	1693.17543237	0	0	0	0	3	-3	1.432	0	6	-2	-1.6	-1.3	0.75549	0.58282	0.6752	0.71736	0.70934	0.89767	0.79747	0.75186	0.79749
D33A	-0.0156063718	14	0	0.1258169935	0.0749320884	1553.22243212	0	0	0	0	4	-2	1.227	0	4	0	-3.5	1.8	0.36651	0.46623	0.5823	0.69611	-0.017047	0.13093	0.12901	0.0663	0.18231
D33C	0.1018127049	14	0	0.1258169935	0.0749320884	1553.22243212	0	0	0	0	4	-3	1.227	0	4	-3	-3.5	2.5	0.43019	0.42583	0.54938	0.73269	-0.098065	0.075462	0.088526	0.042027	0.4295
D33E	0.3744231458	14	0	0.1258169935	0.0749320884	1553.22243212	0	0	0	0	4	2	1.227	0	4	2	-3.5	-3.5	0.40182	0.52123	0.5853	0.70143	0.35632	0.21903	0.093497	0.17197	0.5291
D33F	-0.0790223843	14	0	0.1258169935	0.0749320884	1553.22243212	0	0	0	0	4	-3	1.227	0	4	-3	-3.5	2.8	0.72879	0.50203	0.65862	0.85673	-0.085119	0.082044	0.08845	0.040972	0.75799
D33G	0.002558375	14	0	0.1258169935	0.0749320884	1553.22243212	0	0	0	0	4	-1	1.227	0	4	-2	-3.5	-0.4	0.47866	0.6837	0.74236	0.87152	-0.023305	0.10077	0.073476	0.047621	0.62463
D33H	-0.1251431721	14	0	0.1258169935	0.0749320884	1553.22243212	0	0	0	0	4	-1	1.227	0	4	1	-3.5	-3.2	0.46672	0.63204	0.65396	0.78576	-0.020894	0.063283	0.051405	0.048155	0.54153
D33I	0.0122343775	14	0	0.1258169935	0.0749320884	1553.22243212	0	0	0	0	4	-3	1.227	0	4	0	-3.5	4.5	0.30766	0.51646	0.68096	0.74033	0.043357	0.15137	0.13481	0.049245	0.58068
D33K	-0.042622754	14	0	0.1258169935	0.0749320884	1553.22243212	0	0	0	0	4	-1	1.227	0	4	0	-3.5	-3.9	0.4546	0.64194	0.49069	0.39259	-0.033352	0.055376	0.018241	0.027944	0.50928
D33L	0.0479471023	14	0	0.1258169935	0.0749320884	1553.22243212	0	0	0	0	4	-4	1.227	0	4	-1	-3.5	3.8	0.36024	0.41621	0.38137	0.2697	-0.06033	0.073167	0.1106	0.035437	0.49256
D33N	0.3180370397	14	0	0.1258169935	0.0749320884	1553.22243212	0	0	0	0	4	1	1.227	0	4	-1	-3.5	-3.5	0.060801	0.62532	0.477	0.51702	0.18624	0.1386	0.020357	0.063753	0.17159
D33P	-0.0790464701	14	0	0.1258169935	0.0749320884	1553.22243212	0	0	0	0	4	-1	1.227	0	4	-2	-3.5	-1.6	0.18465	0.84404	0.63166	0.73292	-0.042153	0.07251	0.048142	0.03291	0.52816
D33Q	0.0224767699	14	0	0.1258169935	0.0749320884	1553.22243212	0	0	0	0	4	0	1.227	0	4	0	-3.5	-3.5	0.038099	0.41613	0.40302	0.32034	0.076974	0.090564	0.027945	0.052909	0.17196
D33R	-0.1048355779	14	0	0.1258169935	0.0749320884	1553.22243212	0	0	0	0	4	-2	1.227	0	4	-2	-3.5	-4.5	0.17988	0.44026	0.38124	0.32517	-0.14602	0.036864	-0.0065507	-0.00088393	0.24502
D33S	-0.0418704285	14	0	0.1258169935	0.0749320884	1553.22243212	0	0	0	0	4	0	1.227	0	4	-1	-3.5	-0.8	0.25934	0.6398	0.48584	0.4841	0.089266	0.14728	0.085442	0.071837	0.53941
D33T	0.0784011042	14	0	0.1258169935	0.0749320884	1553.22243212	0	0	0	0	4	-1	1.227	0	4	0	-3.5	-0.7	0.15659	0.46574	0.4498	0.36708	-0.0032046	0.10236	0.094622	0.064872	0.58408
D33V	-0.045174296	14	0	0.1258169935	0.0749320884	1553.22243212	0	0	0	0	4	-3	1.227	0	4	1	-3.5	4.2	0.069463	0.71222	0.55613	0.55205	0.042376	0.1542	0.15255	0.055394	0.10455
D33W	0.3369003349	14	0	0.1258169935	0.0749320884	1553.22243212	0	0	0	0	4	-4	1.227	0	4	-4	-3.5	-0.9	0.058222	0.5726	0.48548	0.39211	-0.26681	0.011782	0.087197	0.05247	0.35029
G34A	0.296110968	2	0	0.0375816993	0.0185372878	1533.57802312	0	0	0	0	5	0	0.411	0	4	1	-0.4	1.8	0.33776	0.76724	0.54451	0.4416	0.44755	0.60857	0.54457	0.36459	0.055473
G34C	0.3647909899	2	0	0.0375816993	0.0185372878	1533.57802312	0	0	0	0	5	-3	0.411	0	4	-3	-0.4	2.5	0.13646	0.62999	0.48194	0.50482	0.18707	0.3492	0.29191	0.30037	0.26076
G34D	0.5579914016	2	0	0.0375816993	0.0185372878	1533.57802312	0	0	0	0	5	-1	0.411	0	4	2	-0.4	-3.5	0.1159	0.53839	0.42355	0.40116	0.033052	0.58263	0.57028	0.45776	0.75739
G34E	0.5289211766	2	0	0.0375816993	0.0185372878	1533.57802312	0	0	0	0	5	-2	0.411	0	4	-1	-0.4	-3.5	0.071107	0.70354	0.56251	0.58613	-0.099609	0.57431	0.45939	0.46563	0.54457
G34F	0.0360805423	2	0	0.0375816993	0.0185372878	1533.57802312	0	0	0	0	5	-3	0.411	0	4	-4	-0.4	2.8	0.092707	0.69518	0.50609	0.46022	0.18871	0.33118	0.24699	0.28079	0.56328
G34H	0.832458906	2	0	0.0375816993	0.0185372878	1533.57802312	0	0	0	0	5	-2	0.411	0	4	-2	-0.4	-3.2	-0.0047077	0.57267	0.43796	0.36202	-0.097697	0.56451	0.42322	0.45343	0.63869
G34I	0.1806198941	2	0	0.0375816993	0.0185372878	1533.57802312	0	0	0	0	5	-4	0.411	0	4	-4	-0.4	4.5	0.024879	0.56895	0.50645	0.43052	0.2476	0.25864	0.17729	0.2068	0.39864
G34K	0.2892708451	2	0	0.0375816993	0.0185372878	1533.57802312	0	0	0	0	5	-2	0.411	0	4	1	-0.4	-3.9	0.16927	0.43705	0.37246	0.28376	-0.093634	0.57847	0.52187	0.47353	0.74589
G34L	0.258955771	2	0	0.0375816993	0.0185372878	1533.57802312	0	0	0	0	5	-4	0.411	0	4	-4	-0.4	3.8	0.1881	0.53924	0.426	0.41352	0.1981	0.26357	0.19175	0.23424	-0.16154
G34M	0.4660316694	2	0	0.0375816993	0.0185372878	1533.57802312	0	0	0	0	5	-3	0.411	0	4	-3	-0.4	1.9	0.22746	0.92591	0.14887	0.48796	0.14417	0.35912	0.30417	0.32267	0.069599
G34N	0.3244897177	2	0	0.0375816993	0.0185372878	1533.57802312	0	0	0	0	5	0	0.411	0	4	2	-0.4	-3.5	0.21175	0.76156	0.059733	0.28249	0.13608	0.60763	0.58246	0.44582	0.19379
G34Q	0.9665069667	2	0	0.0375816993	0.0185372878	1533.57802312	0	0	0	0	5	-2	0.411	0	4	-1	-0.4	-3.5	0.14113	0.7392	0.081434	0.36173	-0.099609	0.57431	0.45939	0.46563	0.51157
G34R	0.5389752199	2	0	0.0375816993	0.0185372878	1533.57802312	0	0	0	0	5	-2	0.411	0	4	-1	-0.4	-4.5	0.18943	0.88738	0.084735	0.33518	-0.1507	0.60031	0.45183	0.47087	0.48191
G34S	0.2271704046	2	0	0.0375816993	0.0185372878	1533.57802312	0	0	0	0	5	0	0.411	0	4	0	-0.4	-0.8	0.41824	0.76539	0.13666	0.4556	0.2703	0.60229	0.5287	0.41404	0.15047
G34T	0.0576454621	2	0	0.0375816993	0.0185372878	1533.57802312	0	0	0	0	5	-2	0.411	0	4	-1	-0.4	-0.7	0.22911	0.81122	0.095628	0.41723	0.073487	0.49302	0.44911	0.41504	0.37257
G34V	0.1206740721	2	0	0.0375816993	0.0185372878	1533.57802312	0	0	0	0	5	-3	0.411	0	4	-3	-0.4	4.2	0.18296	0.90433	0.21222	0.57408	0.30739	0.33512	0.25565	0.23474	0.32526
G34W	0.3308659723	2	0	0.0375816993	0.0185372878	1533.57802312	0	0	0	0	5	-2	0.411	0	4	-4	-0.4	-0.9	0.1113	0.76094	0.096204	0.40001	0.0078736	0.47531	0.3305	0.38585	0.80209
G34Y	0.0773283166	2	0	0.0375816993	0.0185372878	1533.57802312	0	0	0	0	5	-3	0.411	0	4	-3	-0.4	-1.3	0.3835	1.0125	0.11517	0.40253	-0.076303	0.45904	0.34814	0.41454	0.73772
T35A	0.3834134944	5	0	0.137254902	0.0678959751	1249.86655993	0	0	0	0	7	0	0.72	0	1	1	-0.7	1.8	0.19131	0.8435	0.14327	0.45953	0.45537	0.37842	0.25211	0.134	0.62667
T35C	-0.0661459608	5	0	0.137254902	0.0678959751	1249.86655993	0	0	0	0	7	-1	0.72	0	1	-2	-0.7	2.5	0.19014	0.92604	0.10496	0.38435	0.37073	0.30317	0.089557	0.021055	0.15272
T35D	-0.0357278335	5	0	0.137254902	0.0678959751	1249.86655993	0	0	0	0	7	-1	0.72	0	1	2	-0.7	-3.5	0.25941	0.88738	0.27348	0.68957	0.15603	0.29564	0.11668	0.027525	-0.098562
T35E	-0.2437283995	5	0	0.137254902	0.0678959751	1249.86655993	0	0	0	0	7	-1	0.72	0	1	1	-0.7	-3.5	0.49137	0.77053	0.12742	0.4427	0.15519	0.29711	0.071356	0.0022619	0.42956
T35F	-0.219052807	5	0	0.137254902	0.0678959751	1249.86655993	0	0	0	0	7	-2	0.72	0	1	-3	-0.7	2.8	0.60897	0.9696	0.16552	0.50218	0.28573	0.24002	0.0035446	-0.045299	0.4354
T35G	0.3249150053	5	0	0.137254902	0.0678959751	1249.86655993	0	0	0	0	7	-2	0.72	0	1	1	-0.7	-0.4	0.50148	0.89583	0.12082	0.41259	0.17633	0.21513	0.12719	0.035171	0.37312
T35H	0.2417982668	5	0	0.137254902	0.0678959751	1249.86655993	0	0	0	0	7	-2	0.72	0	1	3	-0.7	-3.2	0.55379	0.76274	0.14051	0.47156	0.064995	0.26785	0.15857	0.033755	0.64554
T35I	-0.073439441	5	0	0.137254902	0.0678959751	1249.86655993	0	0	0	0	7	-1	0.72	0	1	-3	-0.7	4.5	0.54551	0.79802	0.042277	0.24494	0.42279	0.34675	0.0725	-0.0060827	0.69543
T35K	-0.239040249	5	0	0.137254902	0.0678959751	1249.86655993	0	0	0	0	7	-1	0.72	0	1	0	-0.7	-3.9	0.59998	0.6372	0.073448	0.3122	0.13797	0.30977	0.014938	-0.032649	-0.13528
T35L	-0.028150539	5	0	0.137254902	0.0678959751	1249.86655993	0	0	0	0	7	-1	0.72	0	1	-3	-0.7	3.8	0.52294	0.49732	0.76011	0.74372	0.40243	0.3302	0.064187	-0.0049943	0.6287
T35M	0.0813608081	5	0	0.137254902	0.0678959751	1249.86655993	0	0	0	0	7	-1	0.72	0	1	-2	-0.7	1.9	0.61981	0.68939	0.68206	0.64253	0.35132	0.28957	0.079411	0.017456	0.13013
T35N	-0.0148403282	5	0	0.137254902	0.0678959751	1249.86655993	0	0	0	0	7	0	0.72	0	1	0	-0.7	-3.5	0.66594	0.47073	0.81263	0.57486	0.2621	0.33802	0.044737	-0.00065088	0.10725
T35P	0.088787569	5	0	0.137254902	0.0678959751	1249.86655993	0	0	0	0	7	-1	0.72	0	1	-2	-0.7	-1.6	0.54879	0.49806	0.6637	0.70987	0.21923	0.26463	-0.0050661	-0.036849	0.43066
T35Q	0.0285585171	5	0	0.137254902	0.0678959751	1249.86655993	0	0	0	0	7	-1	0.72	0	1	0	-0.7	-3.5	0.53038	0.4966	0.6676	0.62573	0.15288	0.29899	0.02636	-0.024408	0.090345
T35R	-0.0525211978	5	0	0.137254902	0.0678959751	1249.86655993	0	0	0	0	7	-1	0.72	0	1	1	-0.7	-4.5	0.54425	0.5841	0.6864	0.63216	0.11969	0.32391	0.045048	-0.015822	0.025843
T35S	0.858397346	5	0	0.137254902	0.0678959751	1249.86655993	0	0	0	0	7	1	0.72	0	1	1	-0.7	-0.8	0.51303	0.63438	0.73316	0.7264	0.48204	0.4118	0.21466	0.12876	0.68711
T35V	0.0036111186	5	0	0.137254902	0.0678959751	1249.86655993	0	0	0	0	7	0	0.72	0	1	-2	-0.7	4.2	0.4141	0.59492	0.70571	0.68938	0.50824	0.41838	0.17095	0.07375	0.071827
T35W	-0.0071673987	5	0	0.137254902	0.0678959751	1249.86655993	0	0	0	0	7	-2	0.72	0	1	-3	-0.7	-0.9	0.37695	0.54523	0.74294	0.92977	0.14065	0.21383	-0.057135	-0.073318	0.4908
T35Y	0.0051105467	5	0	0.137254902	0.0678959751	1249.86655993	0	0	0	0	7	-2	0.72	0	1	-2	-0.7	-1.3	0.44336	0.67885	0.70151	0.69587	0.13157	0.2198	-0.021015	-0.051968	0.14684
M36A	0.0122620932	0	0	0.3153594771	0.1195253658	1023.44556285	0	0	0	0	9	-1	0.674	1	-1	-2	1.9	1.8	0.43398	0.73599	0.80237	0.73607	0.45911	0.42157	0.28579	0.24893	0.41537
M36E	0.1385038827	0	0	0.3153594771	0.1195253658	1023.44556285	0	0	0	0	9	-2	0.674	1	-1	2	1.9	-3.5	0.53829	0.66713	0.86798	0.70987	0.37647	0.43491	0.45874	0.28911	0.68995
M36F	0.1845223589	0	0	0.3153594771	0.1195253658	1023.44556285	0	0	0	0	9	0	0.674	1	-1	-2	1.9	2.8	0.48551	0.56951	0.78311	0.59442	0.54143	0.47757	0.35894	0.3386	0.27467
M36G	0.0458566842	0	0	0.3153594771	0.1195253658	1023.44556285	0	0	0	0	9	-3	0.674	1	-1	0	1.9	-0.4	0.45373	0.59036	0.71533	0.83676	0.32945	0.25652	0.27134	0.14257	0.30246
M36I	0.4265426425	0	0	0.3153594771	0.1195253658	1023.44556285	0	0	0	0	9	1	0.674	1	-1	0	1.9	4.5	0.48868	0.4489	0.73957	0.69312	0.66823	0.50993	0.50746	0.46886	0.38552
M36K	0.346977699	0	0	0.3153594771	0.1195253658	1023.44556285	0	0	0	0	9	-1	0.674	1	-1	0	1.9	-3.9	0.54515	0.49748	0.62762	0.68097	0.37316	0.50773	0.39594	0.31009	0.57345
M36L	0.9524007772	0	0	0.3153594771	0.1195253658	1023.44556285	0	0	0	0	9	2	0.674	1	-1	-3	1.9	3.8	0.50139	0.56554	0.6154	0.58516	0.63788	0.48912	0.45282	0.48543	0.034878
M36N	-0.2481167256	0	0	0.3153594771	0.1195253658	1023.44556285	0	0	0	0	9	-2	0.674	1	-1	3	1.9	-3.5	0.45594	0.61117	0.47873	0.23159	0.39147	0.44144	0.50747	0.3093	0.58661
M36P	-0.0417582727	0	0	0.3153594771	0.1195253658	1023.44556285	0	0	0	0	9	-2	0.674	1	-1	-4	1.9	-1.6	0.4372	0.35601	0.42276	0.24206	0.25436	0.29122	0.095711	0.062133	0.49789
M36Q	0.0251498624	0	0	0.3153594771	0.1195253658	1023.44556285	0	0	0	0	9	0	0.674	1	-1	-1	1.9	-3.5	0.5611	0.63656	0.56541	0.41017	0.38693	0.54202	0.3687	0.33848	0.90019
M36R	0.6270122017	0	0	0.3153594771	0.1195253658	1023.44556285	0	0	0	0	9	-1	0.674	1	-1	-1	1.9	-4.5	0.54031	0.44529	0.53444	0.17673	0.33456	0.53331	0.34715	0.28456	0.62898
M36S	0.0966195097	0	0	0.3153594771	0.1195253658	1023.44556285	0	0	0	0	9	-1	0.674	1	-1	1	1.9	-0.8	0.44158	0.54358	0.46518	0.20072	0.42852	0.38317	0.38868	0.29054	0.1847
M36T	-0.0870447598	0	0	0.3153594771	0.1195253658	1023.44556285	0	0	0	0	9	-1	0.674	1	-1	-1	1.9	-0.7	0.38537	0.46915	0.56877	0.15991	0.39617	0.37146	0.29557	0.2407	0.59819
M36V	0.2677938906	0	0	0.3153594771	0.1195253658	1023.44556285	0	0	0	0	9	1	0.674	1	-1	-1	1.9	4.2	0.48691	0.56457	0.52618	0.20004	0.6503	0.50746	0.47318	0.45413	0.55547
M36W	-0.2988734224	0	0	0.3153594771	0.1195253658	1023.44556285	0	0	0	0	9	-1	0.674	1	-1	-5	1.9	-0.9	0.21392	0.46922	0.71913	0.189	0.2778	0.33368	0.085871	0.085405	0.4819
N37A	0.8280184047	0	0	0.4918300654	0.226807931	931.497049372	0	0	0	0	9	-2	0.461	1	6	-1	-3.5	1.8	-0.10173	0.54204	0.60534	0.3075	0.7772	0.50509	0.65396	0.74724	-0.027679
N37C	0.7948947752	0	0	0.4918300654	0.226807931	931.497049372	0	0	0	0	9	-3	0.461	1	6	0	-3.5	2.5	-0.060359	0.58299	0.55534	0.22168	0.74702	0.47046	0.60383	0.71535	0.54715
N37D	0.9898591698	0	0	0.4918300654	0.226807931	931.497049372	0	0	0	0	9	1	0.461	1	6	4	-3.5	-3.5	0.25414	0.52994	0.56541	0.39823	0.56756	0.79403	0.80127	0.91222	0.72052
N37E	0.9485600858	0	0	0.4918300654	0.226807931	931.497049372	0	0	0	0	9	0	0.461	1	6	-2	-3.5	-3.5	0.10891	0.69448	0.46352	0.54396	0.52767	0.61161	0.6653	0.73001	0.0033169
N37F	0.9582336771	0	0	0.4918300654	0.226807931	931.497049372	0	0	0	0	9	-3	0.461	1	6	-5	-3.5	2.8	0.2195	0.63873	0.63206	0.29632	0.74274	0.44594	0.54332	0.63088	0.74743
N37G	0.8217901531	0	0	0.4918300654	0.226807931	931.497049372	0	0	0	0	9	0	0.461	1	6	-1	-3.5	-0.4	-0.061785	0.48943	0.52102	0.21842	0.72919	0.58899	0.74799	0.80171	0.89725
N37H	0.8232556061	0	0	0.4918300654	0.226807931	931.497049372	0	0	0	0	9	1	0.461	1	6	-3	-3.5	-3.2	0.28217	0.23179	0.53419	0.20747	0.55179	0.63431	0.71921	0.73797	0.64191
N37I	0.5397773284	0	0	0.4918300654	0.226807931	931.497049372	0	0	0	0	9	-3	0.461	1	6	-3	-3.5	4.5	0.24334	0.49915	0.55281	0.13778	0.81393	0.49078	0.59083	0.66863	0.32786
N37K	0.9674233572	0	0	0.4918300654	0.226807931	931.497049372	0	0	0	0	9	0	0.461	1	6	0	-3.5	-3.9	-0.063592	0.72839	0.42001	0.7576	0.52374	0.67335	0.69067	0.7895	0.084283
N37L	0.5581163377	0	0	0.4918300654	0.226807931	931.497049372	0	0	0	0	9	-3	0.461	1	6	-4	-3.5	3.8	-0.0023814	0.52594	0.43673	0.82259	0.79037	0.4758	0.57172	0.65668	0.29702
N37M	0.7136018946	0	0	0.4918300654	0.226807931	931.497049372	0	0	0	0	9	-2	0.461	1	6	-5	-3.5	1.9	-0.070124	0.42173	0.82451	0.89781	0.74013	0.45803	0.59321	0.6578	-0.019947
N37P	0.0114601515	0	0	0.4918300654	0.226807931	931.497049372	0	0	0	0	9	-2	0.461	1	6	-5	-3.5	-1.6	0.052741	0.6698	0.76226	0.63113	0.53889	0.40258	0.51616	0.57314	0.63085
N37Q	0.981150018	0	0	0.4918300654	0.226807931	931.497049372	0	0	0	0	9	0	0.461	1	6	1	-3.5	-3.5	0.070225	0.51112	0.70642	0.86664	0.55473	0.6815	0.70868	0.81675	0.40237
N37R	0.9768014662	0	0	0.4918300654	0.226807931	931.497049372	0	0	0	0	9	0	0.461	1	6	1	-3.5	-4.5	0.15376	0.52877	0.84507	0.74961	0.49104	0.71446	0.69248	0.80885	0.51717
N37S	0.9640379816	0	0	0.4918300654	0.226807931	931.497049372	0	0	0	0	9	1	0.461	1	6	0	-3.5	-0.8	0.28597	0.67876	0.77017	0.90334	0.72421	0.6663	0.81467	0.8626	0.29912
N37T	0.7789461571	0	0	0.4918300654	0.226807931	931.497049372	0	0	0	0	9	0	0.461	1	6	-2	-3.5	-0.7	0.40671	0.59317	0.70892	0.74584	0.70382	0.56944	0.72803	0.77109	0.3393
N37V	0.915578896	0	0	0.4918300654	0.226807931	931.497049372	0	0	0	0	9	-3	0.461	1	6	-5	-3.5	4.2	0.2854	0.86449	0.73371	0.76614	0.79184	0.47459	0.55822	0.63558	0.5537
N37W	0.5466712106	0	0	0.4918300654	0.226807931	931.497049372	0	0	0	0	9	-4	0.461	1	6	-6	-3.5	-0.9	0.36748	0.67813	0.75121	0.8173	0.47033	0.31421	0.39279	0.49809	0.50577
N37Y	0.9613949349	0	0	0.4918300654	0.226807931	931.497049372	0	0	0	0	9	-2	0.461	1	6	-1	-3.5	-1.3	0.3332	0.73323	0.82019	0.80516	0.63129	0.48658	0.59607	0.71066	0.35024
L38C	0.2369067252	0	0	0.3594771242	0.083015197	808.029156258	0	0	0	0	12	-1	0.08	1	3	-1	3.8	2.5	0.35626	0.6698	0.84626	0.89367	0.65132	0.58484	0.37525	0.33972	0.63738
L38D	-0.2037918598	0	0	0.3594771242	0.083015197	808.029156258	0	0	0	0	12	-4	0.08	1	3	-3	3.8	-3.5	0.45012	0.47037	0.78951	0.9301	0.11752	0.10512	-0.019909	-0.062428	0.45355
L38F	0.6369989399	0	0	0.3594771242	0.083015197	808.029156258	0	0	0	0	12	0	0.08	1	3	0	3.8	2.8	0.50719	0.76645	0.72799	0.96685	0.73409	0.63497	0.44572	0.41262	0.54422
L38G	-0.0159467905	0	0	0.3594771242	0.083015197	808.029156258	0	0	0	0	12	-4	0.08	1	3	-5	3.8	-0.4	0.3823	0.63591	0.86058	0.87353	0.26725	0.23167	0.053472	-0.015801	0.58785
L38H	-0.0641155963	0	0	0.3594771242	0.083015197	808.029156258	0	0	0	0	12	-3	0.08	1	3	-4	3.8	-3.2	0.49083	0.63934	0.94306	0.79845	0.14899	0.16964	-0.032298	-0.089131	0.4138
L38I	0.4930624468	0	0	0.3594771242	0.083015197	808.029156258	0	0	0	0	12	2	0.08	1	3	3	3.8	4.5	0.27614	0.57298	0.82873	0.61448	0.93641	0.67187	0.63146	0.58252	0.18932
L38K	-0.2881420648	0	0	0.3594771242	0.083015197	808.029156258	0	0	0	0	12	-2	0.08	1	3	-2	3.8	-3.9	0.47255	0.35924	0.77572	0.73685	0.20937	0.24998	0.030912	-0.0029724	0.10117
L38M	0.2431283494	0	0	0.3594771242	0.083015197	808.029156258	0	0	0	0	12	2	0.08	1	3	5	3.8	1.9	0.38713	0.49807	0.80695	0.095077	0.80509	0.72702	0.60559	0.53248	-0.043456
L38N	-0.145537254	0	0	0.3594771242	0.083015197	808.029156258	0	0	0	0	12	-3	0.08	1	3	-3	3.8	-3.5	0.35913	0.46529	0.67656	0.23905	0.15807	0.16742	-0.0091876	-0.05209	0.59568
L38P	0.3080522326	0	0	0.3594771242	0.083015197	808.029156258	0	0	0	0	12	-3	0.08	1	3	-2	3.8	-1.6	0.3948	0.43041	0.72459	-0.096714	0.28677	0.21668	0.10146	0.073295	0.46457
L38Q	-0.2364637473	0	0	0.3594771242	0.083015197	808.029156258	0	0	0	0	12	-2	0.08	1	3	-2	3.8	-3.5	0.26802	0.72333	0.74081	-0.029397	0.23032	0.25294	0.046232	0.01171	0.7157
L38R	-0.2126032277	0	0	0.3594771242	0.083015197	808.029156258	0	0	0	0	12	-2	0.08	1	3	-4	3.8	-4.5	0.36318	0.42686	0.78234	0.48126	0.11947	0.23236	-0.06848	-0.12704	0.15139
L38S	-0.081406602	0	0	0.3594771242	0.083015197	808.029156258	0	0	0	0	12	-2	0.08	1	3	-2	3.8	-0.8	0.71454	0.53942	0.9177	0.14509	0.38359	0.34551	0.16688	0.13059	0.11218
L38V	0.5826440501	0	0	0.3594771242	0.083015197	808.029156258	0	0	0	0	12	1	0.08	1	3	0	3.8	4.2	0.49092	0.5405	0.78947	0.16491	0.87128	0.66606	0.52566	0.4937	0.41898
M39E	0.936145396	0	3	0.2810457516	0.1864210117	856.910073542	0	0	0	0	13	-2	0.29	1	2	-2	1.9	-3.5	0.58012	0.38163	0.77808	0.22722	0.24441	0.41919	0.30591	0.38736	0.37366
M39G	0.4620739397	0	3	0.2810457516	0.1864210117	856.910073542	0	0	0	0	13	-3	0.29	1	2	-4	1.9	-0.4	0.71609	0.54955	0.69631	-0.012897	0.41211	0.47436	0.32716	0.3886	0.62786
M39I	0.2670993213	0	3	0.2810457516	0.1864210117	856.910073542	0	0	0	0	13	1	0.29	1	2	-2	1.9	4.5	0.67994	0.66143	0.71929	0.28055	0.79373	0.66561	0.56728	0.55827	0.48527
M39K	0.2571631331	0	3	0.2810457516	0.1864210117	856.910073542	0	0	0	0	13	-1	0.29	1	2	-1	1.9	-3.9	0.76372	0.60565	0.71011	0.3055	0.2444	0.46566	0.3483	0.41413	0.72192
M39L	0.6489292955	0	3	0.2810457516	0.1864210117	856.910073542	0	0	0	0	13	2	0.29	1	2	0	1.9	3.8	0.74789	0.59547	0.8407	-0.096714	0.78715	0.65149	0.6123	0.59221	0.44802
M39P	0.1894996085	0	3	0.2810457516	0.1864210117	856.910073542	0	0	0	0	13	-2	0.29	1	2	-2	1.9	-1.6	0.7324	0.38892	0.78359	-0.075754	0.36106	0.44459	0.34882	0.40773	0.52311
M39Q	-0.2739780204	0	3	0.2810457516	0.1864210117	856.910073542	0	0	0	0	13	0	0.29	1	2	1	1.9	-3.5	0.62101	0.42864	0.81558	0.067275	0.30697	0.52599	0.42587	0.45605	0.54574
M39R	0.3893937435	0	3	0.2810457516	0.1864210117	856.910073542	0	0	0	0	13	-1	0.29	1	2	0	1.9	-4.5	0.594	0.48981	0.7417	0.054881	0.23102	0.47219	0.35713	0.42409	0.46906
M39S	-0.2433343819	0	3	0.2810457516	0.1864210117	856.910073542	0	0	0	0	13	-1	0.29	1	2	0	1.9	-0.8	0.63399	0.48125	0.66545	0.063111	0.43326	0.50044	0.42523	0.44849	0.049653
M39T	0.5686360102	0	3	0.2810457516	0.1864210117	856.910073542	0	0	0	0	13	-1	0.29	1	2	1	1.9	-0.7	0.68062	0.53181	0.40144	0.10921	0.44136	0.49026	0.43451	0.44834	-0.1092
M39V	0.8874631412	0	3	0.2810457516	0.1864210117	856.910073542	0	0	0	0	13	1	0.29	1	2	-1	1.9	4.2	0.67723	0.54229	0.33041	0.20193	0.78124	0.65946	0.57267	0.5577	0.49937
M39W	0.4590507488	0	3	0.2810457516	0.1864210117	856.910073542	0	0	0	0	13	-1	0.29	1	2	-3	1.9	-0.9	0.76366	0.46889	0.41156	0.52734	0.39898	0.52386	0.38608	0.4256	0.62704
N40A	0.6384303243	0	0	0.2630718954	0.112314619	828.024712641	0	0	0	0	10	-2	0.345	1	0	-2	-3.5	1.8	0.64092	0.47012	0.47516	0.52811	0.63366	0.33588	0.45499	0.53601	0.041474
N40D	0.895915503	0	0	0.2630718954	0.112314619	828.024712641	0	0	0	0	10	1	0.345	1	0	1	-3.5	-3.5	0.64374	0.40099	0.33406	0.46049	0.60372	0.42891	0.56447	0.64882	0.027842
N40E	0.7346333142	0	0	0.2630718954	0.112314619	828.024712641	0	0	0	0	10	0	0.345	1	0	3	-3.5	-3.5	0.71898	0.50328	0.31822	0.47483	0.53756	0.34942	0.51427	0.5852	0.51254
N40G	0.023139666	0	0	0.2630718954	0.112314619	828.024712641	0	0	0	0	10	0	0.345	1	0	-4	-3.5	-0.4	0.52002	0.46638	0.36589	0.62202	0.69399	0.29484	0.46222	0.55974	0.52505
N40H	0.9683719288	0	0	0.2630718954	0.112314619	828.024712641	0	0	0	0	10	1	0.345	1	0	3	-3.5	-3.2	0.71004	0.53181	0.41213	0.456	0.57839	0.44535	0.60283	0.66925	0.69148
N40K	0.741862537	0	0	0.2630718954	0.112314619	828.024712641	0	0	0	0	10	0	0.345	1	0	1	-3.5	-3.9	0.73145	0.50204	0.31953	0.48335	0.56464	0.33977	0.47407	0.56571	0.6869
N40M	0.7699877791	0	0	0.2630718954	0.112314619	828.024712641	0	0	0	0	10	-2	0.345	1	0	-1	-3.5	1.9	0.70948	0.5342	0.41156	0.52911	0.61041	0.33676	0.47446	0.54114	0.56115
N40R	0.5202261082	0	0	0.2630718954	0.112314619	828.024712641	0	0	0	0	10	0	0.345	1	0	0	-3.5	-4.5	0.56075	0.47863	0.38144	0.38974	0.5587	0.34522	0.44251	0.54485	0.14177
N40S	0.9864491182	0	0	0.2630718954	0.112314619	828.024712641	0	0	0	0	10	1	0.345	1	0	0	-3.5	-0.8	0.56932	0.40756	0.41074	0.46753	0.68326	0.40587	0.60525	0.6766	0.61809
N40T	0.5354970038	0	0	0.2630718954	0.112314619	828.024712641	0	0	0	0	10	0	0.345	1	0	-1	-3.5	-0.7	0.667	0.68327	0.34542	0.54355	0.66784	0.32401	0.52027	0.59758	0.50428
N40Y	0.5157690541	0	0	0.2630718954	0.112314619	828.024712641	0	0	0	0	10	-2	0.345	1	0	2	-3.5	-1.3	0.71093	0.60115	0.37195	0.56822	0.48441	0.1768	0.40752	0.45958	0.76188
W41D	-0.1698853717	1	0	0.6960784314	0.4628090052	745.931723989	13	435.786431989	0.004	0.1349229591	18	-4	0	1	10	-8	-0.9	-3.5	0.74295	0.47804	0.67739	0.49266	0.10468	0.028861	-0.00064824	0.029952	0.60323
W41E	0.413250228	1	0	0.6960784314	0.4628090052	745.931723989	13	435.786431989	0.004	0.1349229591	18	-3	0	1	10	-7	-0.9	-3.5	0.35466	0.5483	0.51948	0.64491	0.14267	0.022017	-0.014673	0.0136	0.49167
W41F	0.1729128489	1	0	0.6960784314	0.4628090052	745.931723989	13	435.786431989	0.004	0.1349229591	18	1	0	1	10	4	-0.9	2.8	0.44254	0.5483	0.43003	0.76737	0.28833	0.1946	0.067955	-0.0039264	0.21755
W41G	-0.0826097192	1	0	0.6960784314	0.4628090052	745.931723989	13	435.786431989	0.004	0.1349229591	18	-2	0	1	10	-3	-0.9	-0.4	0.21788	0.39263	0.43243	0.58038	0.31592	0.039518	0.011616	-0.0051533	0.77864
W41I	0.038676167	1	0	0.6960784314	0.4628090052	745.931723989	13	435.786431989	0.004	0.1349229591	18	-3	0	1	10	0	-0.9	4.5	0.17737	0.53887	0.43243	0.54038	0.33408	-0.026915	0.028281	-0.0041591	0.55972
W41K	0.1702336807	1	0	0.6960784314	0.4628090052	745.931723989	13	435.786431989	0.004	0.1349229591	18	-3	0	1	10	-7	-0.9	-3.9	0.357	0.50358	0.38109	0.44982	0.11881	0.023645	-0.01853	0.012156	0.47724
W41L	0.0241804433	1	0	0.6960784314	0.4628090052	745.931723989	13	435.786431989	0.004	0.1349229591	18	-2	0	1	10	1	-0.9	3.8	-0.018907	0.53836	0.43827	0.50995	0.33033	0.010397	0.027709	-0.0073544	0.68687
W41N	0.3210177025	1	0	0.6960784314	0.4628090052	745.931723989	13	435.786431989	0.004	0.1349229591	18	-4	0	1	10	-7	-0.9	-3.5	0.080875	0.44426	0.40976	0.53658	0.11189	0.049168	0.011392	0.036482	0.15407
W41R	-0.1343367739	1	0	0.6960784314	0.4628090052	745.931723989	13	435.786431989	0.004	0.1349229591	18	-3	0	1	10	-7	-0.9	-4.5	0.20746	0.49392	0.42349	0.57521	0.082304	0.024466	-0.024269	0.0068955	0.51211
W41T	-0.1037347177	1	0	0.6960784314	0.4628090052	745.931723989	13	435.786431989	0.004	0.1349229591	18	-2	0	1	10	-6	-0.9	-0.7	0.44254	0.4695	0.41394	0.57893	0.30782	-0.015964	-0.00081946	-0.0074189	0.66138
W41V	0.1129548618	1	0	0.6960784314	0.4628090052	745.931723989	13	435.786431989	0.004	0.1349229591	18	-3	0	1	10	-2	-0.9	4.2	0.43687	0.59543	0.37721	0.81456	0.35736	-0.04958	0.031317	-0.003201	0.1675
W41Y	-0.1750372684	1	0	0.6960784314	0.4628090052	745.931723989	13	435.786431989	0.004	0.1349229591	18	2	0	1	10	1	-0.9	-1.3	0.28907	0.45882	0.35641	0.57622	0.28045	0.22621	0.044968	-0.050012	-0.22938
E42A	0.9960287556	0	4	0.2107843137	0.1934341519	909.003231897	0	0	0	0	10	-1	0.824	1	2	-2	-3.5	1.8	0.16885	0.76542	0.48907	0.61387	0.79703	0.69629	0.71144	0.63346	0.65412
E42D	0.8016628431	0	4	0.2107843137	0.1934341519	909.003231897	0	0	0	0	10	2	0.824	1	2	-1	-3.5	-3.5	-0.010146	0.71087	0.3315	0.58021	0.41049	0.71735	0.72809	0.65099	0.71625
E42G	0.6955825364	0	4	0.2107843137	0.1934341519	909.003231897	0	0	0	0	10	-2	0.824	1	2	-3	-3.5	-0.4	0.5952	0.64241	1.0397	0.51108	0.63507	0.62279	0.58696	0.47694	0.67756
E42H	0.2761985371	0	4	0.2107843137	0.1934341519	909.003231897	0	0	0	0	10	0	0.824	1	2	4	-3.5	-3.2	-0.03607	0.65349	1.0342	0.58979	0.40307	0.54442	0.51649	0.50612	0.6869
E42K	0.8245591579	0	4	0.2107843137	0.1934341519	909.003231897	0	0	0	0	10	1	0.824	1	2	1	-3.5	-3.9	0.35786	0.42154	0.90746	0.7262	0.37723	0.65675	0.62347	0.57095	0.080624
E42N	0.1142398395	0	4	0.2107843137	0.1934341519	909.003231897	0	0	0	0	10	0	0.824	1	2	0	-3.5	-3.5	0.35786	0.63826	0.91396	0.65557	0.40384	0.61658	0.57337	0.50134	0.1201
E42P	0.0107156263	0	4	0.2107843137	0.1934341519	909.003231897	0	0	0	0	10	-1	0.824	1	2	-4	-3.5	-1.6	-0.097928	0.43962	1.0325	0.65167	0.52774	0.62058	0.60733	0.46666	0.58296
E42Q	0.5439393575	0	4	0.2107843137	0.1934341519	909.003231897	0	0	0	0	10	2	0.824	1	2	3	-3.5	-3.5	0.16123	0.55379	0.9168	0.52882	0.40058	0.67382	0.67621	0.6614	0.45601
E42R	0.6323952938	0	4	0.2107843137	0.1934341519	909.003231897	0	0	0	0	10	0	0.824	1	2	1	-3.5	-4.5	0.36064	0.78409	1.191	0.56905	0.33406	0.63371	0.53615	0.48709	0.45932
E42S	0.7075259712	0	4	0.2107843137	0.1934341519	909.003231897	0	0	0	0	10	0	0.824	1	2	-1	-3.5	-0.8	-0.00050898	0.65518	1.1838	0.51114	0.60831	0.62684	0.6706	0.58299	0.45131
E42T	0.8233639055	0	4	0.2107843137	0.1934341519	909.003231897	0	0	0	0	10	-1	0.824	1	2	1	-3.5	-0.7	0.27691	0.62088	0.91396	0.33418	0.61243	0.56759	0.57773	0.52488	0.39626
E42V	0.9077070274	0	4	0.2107843137	0.1934341519	909.003231897	0	0	0	0	10	-2	0.824	1	2	-2	-3.5	4.2	0.28268	0.7862	0.86334	0.43223	0.92298	0.77114	0.7173	0.65905	0.67172
E42W	0.4419093586	0	4	0.2107843137	0.1934341519	909.003231897	0	0	0	0	10	-3	0.824	1	2	-1	-3.5	-0.9	0.16991	0.64977	0.91935	0.61565	0.59291	0.56569	0.48481	0.41235	0.67907
E42Y	0.8219501659	0	4	0.2107843137	0.1934341519	909.003231897	0	0	0	0	10	-2	0.824	1	2	1	-3.5	-1.3	0.3246	0.5003	0.91332	0.40498	0.56468	0.53471	0.49529	0.44632	0.046286
C43F	0.2271788419	0	0	0.3366013072	0.1934717084	766.02774407	0	0	0	0	11	-2	0	1	3	1	2.5	2.8	0.18768	0.64351	1.0031	0.31773	0.53059	0.45042	0.48326	0.40486	0.58816
C43G	0.746400919	0	0	0.3366013072	0.1934717084	766.02774407	0	0	0	0	11	-3	0	1	3	1	2.5	-0.4	0.17979	0.58098	1.0044	0.51937	0.29701	0.21959	0.3392	0.32843	0.18577
C43H	-0.270382656	0	0	0.3366013072	0.1934717084	766.02774407	0	0	0	0	11	-3	0	1	3	-4	2.5	-3.2	0.1669	0.33864	1.1257	0.51234	0.099783	0.15664	0.14987	0.12108	0.52271
C43K	-0.0596888453	0	0	0.3366013072	0.1934717084	766.02774407	0	0	0	0	11	-3	0	1	3	-4	2.5	-3.9	0.39113	0.35666	1.2113	0.35333	0.061463	0.15294	0.12329	0.096786	0.071529
C43L	0.0457339212	0	0	0.3366013072	0.1934717084	766.02774407	0	0	0	0	11	-1	0	1	3	-1	2.5	3.8	0.34841	0.26926	1.3054	0.43223	0.67536	0.54942	0.53027	0.42938	0.54938
C43N	0.7071920493	0	0	0.3366013072	0.1934717084	766.02774407	0	0	0	0	11	-3	0	1	3	-4	2.5	-3.5	0.20567	0.44274	0.51881	0.39761	0.082975	0.15394	0.13825	0.11047	0.47909
C43Q	-0.0167951322	0	0	0.3366013072	0.1934717084	766.02774407	0	0	0	0	11	-3	0	1	3	-4	2.5	-3.5	0.17297	0.21037	0.43934	0.46303	0.082975	0.15394	0.13825	0.11047	0.66242
C43R	-0.1137387351	0	0	0.3366013072	0.1934717084	766.02774407	0	0	0	0	11	-3	0	1	3	-4	2.5	-4.5	0.15853	0.44576	0.39043	0.39875	0.031236	0.15685	0.10207	0.077274	0.63073
C43S	0.6262718804	0	0	0.3366013072	0.1934717084	766.02774407	0	0	0	0	11	-1	0	1	3	-1	2.5	-0.8	0.25123	0.45473	0.40067	0.52013	0.37998	0.37803	0.36829	0.32228	0.29652
C43T	0.6447287561	0	0	0.3366013072	0.1934717084	766.02774407	0	0	0	0	11	-1	0	1	3	-2	2.5	-0.7	0.25296	0.21986	0.34646	0.78296	0.37454	0.37967	0.35479	0.30142	0.71127
C43W	0.2316006966	0	0	0.3366013072	0.1934717084	766.02774407	0	0	0	0	11	-2	0	1	3	-4	2.5	-0.9	0.37205	0.22627	0.39225	0.95532	0.28416	0.29294	0.27264	0.21702	0.59329
C43Y	0.1067538648	0	0	0.3366013072	0.1934717084	766.02774407	0	0	0	0	11	-2	0	1	3	-1	2.5	-1.3	0.36767	0.19506	0.34914	0.8093	0.29653	0.27297	0.31025	0.28884	0.57179
A44C	-0.0490170255	0	3	0.3447712418	0.2509573265	748.175929598	0	0	0	0	10	0	0	1	0	2	1.8	2.5	0.50375	0.32178	0.35181	0.80144	0.56665	0.31774	0.43071	0.47081	0.53084
A44D	0.3119448383	0	3	0.3447712418	0.2509573265	748.175929598	0	0	0	0	10	-2	0	1	0	0	1.8	-3.5	0.56396	0.32287	0.50367	0.80144	0.24284	0.15236	0.26614	0.31497	0.72283
A44E	0.9198691389	0	3	0.3447712418	0.2509573265	748.175929598	0	0	0	0	10	-1	0	1	0	0	1.8	-3.5	0.52039	0.39172	0.3875	0.77129	0.2589	0.19326	0.28319	0.33971	0.75932
A44G	0.8872529919	0	3	0.3447712418	0.2509573265	748.175929598	0	0	0	0	10	0	0	1	0	0	1.8	-0.4	0.32304	0.57128	0.36913	0.81832	0.42323	0.29487	0.37631	0.43928	0.36126
A44I	0.7081190148	0	3	0.3447712418	0.2509573265	748.175929598	0	0	0	0	10	-1	0	1	0	0	1.8	4.5	0.50857	0.40579	0.4995	0.73018	0.66169	0.37729	0.43432	0.47349	0.62074
A44K	0.5793658514	0	3	0.3447712418	0.2509573265	748.175929598	0	0	0	0	10	-1	0	1	0	0	1.8	-3.9	0.32829	0.16019	0.38649	0.79033	0.24222	0.19681	0.27786	0.33296	0.61619
A44L	0.6765609038	0	3	0.3447712418	0.2509573265	748.175929598	0	0	0	0	10	-1	0	1	0	-1	1.8	3.8	0.43579	0.2174	0.4024	0.85081	0.6352	0.38896	0.42573	0.4796	0.03519
A44M	0.9701722731	0	3	0.3447712418	0.2509573265	748.175929598	0	0	0	0	10	-1	0	1	0	1	1.8	1.9	0.51356	0.34464	0.38077	0.71165	0.51085	0.29105	0.39885	0.44247	0.45314
A44N	0.4368414383	0	3	0.3447712418	0.2509573265	748.175929598	0	0	0	0	10	-2	0	1	0	0	1.8	-3.5	0.55953	0.19862	0.3405	0.68176	0.24284	0.15236	0.26614	0.31497	0.73704
A44P	0.2281123587	0	3	0.3447712418	0.2509573265	748.175929598	0	0	0	0	10	-1	0	1	0	-3	1.8	-1.6	0.58806	0.16952	0.31588	0.88611	0.31663	0.24079	0.28832	0.36337	0.58195
A44R	-0.1020888924	0	3	0.3447712418	0.2509573265	748.175929598	0	0	0	0	10	-1	0	1	0	0	1.8	-4.5	0.53711	0.5837	0.35853	0.70521	0.21784	0.20647	0.2714	0.32425	0.19744
A44S	0.4225167617	0	3	0.3447712418	0.2509573265	748.175929598	0	0	0	0	10	1	0	1	0	0	1.8	-0.8	0.34669	0.20884	0.22876	1.0301	0.42813	0.35553	0.40283	0.46558	0.061292
A44T	0.4619748192	0	3	0.3447712418	0.2509573265	748.175929598	0	0	0	0	10	0	0	1	0	0	1.8	-0.7	0.56509	0.47199	0.46977	0.91904	0.40769	0.28839	0.36946	0.43195	0.45275
A44V	0.4498622809	0	3	0.3447712418	0.2509573265	748.175929598	0	0	0	0	10	0	0	1	0	0	1.8	4.2	0.47285	0.46919	0.17724	0.8406	0.67871	0.38115	0.45613	0.5094	0.20458
A44W	0.4688080561	0	3	0.3447712418	0.2509573265	748.175929598	0	0	0	0	10	-3	0	1	0	-2	1.8	-0.9	-0.040372	0.16019	0.46472	0.8416	0.34157	0.18501	0.28734	0.34846	0.71393
A44Y	0.4249894662	0	3	0.3447712418	0.2509573265	748.175929598	0	0	0	0	10	-2	0	1	0	1	1.8	-1.3	0.018955	0.24671	0.46241	0.81588	0.33944	0.1506	0.30896	0.3536	0.54397
I45A	-0.142789805	0	0	0.727124183	0.3262227971	703.287180992	6	66.9627832951	0.0035714286	0.1164494927	13	-1	0	1	4	-1	4.5	1.8	0.22975	0.22001	0.18238	0.83244	0.33886	0.35411	0.35823	0.32766	0.49262
I45C	0.8440380319	0	0	0.727124183	0.3262227971	703.287180992	6	66.9627832951	0.0035714286	0.1164494927	13	-1	0	1	4	-3	4.5	2.5	0.15317	0.13926	0.21313	0.82314	0.35677	0.35994	0.3409	0.2571	0.33858
I45D	0.0119204831	0	0	0.727124183	0.3262227971	703.287180992	6	66.9627832951	0.0035714286	0.1164494927	13	-3	0	1	4	-3	4.5	-3.5	0.22743	0.2597	0.17025	0.86778	0.061189	0.059701	0.11399	0.011607	0.33387
I45E	-0.0271424644	0	0	0.727124183	0.3262227971	703.287180992	6	66.9627832951	0.0035714286	0.1164494927	13	-3	0	1	4	-1	4.5	-3.5	0.19797	0.38924	0.27209	1.0097	0.10085	0.060695	0.14892	0.10214	0.25034
I45F	0.3245449126	0	0	0.727124183	0.3262227971	703.287180992	6	66.9627832951	0.0035714286	0.1164494927	13	0	0	1	4	1	4.5	2.8	0.10269	0.20959	0.27391	0.87841	0.37928	0.39783	0.43624	0.44482	0.62211
I45G	0.0356775403	0	0	0.727124183	0.3262227971	703.287180992	6	66.9627832951	0.0035714286	0.1164494927	13	-4	0	1	4	-4	4.5	-0.4	0.16372	0.31908	0.40403	0.80902	0.13445	0.17746	0.19969	0.082464	0.65801
I45H	-0.3320164616	0	0	0.727124183	0.3262227971	703.287180992	6	66.9627832951	0.0035714286	0.1164494927	13	-3	0	1	4	-3	4.5	-3.2	0.10942	0.43825	0.61072	1.0242	0.068149	0.074608	0.12487	0.02385	0.31699
I45K	-0.1110288046	0	0	0.727124183	0.3262227971	703.287180992	6	66.9627832951	0.0035714286	0.1164494927	13	-3	0	1	4	0	4.5	-3.9	0.10536	0.307	0.20585	0.896	0.11483	0.046292	0.15471	0.13503	0.69017
I45L	0.1998169449	0	0	0.727124183	0.3262227971	703.287180992	6	66.9627832951	0.0035714286	0.1164494927	13	2	0	1	4	1	4.5	3.8	0.11898	0.37142	0.11888	0.86234	0.38804	0.52144	0.52225	0.51262	0.70376
I45M	0.9087840021	0	0	0.727124183	0.3262227971	703.287180992	6	66.9627832951	0.0035714286	0.1164494927	13	1	0	1	4	1	4.5	1.9	0.48619	0.3376	0.16071	0.88257	0.36734	0.48706	0.44907	0.46865	0.70113
I45N	0.0640753266	0	0	0.727124183	0.3262227971	703.287180992	6	66.9627832951	0.0035714286	0.1164494927	13	-3	0	1	4	-3	4.5	-3.5	0.30131	0.49731	0.079751	0.8205	0.061189	0.059701	0.11399	0.011607	0.5136
I45P	0.3403725591	0	0	0.727124183	0.3262227971	703.287180992	6	66.9627832951	0.0035714286	0.1164494927	13	-3	0	1	4	-4	4.5	-1.6	0.28588	0.36477	0.1877	0.41391	0.10443	0.16133	0.1679	0.050026	0.4994
I45Q	-0.250818692	0	0	0.727124183	0.3262227971	703.287180992	6	66.9627832951	0.0035714286	0.1164494927	13	-3	0	1	4	-3	4.5	-3.5	0.50075	0.35441	0.16681	0.42029	0.061189	0.059701	0.11399	0.011607	0.438
I45R	0.1881380965	0	0	0.727124183	0.3262227971	703.287180992	6	66.9627832951	0.0035714286	0.1164494927	13	-3	0	1	4	-1	4.5	-4.5	0.41765	0.38782	0.21677	0.34598	0.087036	0.020648	0.11899	0.065645	0.32655
I45S	0.1810961341	0	0	0.727124183	0.3262227971	703.287180992	6	66.9627832951	0.0035714286	0.1164494927	13	-2	0	1	4	-1	4.5	-0.8	0.48657	0.39945	0.16488	0.56558	0.21555	0.24097	0.26073	0.2311	0.4373
I45T	0.6505155309	0	0	0.727124183	0.3262227971	703.287180992	6	66.9627832951	0.0035714286	0.1164494927	13	-1	0	1	4	1	4.5	-0.7	0.26293	0.30552	0.13573	0.35116	0.27971	0.31097	0.31975	0.3503	0.43825
I45V	0.8438723903	0	0	0.727124183	0.3262227971	703.287180992	6	66.9627832951	0.0035714286	0.1164494927	13	3	0	1	4	2	4.5	4.2	0.50204	0.42662	0.18179	0.56809	0.38968	0.6102	0.5897	0.5791	0.48557
P46A	0.5293605027	8	2	0.158496732	0.2192002617	767.212413873	0	0	0	0	11	-1	0.17	1	-1	-1	-1.6	1.8	0.49426	0.37142	0.11304	0.58017	0.44112	0.46503	0.45802	0.44187	0.15156
P46C	0.5699909381	8	2	0.158496732	0.2192002617	767.212413873	0	0	0	0	11	-3	0.17	1	-1	-3	-1.6	2.5	0.37281	0.33527	0.16071	0.35067	0.45137	0.46263	0.34479	0.35517	0.3855
P46D	0.1427244903	8	2	0.158496732	0.2192002617	767.212413873	0	0	0	0	11	-1	0.17	1	-1	-2	-1.6	-3.5	0.29006	0.53308	0.18759	0.358	0.25966	0.25449	0.24077	0.25636	0.56921
P46E	0.2469107031	8	2	0.158496732	0.2192002617	767.212413873	0	0	0	0	11	-1	0.17	1	-1	-1	-1.6	-3.5	0.24392	0.42405	0.27599	0.35181	0.25189	0.24303	0.25946	0.27108	0.5111
P46F	0.1333498617	8	2	0.158496732	0.2192002617	767.212413873	0	0	0	0	11	-4	0.17	1	-1	1	-1.6	2.8	0.43224	0.30445	0.23525	0.41612	0.3428	0.28718	0.31962	0.29284	0.5994
P46G	0.3465401222	8	2	0.158496732	0.2192002617	767.212413873	0	0	0	0	11	-2	0.17	1	-1	-4	-1.6	-0.4	0.43149	0.30166	0.013574	0.41604	0.35866	0.37451	0.27898	0.2968	0.50292
P46H	0.3193929204	8	2	0.158496732	0.2192002617	767.212413873	0	0	0	0	11	-2	0.17	1	-1	1	-1.6	-3.2	0.44404	0.11655	0.96381	0.48635	0.19813	0.18294	0.25141	0.24806	0.28746
P46I	0.4911328429	8	2	0.158496732	0.2192002617	767.212413873	0	0	0	0	11	-3	0.17	1	-1	3	-1.6	4.5	0.40869	0.1042	0.78345	0.86492	0.40078	0.31029	0.42621	0.35223	0.60965
P46K	0.2611247184	8	2	0.158496732	0.2192002617	767.212413873	0	0	0	0	11	-1	0.17	1	-1	-1	-1.6	-3.9	0.39144	0.21289	0.70263	0.708	0.24268	0.23819	0.24811	0.26085	0.56197
P46L	0.3606056306	8	2	0.158496732	0.2192002617	767.212413873	0	0	0	0	11	-3	0.17	1	-1	0	-1.6	3.8	0.14982	0.38802	0.77377	0.66287	0.44804	0.41102	0.3996	0.371	0.39333
P46M	0.1231001237	8	2	0.158496732	0.2192002617	767.212413873	0	0	0	0	11	-2	0.17	1	-1	2	-1.6	1.9	0.16615	0.19202	1.1367	0.71189	0.33859	0.32959	0.41736	0.37878	0.49671
P46N	0.2765906048	8	2	0.158496732	0.2192002617	767.212413873	0	0	0	0	11	-2	0.17	1	-1	-1	-1.6	-3.5	0.3983	0.29974	0.87495	0.5897	0.21716	0.21138	0.20832	0.22748	0.54
P46Q	0.0588537605	8	2	0.158496732	0.2192002617	767.212413873	0	0	0	0	11	-1	0.17	1	-1	-1	-1.6	-3.5	0.33691	0.40359	1.0391	0.50523	0.25189	0.24303	0.25946	0.27108	0.39363
P46R	0.288476827	8	2	0.158496732	0.2192002617	767.212413873	0	0	0	0	11	-2	0.17	1	-1	-1	-1.6	-4.5	0.40446	0.11655	1.0083	0.66435	0.19529	0.20954	0.18719	0.20341	0.54
P46S	0.3211122891	8	2	0.158496732	0.2192002617	767.212413873	0	0	0	0	11	-1	0.17	1	-1	-1	-1.6	-0.8	0.13332	0.092436	0.78345	0.9396	0.33266	0.33869	0.35607	0.35606	0.39472
P46T	0.2266542032	8	2	0.158496732	0.2192002617	767.212413873	0	0	0	0	11	-1	0.17	1	-1	0	-1.6	-0.7	0.40577	0.20023	0.80517	0.72609	0.31966	0.32377	0.37233	0.36387	0.42802
P46V	0.5064239644	8	2	0.158496732	0.2192002617	767.212413873	0	0	0	0	11	-2	0.17	1	-1	2	-1.6	4.2	0.38866	0.094349	0.86108	0.74381	0.4484	0.39756	0.48275	0.42082	0.42034
P46Y	0.2968942565	8	2	0.158496732	0.2192002617	767.212413873	0	0	0	0	11	-3	0.17	1	-1	0	-1.6	-1.3	0.27015	0.22734	0.82188	0.80527	0.22811	0.21699	0.24298	0.25408	0.59666
G47D	-0.0266498023	0	0	0.8921568627	0.2393355506	855.92166449	0	0	0	0	12	-1	0	1	5	-3	-0.4	-3.5	0.16615	0.36794	0.78772	0.66287	-0.070918	0.057244	0.069235	0.017134	0.54049
G47E	-0.0509602625	0	0	0.8921568627	0.2393355506	855.92166449	0	0	0	0	12	-2	0	1	5	-3	-0.4	-3.5	0.11716	0.33911	0.96644	0.59749	-0.096189	-0.017984	0.024971	-0.011845	0.56903
G47K	0.3520911865	0	0	0.8921568627	0.2393355506	855.92166449	0	0	0	0	12	-2	0	1	5	0	-0.4	-3.9	0.32596	0.83329	0.87926	0.72662	-0.044902	0.078362	0.11209	0.083671	0.50345
G47L	-0.1960842204	0	0	0.8921568627	0.2393355506	855.92166449	0	0	0	0	12	-4	0	1	5	-4	-0.4	3.8	0.3973	0.74929	0.36648	0.69851	0.089948	-0.13335	-0.08035	-0.10932	0.50198
G47P	-0.2051072429	0	0	0.8921568627	0.2393355506	855.92166449	0	0	0	0	12	-2	0	1	5	0	-0.4	-1.6	0.27273	0.76689	0.24306	0.62064	0.023881	0.056294	0.10954	0.072425	0.42965
G47T	0.0721532796	0	0	0.8921568627	0.2393355506	855.92166449	0	0	0	0	12	-2	0	1	5	-1	-0.4	-0.7	0.69845	0.81652	0.31989	0.76375	0.035059	0.032857	0.086094	0.050698	0.4895
G47W	0.1322507183	0	0	0.8921568627	0.2393355506	855.92166449	0	0	0	0	12	-2	0	1	5	2	-0.4	-0.9	0.80258	0.67211	0.31989	0.60771	0.069004	0.098906	0.15144	0.097283	-0.03517
K48C	0.2049263211	0	0	0.7549019608	0.2904272174	892.788917694	2	3.3888888889	0.0029239766	0.0215786653	9	-3	0.849	0	0	-5	-3.9	2.5	0.77413	0.80002	0.24311	0.72126	0.15686	0.17355	0.1549	0.010297	0.0593
K48E	0.4252261326	0	0	0.7549019608	0.2904272174	892.788917694	2	3.3888888889	0.0029239766	0.0215786653	9	1	0.849	0	0	-1	-3.9	-3.5	0.7149	0.79803	0.1929	0.81906	0.1872	0.51109	0.49489	0.47306	0.18094
K48F	-0.2399846327	0	0	0.7549019608	0.2904272174	892.788917694	2	3.3888888889	0.0029239766	0.0215786653	9	-3	0.849	0	0	0	-3.9	2.8	0.79319	0.66523	0.31143	0.74218	0.075822	0.29889	0.28457	0.045058	0.080595
K48G	-0.0271424644	0	0	0.7549019608	0.2904272174	892.788917694	2	3.3888888889	0.0029239766	0.0215786653	9	-2	0.849	0	0	-1	-3.9	-0.4	0.86836	0.80354	0.33261	0.8085	0.04628	0.33303	0.30022	0.15776	0.068824
K48H	0.4552907206	0	0	0.7549019608	0.2904272174	892.788917694	2	3.3888888889	0.0029239766	0.0215786653	9	-1	0.849	0	0	-4	-3.9	-3.2	0.76518	0.67658	0.3191	0.65088	0.11182	0.27075	0.2379	0.18597	0.11337
K48I	0.2958641183	0	0	0.7549019608	0.2904272174	892.788917694	2	3.3888888889	0.0029239766	0.0215786653	9	-3	0.849	0	0	-4	-3.9	4.5	0.73409	0.80149	0.25334	0.77992	0.22781	0.19061	0.19822	0.0091576	0.17872
K48L	0.8676890043	0	0	0.7549019608	0.2904272174	892.788917694	2	3.3888888889	0.0029239766	0.0215786653	9	-2	0.849	0	0	-2	-3.9	3.8	0.64613	0.76242	0.39056	0.73247	0.18929	0.29442	0.32236	0.13118	0.12902
K48M	0.6000487283	0	0	0.7549019608	0.2904272174	892.788917694	2	3.3888888889	0.0029239766	0.0215786653	9	-1	0.849	0	0	-4	-3.9	1.9	0.83486	0.81652	0.27339	0.86795	0.19176	0.31175	0.32781	0.22241	0.15374
K48N	0.5870106229	0	0	0.7549019608	0.2904272174	892.788917694	2	3.3888888889	0.0029239766	0.0215786653	9	0	0.849	0	0	0	-3.9	-3.5	0.87141	0.68776	0.35297	0.71406	0.11949	0.45673	0.43523	0.3876	0.22909
K48P	0.7964990257	0	0	0.7549019608	0.2904272174	892.788917694	2	3.3888888889	0.0029239766	0.0215786653	9	-1	0.849	0	0	6	-3.9	-1.6	0.85	0.86186	0.43112	0.73103	-0.040261	0.59437	0.51216	0.31549	0.14808
K48Q	0.538182912	0	0	0.7549019608	0.2904272174	892.788917694	2	3.3888888889	0.0029239766	0.0215786653	9	1	0.849	0	0	-3	-3.9	-3.5	0.53064	0.72103	0.38194	0.79671	0.21416	0.44002	0.43285	0.42044	-0.026099
K48R	0.8759109475	0	0	0.7549019608	0.2904272174	892.788917694	2	3.3888888889	0.0029239766	0.0215786653	9	2	0.849	0	0	-1	-3.9	-4.5	0.43775	0.73561	0.17511	0.71506	0.26534	0.56794	0.55184	0.57362	0.051434
K48S	0.00280208	0	0	0.7549019608	0.2904272174	892.788917694	2	3.3888888889	0.0029239766	0.0215786653	9	0	0.849	0	0	-1	-3.9	-0.8	0.41383	0.76575	0.19385	0.8085	0.12472	0.48475	0.46373	0.36819	0.23484
K48T	0.7196255558	0	0	0.7549019608	0.2904272174	892.788917694	2	3.3888888889	0.0029239766	0.0215786653	9	-1	0.849	0	0	0	-3.9	-0.7	0.49127	0.58331	-0.2125	0.85246	0.066834	0.43068	0.404	0.27313	0.07511
K48W	-0.1534198917	0	0	0.7549019608	0.2904272174	892.788917694	2	3.3888888889	0.0029239766	0.0215786653	9	-3	0.849	0	0	-6	-3.9	-0.9	0.49242	0.42991	-0.27361	0.91815	0.041902	0.15991	0.079218	-0.037098	0.2131
K48Y	-0.0607196769	0	0	0.7549019608	0.2904272174	892.788917694	2	3.3888888889	0.0029239766	0.0215786653	9	-2	0.849	0	0	-5	-3.9	-1.3	0.53028	0.43993	-0.065815	0.8036	0.081929	0.2123	0.16881	0.07647	0.1057
K49A	0.9175684267	0	0	0.2712418301	0.1121410311	1063.69136243	0	0	0	0	6	-1	1.555	0	0	0	-3.9	1.8	0.39793	0.63321	-0.12965	0.58394	0.55857	0.62936	0.69315	0.66557	0.2131
K49D	0.4708250759	0	0	0.2712418301	0.1121410311	1063.69136243	0	0	0	0	6	-1	1.555	0	0	0	-3.9	-3.5	0.5273	0.42873	-0.21998	0.7775	0.59956	0.64247	0.64328	0.57825	0.11619
K49E	0.9017316998	0	0	0.2712418301	0.1121410311	1063.69136243	0	0	0	0	6	1	1.555	0	0	0	-3.9	-3.5	0.55935	0.43279	-0.1383	0.76983	0.64989	0.73846	0.72527	0.71449	0.15036
K49F	0.9115203478	0	0	0.2712418301	0.1121410311	1063.69136243	0	0	0	0	6	-3	1.555	0	0	0	-3.9	2.8	0.41383	0.44533	-0.075941	0.63915	0.47155	0.58395	0.59941	0.55331	0.54408
K49G	0.9824460693	0	0	0.2712418301	0.1121410311	1063.69136243	0	0	0	0	6	-2	1.555	0	0	0	-3.9	-0.4	0.32214	0.45388	-0.19563	0.77317	0.56745	0.54986	0.62502	0.56097	0.39415
K49H	0.9597526108	0	0	0.2712418301	0.1121410311	1063.69136243	0	0	0	0	6	-1	1.555	0	0	2	-3.9	-3.2	0.5278	0.53078	-0.13117	0.99072	0.61685	0.67185	0.7097	0.62847	0.40961
K49I	0.6117242989	0	0	0.2712418301	0.1121410311	1063.69136243	0	0	0	0	6	-3	1.555	0	0	0	-3.9	4.5	0.55375	0.58526	-0.22015	0.84095	0.44112	0.65563	0.59988	0.56646	0.39357
K49L	0.2371180011	0	0	0.2712418301	0.1121410311	1063.69136243	0	0	0	0	6	-2	1.555	0	0	-1	-3.9	3.8	0.28923	0.53764	-0.20065	0.82845	0.47248	0.64849	0.63319	0.62509	0.52405
K49M	0.4921112766	0	0	0.2712418301	0.1121410311	1063.69136243	0	0	0	0	6	-1	1.555	0	0	1	-3.9	1.9	0.36775	0.4925	-0.23894	0.89788	0.56711	0.65034	0.71588	0.6795	0.44541
K49N	0.9541804309	0	0	0.2712418301	0.1121410311	1063.69136243	0	0	0	0	6	0	1.555	0	0	1	-3.9	-3.5	0.49253	0.63321	-0.12965	0.76983	0.6369	0.70315	0.7162	0.67189	0.53678
K49P	0.1450278009	0	0	0.2712418301	0.1121410311	1063.69136243	0	0	0	0	6	-1	1.555	0	0	1	-3.9	-1.6	0.38203	0.70988	-0.12003	0.68512	0.61737	0.61437	0.686	0.62497	0.53465
K49Q	0.5716711682	0	0	0.2712418301	0.1121410311	1063.69136243	0	0	0	0	6	1	1.555	0	0	1	-3.9	-3.5	0.38203	0.60898	-0.073289	0.8219	0.65853	0.75641	0.75786	0.74225	0.37907
K49R	0.919233247	0	0	0.2712418301	0.1121410311	1063.69136243	0	0	0	0	6	2	1.555	0	0	0	-3.9	-4.5	0.45168	0.51798	-0.13913	0.81858	0.66495	0.82617	0.76088	0.77481	0.64698
K49S	0.0381530961	0	0	0.2712418301	0.1121410311	1063.69136243	0	0	0	0	6	0	1.555	0	0	0	-3.9	-0.8	0.42306	0.53698	-0.22827	0.71643	0.62495	0.6378	0.70806	0.68214	0.46591
K49T	0.4112599445	0	0	0.2712418301	0.1121410311	1063.69136243	0	0	0	0	6	-1	1.555	0	0	0	-3.9	-0.7	0.45252	0.31316	-0.26412	0.85288	0.60153	0.58653	0.66414	0.61797	0.59883
K49V	0.7733006611	0	0	0.2712418301	0.1121410311	1063.69136243	0	0	0	0	6	-2	1.555	0	0	0	-3.9	4.2	0.36965	0.40782	-0.24016	0.81313	0.47699	0.684	0.65604	0.63892	0.58623
K49Y	0.4934036281	0	0	0.2712418301	0.1121410311	1063.69136243	0	0	0	0	6	-2	1.555	0	0	-1	-3.9	-1.3	0.44501	0.55022	0.3319	0.82024	0.55932	0.5348	0.58474	0.52411	0.59772
G50A	0.6832741292	0	0	0.408496732	0.1819964356	1179.5518477	0	0	0	0	4	0	0.785	0	3	-1	-0.4	1.8	0.48089	0.49128	0.34794	0.72985	0.9857	0.60868	0.64816	0.6708	0.61145
G50C	0.4725762203	0	0	0.408496732	0.1819964356	1179.5518477	0	0	0	0	4	-3	0.785	0	3	-5	-0.4	2.5	0.43433	0.50447	0.35467	0.75984	0.71391	0.39457	0.3615	0.3536	0.50811
G50D	0.2076065095	0	0	0.408496732	0.1819964356	1179.5518477	0	0	0	0	4	-1	0.785	0	3	4	-0.4	-3.5	0.35087	0.43644	0.33419	0.81086	0.78642	0.61738	0.7254	0.74115	0.60689
G50E	0.9947897137	0	0	0.408496732	0.1819964356	1179.5518477	0	0	0	0	4	-2	0.785	0	3	1	-0.4	-3.5	0.50037	0.47736	0.24349	0.6766	0.69291	0.56602	0.58733	0.63167	0.5853
G50F	0.7850728276	0	0	0.408496732	0.1819964356	1179.5518477	0	0	0	0	4	-3	0.785	0	3	-4	-0.4	2.8	0.4227	0.62724	0.35007	0.74965	0.74661	0.42524	0.42463	0.40725	0.29706
G50I	-0.0242814788	0	0	0.408496732	0.1819964356	1179.5518477	0	0	0	0	4	-4	0.785	0	3	-5	-0.4	4.5	0.40661	0.49955	0.33844	0.78228	0.70474	0.38702	0.37479	0.29875	0.50958
G50K	0.9186032808	0	0	0.408496732	0.1819964356	1179.5518477	0	0	0	0	4	-2	0.785	0	3	1	-0.4	-3.9	0.39856	0.4628	0.33688	0.73307	0.67329	0.57003	0.57781	0.62493	-0.043079
G50M	-0.1255926956	0	0	0.408496732	0.1819964356	1179.5518477	0	0	0	0	4	-3	0.785	0	3	-1	-0.4	1.9	0.58022	0.39594	0.35472	0.81298	0.77503	0.49256	0.57408	0.563	-0.30067
G50N	0.6467824776	0	0	0.408496732	0.1819964356	1179.5518477	0	0	0	0	4	0	0.785	0	3	2	-0.4	-3.5	0.33333	0.47816	0.28921	0.72232	0.8497	0.59725	0.63498	0.70981	-0.21667
G50P	-0.1877176131	0	0	0.408496732	0.1819964356	1179.5518477	0	0	0	0	4	-2	0.785	0	3	-3	-0.4	-1.6	0.3996	0.54286	0.34255	0.77767	0.70522	0.44551	0.38878	0.46147	0.331
G50Q	0.6264321653	0	0	0.408496732	0.1819964356	1179.5518477	0	0	0	0	4	-2	0.785	0	3	1	-0.4	-3.5	0.54355	0.43521	0.32561	0.76934	0.69291	0.56602	0.58733	0.63167	-0.028767
G50R	0.9336247179	0	0	0.408496732	0.1819964356	1179.5518477	0	0	0	0	4	-2	0.785	0	3	-1	-0.4	-4.5	0.4562	0.43644	0.33419	0.81086	0.60814	0.53227	0.44123	0.51744	0.053179
G50S	0.84495859	0	0	0.408496732	0.1819964356	1179.5518477	0	0	0	0	4	0	0.785	0	3	-1	-0.4	-0.8	0.54937	0.36234	0.3256	0.74719	0.92317	0.55364	0.56468	0.63346	-0.21563
G50T	0.1194584207	0	0	0.408496732	0.1819964356	1179.5518477	0	0	0	0	4	-2	0.785	0	3	-3	-0.4	-0.7	0.53171	0.67478	0.31368	0.80644	0.74163	0.4432	0.41461	0.4783	0.16568
G50V	0.3870955735	0	0	0.408496732	0.1819964356	1179.5518477	0	0	0	0	4	-3	0.785	0	3	-4	-0.4	4.2	0.54553	0.61128	0.34282	0.78494	0.7802	0.44499	0.448	0.39171	-0.30067
G50Y	0.9324680401	0	0	0.408496732	0.1819964356	1179.5518477	0	0	0	0	4	-3	0.785	0	3	-1	-0.4	-1.3	0.4059	0.4792	0.31353	0.67362	0.67366	0.49938	0.52238	0.55906	-0.2506
T51A	-0.0194388747	0	0	0.5522875817	0.3597194627	867.780921993	5	10.668452381	0.003649635	0.1045014283	8	0	0.117	0	4	0	-0.7	1.8	0.3996	0.3475	0.3138	0.72563	0.51593	0.30125	0.21533	0.25341	-0.1177
T51C	0.9529579104	0	0	0.5522875817	0.3597194627	867.780921993	5	10.668452381	0.003649635	0.1045014283	8	-1	0.117	0	4	2	-0.7	2.5	0.42986	0.4518	0.3085	0.87795	0.37149	0.26704	0.20035	0.2749	-0.026067
T51D	-0.0116468887	0	0	0.5522875817	0.3597194627	867.780921993	5	10.668452381	0.003649635	0.1045014283	8	-1	0.117	0	4	-3	-0.7	-3.5	0.44644	-0.09018	0.64053	0.81878	0.60277	0.096663	0.083765	0.060082	0.035104
T51E	-0.0435237144	0	0	0.5522875817	0.3597194627	867.780921993	5	10.668452381	0.003649635	0.1045014283	8	-1	0.117	0	4	0	-0.7	-3.5	0.44502	-0.1888	0.59252	0.877	0.58039	0.17097	0.15337	0.16379	0.32965
T51G	0.2611143496	0	0	0.5522875817	0.3597194627	867.780921993	5	10.668452381	0.003649635	0.1045014283	8	-2	0.117	0	4	2	-0.7	-0.4	0.5524	0.06949	0.57021	0.877	0.31895	0.24821	0.16329	0.24483	0.30359
T51H	0.2703716959	0	0	0.5522875817	0.3597194627	867.780921993	5	10.668452381	0.003649635	0.1045014283	8	-2	0.117	0	4	-3	-0.7	-3.2	0.40204	-0.18843	0.56789	0.74544	0.48157	0.078441	0.052526	0.033767	0.12886
T51I	0.0049843968	0	0	0.5522875817	0.3597194627	867.780921993	5	10.668452381	0.003649635	0.1045014283	8	-1	0.117	0	4	-3	-0.7	4.5	0.42609	-0.097937	0.61705	0.74392	0.51367	-0.013142	0.03295	0.0095929	0.27046
T51K	0.1598172186	0	0	0.5522875817	0.3597194627	867.780921993	5	10.668452381	0.003649635	0.1045014283	8	-1	0.117	0	4	-2	-0.7	-3.9	0.31852	-0.12913	0.58403	0.84098	0.61188	0.10279	0.10385	0.083414	0.17844
T51L	-0.2044089881	0	0	0.5522875817	0.3597194627	867.780921993	5	10.668452381	0.003649635	0.1045014283	8	-1	0.117	0	4	-1	-0.7	3.8	0.45497	-0.1499	0.59398	0.88889	0.45568	0.092444	0.091841	0.1164	0.27046
T51M	-0.0298832153	0	0	0.5522875817	0.3597194627	867.780921993	5	10.668452381	0.003649635	0.1045014283	8	-1	0.117	0	4	-2	-0.7	1.9	0.43371	-0.16813	0.53645	0.8259	0.47126	0.13287	0.084806	0.10788	0.19966
T51P	-0.0154344341	0	0	0.5522875817	0.3597194627	867.780921993	5	10.668452381	0.003649635	0.1045014283	8	-1	0.117	0	4	1	-0.7	-1.6	0.41052	-0.22273	0.58929	0.81463	0.49134	0.27064	0.19125	0.24472	0.16555
T51Q	0.9395215058	0	0	0.5522875817	0.3597194627	867.780921993	5	10.668452381	0.003649635	0.1045014283	8	-1	0.117	0	4	-2	-0.7	-3.5	0.53512	-0.056852	0.58709	0.95398	0.59881	0.12061	0.10606	0.091818	0.67457
T51R	-0.2262813022	0	0	0.5522875817	0.3597194627	867.780921993	5	10.668452381	0.003649635	0.1045014283	8	-1	0.117	0	4	-3	-0.7	-4.5	0.35389	-0.12852	0.63155	0.83135	0.63203	0.052454	0.078815	0.041194	0.58475
T51S	0.8778845419	0	0	0.5522875817	0.3597194627	867.780921993	5	10.668452381	0.003649635	0.1045014283	8	1	0.117	0	4	2	-0.7	-0.8	0.49554	-0.099374	0.56789	0.90769	0.64701	0.53966	0.37431	0.40062	0.45712
T51V	-0.0802618484	0	0	0.5522875817	0.3597194627	867.780921993	5	10.668452381	0.003649635	0.1045014283	8	0	0.117	0	4	0	-0.7	4.2	0.36052	-0.25472	0.57257	0.98351	0.50198	0.19673	0.19343	0.20565	0.59424
T51W	-0.050390753	0	0	0.5522875817	0.3597194627	867.780921993	5	10.668452381	0.003649635	0.1045014283	8	-2	0.117	0	4	-4	-0.7	-0.9	0.49595	-0.028097	0.65675	0.9044	0.43323	0.084858	0.019879	0.014455	0.53805
T51Y	0.0544927002	0	0	0.5522875817	0.3597194627	867.780921993	5	10.668452381	0.003649635	0.1045014283	8	-2	0.117	0	4	-4	-0.7	-1.3	0.42216	-0.071193	0.56683	0.74463	0.44042	0.085874	0.023304	0.015785	0.4906
P52A	0.9385645147	0	0	0.5702614379	0.2720145489	875.477063299	1	0	0.0034364261	0.0270519955	8	-1	0.06	0	5	-1	-1.6	1.8	0.43371	-0.13246	0.60534	0.75937	0.58724	0.66327	0.71918	0.76808	0.68122
P52C	0.6003798328	0	0	0.5702614379	0.2720145489	875.477063299	1	0	0.0034364261	0.0270519955	8	-3	0.06	0	5	1	-1.6	2.5	0.40419	-0.26845	0.62662	0.47967	0.33768	0.55877	0.62382	0.65559	0.52979
P52D	0.6446336419	0	0	0.5702614379	0.2720145489	875.477063299	1	0	0.0034364261	0.0270519955	8	-1	0.06	0	5	-1	-1.6	-3.5	0.5543	0.53827	0.56115	0.3119	0.60466	0.61131	0.75537	0.79526	0.63176
P52E	0.889390802	0	0	0.5702614379	0.2720145489	875.477063299	1	0	0.0034364261	0.0270519955	8	-1	0.06	0	5	-1	-1.6	-3.5	0.53666	0.55768	0.50028	0.4856	0.60466	0.61131	0.75537	0.79526	0.68199
P52F	0.6018113659	0	0	0.5702614379	0.2720145489	875.477063299	1	0	0.0034364261	0.0270519955	8	-4	0.06	0	5	0	-1.6	2.8	0.33348	0.58033	0.51095	0.65121	0.29187	0.46298	0.54631	0.57657	0.47025
P52G	0.840612079	0	0	0.5702614379	0.2720145489	875.477063299	1	0	0.0034364261	0.0270519955	8	-2	0.06	0	5	-4	-1.6	-0.4	0.50085	0.44425	0.39361	0.35541	0.56841	0.53634	0.63464	0.68372	0.5251
P52H	0.9377546133	0	0	0.5702614379	0.2720145489	875.477063299	1	0	0.0034364261	0.0270519955	8	-2	0.06	0	5	-3	-1.6	-3.2	0.42428	0.5989	0.40609	0.4064	0.54444	0.51714	0.66473	0.70516	0.48676
P52I	0.6996405371	0	0	0.5702614379	0.2720145489	875.477063299	1	0	0.0034364261	0.0270519955	8	-3	0.06	0	5	0	-1.6	4.5	0.6999	0.56926	0.48373	0.43935	0.42874	0.4309	0.55178	0.56004	0.49203
P52K	0.6715591594	0	0	0.5702614379	0.2720145489	875.477063299	1	0	0.0034364261	0.0270519955	8	-1	0.06	0	5	-3	-1.6	-3.9	0.75712	0.63921	0.34295	0.36485	0.64851	0.53614	0.70759	0.72928	0.52292
P52L	0.4945476925	0	0	0.5702614379	0.2720145489	875.477063299	1	0	0.0034364261	0.0270519955	8	-3	0.06	0	5	0	-1.6	3.8	0.66089	0.58535	0.31721	0.4361	0.40774	0.46754	0.57109	0.59097	0.47888
P52M	0.5764962076	0	0	0.5702614379	0.2720145489	875.477063299	1	0	0.0034364261	0.0270519955	8	-2	0.06	0	5	1	-1.6	1.9	0.58636	0.38444	0.5651	0.46506	0.42202	0.65127	0.69592	0.73733	0.54891
P52N	0.7003071515	0	0	0.5702614379	0.2720145489	875.477063299	1	0	0.0034364261	0.0270519955	8	-2	0.06	0	5	-1	-1.6	-3.5	0.82437	0.62551	0.4201	0.55996	0.49887	0.54626	0.70118	0.75017	0.61981
P52Q	0.7369795392	0	0	0.5702614379	0.2720145489	875.477063299	1	0	0.0034364261	0.0270519955	8	-1	0.06	0	5	-3	-1.6	-3.5	0.63119	0.51956	0.55436	0.47175	0.64816	0.5594	0.71362	0.74022	0.33545
P52R	0.5511764725	0	0	0.5702614379	0.2720145489	875.477063299	1	0	0.0034364261	0.0270519955	8	-2	0.06	0	5	-3	-1.6	-4.5	0.7349	0.63524	0.50017	0.65121	0.54426	0.44812	0.64539	0.67169	0.17068
P52S	0.9702952833	0	0	0.5702614379	0.2720145489	875.477063299	1	0	0.0034364261	0.0270519955	8	-1	0.06	0	5	-1	-1.6	-0.8	0.64424	0.58124	0.48785	0.79259	0.58916	0.71022	0.7643	0.81825	0.27449
P52T	0.8654533951	0	0	0.5702614379	0.2720145489	875.477063299	1	0	0.0034364261	0.0270519955	8	-1	0.06	0	5	-1	-1.6	-0.7	0.77815	0.60003	0.45294	0.54551	0.58873	0.71097	0.76344	0.81754	0.2582
P52V	0.3767645617	0	0	0.5702614379	0.2720145489	875.477063299	1	0	0.0034364261	0.0270519955	8	-2	0.06	0	5	0	-1.6	4.2	0.66089	0.4547	0.41871	0.47062	0.49748	0.50549	0.61634	0.63033	0.15522
P52W	0.6993087805	0	0	0.5702614379	0.2720145489	875.477063299	1	0	0.0034364261	0.0270519955	8	-4	0.06	0	5	-3	-1.6	-0.9	0.6653	0.12079	0.41288	0.42575	0.3176	0.47681	0.569	0.62167	0.18993
P52Y	0.7377484308	0	0	0.5702614379	0.2720145489	875.477063299	1	0	0.0034364261	0.0270519955	8	-3	0.06	0	5	2	-1.6	-1.3	0.72564	0.040744	0.55489	0.42112	0.27336	0.62188	0.69443	0.75306	0.16251
W53A	-0.1308312686	0	0	0.7369281046	0.3098232177	745.926391098	4	72.65995671	0.0037174721	0.071352894	17	-3	0	0	5	-5	-0.9	1.8	0.81388	0.25986	0.59504	0.38549	-0.19222	-0.019574	-0.026398	-0.029413	0.22259
W53C	0.0085252411	0	0	0.7369281046	0.3098232177	745.926391098	4	72.65995671	0.0037174721	0.071352894	17	-2	0	0	5	-1	-0.9	2.5	0.68491	0.2305	0.41819	0.47934	-0.21816	0.11844	0.046206	0.044293	0.1419
W53D	0.0500214743	0	0	0.7369281046	0.3098232177	745.926391098	4	72.65995671	0.0037174721	0.071352894	17	-4	0	0	5	-7	-0.9	-3.5	0.68977	0.10197	0.39581	0.40664	-0.12684	-0.057446	-0.044998	-0.044482	0.11862
W53E	0.041362835	0	0	0.7369281046	0.3098232177	745.926391098	4	72.65995671	0.0037174721	0.071352894	17	-3	0	0	5	-6	-0.9	-3.5	0.7463	0.26092	0.48429	0.53531	-0.051457	-0.080796	-0.039285	-0.038313	0.088207
W53G	-0.1131092628	0	0	0.7369281046	0.3098232177	745.926391098	4	72.65995671	0.0037174721	0.071352894	17	-2	0	0	5	-7	-0.9	-0.4	0.19666	0.32919	0.46392	0.44416	-0.069852	-0.087955	-0.028996	-0.026138	0.24714
W53H	-0.063600551	0	0	0.7369281046	0.3098232177	745.926391098	4	72.65995671	0.0037174721	0.071352894	17	-2	0	0	5	1	-0.9	-3.2	0.21276	0.10159	0.59863	0.43077	-0.071345	0.025131	0.02688	0.030947	0.24714
W53I	-0.0216388238	0	0	0.7369281046	0.3098232177	745.926391098	4	72.65995671	0.0037174721	0.071352894	17	-3	0	0	5	-5	-0.9	4.5	0.20006	0.20657	0.28254	0.56274	-0.15406	-0.021684	-0.02658	-0.04953	0.017555
W53K	-0.0866032064	0	0	0.7369281046	0.3098232177	745.926391098	4	72.65995671	0.0037174721	0.071352894	17	-3	0	0	5	-6	-0.9	-3.9	0.20452	0.10351	0.66681	0.52871	-0.037245	-0.085811	-0.041501	-0.040653	0.16457
W53M	0.0361239894	0	0	0.7369281046	0.3098232177	745.926391098	4	72.65995671	0.0037174721	0.071352894	17	-1	0	0	5	-4	-0.9	1.9	0.1884	0.1708	0.54359	0.41905	-0.096655	0.041151	0.044437	0.031373	0.24605
W53N	0.3653021502	0	0	0.7369281046	0.3098232177	745.926391098	4	72.65995671	0.0037174721	0.071352894	17	-4	0	0	5	-6	-0.9	-3.5	0.11372	0.12278	0.7975	0.42459	-0.13383	-0.047826	-0.042549	-0.043938	0.15354
W53P	-0.0126123913	0	0	0.7369281046	0.3098232177	745.926391098	4	72.65995671	0.0037174721	0.071352894	17	-4	0	0	5	-7	-0.9	-1.6	0.16033	0.20267	0.46716	0.42452	-0.17753	-0.051794	-0.043038	-0.043147	0.075308
W53Q	-0.0103560754	0	0	0.7369281046	0.3098232177	745.926391098	4	72.65995671	0.0037174721	0.071352894	17	-2	0	0	5	-5	-0.9	-3.5	0.20678	0.19013	0.36452	0.47774	0.019471	-0.084132	-0.023259	-0.02451	0.024988
W53R	0.0359910056	0	0	0.7369281046	0.3098232177	745.926391098	4	72.65995671	0.0037174721	0.071352894	17	-3	0	0	5	-5	-0.9	-4.5	0.15996	0.33443	0.60807	0.38492	-0.020944	-0.085453	-0.042271	-0.041877	-0.0081374
W53T	-0.1475360738	0	0	0.7369281046	0.3098232177	745.926391098	4	72.65995671	0.0037174721	0.071352894	17	-2	0	0	5	-5	-0.9	-0.7	0.18728	0.26655	0.54986	0.44416	-0.086854	-0.040638	-0.010437	-0.008979	-0.017978
W53V	0.1398327358	0	0	0.7369281046	0.3098232177	745.926391098	4	72.65995671	0.0037174721	0.071352894	17	-3	0	0	5	-5	-0.9	4.2	0.20421	0.12205	0.45971	0.4046	-0.16181	-0.01995	-0.025675	-0.045346	0.13262
W53Y	0.1281282004	0	0	0.7369281046	0.3098232177	745.926391098	4	72.65995671	0.0037174721	0.071352894	17	2	0	0	5	9	-0.9	-1.3	0.11773	-0.0058667	0.46364	0.62602	0.0234	0.63832	0.32019	0.16881	-0.020969
E54A	0.4972079101	0	0	0.5310457516	0.2101695764	926.64422759	0	0	0	0	10	-1	0.812	0	5	1	-3.5	1.8	0.17067	0.078346	0.68579	0.55278	0.55292	0.72709	0.62721	0.58609	0.17965
E54C	-0.0058960833	0	0	0.5310457516	0.2101695764	926.64422759	0	0	0	0	10	-4	0.812	0	5	-5	-3.5	2.5	0.2034	0.26492	0.45358	0.41697	0.3449	0.39451	0.21296	0.24049	-0.017978
E54D	0.199809125	0	0	0.5310457516	0.2101695764	926.64422759	0	0	0	0	10	2	0.812	0	5	1	-3.5	-3.5	0.57751	-0.079826	0.49906	0.34138	0.49048	0.85012	0.67035	0.68509	-0.087357
E54F	0.9675194614	0	0	0.5310457516	0.2101695764	926.64422759	0	0	0	0	10	-3	0.812	0	5	-5	-3.5	2.8	0.30663	0.33049	0.44825	0.3967	0.42474	0.42612	0.2781	0.3144	-0.023984
E54G	0.7063500465	0	0	0.5310457516	0.2101695764	926.64422759	0	0	0	0	10	-2	0.812	0	5	-1	-3.5	-0.4	0.51777	-0.056539	0.59893	0.68763	0.45513	0.64343	0.44617	0.44719	-0.016136
E54H	0.3969697982	0	0	0.5310457516	0.2101695764	926.64422759	0	0	0	0	10	0	0.812	0	5	2	-3.5	-3.2	0.57637	-0.017033	0.58519	0.57366	0.42403	0.79633	0.58779	0.57442	0.033533
E54I	0.3900761643	0	0	0.5310457516	0.2101695764	926.64422759	0	0	0	0	10	-3	0.812	0	5	-5	-3.5	4.5	0.504	0.39141	0.49743	0.66863	0.44689	0.40087	0.29876	0.31468	0.27087
E54K	0.4763406963	0	0	0.5310457516	0.2101695764	926.64422759	0	0	0	0	10	1	0.812	0	5	0	-3.5	-3.9	0.36533	0.094606	0.58138	0.63617	0.44974	0.77103	0.55758	0.57853	0.40736
E54L	0.0386336271	0	0	0.5310457516	0.2101695764	926.64422759	0	0	0	0	10	-3	0.812	0	5	-4	-3.5	3.8	0.52176	0.47319	0.62866	0.57234	0.45112	0.44302	0.32964	0.34438	0.16378
E54M	0.8270473036	0	0	0.5310457516	0.2101695764	926.64422759	0	0	0	0	10	-2	0.812	0	5	-2	-3.5	1.9	0.5907	-0.0004368	0.48486	0.64268	0.50925	0.58422	0.45693	0.46248	0.38201
E54N	0.0679460154	0	0	0.5310457516	0.2101695764	926.64422759	0	0	0	0	10	0	0.812	0	5	1	-3.5	-3.5	0.51777	0.073841	0.58428	0.51468	0.42233	0.76958	0.54794	0.54808	0.15387
E54P	-0.1293125758	0	0	0.5310457516	0.2101695764	926.64422759	0	0	0	0	10	-1	0.812	0	5	-4	-3.5	-1.6	0.48028	0.10706	0.49406	0.61654	0.45337	0.57175	0.3443	0.3782	0.27953
E54Q	0.8101309219	0	0	0.5310457516	0.2101695764	926.64422759	0	0	0	0	10	2	0.812	0	5	2	-3.5	-3.5	0.50097	0.024498	0.52962	0.53037	0.48166	0.87463	0.69873	0.70429	0.58061
E54R	0.1884705962	0	0	0.5310457516	0.2101695764	926.64422759	0	0	0	0	10	0	0.812	0	5	0	-3.5	-4.5	0.56848	0.17185	0.50422	0.58237	0.38611	0.73914	0.48291	0.49488	0.39422
E54S	0.7647967468	0	0	0.5310457516	0.2101695764	926.64422759	0	0	0	0	10	0	0.812	0	5	-1	-3.5	-0.8	0.54015	0.34799	0.57719	0.74534	0.54365	0.71892	0.56509	0.57173	0.38095
E54T	0.6016656723	0	0	0.5310457516	0.2101695764	926.64422759	0	0	0	0	10	-1	0.812	0	5	-2	-3.5	-0.7	0.69187	0.31672	0.58551	0.63617	0.50264	0.64273	0.4607	0.47891	0.29212
E54V	0.44537327	0	0	0.5310457516	0.2101695764	926.64422759	0	0	0	0	10	-2	0.812	0	5	-3	-3.5	4.2	0.6409	0.31885	0.62042	0.64138	0.52694	0.52525	0.45021	0.44753	0.10035
E54W	0.1294977647	0	0	0.5310457516	0.2101695764	926.64422759	0	0	0	0	10	-3	0.812	0	5	-5	-3.5	-0.9	0.48552	0.53461	0.58768	0.71865	0.33336	0.49091	0.21079	0.2431	0.014367
E54Y	0.334577032	0	0	0.5310457516	0.2101695764	926.64422759	0	0	0	0	10	-2	0.812	0	5	-2	-3.5	-1.3	0.26916	0.38034	0.50085	0.62437	0.42255	0.62149	0.38593	0.39751	0.0035928
G55A	0.5829937353	0	0	0.7679738562	0.206300091	1006.46734587	0	0	0	0	8	0	0.288	0	6	-2	-0.4	1.8	0.32269	0.58238	0.43638	0.5433	0.62213	0.77774	0.83848	0.73434	0.26922
G55C	0.7701844513	0	0	0.7679738562	0.206300091	1006.46734587	0	0	0	0	8	-3	0.288	0	6	-1	-0.4	2.5	0.46584	0.37608	0.49974	0.63947	0.37816	0.61704	0.77587	0.66674	0.0045304
G55D	0.9583120157	0	0	0.7679738562	0.206300091	1006.46734587	0	0	0	0	8	-1	0.288	0	6	1	-0.4	-3.5	0.42819	0.47016	0.60506	0.60806	0.37383	0.53054	0.66874	0.70711	0.0091322
G55E	0.7012036258	0	0	0.7679738562	0.206300091	1006.46734587	0	0	0	0	8	-2	0.288	0	6	-4	-0.4	-3.5	0.4439	0.36502	0.41607	0.49975	0.27965	0.37477	0.42263	0.45836	0.0022086
G55F	0.7758848044	0	0	0.7679738562	0.206300091	1006.46734587	0	0	0	0	8	-3	0.288	0	6	-5	-0.4	2.8	0.36383	0.46308	0.67186	0.42779	0.36805	0.51939	0.60495	0.48461	0.090631
G55H	0.940120365	0	0	0.7679738562	0.206300091	1006.46734587	0	0	0	0	8	-2	0.288	0	6	-2	-0.4	-3.2	0.45896	0.46392	0.39052	0.41598	0.30223	0.44584	0.5409	0.57807	0.35876
G55I	0.4369501087	0	0	0.7679738562	0.206300091	1006.46734587	0	0	0	0	8	-4	0.288	0	6	-6	-0.4	4.5	0.49786	0.5307	0.45164	0.4132	0.32793	0.42049	0.54119	0.37735	0.38073
G55K	0.5464895277	0	0	0.7679738562	0.206300091	1006.46734587	0	0	0	0	8	-2	0.288	0	6	0	-0.4	-3.9	0.52075	0.46455	0.76744	0.38878	0.28022	0.4699	0.59885	0.64557	0.3393
G55L	0.6254426336	0	0	0.7679738562	0.206300091	1006.46734587	0	0	0	0	8	-4	0.288	0	6	-3	-0.4	3.8	0.37707	0.86308	0.54241	0.39385	0.32633	0.50908	0.67609	0.52908	0.33053
G55M	0.8604971428	0	0	0.7679738562	0.206300091	1006.46734587	0	0	0	0	8	-3	0.288	0	6	-5	-0.4	1.9	0.28831	0.97236	0.75083	0.3473	0.34785	0.50066	0.58082	0.4887	0.39668
G55N	0.450476459	0	0	0.7679738562	0.206300091	1006.46734587	0	0	0	0	8	0	0.288	0	6	2	-0.4	-3.5	0.41705	0.91645	0.46666	0.40629	0.45166	0.5882	0.7209	0.75464	0.34634
G55P	0.5656701483	0	0	0.7679738562	0.206300091	1006.46734587	0	0	0	0	8	-2	0.288	0	6	-5	-0.4	-1.6	0.46176	0.96604	0.45081	0.40581	0.3372	0.41689	0.46511	0.46463	0.36793
G55Q	0.7019421679	0	0	0.7679738562	0.206300091	1006.46734587	0	0	0	0	8	-2	0.288	0	6	-2	-0.4	-3.5	0.53685	0.95909	0.53623	0.41172	0.2913	0.43489	0.52633	0.56696	0.49101
G55R	0.2623378557	0	0	0.7679738562	0.206300091	1006.46734587	0	0	0	0	8	-2	0.288	0	6	-3	-0.4	-4.5	0.51046	0.92101	0.5208	0.4285	0.24987	0.37209	0.42578	0.47531	0.38349
G55S	0.5544658173	0	0	0.7679738562	0.206300091	1006.46734587	0	0	0	0	8	0	0.288	0	6	-1	-0.4	-0.8	0.31281	0.86843	0.51552	0.48339	0.55286	0.67257	0.7548	0.73129	0.4424
G55T	0.1290508188	0	0	0.7679738562	0.206300091	1006.46734587	0	0	0	0	8	-2	0.288	0	6	-4	-0.4	-0.7	0.30521	0.90655	0.75036	0.40948	0.37529	0.49024	0.56272	0.5437	0.36317
G55V	0.2955589708	0	0	0.7679738562	0.206300091	1006.46734587	0	0	0	0	8	-3	0.288	0	6	-6	-0.4	4.2	0.369	1.0154	0.32894	0.40857	0.38981	0.49767	0.58055	0.41568	0.24181
G55W	0.5198266233	0	0	0.7679738562	0.206300091	1006.46734587	0	0	0	0	8	-2	0.288	0	6	-5	-0.4	-0.9	0.33265	0.98018	0.22493	0.40707	0.35926	0.44808	0.50021	0.48189	0.28978
G55Y	0.8258752575	0	0	0.7679738562	0.206300091	1006.46734587	0	0	0	0	8	-3	0.288	0	6	-2	-0.4	-1.3	0.36655	0.8669	0.57808	0.5685	0.28163	0.48581	0.61217	0.62071	0.34098
G56A	0.0866639982	0	0	0.8496732026	0.2574551431	833.491039414	3	63.6495331466	0.003257329	0.0309794317	11	0	0.033	1	6	-2	-0.4	1.8	0.25696	0.651	0.40776	0.46094	0.36002	0.2552	0.21312	0.13901	0.30015
G56D	-0.0617563265	0	0	0.8496732026	0.2574551431	833.491039414	3	63.6495331466	0.003257329	0.0309794317	11	-1	0.033	1	6	0	-0.4	-3.5	0.29094	0.66891	0.61801	0.37552	0.10821	0.15379	0.07774	0.0054735	0.30895
G56E	-0.0863272255	0	0	0.8496732026	0.2574551431	833.491039414	3	63.6495331466	0.003257329	0.0309794317	11	-2	0.033	1	6	-1	-0.4	-3.5	0.42659	0.78725	0.29507	0.37644	0.050247	0.025088	0.0056901	-0.045781	0.27985
G56F	-0.1836469783	0	0	0.8496732026	0.2574551431	833.491039414	3	63.6495331466	0.003257329	0.0309794317	11	-3	0.033	1	6	-4	-0.4	2.8	0.35643	0.70266	0.4825	0.64348	0.35802	-0.062579	0.021334	0.0046602	0.32723
G56L	-0.0832806004	0	0	0.8496732026	0.2574551431	833.491039414	3	63.6495331466	0.003257329	0.0309794317	11	-4	0.033	1	6	-3	-0.4	3.8	0.40759	0.70743	0.43957	0.75131	0.41408	-0.11237	0.0012976	0.00079283	0.32684
G56M	0.2857580253	0	0	0.8496732026	0.2574551431	833.491039414	3	63.6495331466	0.003257329	0.0309794317	11	-3	0.033	1	6	-2	-0.4	1.9	0.37485	0.66728	0.3586	0.72104	0.31124	-0.0033615	0.056456	0.047769	0.17161
G56N	-0.1181006047	0	0	0.8496732026	0.2574551431	833.491039414	3	63.6495331466	0.003257329	0.0309794317	11	0	0.033	1	6	-2	-0.4	-3.5	0.3066	0.72741	0.3571	0.55976	0.1096	0.19433	0.087406	-0.019566	0.39416
G56S	0.0096882636	0	0	0.8496732026	0.2574551431	833.491039414	3	63.6495331466	0.003257329	0.0309794317	11	0	0.033	1	6	-3	-0.4	-0.8	0.2842	0.6508	0.56041	0.84049	0.19745	0.22387	0.13673	0.051059	0.41968
G56T	-0.4061033344	0	0	0.8496732026	0.2574551431	833.491039414	3	63.6495331466	0.003257329	0.0309794317	11	-2	0.033	1	6	-3	-0.4	-0.7	0.56258	0.66504	0.35182	0.83539	0.14674	0.034172	0.036506	0.00095982	0.33527
G56V	0.0755198593	0	0	0.8496732026	0.2574551431	833.491039414	3	63.6495331466	0.003257329	0.0309794317	11	-3	0.033	1	6	-6	-0.4	4.2	0.51452	0.70142	0.31339	0.86209	0.43563	-0.12882	-0.0070763	-0.047099	0.36586
G56W	-0.1345896976	0	0	0.8496732026	0.2574551431	833.491039414	3	63.6495331466	0.003257329	0.0309794317	11	-2	0.033	1	6	-6	-0.4	-0.9	0.46385	0.70535	0.46689	0.75295	0.078987	-0.067228	-0.043071	-0.10292	0.42201
G56Y	0.0453233451	0	0	0.8496732026	0.2574551431	833.491039414	3	63.6495331466	0.003257329	0.0309794317	11	-3	0.033	1	6	-2	-0.4	-1.3	0.46687	0.77644	0.38178	0.60024	0.096359	-0.032878	-0.00057218	-0.0136	0.33048
L57A	0.1036197906	0	2	0.3447712418	0.2428823839	764.375239542	0	0	0	0	14	-1	0.284	1	0	0	3.8	1.8	0.49698	0.7422	0.43333	0.88889	0.38419	0.52036	0.48571	0.50314	0.44186
L57C	0.802001683	0	2	0.3447712418	0.2428823839	764.375239542	0	0	0	0	14	-1	0.284	1	0	1	3.8	2.5	0.50001	0.79985	0.4508	0.85216	0.40623	0.52371	0.50928	0.51639	0.61431
L57D	0.1113024625	0	2	0.3447712418	0.2428823839	764.375239542	0	0	0	0	14	-4	0.284	1	0	-2	3.8	-3.5	0.4532	0.66067	0.39817	0.72175	0.19832	0.3698	0.29947	0.40196	0.54639
L57E	0.812614977	0	2	0.3447712418	0.2428823839	764.375239542	0	0	0	0	14	-3	0.284	1	0	-1	3.8	-3.5	0.48793	0.6155	0.29852	0.69486	0.22246	0.37611	0.34266	0.44823	0.35287
L57F	0.4468055916	0	2	0.3447712418	0.2428823839	764.375239542	0	0	0	0	14	0	0.284	1	0	0	3.8	2.8	0.45308	0.69867	0.40802	0.82237	0.44771	0.56016	0.52848	0.53138	0.3568
L57G	0.1844846605	0	2	0.3447712418	0.2428823839	764.375239542	0	0	0	0	14	-4	0.284	1	0	-3	3.8	-0.4	0.37103	0.67213	0.4679	0.62336	0.28811	0.39159	0.316	0.36373	0.39468
L57H	0.7291859093	0	2	0.3447712418	0.2428823839	764.375239542	0	0	0	0	14	-3	0.284	1	0	1	3.8	-3.2	0.4626	0.71335	0.40223	0.30128	0.26105	0.36434	0.40197	0.49808	0.2514
L57I	0.5986897376	0	2	0.3447712418	0.2428823839	764.375239542	0	0	0	0	14	2	0.284	1	0	1	3.8	4.5	0.42524	0.72281	0.22382	0.23156	0.59446	0.54222	0.61375	0.59844	0.35805
L57K	0.5324640966	0	2	0.3447712418	0.2428823839	764.375239542	0	0	0	0	14	-2	0.284	1	0	0	3.8	-3.9	0.5245	0.6225	0.18684	0.49404	0.23989	0.40245	0.38489	0.49493	0.37479
L57M	0.6047081547	0	2	0.3447712418	0.2428823839	764.375239542	0	0	0	0	14	2	0.284	1	0	0	3.8	1.9	0.486	0.75819	0.20107	0.44414	0.48021	0.57844	0.56743	0.57916	0.38555
L57N	0.5299070963	0	2	0.3447712418	0.2428823839	764.375239542	0	0	0	0	14	-3	0.284	1	0	-1	3.8	-3.5	0.46018	0.66761	0.43856	0.29349	0.22246	0.37611	0.34266	0.44823	0.42817
L57P	0.1423680187	0	2	0.3447712418	0.2428823839	764.375239542	0	0	0	0	14	-3	0.284	1	0	-2	3.8	-1.6	0.318	0.67161	0.2511	0.43154	0.25844	0.37485	0.33211	0.40697	0.30237
L57Q	0.7365385707	0	2	0.3447712418	0.2428823839	764.375239542	0	0	0	0	14	-2	0.284	1	0	-1	3.8	-3.5	0.42722	0.55474	0.27091	0.54114	0.2279	0.39401	0.35332	0.45996	0.46402
L57R	0.7468566577	0	2	0.3447712418	0.2428823839	764.375239542	0	0	0	0	14	-2	0.284	1	0	-1	3.8	-4.5	0.63161	0.59288	0.19631	0.31071	0.2026	0.41483	0.35095	0.46816	0.22581
L57S	0.5813756677	0	2	0.3447712418	0.2428823839	764.375239542	0	0	0	0	14	-2	0.284	1	0	0	3.8	-0.8	0.13357	0.21	0.29679	0.43475	0.30342	0.40349	0.40894	0.47449	0.27039
L57T	0.2795125464	0	2	0.3447712418	0.2428823839	764.375239542	0	0	0	0	14	-1	0.284	1	0	2	3.8	-0.7	0.65614	0.14235	0.17949	0.30532	0.33359	0.42743	0.46266	0.52217	0.56454
L57V	0.4215329218	0	2	0.3447712418	0.2428823839	764.375239542	0	0	0	0	14	1	0.284	1	0	2	3.8	4.2	0.27554	0.048894	0.1894	0.33394	0.54161	0.53958	0.58771	0.5706	0.47658
L57W	0.4082211627	0	2	0.3447712418	0.2428823839	764.375239542	0	0	0	0	14	-2	0.284	1	0	-3	3.8	-0.9	0.63037	0.025895	0.25881	0.29725	0.26423	0.42096	0.33425	0.38899	0.46813
L57Y	0.2819584506	0	2	0.3447712418	0.2428823839	764.375239542	0	0	0	0	14	-1	0.284	1	0	1	3.8	-1.3	0.24245	0.27502	0.27378	0.4211	0.3146	0.42665	0.43991	0.51078	0.56342
F58C	0.1008600966	0	1	0.7483660131	0.3911076176	759.447817857	7	83.4318027131	0.0038910506	0.1934717926	15	-2	0	1	8	-6	2.8	2.5	0.63857	0.039116	0.44348	0.4327	0.099625	0.039948	0.12545	0.10605	0.63436
F58D	0.182467521	0	1	0.7483660131	0.3911076176	759.447817857	7	83.4318027131	0.0038910506	0.1934717926	15	-3	0	1	8	-7	2.8	-3.5	0.32368	0.039116	0.45414	0.51755	-0.091458	-0.10836	0.031269	0.049802	0.49778
F58E	0.1389404519	0	1	0.7483660131	0.3911076176	759.447817857	7	83.4318027131	0.0038910506	0.1934717926	15	-3	0	1	8	-7	2.8	-3.5	0.26384	0.0058883	0.61848	0.43706	-0.091458	-0.10836	0.031269	0.049802	0.51645
F58G	0.0970917288	0	1	0.7483660131	0.3911076176	759.447817857	7	83.4318027131	0.0038910506	0.1934717926	15	-3	0	1	8	-7	2.8	-0.4	0.20156	0.29157	0.36254	0.31874	-0.014146	-0.016049	0.070702	0.076355	0.38426
F58H	-0.0468779481	0	1	0.7483660131	0.3911076176	759.447817857	7	83.4318027131	0.0038910506	0.1934717926	15	-1	0	1	8	-4	2.8	-3.2	0.44246	0.29463	0.46058	0.20338	0.056081	0.036842	0.080689	0.092411	0.388
F58I	0.1451540341	0	1	0.7483660131	0.3911076176	759.447817857	7	83.4318027131	0.0038910506	0.1934717926	15	0	0	1	8	-1	2.8	4.5	0.63146	0.20467	0.55044	0.26796	0.1574	0.18303	0.25982	0.26848	0.41013
F58K	0.089899977	0	1	0.7483660131	0.3911076176	759.447817857	7	83.4318027131	0.0038910506	0.1934717926	15	-3	0	1	8	-7	2.8	-3.9	0.26443	0.20058	0.48095	0.48658	-0.098357	-0.12253	0.025527	0.046441	0.397
F58L	0.0663610602	0	1	0.7483660131	0.3911076176	759.447817857	7	83.4318027131	0.0038910506	0.1934717926	15	0	0	1	8	-1	2.8	3.8	0.34052	0.50073	0.41359	0.40665	0.15048	0.20225	0.25419	0.26451	0.37609
F58M	0.2503649587	0	1	0.7483660131	0.3911076176	759.447817857	7	83.4318027131	0.0038910506	0.1934717926	15	0	0	1	8	-4	2.8	1.9	0.41691	0.3894	0.60582	0.57386	0.11849	0.17866	0.19338	0.16527	0.51665
F58N	-0.1075411803	0	1	0.7483660131	0.3911076176	759.447817857	7	83.4318027131	0.0038910506	0.1934717926	15	-3	0	1	8	-7	2.8	-3.5	0.26606	0.45794	0.49627	0.27197	-0.091458	-0.10836	0.031269	0.049802	0.4303
F58Q	0.2450233879	0	1	0.7483660131	0.3911076176	759.447817857	7	83.4318027131	0.0038910506	0.1934717926	15	-3	0	1	8	-6	2.8	-3.5	0.41573	0.56822	0.47759	0.4172	-0.073479	-0.10013	0.038004	0.066202	0.51132
F58R	0.0721192973	0	1	0.7483660131	0.3911076176	759.447817857	7	83.4318027131	0.0038910506	0.1934717926	15	-3	0	1	8	-6	2.8	-4.5	0.35389	0.41623	0.39269	0.77273	-0.088019	-0.13519	0.023099	0.056263	0.51272
F58S	0.0283390746	0	1	0.7483660131	0.3911076176	759.447817857	7	83.4318027131	0.0038910506	0.1934717926	15	-2	0	1	8	-6	2.8	-0.8	0.30291	0.44573	0.43877	0.55767	0.018235	0.022685	0.08071	0.081868	0.33802
F58T	0.1596791247	0	1	0.7483660131	0.3911076176	759.447817857	7	83.4318027131	0.0038910506	0.1934717926	15	-2	0	1	8	-6	2.8	-0.7	0.23313	0.45376	0.29347	0.80943	0.020407	0.024862	0.082121	0.082991	0.36697
F58V	0.4632525087	0	1	0.7483660131	0.3911076176	759.447817857	7	83.4318027131	0.0038910506	0.1934717926	15	-1	0	1	8	-4	2.8	4.2	0.41128	0.47385	0.33427	0.45575	0.14905	0.073436	0.18974	0.16671	0.57961
F58W	0.0373381873	0	1	0.7483660131	0.3911076176	759.447817857	7	83.4318027131	0.0038910506	0.1934717926	15	1	0	1	8	4	2.8	-0.9	0.41296	0.3894	0.37184	0.40602	0.23494	0.5258	0.3411	0.39369	0.5524
F58Y	0.9687627298	0	1	0.7483660131	0.3911076176	759.447817857	7	83.4318027131	0.0038910506	0.1934717926	15	3	0	1	8	5	2.8	-1.3	0.4264	0.51974	0.33089	0.53791	0.31853	0.83996	0.51008	0.52311	0.65589
K59A	0.5450740009	0	1	0.2794117647	0.1335612395	832.290662493	0	0	0	0	10	-1	1.061	1	3	-3	-3.9	1.8	0.38903	0.42552	0.36678	0.53473	0.7589	0.64919	0.72859	0.72045	0.50461
K59C	0.8867233389	0	1	0.2794117647	0.1335612395	832.290662493	0	0	0	0	10	-3	1.061	1	3	-4	-3.9	2.5	0.64736	0.62232	0.3756	0.43632	0.74967	0.68158	0.63797	0.64121	0.68272
K59D	0.451524402	0	1	0.2794117647	0.1335612395	832.290662493	0	0	0	0	10	-1	1.061	1	3	-2	-3.9	-3.5	0.56005	0.56769	0.47489	0.65061	0.54234	0.66531	0.5573	0.57187	0.52228
K59E	0.7022314112	0	1	0.2794117647	0.1335612395	832.290662493	0	0	0	0	10	1	1.061	1	3	0	-3.9	-3.5	0.52499	0.47803	0.37034	0.48659	0.5902	0.77815	0.71953	0.75888	0.56702
K59F	0.9627661893	0	1	0.2794117647	0.1335612395	832.290662493	0	0	0	0	10	-3	1.061	1	3	1	-3.9	2.8	0.55767	0.37407	0.37034	0.26052	0.74992	0.6649	0.61294	0.67471	0.58104
K59G	0.3817044932	0	1	0.2794117647	0.1335612395	832.290662493	0	0	0	0	10	-2	1.061	1	3	-3	-3.9	-0.4	0.54811	0.43061	0.38442	0.57362	0.65577	0.57219	0.57773	0.57809	0.65589
K59H	0.8712136643	0	1	0.2794117647	0.1335612395	832.290662493	0	0	0	0	10	-1	1.061	1	3	2	-3.9	-3.2	0.5446	0.4402	0.46883	0.60684	0.58241	0.68384	0.56797	0.64443	0.6409
K59I	0.5935076974	0	1	0.2794117647	0.1335612395	832.290662493	0	0	0	0	10	-3	1.061	1	3	-2	-3.9	4.5	0.62243	0.30219	0.47101	0.69301	0.82337	0.77623	0.69689	0.72638	0.53536
K59L	0.6536813729	0	1	0.2794117647	0.1335612395	832.290662493	0	0	0	0	10	-2	1.061	1	3	0	-3.9	3.8	0.57953	0.26352	0.40896	0.39281	0.8178	0.72822	0.71862	0.7624	0.38648
K59M	0.3237060331	0	1	0.2794117647	0.1335612395	832.290662493	0	0	0	0	10	-1	1.061	1	3	-1	-3.9	1.9	0.48657	0.27684	0.40957	0.7087	0.77755	0.65678	0.72176	0.74186	0.66687
K59N	0.7797188388	0	1	0.2794117647	0.1335612395	832.290662493	0	0	0	0	10	0	1.061	1	3	0	-3.9	-3.5	0.16075	0.28049	0.22301	0.66986	0.57895	0.72885	0.63648	0.68146	0.76802
K59P	0.4933890356	0	1	0.2794117647	0.1335612395	832.290662493	0	0	0	0	10	-1	1.061	1	3	1	-3.9	-1.6	0.13461	0.30472	0.17683	0.47893	0.64646	0.61899	0.59866	0.65601	0.77242
K59Q	0.7022681364	0	1	0.2794117647	0.1335612395	832.290662493	0	0	0	0	10	1	1.061	1	3	2	-3.9	-3.5	-0.14835	0.26489	0.226	0.49888	0.59476	0.79671	0.71698	0.7921	0.60693
K59R	0.9340881409	0	1	0.2794117647	0.1335612395	832.290662493	0	0	0	0	10	2	1.061	1	3	2	-3.9	-4.5	-0.096502	0.34564	0.23148	0.5911	0.57705	0.91974	0.7946	0.87257	0.72915
K59S	0.8377638516	0	1	0.2794117647	0.1335612395	832.290662493	0	0	0	0	10	0	1.061	1	3	-2	-3.9	-0.8	-0.32286	0.25766	0.18585	0.40576	0.6694	0.62007	0.7042	0.70043	0.67677
K59T	0.7668097856	0	1	0.2794117647	0.1335612395	832.290662493	0	0	0	0	10	-1	1.061	1	3	-1	-3.9	-0.7	0.14204	0.32645	0.2385	0.78243	0.67689	0.59983	0.63022	0.65328	0.76105
K59V	0.80728259	0	1	0.2794117647	0.1335612395	832.290662493	0	0	0	0	10	-2	1.061	1	3	-1	-3.9	4.2	-0.28918	0.41237	0.18641	0.93081	0.83472	0.75234	0.7403	0.77389	0.74477
K59W	0.8193557137	0	1	0.2794117647	0.1335612395	832.290662493	0	0	0	0	10	-3	1.061	1	3	-1	-3.9	-0.9	0.14834	0.22608	0.15034	0.86231	0.63122	0.55919	0.49888	0.53756	0.70299
K59Y	0.6301919154	0	1	0.2794117647	0.1335612395	832.290662493	0	0	0	0	10	-2	1.061	1	3	-1	-3.9	-1.3	-0.017101	0.27684	0.17683	0.83503	0.63761	0.57735	0.54495	0.57919	0.75169
L60A	0.7951768014	0	0	0.4640522876	0.198929586	692.224078156	0	0	0	0	15	-1	0.033	1	4	0	3.8	1.8	-0.30592	0.17751	0.15247	0.9311	0.48046	0.57127	0.5938	0.57007	0.57111
L60C	0.9555866301	0	0	0.4640522876	0.198929586	692.224078156	0	0	0	0	15	-1	0.033	1	4	-4	3.8	2.5	-0.045352	0.38592	0.2582	0.86467	0.47503	0.59586	0.52657	0.47219	0.65495
L60D	-0.0224548233	0	0	0.4640522876	0.198929586	692.224078156	0	0	0	0	15	-4	0.033	1	4	-5	3.8	-3.5	0.43286	0.40081	0.31229	0.7877	0.035506	0.046298	0.063235	0.023619	-0.059843
L60E	0.0037292327	0	0	0.4640522876	0.198929586	692.224078156	0	0	0	0	15	-3	0.033	1	4	-5	3.8	-3.5	0.52327	0.40354	0.23382	0.86037	0.057252	0.090783	0.083054	0.036384	-0.057519
L60F	0.8177904665	0	0	0.4640522876	0.198929586	692.224078156	0	0	0	0	15	0	0.033	1	4	4	3.8	2.8	0.37462	0.27416	0.25562	0.9377	0.59274	0.64921	0.73303	0.67954	-0.010754
L60G	0.4617625165	0	0	0.4640522876	0.198929586	692.224078156	0	0	0	0	15	-4	0.033	1	4	0	3.8	-0.4	0.47436	-0.22012	0.047553	0.87091	0.23257	0.16876	0.35735	0.37726	0.060154
L60H	0.1007677724	0	0	0.4640522876	0.198929586	692.224078156	0	0	0	0	15	-3	0.033	1	4	-5	3.8	-3.2	0.4225	-0.2956	0.12009	0.758	0.070925	0.10092	0.099247	0.051532	-0.093258
L60I	0.9563876183	0	0	0.4640522876	0.198929586	692.224078156	0	0	0	0	15	2	0.033	1	4	1	3.8	4.5	0.31543	-0.31707	0.34538	0.32428	0.7983	0.71756	0.83366	0.78251	0.05419
L60K	0.0950999153	0	0	0.4640522876	0.198929586	692.224078156	0	0	0	0	15	-2	0.033	1	4	-4	3.8	-3.9	0.50501	-0.35056	0.35772	0.35173	0.091796	0.14895	0.12462	0.089978	0.12758
L60M	0.8005272396	0	0	0.4640522876	0.198929586	692.224078156	0	0	0	0	15	2	0.033	1	4	1	3.8	1.9	0.49578	-0.29821	0.098414	0.42669	0.66768	0.76287	0.74799	0.70369	-0.026695
L60N	-0.0002922299	0	0	0.4640522876	0.198929586	692.224078156	0	0	0	0	15	-3	0.033	1	4	-5	3.8	-3.5	0.57676	-0.2829	0.119	0.35128	0.057252	0.090783	0.083054	0.036384	0.13875
L60P	-0.0243878101	0	0	0.4640522876	0.198929586	692.224078156	0	0	0	0	15	-3	0.033	1	4	-5	3.8	-1.6	0.4774	-0.28856	0.42901	0.31048	0.14969	0.18087	0.19059	0.13939	0.084013
L60Q	0.0904308003	0	0	0.4640522876	0.198929586	692.224078156	0	0	0	0	15	-2	0.033	1	4	-4	3.8	-3.5	0.45392	0.3607	0.13887	0.35471	0.10942	0.1616	0.14623	0.10978	-0.15009
L60R	0.1007023925	0	0	0.4640522876	0.198929586	692.224078156	0	0	0	0	15	-2	0.033	1	4	-2	3.8	-4.5	0.60444	0.57405	0.10546	0.3369	0.11791	0.16107	0.16944	0.1716	0.29567
L60S	0.1843455104	0	0	0.4640522876	0.198929586	692.224078156	0	0	0	0	15	-2	0.033	1	4	-4	3.8	-0.8	0.43796	0.42769	0.12503	0.32423	0.24435	0.31344	0.30504	0.26034	0.30488
L60T	0.5001922064	0	0	0.4640522876	0.198929586	692.224078156	0	0	0	0	15	-1	0.033	1	4	-3	3.8	-0.7	0.17741	0.46515	0.57489	0.35914	0.3099	0.4127	0.38519	0.34124	0.22926
L60V	0.4893366526	0	0	0.4640522876	0.198929586	692.224078156	0	0	0	0	15	1	0.033	1	4	2	3.8	4.2	0.5838	0.42852	0.49856	0.35803	0.72989	0.7022	0.80235	0.74373	0.31826
L60W	0.0513924504	0	0	0.4640522876	0.198929586	692.224078156	0	0	0	0	15	-2	0.033	1	4	-3	3.8	-0.9	0.19365	0.36427	0.098414	0.31055	0.25828	0.3109	0.33091	0.30156	0.22037
R61A	0.6114881349	0	0	0.1748366013	0.0913645971	761.650563216	0	0	0	0	13	-1	0.565	1	2	-1	-4.5	1.8	0.15602	0.46682	0.14169	0.47557	0.7948	0.70769	0.75674	0.74538	0.29498
R61C	0.7342813007	0	0	0.1748366013	0.0913645971	761.650563216	0	0	0	0	13	-3	0.565	1	2	-2	-4.5	2.5	0.49553	0.50672	0.098414	0.61783	0.73113	0.6548	0.64695	0.65249	0.4768
R61D	0.6996337328	0	0	0.1748366013	0.0913645971	761.650563216	0	0	0	0	13	-2	0.565	1	2	2	-4.5	-3.5	0.48853	0.53598	0.10206	0.87508	0.58843	0.56486	0.60617	0.62517	0.30724
R61E	0.6061432417	0	0	0.1748366013	0.0913645971	761.650563216	0	0	0	0	13	0	0.565	1	2	2	-4.5	-3.5	0.38731	0.61361	0.22831	0.55011	0.65381	0.70862	0.75099	0.74913	0.36228
R61F	0.6585888025	0	0	0.1748366013	0.0913645971	761.650563216	0	0	0	0	13	-3	0.565	1	2	-3	-4.5	2.8	0.41457	0.54337	0.31396	0.66569	0.7508	0.66954	0.63755	0.65423	0.24653
R61G	0.499270667	0	0	0.1748366013	0.0913645971	761.650563216	0	0	0	0	13	-2	0.565	1	2	-2	-4.5	-0.4	0.36541	0.59215	0.65028	0.78789	0.73458	0.58823	0.6343	0.64023	0.12248
R61H	0.6082986302	0	0	0.1748366013	0.0913645971	761.650563216	0	0	0	0	13	0	0.565	1	2	1	-4.5	-3.2	0.20673	0.58521	-0.21788	0.69491	0.67867	0.69814	0.74418	0.74142	0.030121
R61I	0.4880559369	0	0	0.1748366013	0.0913645971	761.650563216	0	0	0	0	13	-3	0.565	1	2	-1	-4.5	4.5	0.24649	0.5408	-0.28671	0.60017	0.72305	0.71392	0.68684	0.6782	0.023447
R61K	0.9789893062	0	0	0.1748366013	0.0913645971	761.650563216	0	0	0	0	13	2	0.565	1	2	2	-4.5	-3.9	0.35061	0.32584	-0.21895	0.87771	0.66809	0.86123	0.89279	0.88621	0.13792
R61L	0.6889222113	0	0	0.1748366013	0.0913645971	761.650563216	0	0	0	0	13	-2	0.565	1	2	-2	-4.5	3.8	0.3538	0.39526	-0.21383	0.7071	0.79001	0.73011	0.71847	0.72375	0.24584
R61M	0.5930989578	0	0	0.1748366013	0.0913645971	761.650563216	0	0	0	0	13	-1	0.565	1	2	-3	-4.5	1.9	0.23274	0.73911	-0.38077	0.67685	0.82009	0.69547	0.72642	0.73293	-0.031259
R61N	0.9869452489	0	0	0.1748366013	0.0913645971	761.650563216	0	0	0	0	13	0	0.565	1	2	1	-4.5	-3.5	0.34843	0.6544	-0.27791	0.59561	0.66955	0.70106	0.7383	0.7389	0.53091
R61P	0.5373566077	0	0	0.1748366013	0.0913645971	761.650563216	0	0	0	0	13	-2	0.565	1	2	-3	-4.5	-1.6	0.36545	0.82881	-0.2619	0.58353	0.70714	0.54919	0.58592	0.60312	0.54361
R61Q	0.7453278853	0	0	0.1748366013	0.0913645971	761.650563216	0	0	0	0	13	1	0.565	1	2	0	-4.5	-3.5	0.28359	0.56163	-0.32096	0.49484	0.69305	0.75974	0.79586	0.79054	0.61256
R61S	0.7871888023	0	0	0.1748366013	0.0913645971	761.650563216	0	0	0	0	13	-1	0.565	1	2	1	-4.5	-0.8	0.21255	0.61728	-0.20518	0.52956	0.71257	0.64937	0.72679	0.70839	0.39012
R61T	0.9458472171	0	0	0.1748366013	0.0913645971	761.650563216	0	0	0	0	13	-1	0.565	1	2	1	-4.5	-0.7	0.3676	0.67649	-0.30194	0.54849	0.71447	0.65153	0.7292	0.70986	0.56576
R61V	0.6071960282	0	0	0.1748366013	0.0913645971	761.650563216	0	0	0	0	13	-3	0.565	1	2	-2	-4.5	4.2	0.34873	0.56277	-0.30673	0.5088	0.74455	0.71363	0.67112	0.67533	0.38043
R61W	0.3952899855	0	0	0.1748366013	0.0913645971	761.650563216	0	0	0	0	13	-3	0.565	1	2	-4	-4.5	-0.9	0.33793	0.65181	-0.26389	0.52064	0.68473	0.52188	0.53494	0.56165	0.62879
R61Y	0.5289810405	0	0	0.1748366013	0.0913645971	761.650563216	0	0	0	0	13	-2	0.565	1	2	-2	-4.5	-1.3	0.2666	0.74995	-0.21383	0.54862	0.71175	0.56336	0.60921	0.62169	0.58061
M62A	0.5470216531	0	0	0.4444444444	0.2833905806	736.624463228	1	0	0.0028985507	0.004704493	16	-1	0	1	3	-4	1.9	1.8	0.29508	0.75297	-0.23849	0.59702	0.39783	0.40198	0.29511	0.41921	0.46308
M62E	-0.0675648772	0	0	0.4444444444	0.2833905806	736.624463228	1	0	0.0028985507	0.004704493	16	-2	0	1	3	-6	1.9	-3.5	0.20862	0.69785	-0.24349	0.53228	0.088792	0.13002	0.075544	0.048346	0.57385
M62F	0.9072670459	0	0	0.4444444444	0.2833905806	736.624463228	1	0	0.0028985507	0.004704493	16	0	0	1	3	3	1.9	2.8	0.041779	0.84126	-0.24693	0.53228	0.41105	0.46129	0.40991	0.56138	0.49956
M62G	0.0403331551	0	0	0.4444444444	0.2833905806	736.624463228	1	0	0.0028985507	0.004704493	16	-3	0	1	3	-6	1.9	-0.4	0.061883	0.88313	-0.26254	0.57466	0.18065	0.26712	0.15895	0.20624	0.6348
M62I	0.5609708665	0	0	0.4444444444	0.2833905806	736.624463228	1	0	0.0028985507	0.004704493	16	1	0	1	3	5	1.9	4.5	0.29261	0.79359	-0.34647	0.61338	0.42664	0.48667	0.47084	0.57204	0.46232
M62K	0.1434331227	0	0	0.4444444444	0.2833905806	736.624463228	1	0	0.0028985507	0.004704493	16	-1	0	1	3	-5	1.9	-3.9	0.051364	0.70426	0.058882	0.59438	0.14342	0.14333	0.10461	0.092002	0.69451
M62L	0.4424123799	0	0	0.4444444444	0.2833905806	736.624463228	1	0	0.0028985507	0.004704493	16	2	0	1	3	3	1.9	3.8	0.079133	0.65892	0.022681	0.50186	0.46471	0.52583	0.50113	0.60388	0.48878
M62N	-0.0349786627	0	0	0.4444444444	0.2833905806	736.624463228	1	0	0.0028985507	0.004704493	16	-2	0	1	3	-6	1.9	-3.5	0.34744	0.59876	0.063603	0.56391	0.088792	0.13002	0.075544	0.048346	0.5451
M62P	0.03785924	0	0	0.4444444444	0.2833905806	736.624463228	1	0	0.0028985507	0.004704493	16	-2	0	1	3	-5	1.9	-1.6	0.31419	0.58901	0.027448	0.85896	0.17999	0.22246	0.15754	0.20571	0.47799
M62Q	0.0734447549	0	0	0.4444444444	0.2833905806	736.624463228	1	0	0.0028985507	0.004704493	16	0	0	1	3	-5	1.9	-3.5	0.042689	0.39038	0.05708	0.83906	0.20147	0.19917	0.14789	0.13503	0.63345
M62R	-0.1459340847	0	0	0.4444444444	0.2833905806	736.624463228	1	0	0.0028985507	0.004704493	16	-1	0	1	3	-5	1.9	-4.5	0.041779	0.56991	0.054588	0.906	0.12756	0.12341	0.085299	0.059436	0.61271
M62S	0.0572660046	0	0	0.4444444444	0.2833905806	736.624463228	1	0	0.0028985507	0.004704493	16	-1	0	1	3	-5	1.9	-0.8	0.077389	0.50359	0.065657	0.85883	0.26273	0.28572	0.20557	0.26896	0.48481
M62T	0.4494334085	0	0	0.4444444444	0.2833905806	736.624463228	1	0	0.0028985507	0.004704493	16	-1	0	1	3	-2	1.9	-0.7	0.11606	0.38004	0.21967	0.78998	0.2945	0.31052	0.26005	0.38209	0.27525
M62V	0.8506381365	0	0	0.4444444444	0.2833905806	736.624463228	1	0	0.0028985507	0.004704493	16	1	0	1	3	2	1.9	4.2	0.18774	0.29026	0.37019	0.92689	0.4749	0.48829	0.46058	0.59042	0.32041
M62W	-0.1187361998	0	0	0.4444444444	0.2833905806	736.624463228	1	0	0.0028985507	0.004704493	16	-1	0	1	3	-4	1.9	-0.9	0.39256	0.50676	0.29958	0.76478	0.26984	0.28818	0.2203	0.30386	-0.11973
L63A	0.6882193211	2	2	0.1617647059	0.2099297114	822.617500829	0	0	0	0	10	-1	0.549	1	-1	-1	3.8	1.8	0.40415	0.37307	0.25203	0.77367	0.6713	0.69102	0.58995	0.65728	-0.10157
L63C	0.2227039849	2	2	0.1617647059	0.2099297114	822.617500829	0	0	0	0	10	-1	0.549	1	-1	-3	3.8	2.5	0.4125	0.65031	0.13633	0.83906	0.69922	0.74813	0.54195	0.58569	0.091892
L63D	0.9756304878	2	2	0.1617647059	0.2099297114	822.617500829	0	0	0	0	10	-4	0.549	1	-1	1	3.8	-3.5	0.41644	0.49999	0.28311	0.75578	0.46745	0.62747	0.73897	0.73991	-0.027022
L63E	0.7503620251	2	2	0.1617647059	0.2099297114	822.617500829	0	0	0	0	10	-3	0.549	1	-1	2	3.8	-3.5	0.37095	0.50359	0.34158	0.95897	0.49266	0.62795	0.76591	0.78573	0.31437
L63F	0.9611620159	2	2	0.1617647059	0.2099297114	822.617500829	0	0	0	0	10	0	0.549	1	-1	0	3.8	2.8	0.40635	0.51815	0.31867	0.95752	0.72834	0.70414	0.6468	0.71894	0.22309
L63G	0.985858517	2	2	0.1617647059	0.2099297114	822.617500829	0	0	0	0	10	-4	0.549	1	-1	-3	3.8	-0.4	0.40844	0.62449	0.31833	0.86677	0.57212	0.60368	0.50913	0.53544	0.33525
L63H	0.8305829271	2	2	0.1617647059	0.2099297114	822.617500829	0	0	0	0	10	-3	0.549	1	-1	2	3.8	-3.2	0.40754	0.48956	0.43176	0.84883	0.50115	0.61277	0.75618	0.77629	0.51825
L63I	0.761627733	2	2	0.1617647059	0.2099297114	822.617500829	0	0	0	0	10	2	0.549	1	-1	0	3.8	4.5	0.40657	0.3551	0.3058	0.64857	0.84743	0.68488	0.72571	0.79716	0.45495
L63K	0.9197423964	2	2	0.1617647059	0.2099297114	822.617500829	0	0	0	0	10	-2	0.549	1	-1	1	3.8	-3.9	0.45948	0.41407	0.42745	0.76055	0.47921	0.6741	0.72315	0.7771	0.41674
L63M	0.9954690172	2	2	0.1617647059	0.2099297114	822.617500829	0	0	0	0	10	2	0.549	1	-1	-1	3.8	1.9	0.41644	0.57013	0.37434	0.49179	0.711	0.7167	0.6668	0.7565	0.56489
L63N	0.6835095318	2	2	0.1617647059	0.2099297114	822.617500829	0	0	0	0	10	-3	0.549	1	-1	0	3.8	-3.5	0.32336	0.5405	0.32997	0.53648	0.46841	0.646	0.67758	0.71389	0.60313
L63P	-0.0528906829	2	2	0.1617647059	0.2099297114	822.617500829	0	0	0	0	10	-3	0.549	1	-1	-3	3.8	-1.6	0.47495	0.44219	0.079262	0.24826	0.50207	0.61185	0.49935	0.54549	0.68595
L63Q	0.9140292341	2	2	0.1617647059	0.2099297114	822.617500829	0	0	0	0	10	-2	0.549	1	-1	1	3.8	-3.5	0.48181	0.48017	0.12825	0.22445	0.4914	0.65481	0.71166	0.76648	0.57234
L63R	0.8577655879	2	2	0.1617647059	0.2099297114	822.617500829	0	0	0	0	10	-2	0.549	1	-1	-1	3.8	-4.5	0.43686	0.49955	0.8274	0.60389	0.4156	0.70931	0.63684	0.70299	0.58872
L63S	0.9754978166	2	2	0.1617647059	0.2099297114	822.617500829	0	0	0	0	10	-2	0.549	1	-1	1	3.8	-0.8	0.34652	0.39966	0.69899	0.23243	0.57272	0.5827	0.64751	0.71328	-0.26642
L63T	0.4486670942	2	2	0.1617647059	0.2099297114	822.617500829	0	0	0	0	10	-1	0.549	1	-1	1	3.8	-0.7	-0.106	0.44715	0.85184	0.24881	0.58026	0.61521	0.64871	0.73092	-0.20958
L63V	0.8252375662	2	2	0.1617647059	0.2099297114	822.617500829	0	0	0	0	10	1	0.549	1	-1	-1	3.8	4.2	-0.18733	0.44474	0.73705	0.21624	0.81308	0.72342	0.66715	0.72977	0.02096
L63W	-0.1852678688	2	2	0.1617647059	0.2099297114	822.617500829	0	0	0	0	10	-2	0.549	1	-1	-3	3.8	-0.9	-0.16381	0.48203	0.70347	0.87561	0.52777	0.63081	0.49122	0.55165	-0.080066
L63Y	0.5262126289	2	2	0.1617647059	0.2099297114	822.617500829	0	0	0	0	10	-1	0.549	1	-1	1	3.8	-1.3	0.023239	0.49679	0.68616	0.73409	0.56157	0.61918	0.65661	0.73957	-0.21732
F64C	0.3729774436	0	1	0.6617647059	0.3187245961	779.199975746	2	0	0.0032894737	0.0207378984	12	-2	0.127	0	7	1	2.8	2.5	-0.061179	0.52794	0.78002	0.24826	0.30924	0.42126	0.40295	0.43033	-0.2629
F64D	0.8299544462	0	1	0.6617647059	0.3187245961	779.199975746	2	0	0.0032894737	0.0207378984	12	-3	0.127	0	7	-6	2.8	-3.5	-0.04326	0.45432	0.8367	0.27767	0.34834	-0.094968	-0.052596	0.12263	-0.10385
F64G	0.0217000875	0	1	0.6617647059	0.3187245961	779.199975746	2	0	0.0032894737	0.0207378984	12	-3	0.127	0	7	-6	2.8	-0.4	0.018337	0.41702	0.81163	0.24826	0.32477	0.066733	0.03902	0.19949	-0.075272
F64H	0.0158680645	0	1	0.6617647059	0.3187245961	779.199975746	2	0	0.0032894737	0.0207378984	12	-1	0.127	0	7	-2	2.8	-3.2	-0.00033101	0.64373	0.76516	0.23102	0.50338	0.079313	0.16387	0.22235	0.020387
F64I	0.6616499188	0	1	0.6617647059	0.3187245961	779.199975746	2	0	0.0032894737	0.0207378984	12	0	0.127	0	7	1	2.8	4.5	0.58109	0.53345	0.72727	0.33348	0.48425	0.63304	0.54532	0.52733	0.46401
F64K	-0.0075633279	0	1	0.6617647059	0.3187245961	779.199975746	2	0	0.0032894737	0.0207378984	12	-3	0.127	0	7	-6	2.8	-3.9	0.058388	0.42298	0.84405	0.42921	0.35311	-0.1194	-0.066951	0.10709	0.52593
F64L	0.6696415432	0	1	0.6617647059	0.3187245961	779.199975746	2	0	0.0032894737	0.0207378984	12	0	0.127	0	7	2	2.8	3.8	0.22068	0.41908	0.91428	1.0022	0.454	0.67788	0.57355	0.54646	0.57875
F64M	0.5122000049	0	1	0.6617647059	0.3187245961	779.199975746	2	0	0.0032894737	0.0207378984	12	0	0.127	0	7	0	2.8	1.9	0.0079937	0.21346	0.83136	0.5106	0.48422	0.58145	0.4623	0.47564	0.482
F64P	0.070965346	0	1	0.6617647059	0.3187245961	779.199975746	2	0	0.0032894737	0.0207378984	12	-4	0.127	0	7	-6	2.8	-1.6	0.13529	0.12087	0.76253	0.4016	0.2388	-0.021382	-0.0086141	0.16704	0.61472
F64R	-0.1239263982	0	1	0.6617647059	0.3187245961	779.199975746	2	0	0.0032894737	0.0207378984	12	-3	0.127	0	7	-6	2.8	-4.5	0.24993	0.19186	0.82583	0.41402	0.35991	-0.15665	-0.089608	0.08149	0.52364
F64S	-0.1857265785	0	1	0.6617647059	0.3187245961	779.199975746	2	0	0.0032894737	0.0207378984	12	-2	0.127	0	7	-4	2.8	-0.8	0.32521	0.19186	0.6927	0.34321	0.3959	0.14087	0.1338	0.24757	0.42315
F64T	0.0405396379	0	1	0.6617647059	0.3187245961	779.199975746	2	0	0.0032894737	0.0207378984	12	-2	0.127	0	7	-4	2.8	-0.7	0.58669	0.056222	0.91699	0.41364	0.39493	0.1466	0.13665	0.24995	0.45142
F64V	0.8169720448	0	1	0.6617647059	0.3187245961	779.199975746	2	0	0.0032894737	0.0207378984	12	-1	0.127	0	7	2	2.8	4.2	0.64359	0.149	0.84642	0.42072	0.38543	0.57543	0.52089	0.50603	0.054401
F64W	0.1991547007	0	1	0.6617647059	0.3187245961	779.199975746	2	0	0.0032894737	0.0207378984	12	1	0.127	0	7	0	2.8	-0.9	0.46187	0.13658	0.81293	0.4094	0.58991	0.56119	0.4337	0.43026	0.043639
F64Y	0.5882867472	0	1	0.6617647059	0.3187245961	779.199975746	2	0	0.0032894737	0.0207378984	12	3	0.127	0	7	0	2.8	-1.3	0.34506	0.092108	0.80444	0.45312	0.72917	0.78772	0.52777	0.49022	0.40677
K65A	0.0680736046	0	0	0.6928104575	0.2240192149	998.106293669	0	0	0	0	11	-1	1.176	0	0	-2	-3.9	1.8	0.12206	0.17258	0.8438	0.61829	0.17909	0.57851	0.70046	0.62695	0.04967
K65D	0.0838322095	0	0	0.6928104575	0.2240192149	998.106293669	0	0	0	0	11	-1	1.176	0	0	-2	-3.9	-3.5	0.24263	0.10128	0.81785	0.51899	0.22719	0.66585	0.55344	0.57261	0.04967
K65E	0.7422018585	0	0	0.6928104575	0.2240192149	998.106293669	0	0	0	0	11	1	1.176	0	0	-4	-3.9	-3.5	0.71444	0.17835	0.80386	0.42932	0.27801	0.66885	0.60121	0.69653	0.35248
K65F	0.3976575687	0	0	0.6928104575	0.2240192149	998.106293669	0	0	0	0	11	-3	1.176	0	0	-7	-3.9	2.8	0.72542	0.1467	0.81076	0.30209	0.046356	0.38334	0.32656	0.34367	0.5148
K65G	0.7037787148	0	0	0.6928104575	0.2240192149	998.106293669	0	0	0	0	11	-2	1.176	0	0	-1	-3.9	-0.4	0.67903	0.17767	0.87267	0.54849	0.17447	0.58812	0.61074	0.52869	0.42339
K65H	0.8190170692	0	0	0.6928104575	0.2240192149	998.106293669	0	0	0	0	11	-1	1.176	0	0	-1	-3.9	-3.2	0.76113	0.12128	0.83332	0.60675	0.232	0.68659	0.61372	0.60869	0.50855
K65I	0.89497236	0	0	0.6928104575	0.2240192149	998.106293669	0	0	0	0	11	-3	1.176	0	0	-4	-3.9	4.5	0.62463	0.2132	0.80444	0.57386	0.066876	0.44507	0.51803	0.43595	0.43008
K65L	0.8543609196	0	0	0.6928104575	0.2240192149	998.106293669	0	0	0	0	11	-2	1.176	0	0	-6	-3.9	3.8	0.64357	0.21359	0.80742	0.51047	0.091848	0.45139	0.48775	0.49087	0.45677
K65M	0.6485210012	0	0	0.6928104575	0.2240192149	998.106293669	0	0	0	0	11	-1	1.176	0	0	-6	-3.9	1.9	0.75035	0.14879	0.9059	0.55441	0.14462	0.4853	0.51168	0.5367	0.42834
K65N	0.7844399066	0	0	0.6928104575	0.2240192149	998.106293669	0	0	0	0	11	0	1.176	0	0	1	-3.9	-3.5	0.76089	0.051609	0.84292	0.56508	0.26201	0.77334	0.77129	0.75996	0.51223
K65P	0.7252249841	0	0	0.6928104575	0.2240192149	998.106293669	0	0	0	0	11	-1	1.176	0	0	7	-3.9	-1.6	0.70313	0.13763	0.84315	0.74014	0.15131	0.80205	0.90604	0.7293	0.29879
K65Q	0.8866767451	0	0	0.6928104575	0.2240192149	998.106293669	0	0	0	0	11	1	1.176	0	0	-4	-3.9	-3.5	0.70859	0.36475	0.79425	0.59461	0.27801	0.66885	0.60121	0.69653	0.42328
K65R	0.951033491	0	0	0.6928104575	0.2240192149	998.106293669	0	0	0	0	11	2	1.176	0	0	-3	-3.9	-4.5	0.76375	0.44367	0.51929	0.51725	0.31036	0.76262	0.698	0.82529	0.39639
K65S	0.8850271407	0	0	0.6928104575	0.2240192149	998.106293669	0	0	0	0	11	0	1.176	0	0	1	-3.9	-0.8	0.77016	0.26793	0.45216	0.23728	0.24789	0.7252	0.83704	0.7647	0.37986
K65T	0.8294177543	0	0	0.6928104575	0.2240192149	998.106293669	0	0	0	0	11	-1	1.176	0	0	0	-3.9	-0.7	0.66087	0.31724	0.47946	0.2948	0.2186	0.65305	0.7232	0.64572	0.10725
K65V	0.2569267652	0	0	0.6928104575	0.2240192149	998.106293669	0	0	0	0	11	-2	1.176	0	0	-5	-3.9	4.2	0.75065	0.39947	0.47946	0.52256	0.097845	0.47382	0.54714	0.51887	0.14577
K65W	-0.1578127445	0	0	0.6928104575	0.2240192149	998.106293669	0	0	0	0	11	-3	1.176	0	0	-7	-3.9	-0.9	0.55445	0.40811	0.40814	0.41188	0.054517	0.41623	0.20503	0.2379	0.075662
K65Y	0.4703609575	0	0	0.6928104575	0.2240192149	998.106293669	0	0	0	0	11	-2	1.176	0	0	-6	-3.9	-1.3	0.4494	0.34668	0.40522	0.60439	0.1307	0.46717	0.32031	0.35779	0.11523
D66A	0.714205697	0	0	0.227124183	0.0914670663	1248.61400492	0	0	0	0	5	-2	1.217	0	2	-1	-3.5	1.8	0.56116	0.31043	0.37714	0.462	0.57844	0.52013	0.52621	0.59315	0.13691
D66C	0.8671568823	0	0	0.227124183	0.0914670663	1248.61400492	0	0	0	0	5	-3	1.217	0	2	-2	-3.5	2.5	0.5831	0.47794	0.41365	0.42864	0.52393	0.47385	0.45495	0.54662	0.10725
D66E	0.7862106117	0	0	0.227124183	0.0914670663	1248.61400492	0	0	0	0	5	2	1.217	0	2	3	-3.5	-3.5	0.46275	0.27026	0.41057	0.4084	0.65312	0.76544	0.71375	0.69623	0.2923
D66F	0.5421988096	0	0	0.227124183	0.0914670663	1248.61400492	0	0	0	0	5	-3	1.217	0	2	-5	-3.5	2.8	0.53321	0.29313	0.42516	0.47362	0.45669	0.41404	0.37885	0.51557	0.4041
D66G	0.6581673592	0	0	0.227124183	0.0914670663	1248.61400492	0	0	0	0	5	-1	1.217	0	2	-3	-3.5	-0.4	0.68487	0.36739	0.4995	0.5094	0.54516	0.49558	0.50712	0.57459	0.42335
D66H	0.8181898007	0	0	0.227124183	0.0914670663	1248.61400492	0	0	0	0	5	-1	1.217	0	2	0	-3.5	-3.2	0.69918	0.30228	0.427	0.51815	0.52904	0.59649	0.55254	0.54382	0.26126
D66I	0.5682923947	0	0	0.227124183	0.0914670663	1248.61400492	0	0	0	0	5	-3	1.217	0	2	-3	-3.5	4.5	0.56116	0.40739	0.41984	0.50146	0.52681	0.51663	0.4215	0.52593	0.32517
D66K	0.5238793884	0	0	0.227124183	0.0914670663	1248.61400492	0	0	0	0	5	-1	1.217	0	2	1	-3.5	-3.9	0.55613	0.34969	0.34732	0.45073	0.51429	0.63201	0.57261	0.53872	0.39281
D66L	0.8175407745	0	0	0.227124183	0.0914670663	1248.61400492	0	0	0	0	5	-4	1.217	0	2	-3	-3.5	3.8	0.73711	0.75793	0.51983	0.60741	0.47649	0.44755	0.37675	0.48086	0.41771
D66N	0.640084829	0	0	0.227124183	0.0914670663	1248.61400492	0	0	0	0	5	1	1.217	0	2	1	-3.5	-3.5	0.70427	0.82636	0.52063	0.71898	0.607	0.69208	0.64038	0.63401	0.44489
D66P	0.7581106731	0	0	0.227124183	0.0914670663	1248.61400492	0	0	0	0	5	-1	1.217	0	2	3	-3.5	-1.6	0.54814	0.64758	0.45402	0.54317	0.59986	0.60854	0.62253	0.57685	0.33206
D66Q	0.7249356119	0	0	0.227124183	0.0914670663	1248.61400492	0	0	0	0	5	0	1.217	0	2	0	-3.5	-3.5	0.66779	1.0059	0.35226	0.47659	0.56018	0.63584	0.58173	0.57912	0.46052
D66R	-0.0001504654	0	0	0.227124183	0.0914670663	1248.61400492	0	0	0	0	5	-2	1.217	0	2	0	-3.5	-4.5	0.22345	0.72403	0.47746	0.50471	0.4253	0.62382	0.51813	0.48019	0.28776
D66S	0.5666866096	0	0	0.227124183	0.0914670663	1248.61400492	0	0	0	0	5	0	1.217	0	2	1	-3.5	-0.8	0.38484	0.76965	-0.094374	0.41014	0.64233	0.61781	0.63713	0.63464	-0.012352
D66T	0.8587152112	0	0	0.227124183	0.0914670663	1248.61400492	0	0	0	0	5	-1	1.217	0	2	-1	-3.5	-0.7	0.22394	0.88713	0.0010347	0.79718	0.58283	0.53507	0.55507	0.58807	-0.12491
D66V	0.3863876824	0	0	0.227124183	0.0914670663	1248.61400492	0	0	0	0	5	-3	1.217	0	2	-3	-3.5	4.2	0.065199	0.71825	-0.25626	0.66262	0.52323	0.50557	0.42429	0.52967	0.0078979
D66W	0.3410350314	0	0	0.227124183	0.0914670663	1248.61400492	0	0	0	0	5	-4	1.217	0	2	-5	-3.5	-0.9	0.36367	0.95324	-0.22573	0.65635	0.31772	0.38343	0.32121	0.42643	0.0021901
D66Y	0.4047518566	0	0	0.227124183	0.0914670663	1248.61400492	0	0	0	0	5	-3	1.217	0	2	-3	-3.5	-1.3	0.33518	0.71507	-0.12006	0.61895	0.42637	0.44663	0.41999	0.48278	0.26276
D67A	0.7970953755	0	0	0.4411764706	0.2481365518	1107.27644718	0	0	0	0	6	-2	0.888	0	5	0	-3.5	1.8	0.31378	0.7776	-0.039821	0.66125	0.78231	0.55672	0.58592	0.62254	0.24676
D67C	0.7817881112	0	0	0.4411764706	0.2481365518	1107.27644718	0	0	0	0	6	-3	0.888	0	5	-5	-3.5	2.5	0.31548	0.89224	-0.058966	0.60633	0.64152	0.35342	0.35712	0.45369	0.29958
D67E	0.8219276243	0	0	0.4411764706	0.2481365518	1107.27644718	0	0	0	0	6	2	0.888	0	5	3	-3.5	-3.5	0.18033	0.85379	-0.2349	0.61669	0.7769	0.78757	0.78348	0.82099	0.3653
D67F	0.8138852977	0	0	0.4411764706	0.2481365518	1107.27644718	0	0	0	0	6	-3	0.888	0	5	-4	-3.5	2.8	0.33413	1.0017	0.0091287	0.64174	0.67108	0.38382	0.3951	0.47764	0.35759
D67G	0.9548934329	0	0	0.4411764706	0.2481365518	1107.27644718	0	0	0	0	6	-1	0.888	0	5	-2	-3.5	-0.4	0.38676	0.8894	-0.24829	0.79426	0.77116	0.53784	0.55236	0.64268	0.29784
D67H	0.7871245044	0	0	0.4411764706	0.2481365518	1107.27644718	0	0	0	0	6	-1	0.888	0	5	0	-3.5	-3.2	0.34893	0.91042	-0.20981	0.68425	0.66796	0.63151	0.5777	0.6292	0.45972
D67I	0.1482621357	0	0	0.4411764706	0.2481365518	1107.27644718	0	0	0	0	6	-3	0.888	0	5	-2	-3.5	4.5	0.40822	0.84854	-0.17822	0.61895	0.72537	0.42989	0.46048	0.47706	0.20719
D67K	0.3463942115	0	0	0.4411764706	0.2481365518	1107.27644718	0	0	0	0	6	-1	0.888	0	5	0	-3.5	-3.9	0.29661	0.78285	-0.23502	0.64189	0.62969	0.64021	0.56609	0.61323	0.3022
D67L	0.2295894575	0	0	0.4411764706	0.2481365518	1107.27644718	0	0	0	0	6	-4	0.888	0	5	-4	-3.5	3.8	0.30543	0.72287	-0.10711	0.80864	0.61389	0.3361	0.343	0.39214	0.52608
D67N	0.756937359	0	0	0.4411764706	0.2481365518	1107.27644718	0	0	0	0	6	1	0.888	0	5	1	-3.5	-3.5	0.32947	0.77741	-0.062037	0.6931	0.74676	0.69708	0.68519	0.74456	0.47773
D67P	0.6149770157	0	0	0.4411764706	0.2481365518	1107.27644718	0	0	0	0	6	-1	0.888	0	5	-3	-3.5	-1.6	0.49432	0.50643	0.51617	0.64581	0.70574	0.51227	0.48945	0.58594	0.36107
D67Q	0.6044569064	0	0	0.4411764706	0.2481365518	1107.27644718	0	0	0	0	6	0	0.888	0	5	1	-3.5	-3.5	0.49432	0.2711	0.68485	0.61096	0.70732	0.67201	0.64395	0.69081	0.4242
D67R	0.3606882998	0	0	0.4411764706	0.2481365518	1107.27644718	0	0	0	0	6	-2	0.888	0	5	0	-3.5	-4.5	0.23009	0.48609	0.60149	0.7431	0.5301	0.65764	0.52895	0.55044	0.47503
D67S	0.8770522703	0	0	0.4411764706	0.2481365518	1107.27644718	0	0	0	0	6	0	0.888	0	5	-1	-3.5	-0.8	0.5739	0.43126	0.7876	0.65963	0.81785	0.60713	0.63363	0.71066	0.46005
D67T	0.6423478835	0	0	0.4411764706	0.2481365518	1107.27644718	0	0	0	0	6	-1	0.888	0	5	0	-3.5	-0.7	0.37139	0.3112	0.62635	0.45938	0.78164	0.60538	0.61696	0.67623	0.49292
D67V	0.5498466509	0	0	0.4411764706	0.2481365518	1107.27644718	0	0	0	0	6	-3	0.888	0	5	-3	-3.5	4.2	0.58935	0.42288	0.64013	0.49114	0.70903	0.40274	0.42953	0.47074	0.58301
D67W	0.1615889326	0	0	0.4411764706	0.2481365518	1107.27644718	0	0	0	0	6	-4	0.888	0	5	-5	-3.5	-0.9	0.36478	0.23849	0.69276	0.51345	0.44827	0.42149	0.29421	0.39214	0.45966
D67Y	0.2415937239	0	0	0.4411764706	0.2481365518	1107.27644718	0	0	0	0	6	-3	0.888	0	5	-4	-3.5	-1.3	0.44227	0.42012	0.63059	0.40129	0.54886	0.46158	0.36861	0.46475	0.41972
Y68A	0.0823278844	0	0	0.9297385621	0.2057511679	802.008204922	0	0	0	0	16	-2	0.033	0	9	-6	-1.3	1.8	0.60356	0.20778	0.72289	0.72793	-0.06632	0.042802	0.048766	-0.0057841	0.46221
Y68C	0.1296699788	0	0	0.9297385621	0.2057511679	802.008204922	0	0	0	0	16	-2	0.033	0	9	1	-1.3	2.5	0.49361	0.31838	0.63492	0.45739	-0.016849	0.25241	0.21944	0.10781	0.34789
Y68D	-0.198648919	0	0	0.9297385621	0.2057511679	802.008204922	0	0	0	0	16	-3	0.033	0	9	-7	-1.3	-3.5	0.57551	0.55309	0.65848	0.70663	-0.1473	-0.17679	-0.16462	-0.13394	0.60832
Y68E	-0.0376464665	0	0	0.9297385621	0.2057511679	802.008204922	0	0	0	0	16	-2	0.033	0	9	-6	-1.3	-3.5	0.57774	0.41849	0.68673	0.66525	-0.08521	-0.11777	-0.10153	-0.087854	0.49575
Y68F	0.5099556045	0	0	0.9297385621	0.2057511679	802.008204922	0	0	0	0	16	3	0.033	0	9	3	-1.3	2.8	0.49102	0.42554	0.63097	0.55722	0.44972	0.76157	0.6552	0.49914	0.76749
Y68G	-0.0503294591	0	0	0.9297385621	0.2057511679	802.008204922	0	0	0	0	16	-3	0.033	0	9	-7	-1.3	-0.4	0.32118	0.43452	0.79325	0.47008	-0.15006	-0.11465	-0.080019	-0.085702	0.58302
Y68H	0.3807202377	0	0	0.9297385621	0.2057511679	802.008204922	0	0	0	0	16	2	0.033	0	9	-3	-1.3	-3.2	0.21221	0.53409	0.67012	0.42799	0.17023	0.26005	0.22046	0.17099	0.60972
Y68I	-0.0298013465	0	0	0.9297385621	0.2057511679	802.008204922	0	0	0	0	16	-1	0.033	0	9	-5	-1.3	4.5	0.010853	0.40551	0.7021	0.78522	0.053112	0.2114	0.21092	0.086482	0.58267
Y68K	-0.089111136	0	0	0.9297385621	0.2057511679	802.008204922	0	0	0	0	16	-2	0.033	0	9	-6	-1.3	-3.9	0.17545	0.30951	0.66204	0.78495	-0.086287	-0.12682	-0.115	-0.09685	0.50228
Y68L	-0.0298505414	0	0	0.9297385621	0.2057511679	802.008204922	0	0	0	0	16	-1	0.033	0	9	-5	-1.3	3.8	0.21104	0.4121	0.66271	0.48653	0.043268	0.20384	0.19359	0.08435	0.31048
Y68N	-0.0559990999	0	0	0.9297385621	0.2057511679	802.008204922	0	0	0	0	16	-2	0.033	0	9	-6	-1.3	-3.5	0.19969	0.3258	0.57901	0.46974	-0.08521	-0.11777	-0.10153	-0.087854	0.23836
Y68P	-0.0031216048	0	0	0.9297385621	0.2057511679	802.008204922	0	0	0	0	16	-3	0.033	0	9	-7	-1.3	-1.6	-0.1016	-0.035775	0.62504	0.56566	-0.14933	-0.14194	-0.11097	-0.10119	0.31413
Y68Q	-0.1533745175	0	0	0.9297385621	0.2057511679	802.008204922	0	0	0	0	16	-1	0.033	0	9	-6	-1.3	-3.5	0.2225	-0.17482	0.47834	0.43623	-0.02611	-0.074003	-0.05844	-0.057546	0.39021
Y68R	0.2785102861	0	0	0.9297385621	0.2057511679	802.008204922	0	0	0	0	16	-2	0.033	0	9	-6	-1.3	-4.5	0.21301	-0.2366	0.32285	0.30918	-0.087835	-0.13869	-0.1356	-0.11143	0.23484
Y68S	0.0735885607	0	0	0.9297385621	0.2057511679	802.008204922	0	0	0	0	16	-2	0.033	0	9	-6	-1.3	-0.8	0.070414	-0.25821	0.26299	0.30918	-0.077166	-0.038584	-0.019142	-0.03431	0.47263
Y68T	0.2029947667	0	0	0.9297385621	0.2057511679	802.008204922	0	0	0	0	16	-2	0.033	0	9	-6	-1.3	-0.7	0.24162	-0.31981	0.36192	0.38046	-0.07684	-0.035295	-0.016427	-0.03268	0.56984
Y68V	0.0753237648	0	0	0.9297385621	0.2057511679	802.008204922	0	0	0	0	16	-1	0.033	0	9	-5	-1.3	4.2	0.20327	-0.26125	0.3322	0.36301	0.048738	0.20871	0.20357	0.085725	0.56984
Y68W	0.2638749836	0	0	0.9297385621	0.2057511679	802.008204922	0	0	0	0	16	2	0.033	0	9	3	-1.3	-0.9	0.16595	-0.099018	0.34754	0.22582	0.25345	0.54966	0.43311	0.34897	0.39111
P69A	0.0831101633	1	0	0.9705882353	0.12547383	873.01525399	0	0	0	0	9	-1	0.17	0	9	-5	-1.6	1.8	-0.098939	-0.05981	0.34504	0.49473	0.33006	0.41972	0.33186	0.18352	0.52677
P69C	0.0237061563	1	0	0.9705882353	0.12547383	873.01525399	0	0	0	0	9	-3	0.17	0	9	-7	-1.6	2.5	0.071645	-0.20548	0.41746	0.26339	0.16714	0.25035	0.20931	0.073921	0.49828
P69D	0.0124302381	1	0	0.9705882353	0.12547383	873.01525399	0	0	0	0	9	-1	0.17	0	9	-5	-1.6	-3.5	0.31282	-0.25146	0.32355	0.47851	0.17709	-0.026056	-0.035415	-0.08477	0.55928
P69E	-0.1061367232	1	0	0.9705882353	0.12547383	873.01525399	0	0	0	0	9	-1	0.17	0	9	-5	-1.6	-3.5	0.51684	-0.19084	0.37621	0.49027	0.17709	-0.026056	-0.035415	-0.08477	0.55318
P69F	0.0842045275	1	0	0.9705882353	0.12547383	873.01525399	0	0	0	0	9	-4	0.17	0	9	-8	-1.6	2.8	0.36515	-0.28006	0.28401	0.23495	0.097064	0.15618	0.1513	0.027177	0.47831
P69G	-0.0396662622	1	0	0.9705882353	0.12547383	873.01525399	0	0	0	0	9	-2	0.17	0	9	-6	-1.6	-0.4	0.56344	0.53107	0.27252	0.28221	0.18746	0.14314	0.11088	0.026719	0.5788
P69H	-0.004057006	1	0	0.9705882353	0.12547383	873.01525399	0	0	0	0	9	-2	0.17	0	9	-6	-1.6	-3.2	0.33145	0.52198	0.28012	0.16597	0.11849	-0.066069	-0.066642	-0.10624	0.3261
P69I	-0.1254357796	1	0	0.9705882353	0.12547383	873.01525399	0	0	0	0	9	-3	0.17	0	9	-7	-1.6	4.5	0.51527	0.21183	0.28421	0.4443	0.22051	0.32907	0.29629	0.12119	0.41067
P69K	0.2225893343	1	0	0.9705882353	0.12547383	873.01525399	0	0	0	0	9	-1	0.17	0	9	-5	-1.6	-3.9	0.38462	0.3141	0.1245	0.44939	0.16515	-0.051182	-0.061052	-0.10634	-0.10275
P69L	-0.011187406	1	0	0.9705882353	0.12547383	873.01525399	0	0	0	0	9	-3	0.17	0	9	-7	-1.6	3.8	0.53453	0.56827	0.18346	0.56221	0.19975	0.30749	0.26718	0.10484	-0.34361
P69M	-0.0801809404	1	0	0.9705882353	0.12547383	873.01525399	0	0	0	0	9	-2	0.17	0	9	-7	-1.6	1.9	0.57943	0.27377	0.37264	0.2289	0.2249	0.2876	0.21661	0.080769	-0.26853
P69N	-0.1319930096	1	0	0.9705882353	0.12547383	873.01525399	0	0	0	0	9	-2	0.17	0	9	1	-1.6	-3.5	0.47521	0.36798	0.072367	0.29015	0.13484	0.072643	0.15334	0.11358	-0.14099
P69Q	-0.1113644455	1	0	0.9705882353	0.12547383	873.01525399	0	0	0	0	9	-1	0.17	0	9	-5	-1.6	-3.5	0.46571	0.61793	0.21298	0.070647	0.17709	-0.026056	-0.035415	-0.08477	-0.027332
P69R	-0.0739217872	1	0	0.9705882353	0.12547383	873.01525399	0	0	0	0	9	-2	0.17	0	9	-6	-1.6	-4.5	0.60658	0.39597	0.54252	0.16011	0.08538	-0.13308	-0.14228	-0.17023	-0.28038
P69S	-0.0114726778	1	0	0.9705882353	0.12547383	873.01525399	0	0	0	0	9	-1	0.17	0	9	-5	-1.6	-0.8	0.58935	0.69177	0.26119	-0.1155	0.25803	0.19484	0.15059	0.062538	0.059875
P69V	0.097251453	1	0	0.9705882353	0.12547383	873.01525399	0	0	0	0	9	-2	0.17	0	9	-7	-1.6	4.2	0.46736	0.3141	0.5261	-0.066336	0.28373	0.40079	0.33851	0.14944	-0.34223
P69W	0.1980544988	1	0	0.9705882353	0.12547383	873.01525399	0	0	0	0	9	-4	0.17	0	9	-8	-1.6	-0.9	0.4558	0.35039	0.18346	0.069669	0.026784	-0.031087	-0.016143	-0.067201	-0.28695
P69Y	-0.0844412438	1	0	0.9705882353	0.12547383	873.01525399	0	0	0	0	9	-3	0.17	0	9	-7	-1.6	-1.3	0.55658	0.38988	0.13336	0.027419	0.091923	0.003543	0.0013196	-0.051798	-0.1867
S70A	0.9781448959	0	0	0.4019607843	0.3212880518	1006.60437838	1	0	0.0034246575	0.035312422	8	1	0.679	0	0	0	-0.8	1.8	0.54568	0.35185	0.23106	0.1337	0.28399	0.74409	0.84345	0.9105	-0.10019
S70C	0.9629198141	0	0	0.4019607843	0.3212880518	1006.60437838	1	0	0.0034246575	0.035312422	8	-1	0.679	0	0	0	-0.8	2.5	0.33142	0.47144	0.25303	-0.074285	0.15447	0.53635	0.66949	0.71855	-0.035104
S70D	0.155207518	0	0	0.4019607843	0.3212880518	1006.60437838	1	0	0.0034246575	0.035312422	8	0	0.679	0	0	-2	-0.8	-3.5	0.28915	0.56034	0.20492	0.21766	0.26035	0.38992	0.52694	0.63669	0.22943
S70E	0.5565504197	0	0	0.4019607843	0.3212880518	1006.60437838	1	0	0.0034246575	0.035312422	8	0	0.679	0	0	-3	-0.8	-3.5	0.38882	0.57808	0.28797	-0.11578	0.26444	0.38334	0.50216	0.60269	0.22668
S70F	0.5368102458	0	0	0.4019607843	0.3212880518	1006.60437838	1	0	0.0034246575	0.035312422	8	-2	0.679	0	0	5	-0.8	2.8	0.26468	0.42964	0.45417	-0.073953	-0.031389	0.4849	0.63906	0.61953	0.33566
S70G	0.9466028101	0	0	0.4019607843	0.3212880518	1006.60437838	1	0	0.0034246575	0.035312422	8	0	0.679	0	0	-4	-0.8	-0.4	0.26231	0.54468	0.17379	-0.00023	0.25965	0.55353	0.60898	0.68461	0.57409
S70I	0.84016681	0	0	0.4019607843	0.3212880518	1006.60437838	1	0	0.0034246575	0.035312422	8	-2	0.679	0	0	0	-0.8	4.5	0.39755	0.76664	0.28659	-0.084219	0.14738	0.44357	0.60699	0.59788	0.35342
S70K	0.2678119235	0	0	0.4019607843	0.3212880518	1006.60437838	1	0	0.0034246575	0.035312422	8	0	0.679	0	0	-2	-0.8	-3.9	0.38057	0.60234	0.8023	0.068973	0.2669	0.35979	0.50685	0.6206	0.35416
S70L	0.9705623791	0	0	0.4019607843	0.3212880518	1006.60437838	1	0	0.0034246575	0.035312422	8	-2	0.679	0	0	0	-0.8	3.8	0.35678	0.64756	0.70478	0.12732	0.12435	0.45261	0.59971	0.60847	0.45892
S70M	0.6326349455	0	0	0.4019607843	0.3212880518	1006.60437838	1	0	0.0034246575	0.035312422	8	-1	0.679	0	0	3	-0.8	1.9	0.31201	0.78347	0.71244	0.54345	0.073613	0.55724	0.69811	0.73495	0.5712
S70N	0.8725054041	0	0	0.4019607843	0.3212880518	1006.60437838	1	0	0.0034246575	0.035312422	8	1	0.679	0	0	1	-0.8	-3.5	0.23816	0.62211	0.82896	0.7304	0.33079	0.54085	0.69415	0.81302	0.5035
S70P	0.1112749045	0	0	0.4019607843	0.3212880518	1006.60437838	1	0	0.0034246575	0.035312422	8	-1	0.679	0	0	-3	-0.8	-1.6	0.587	0.64264	0.64305	0.55077	0.16343	0.41138	0.49774	0.58841	0.55443
S70R	0.4984719953	0	0	0.4019607843	0.3212880518	1006.60437838	1	0	0.0034246575	0.035312422	8	-1	0.679	0	0	-2	-0.8	-4.5	0.42914	0.63733	0.69752	0.56342	0.18216	0.23336	0.38905	0.50464	0.61186
S70T	0.7952159304	0	0	0.4019607843	0.3212880518	1006.60437838	1	0	0.0034246575	0.035312422	8	1	0.679	0	0	-2	-0.8	-0.7	0.3398	0.62589	0.68764	0.42255	0.31851	0.68141	0.74376	0.82925	0.52978
S70V	0.5508702557	0	0	0.4019607843	0.3212880518	1006.60437838	1	0	0.0034246575	0.035312422	8	-2	0.679	0	0	-2	-0.8	4.2	0.38439	0.706	0.71733	0.49086	0.18918	0.4318	0.57047	0.58098	0.29793
S70W	0.5573542919	0	0	0.4019607843	0.3212880518	1006.60437838	1	0	0.0034246575	0.035312422	8	-3	0.679	0	0	0	-0.8	-0.9	0.37987	0.76857	0.73109	0.46182	-0.042431	0.31512	0.4158	0.49317	0.43274
S70Y	0.7689756113	0	0	0.4019607843	0.3212880518	1006.60437838	1	0	0.0034246575	0.035312422	8	-2	0.679	0	0	3	-0.8	-1.3	-0.09095	0.71617	0.7796	0.41362	-0.0083772	0.36146	0.52574	0.6078	0.20593
S71A	0.8061046602	0	0	0.4575163399	0.2473476187	864.946270554	1	0	0.0032786885	0.0176669032	8	1	0	0	1	-1	-0.8	1.8	-0.17099	0.69082	0.7667	0.45671	0.52382	0.5852	0.58895	0.52265	0.34519
S71C	0.6479246293	0	0	0.4575163399	0.2473476187	864.946270554	1	0	0.0032786885	0.0176669032	8	-1	0	0	1	-2	-0.8	2.5	0.07313	0.75751	0.70517	0.46668	0.41139	0.38076	0.42016	0.36446	0.10186
S71D	0.581133626	0	0	0.4575163399	0.2473476187	864.946270554	1	0	0.0032786885	0.0176669032	8	0	0	0	1	0	-0.8	-3.5	0.064734	0.78273	0.80908	0.47719	0.48806	0.50845	0.55724	0.58633	0.38269
S71E	0.5537134305	0	0	0.4575163399	0.2473476187	864.946270554	1	0	0.0032786885	0.0176669032	8	0	0	0	1	2	-0.8	-3.5	0.058018	0.7976	0.86905	0.66075	0.42802	0.49674	0.58164	0.60284	0.13014
S71F	0.1093846121	0	0	0.4575163399	0.2473476187	864.946270554	1	0	0.0032786885	0.0176669032	8	-2	0	0	1	-4	-0.8	2.8	0.043483	0.72216	0.81056	0.45976	0.41606	0.32293	0.32366	0.27029	0.20083
S71G	0.7430138714	0	0	0.4575163399	0.2473476187	864.946270554	1	0	0.0032786885	0.0176669032	8	0	0	0	1	-3	-0.8	-0.4	-0.060558	0.70689	0.73895	0.45233	0.53596	0.56274	0.51144	0.50137	0.60175
S71H	0.9079365366	0	0	0.4575163399	0.2473476187	864.946270554	1	0	0.0032786885	0.0176669032	8	-1	0	0	1	-1	-0.8	-3.2	0.084965	0.54652	0.75293	0.40937	0.41259	0.4424	0.48554	0.51791	0.29343
S71I	0.3127824371	0	0	0.4575163399	0.2473476187	864.946270554	1	0	0.0032786885	0.0176669032	8	-2	0	0	1	-1	-0.8	4.5	-0.078913	0.62472	0.61352	0.70159	0.31809	0.23075	0.33015	0.22361	0.34395
S71K	0.7459416985	0	0	0.4575163399	0.2473476187	864.946270554	1	0	0.0032786885	0.0176669032	8	0	0	0	1	4	-0.8	-3.9	-0.13512	0.17285	0.66811	0.50785	0.37675	0.46411	0.59383	0.60615	0.31733
S71L	0.2183444924	0	0	0.4575163399	0.2473476187	864.946270554	1	0	0.0032786885	0.0176669032	8	-2	0	0	1	-3	-0.8	3.8	0.31986	0.18289	0.45374	0.4799	0.39265	0.27098	0.31959	0.24034	0.24052
S71M	0.2248071061	0	0	0.4575163399	0.2473476187	864.946270554	1	0	0.0032786885	0.0176669032	8	-1	0	0	1	-1	-0.8	1.9	0.23607	-0.20753	0.48	0.48013	0.36754	0.40564	0.44457	0.39898	0.052583
S71N	0.5850700861	0	0	0.4575163399	0.2473476187	864.946270554	1	0	0.0032786885	0.0176669032	8	1	0	0	1	0	-0.8	-3.5	0.27878	-0.13116	0.20011	0.44486	0.5787	0.61511	0.6214	0.64094	0.00093797
S71P	0.2544929766	0	0	0.4575163399	0.2473476187	864.946270554	1	0	0.0032786885	0.0176669032	8	-1	0	0	1	-3	-0.8	-1.6	0.30564	0.24381	0.24138	0.55986	0.45463	0.48957	0.45585	0.46962	0.037767
S71Q	0.7892314067	0	0	0.4575163399	0.2473476187	864.946270554	1	0	0.0032786885	0.0176669032	8	0	0	0	1	1	-0.8	-3.5	0.21186	-0.085046	0.50117	0.34981	0.45878	0.50282	0.56994	0.59636	0.15862
S71R	0.4234001602	0	0	0.4575163399	0.2473476187	864.946270554	1	0	0.0032786885	0.0176669032	8	-1	0	0	1	0	-0.8	-4.5	0.29129	-0.12094	0.25649	0.23482	0.40744	0.37754	0.48095	0.53	0.058169
S71T	0.6818237331	0	0	0.4575163399	0.2473476187	864.946270554	1	0	0.0032786885	0.0176669032	8	1	0	0	1	0	-0.8	-0.7	0.29712	0.36366	0.24404	0.30945	0.52463	0.67013	0.63199	0.60891	-0.02776
S71V	0.1426735507	0	0	0.4575163399	0.2473476187	864.946270554	1	0	0.0032786885	0.0176669032	8	-2	0	0	1	1	-0.8	4.2	0.32533	-0.06093	0.67525	0.24661	0.21941	0.23906	0.35982	0.24497	0.49762
S71W	0.8761886187	0	0	0.4575163399	0.2473476187	864.946270554	1	0	0.0032786885	0.0176669032	8	-3	0	0	1	-4	-0.8	-0.9	0.27466	0.38856	0.30529	0.25593	0.2879	0.39932	0.32965	0.33385	0.50686
S71Y	0.6533866339	0	0	0.4575163399	0.2473476187	864.946270554	1	0	0.0032786885	0.0176669032	8	-2	0	0	1	-2	-0.8	-1.3	0.29092	-0.13116	0.66404	0.48629	0.32278	0.42201	0.41513	0.42971	0.18761
P72A	0.943331482	0	0	0.8104575163	0.267676906	821.906257452	2	0	0.0032894737	0.0207378984	11	-1	0.173	0	8	1	-1.6	1.8	0.26497	-0.068566	0.24138	0.52322	0.41603	0.55258	0.49071	0.54569	0.32
P72C	0.6845316936	0	0	0.8104575163	0.267676906	821.906257452	2	0	0.0032894737	0.0207378984	11	-3	0.173	0	8	-6	-1.6	2.5	0.33267	-0.046312	0.26473	0.29424	0.41381	-0.016645	0.1475	0.16618	0.16076
P72F	-0.3910973221	0	0	0.8104575163	0.267676906	821.906257452	2	0	0.0032894737	0.0207378984	11	-4	0.173	0	8	-7	-1.6	2.8	0.36785	-0.067481	0.30801	0.3715	0.34586	-0.10001	0.11351	0.09197	0.44587
P72H	0.0983607924	0	0	0.8104575163	0.267676906	821.906257452	2	0	0.0032894737	0.0207378984	11	-2	0.173	0	8	-6	-1.6	-3.2	0.31208	0.043792	0.34292	0.31957	0.45872	-0.10019	0.22042	0.22644	0.32
P72I	-0.1881424458	0	0	0.8104575163	0.267676906	821.906257452	2	0	0.0032894737	0.0207378984	11	-3	0.173	0	8	-6	-1.6	4.5	0.25901	0.13473	0.34348	0.17107	0.46931	-0.022265	0.098969	0.11979	0.55617
P72L	-0.1189169579	0	0	0.8104575163	0.267676906	821.906257452	2	0	0.0032894737	0.0207378984	11	-3	0.173	0	8	-6	-1.6	3.8	0.35714	0.29654	0.41636	0.48085	0.44805	-0.018361	0.11419	0.13551	0.54082
P72M	-0.2827324623	0	0	0.8104575163	0.267676906	821.906257452	2	0	0.0032894737	0.0207378984	11	-2	0.173	0	8	-6	-1.6	1.9	0.026935	0.04368	0.59778	0.38782	0.47953	0.025933	0.18373	0.21168	-0.080147
P72N	0.9214073738	0	0	0.8104575163	0.267676906	821.906257452	2	0	0.0032894737	0.0207378984	11	-2	0.173	0	8	-5	-1.6	-3.5	-0.0034281	1.0881	0.34834	0.4664	0.45387	-0.072654	0.25255	0.24985	-0.080147
P72Q	0.527400012	0	0	0.8104575163	0.267676906	821.906257452	2	0	0.0032894737	0.0207378984	11	-1	0.173	0	8	-5	-1.6	-3.5	-0.0034281	0.96637	0.62135	0.61372	0.53178	-0.036462	0.27007	0.27073	-0.0039363
P72R	0.1933174196	0	0	0.8104575163	0.267676906	821.906257452	2	0	0.0032894737	0.0207378984	11	-2	0.173	0	8	-2	-1.6	-4.5	-0.02303	0.94638	0.52889	0.36135	0.41636	-0.014564	0.3152	0.30058	0.12307
P72S	0.6469852743	0	0	0.8104575163	0.267676906	821.906257452	2	0	0.0032894737	0.0207378984	11	-1	0.173	0	8	0	-1.6	-0.8	0.15655	1.0317	0.48127	0.41508	0.43141	0.37738	0.45143	0.49647	-0.089576
P72T	0.125579535	0	0	0.8104575163	0.267676906	821.906257452	2	0	0.0032894737	0.0207378984	11	-1	0.173	0	8	-4	-1.6	-0.7	0.0032183	0.95127	0.59864	0.44743	0.51553	0.15083	0.31975	0.34398	0.30959
P72W	0.0170186054	0	0	0.8104575163	0.267676906	821.906257452	2	0	0.0032894737	0.0207378984	11	-4	0.173	0	8	-7	-1.6	-0.9	0.14696	1.0213	0.54647	0.40221	0.27237	-0.10623	0.199	0.16403	-0.080147
P72Y	-0.1646377148	0	0	0.8104575163	0.267676906	821.906257452	2	0	0.0032894737	0.0207378984	11	-3	0.173	0	8	-6	-1.6	-1.3	0.07006	1.051	0.5392	0.44405	0.3669	-0.061771	0.22028	0.21683	-0.068507
P73A	0.8216912244	0	0	0.9852941176	0.0692473217	787.051110938	0	0	0	0	11	-1	0.033	0	9	-5	-1.6	1.8	-0.0040578	0.94732	0.60873	0.48784	0.23599	0.55065	0.46695	0.40144	-0.091969
P73C	0.6390871313	0	0	0.9852941176	0.0692473217	787.051110938	0	0	0	0	11	-3	0.033	0	9	-7	-1.6	2.5	0.012601	1.0673	0.54003	0.53301	0.079342	0.37401	0.33058	0.27562	0.078605
P73D	-0.188657872	0	0	0.9852941176	0.0692473217	787.051110938	0	0	0	0	11	-1	0.033	0	9	-6	-1.6	-3.5	-0.022648	1.0091	0.71433	0.45559	0.11372	0.083488	0.041566	0.03369	0.43798
P73E	-0.0424766312	0	0	0.9852941176	0.0692473217	787.051110938	0	0	0	0	11	-1	0.033	0	9	-5	-1.6	-3.5	-0.021635	1.0729	0.60472	0.60819	0.11606	0.1059	0.071338	0.066531	0.75494
P73F	0.0278678104	0	0	0.9852941176	0.0692473217	787.051110938	0	0	0	0	11	-4	0.033	0	9	-7	-1.6	2.8	0.084021	1.0411	0.64896	0.71159	0.020862	0.3023	0.2917	0.24222	0.62056
P73G	-0.1386170525	0	0	0.9852941176	0.0692473217	787.051110938	0	0	0	0	11	-2	0.033	0	9	-6	-1.6	-0.4	0.23479	0.98932	0.60856	0.52991	0.11162	0.27921	0.22126	0.20021	0.58449
P73H	-0.0157532102	0	0	0.9852941176	0.0692473217	787.051110938	0	0	0	0	11	-2	0.033	0	9	-6	-1.6	-3.2	0.37907	1.0807	0.52691	0.46774	0.061475	0.057434	0.024595	0.028191	0.60741
P73I	0.4278930097	0	0	0.9852941176	0.0692473217	787.051110938	0	0	0	0	11	-3	0.033	0	9	-6	-1.6	4.5	0.63922	1.0738	0.67435	0.45237	0.13246	0.47647	0.45816	0.37342	0.61618
P73K	-0.0164818225	0	0	0.9852941176	0.0692473217	787.051110938	0	0	0	0	11	-1	0.033	0	9	-5	-1.6	-3.9	0.64697	1.0755	0.55839	0.36028	0.10683	0.076958	0.043043	0.040533	0.56146
P73L	0.1662284586	0	0	0.9852941176	0.0692473217	787.051110938	0	0	0	0	11	-3	0.033	0	9	-3	-1.6	3.8	0.73629	0.94407	0.55918	0.40861	0.14265	0.53363	0.51596	0.43107	0.71201
P73M	0.7151005915	0	0	0.9852941176	0.0692473217	787.051110938	0	0	0	0	11	-2	0.033	0	9	1	-1.6	1.9	0.70213	0.91801	0.55337	0.32403	0.19968	0.57614	0.55797	0.5015	0.62062
P73N	-0.0363878734	0	0	0.9852941176	0.0692473217	787.051110938	0	0	0	0	11	-2	0.033	0	9	-6	-1.6	-3.5	0.66583	1.0058	0.47975	0.26955	0.055925	0.037134	0.004804	0.0096996	0.73812
P73Q	-0.0326751572	0	0	0.9852941176	0.0692473217	787.051110938	0	0	0	0	11	-1	0.033	0	9	-5	-1.6	-3.5	0.63782	0.028177	0.52592	0.11424	0.11606	0.1059	0.071338	0.066531	0.72964
P73R	0.0230813482	0	0	0.9852941176	0.0692473217	787.051110938	0	0	0	0	11	-2	0.033	0	9	-6	-1.6	-4.5	0.67931	-0.15649	0.47006	0.17373	0.03775	-0.02283	-0.05912	-0.049801	0.51505
P73S	0.1751207755	0	0	0.9852941176	0.0692473217	787.051110938	0	0	0	0	11	-1	0.033	0	9	-5	-1.6	-0.8	0.68928	0.15962	0.12837	0.44794	0.17946	0.33799	0.27396	0.24802	0.58004
P73T	0.6337846091	0	0	0.9852941176	0.0692473217	787.051110938	0	0	0	0	11	-1	0.033	0	9	-5	-1.6	-0.7	0.7042	-0.14059	0.49648	0.16029	0.18173	0.34707	0.28164	0.25442	0.28235
P73V	0.9580348133	0	0	0.9852941176	0.0692473217	787.051110938	0	0	0	0	11	-2	0.033	0	9	-6	-1.6	4.2	0.73848	0.21592	0.23671	0.16483	0.19801	0.55416	0.51147	0.42112	0.24863
P73W	-0.0515362286	0	0	0.9852941176	0.0692473217	787.051110938	0	0	0	0	11	-4	0.033	0	9	-8	-1.6	-0.9	0.75413	-0.10269	0.52528	0.56856	-0.033153	0.075333	0.056228	0.060758	-0.20064
P73Y	0.0006679972	0	0	0.9852941176	0.0692473217	787.051110938	0	0	0	0	11	-3	0.033	0	9	-7	-1.6	-1.3	0.71614	0.2401	0.18646	0.28356	0.027928	0.12433	0.08797	0.087943	-0.1107
K74A	0.69740396	0	0	0.5016339869	0.3251246452	898.219660039	4	6.1549043062	0.0037878788	0.1415367086	9	-1	1.217	1	4	-1	-3.9	1.8	0.70735	-0.15649	0.60833	0.56232	0.41246	0.68667	0.74437	0.71169	-0.040257
K74C	0.626802302	0	0	0.5016339869	0.3251246452	898.219660039	4	6.1549043062	0.0037878788	0.1415367086	9	-3	1.217	1	4	-4	-3.9	2.5	0.65785	-0.092514	0.12837	0.17373	0.19228	0.57588	0.67157	0.49729	-0.0028206
K74D	0.7563027568	0	0	0.5016339869	0.3251246452	898.219660039	4	6.1549043062	0.0037878788	0.1415367086	9	-1	1.217	1	4	-2	-3.9	-3.5	0.64712	-0.034362	0.24345	0.12936	0.41568	0.64258	0.65867	0.53042	-0.1107
K74E	0.6969613829	0	0	0.5016339869	0.3251246452	898.219660039	4	6.1549043062	0.0037878788	0.1415367086	9	1	1.217	1	4	-1	-3.9	-3.5	0.66969	-0.12237	0.26707	0.26859	0.6584	0.75286	0.76394	0.73756	0.1921
K74F	0.6689958893	0	0	0.5016339869	0.3251246452	898.219660039	4	6.1549043062	0.0037878788	0.1415367086	9	-3	1.217	1	4	-1	-3.9	2.8	0.4389	-0.015939	0.16072	0.3609	0.31959	0.66277	0.69349	0.61844	0.76522
K74G	0.7749889497	0	0	0.5016339869	0.3251246452	898.219660039	4	6.1549043062	0.0037878788	0.1415367086	9	-2	1.217	1	4	-3	-3.9	-0.4	0.0046568	0.020466	0.34581	0.20016	0.24445	0.59559	0.66571	0.48828	0.52111
K74H	0.7334014375	0	0	0.5016339869	0.3251246452	898.219660039	4	6.1549043062	0.0037878788	0.1415367086	9	-1	1.217	1	4	0	-3.9	-3.2	0.04746	0.18451	0.38019	0.28702	0.50062	0.70466	0.68258	0.62593	0.6634
K74I	0.7181636546	0	0	0.5016339869	0.3251246452	898.219660039	4	6.1549043062	0.0037878788	0.1415367086	9	-3	1.217	1	4	-1	-3.9	4.5	0.58384	-0.0073277	0.56493	0.50675	0.37449	0.65691	0.70119	0.66024	0.59419
K74L	0.74777099	0	0	0.5016339869	0.3251246452	898.219660039	4	6.1549043062	0.0037878788	0.1415367086	9	-2	1.217	1	4	-1	-3.9	3.8	0.28116	0.48253	0.3526	0.22123	0.38909	0.66856	0.72747	0.70897	0.6683
K74M	0.667642345	0	0	0.5016339869	0.3251246452	898.219660039	4	6.1549043062	0.0037878788	0.1415367086	9	-1	1.217	1	4	0	-3.9	1.9	0.5149	0.43303	0.42258	0.47024	0.44617	0.71799	0.74863	0.74783	0.63801
K74N	0.7307524048	0	0	0.5016339869	0.3251246452	898.219660039	4	6.1549043062	0.0037878788	0.1415367086	9	0	1.217	1	4	-1	-3.9	-3.5	0.10686	0.28383	0.44902	0.12789	0.5672	0.71034	0.71352	0.65611	0.57905
K74P	0.3955562154	0	0	0.5016339869	0.3251246452	898.219660039	4	6.1549043062	0.0037878788	0.1415367086	9	-1	1.217	1	4	-3	-3.9	-1.6	0.54623	0.39407	0.35274	0.52847	0.34593	0.60724	0.67743	0.5244	0.37244
K74Q	0.8616054766	0	0	0.5016339869	0.3251246452	898.219660039	4	6.1549043062	0.0037878788	0.1415367086	9	1	1.217	1	4	1	-3.9	-3.5	0.1394	0.52337	0.41112	0.16717	0.72478	0.82103	0.78228	0.82312	0.068678
K74R	0.9205067296	0	0	0.5016339869	0.3251246452	898.219660039	4	6.1549043062	0.0037878788	0.1415367086	9	2	1.217	1	4	1	-3.9	-4.5	0.1237	0.21907	0.505	0.61349	0.80881	0.88383	0.83566	0.89841	0.49336
K74S	0.660947395	0	0	0.5016339869	0.3251246452	898.219660039	4	6.1549043062	0.0037878788	0.1415367086	9	0	1.217	1	4	1	-3.9	-0.8	0.11394	0.4024	0.22103	0.23333	0.58426	0.77269	0.75843	0.78034	0.090991
K74T	0.8021173732	0	0	0.5016339869	0.3251246452	898.219660039	4	6.1549043062	0.0037878788	0.1415367086	9	-1	1.217	1	4	1	-3.9	-0.7	0.27572	0.5494	0.39663	0.72292	0.50432	0.74142	0.71953	0.70942	0.068678
K74V	0.8057143184	0	0	0.5016339869	0.3251246452	898.219660039	4	6.1549043062	0.0037878788	0.1415367086	9	-2	1.217	1	4	-1	-3.9	4.2	0.36684	0.42344	0.67801	0.12789	0.39841	0.66478	0.72839	0.71819	0.1611
K74W	-0.2033933541	0	0	0.5016339869	0.3251246452	898.219660039	4	6.1549043062	0.0037878788	0.1415367086	9	-3	1.217	1	4	-4	-3.9	-0.9	0.54607	0.62682	0.4727	0.20541	0.096311	0.55016	0.61956	0.36084	0.28784
K74Y	0.690399033	0	0	0.5016339869	0.3251246452	898.219660039	4	6.1549043062	0.0037878788	0.1415367086	9	-2	1.217	1	4	-1	-3.9	-1.3	0.29796	0.33046	0.67959	0.36272	0.33744	0.65165	0.66694	0.54704	0.28455
C75A	0.6105231835	0	0	0.589869281	0.2874164276	746.914138463	1	0	0.0033444816	0.0255597575	14	0	0	1	3	-1	2.5	1.8	0.61782	0.28264	0.38635	0.22025	0.42102	0.45261	0.45315	0.50723	0.29937
C75D	0.0343086969	0	0	0.589869281	0.2874164276	746.914138463	1	0	0.0033444816	0.0255597575	14	-3	0	1	3	-6	2.5	-3.5	0.54264	0.43628	0.28908	0.34442	-0.011631	0.071668	0.093049	0.025465	0.67662
C75E	0.0097256699	0	0	0.589869281	0.2874164276	746.914138463	1	0	0.0033444816	0.0255597575	14	-4	0	1	3	-5	2.5	-3.5	0.67634	0.33649	0.45553	0.3539	-0.044776	0.05679	0.10549	0.058792	0.63044
C75F	0.7350655828	0	0	0.589869281	0.2874164276	746.914138463	1	0	0.0033444816	0.0255597575	14	-2	0	1	3	0	2.5	2.8	0.6057	0.4831	0.4625	0.66513	0.41463	0.39748	0.43454	0.5008	0.50562
C75G	0.7758067307	0	0	0.589869281	0.2874164276	746.914138463	1	0	0.0033444816	0.0255597575	14	-3	0	1	3	-2	2.5	-0.4	0.65545	0.54493	0.35949	0.34387	0.19011	0.24714	0.31022	0.37628	0.63352
C75H	0.0367623672	0	0	0.589869281	0.2874164276	746.914138463	1	0	0.0033444816	0.0255597575	14	-3	0	1	3	-5	2.5	-3.2	0.58777	0.50921	0.43154	0.30487	0.016547	0.090504	0.13165	0.096807	0.3252
C75I	0.4563547501	0	0	0.589869281	0.2874164276	746.914138463	1	0	0.0033444816	0.0255597575	14	-1	0	1	3	3	2.5	4.5	0.76574	0.37568	0.61461	-0.0013827	0.45819	0.42158	0.49021	0.51625	0.69093
C75K	-0.1207614494	0	0	0.589869281	0.2874164276	746.914138463	1	0	0.0033444816	0.0255597575	14	-3	0	1	3	-5	2.5	-3.9	0.62141	0.54235	0.34488	0.097359	-0.0090049	0.05832	0.10067	0.051572	0.56204
C75L	0.658617063	0	0	0.589869281	0.2874164276	746.914138463	1	0	0.0033444816	0.0255597575	14	-1	0	1	3	1	2.5	3.8	0.67368	0.036237	0.44573	0.21313	0.47019	0.43313	0.47892	0.52388	0.74208
C75N	0.1766651597	0	0	0.589869281	0.2874164276	746.914138463	1	0	0.0033444816	0.0255597575	14	-3	0	1	3	-5	2.5	-3.5	0.63374	-0.11178	0.6001	0.50084	0.0049564	0.076208	0.11831	0.077268	0.74811
C75P	0.7171357562	0	0	0.589869281	0.2874164276	746.914138463	1	0	0.0033444816	0.0255597575	14	-3	0	1	3	-5	2.5	-1.6	0.74027	-0.07589	0.31367	-0.012162	0.094197	0.17529	0.2016	0.20064	-0.044745
C75Q	-0.0482594774	0	0	0.589869281	0.2874164276	746.914138463	1	0	0.0033444816	0.0255597575	14	-3	0	1	3	-5	2.5	-3.5	0.69352	0.033562	0.38696	0.48667	0.0049564	0.076208	0.11831	0.077268	0.018766
C75R	0.1617268818	0	0	0.589869281	0.2874164276	746.914138463	1	0	0.0033444816	0.0255597575	14	-3	0	1	3	-5	2.5	-4.5	0.695	0.12269	0.52993	0.45805	-0.026797	0.034344	0.07468	0.014035	0.18326
C75S	0.801413509	0	0	0.589869281	0.2874164276	746.914138463	1	0	0.0033444816	0.0255597575	14	-1	0	1	3	-4	2.5	-0.8	0.58649	-0.11762	0.65681	-0.0071654	0.24191	0.30227	0.2947	0.32739	-0.052738
C75T	0.4627710165	0	0	0.589869281	0.2874164276	746.914138463	1	0	0.0033444816	0.0255597575	14	-1	0	1	3	-3	2.5	-0.7	0.59244	0.14903	0.30359	-0.026999	0.25869	0.31656	0.32025	0.36901	0.36989
C75V	0.5014517635	0	0	0.589869281	0.2874164276	746.914138463	1	0	0.0033444816	0.0255597575	14	-1	0	1	3	5	2.5	4.2	0.64171	0.14582	0.68333	0.17946	0.40726	0.41322	0.48634	0.50083	-0.090097
C75W	0.2011411225	0	0	0.589869281	0.2874164276	746.914138463	1	0	0.0033444816	0.0255597575	14	-2	0	1	3	-5	2.5	-0.9	0.12507	-0.13713	0.68276	0.18289	0.18149	0.24715	0.24649	0.26174	-0.064622
C75Y	0.0214780702	0	0	0.589869281	0.2874164276	746.914138463	1	0	0.0033444816	0.0255597575	14	-2	0	1	3	-1	2.5	-1.3	0.33388	-0.12665	0.33524	0.4122	0.20108	0.24878	0.31066	0.38202	0.11844
K76A	0.8253594128	0	0	0.2565359477	0.1141600347	778.608959372	0	0	0	0	11	-1	0.622	1	3	-1	-3.9	1.8	0.13916	-0.015659	0.28879	0.48861	0.85674	0.70039	0.89325	0.89193	0.40998
K76C	0.7182891231	0	0	0.2565359477	0.1141600347	778.608959372	0	0	0	0	11	-3	0.622	1	3	-1	-3.9	2.5	0.37299	-0.014833	0.47244	0.70776	0.78748	0.65908	0.79496	0.80862	0.60483
K76D	0.5627268187	0	0	0.2565359477	0.1141600347	778.608959372	0	0	0	0	11	-1	0.622	1	3	-3	-3.9	-3.5	0.13506	0.083398	0.47433	0.49744	0.65356	0.61777	0.71739	0.72033	0.57097
K76E	0.7570033805	0	0	0.2565359477	0.1141600347	778.608959372	0	0	0	0	11	1	0.622	1	3	0	-3.9	-3.5	0.40544	0.19593	0.62821	0.48877	0.69424	0.79538	0.91064	0.90189	0.36983
K76F	0.7195808932	0	0	0.2565359477	0.1141600347	778.608959372	0	0	0	0	11	-3	0.622	1	3	-1	-3.9	2.8	0.1536	0.2827	0.74429	0.72519	0.79362	0.67101	0.8015	0.8147	0.51081
K76G	0.9770347235	0	0	0.2565359477	0.1141600347	778.608959372	0	0	0	0	11	-2	0.622	1	3	-1	-3.9	-0.4	0.163	0.92431	0.8694	0.51889	0.75927	0.59866	0.76881	0.7805	0.58024
K76H	0.718870423	0	0	0.2565359477	0.1141600347	778.608959372	0	0	0	0	11	-1	0.622	1	3	1	-3.9	-3.2	0.13488	0.84156	0.38016	0.52572	0.6667	0.66497	0.77681	0.79757	0.48838
K76I	0.9370667298	0	0	0.2565359477	0.1141600347	778.608959372	0	0	0	0	11	-3	0.622	1	3	-1	-3.9	4.5	0.22283	0.956	0.25665	0.44944	0.82422	0.72859	0.83169	0.84087	0.57897
K76L	0.9106035508	0	0	0.2565359477	0.1141600347	778.608959372	0	0	0	0	11	-2	0.622	1	3	-2	-3.9	3.8	0.22111	0.69618	0.3454	0.49283	0.87707	0.73516	0.86601	0.88272	0.67674
K76M	0.896895438	0	0	0.2565359477	0.1141600347	778.608959372	0	0	0	0	11	-1	0.622	1	3	0	-3.9	1.9	0.37552	0.822	0.28697	0.4259	0.8436	0.70711	0.90478	0.89931	0.49961
K76N	0.7344261105	0	0	0.2565359477	0.1141600347	778.608959372	0	0	0	0	11	0	0.622	1	3	1	-3.9	-3.5	0.21805	0.85982	0.28057	0.47701	0.67587	0.74038	0.84549	0.85379	0.34089
K76P	-0.0586839863	0	0	0.2565359477	0.1141600347	778.608959372	0	0	0	0	11	-1	0.622	1	3	-3	-3.9	-1.6	0.56437	0.72725	0.27681	0.61988	0.74454	0.60384	0.77073	0.76533	0.45365
K76Q	0.9865128127	0	0	0.2565359477	0.1141600347	778.608959372	0	0	0	0	11	1	0.622	1	3	0	-3.9	-3.5	0.59634	0.79861	0.34417	0.42284	0.69424	0.79538	0.91064	0.90189	0.45494
K76R	0.8912456466	0	0	0.2565359477	0.1141600347	778.608959372	0	0	0	0	11	2	0.622	1	3	3	-3.9	-4.5	0.60889	0.87356	0.35958	0.52852	0.64713	0.93756	0.99699	1.0048	0.44925
K76S	0.7559849256	0	0	0.2565359477	0.1141600347	778.608959372	0	0	0	0	11	0	0.622	1	3	-1	-3.9	-0.8	0.60874	0.95388	0.35499	0.35872	0.7957	0.68711	0.88674	0.87175	0.47542
K76T	0.7415974759	0	0	0.2565359477	0.1141600347	778.608959372	0	0	0	0	11	-1	0.622	1	3	0	-3.9	-0.7	0.55425	0.95083	0.36018	0.53978	0.7704	0.6495	0.83464	0.83129	0.51561
K76V	0.9358034072	0	0	0.2565359477	0.1141600347	778.608959372	0	0	0	0	11	-2	0.622	1	3	-1	-3.9	4.2	0.53926	0.956	0.36902	0.50196	0.86769	0.74231	0.88181	0.89094	0.37281
K76W	0.856774353	0	0	0.2565359477	0.1141600347	778.608959372	0	0	0	0	11	-3	0.622	1	3	-3	-3.9	-0.9	0.61038	1.0098	0.3454	0.49589	0.70791	0.5344	0.66884	0.69759	0.54702
K76Y	0.5647482195	0	0	0.2565359477	0.1141600347	778.608959372	0	0	0	0	11	-2	0.622	1	3	2	-3.9	-1.3	0.59887	1.007	0.41648	0.45986	0.67754	0.59246	0.76134	0.77782	0.59055
F77A	-0.1660706908	1	2	0.795751634	0.4108035028	708.651829343	9	154.057741948	0.0040322581	0.2285893835	17	-2	0.027	1	8	-5	2.8	1.8	0.58539	0.91471	0.40203	0.4431	0.074675	-0.05811	-0.06865	-0.11511	0.43517
F77C	0.0148920223	1	2	0.795751634	0.4108035028	708.651829343	9	154.057741948	0.0040322581	0.2285893835	17	-2	0.027	1	8	4	2.8	2.5	0.6264	0.81122	0.33441	0.58502	0.084414	0.057122	0.044969	0.085498	0.63229
F77D	-0.2247873801	1	2	0.795751634	0.4108035028	708.651829343	9	154.057741948	0.0040322581	0.2285893835	17	-3	0.027	1	8	-7	2.8	-3.5	0.57907	0.66443	0.37452	0.56633	-0.040133	-0.13549	-0.11204	-0.14554	0.57557
F77E	0.0175806159	1	2	0.795751634	0.4108035028	708.651829343	9	154.057741948	0.0040322581	0.2285893835	17	-3	0.027	1	8	-6	2.8	-3.5	0.68186	0.75106	0.17224	0.71518	-0.02797	-0.12795	-0.10866	-0.134	0.31204
F77G	-0.3445228542	1	2	0.795751634	0.4108035028	708.651829343	9	154.057741948	0.0040322581	0.2285893835	17	-3	0.027	1	8	-6	2.8	-0.4	0.6891	0.54622	0.20938	0.5719	0.03393	-0.08362	-0.08803	-0.13221	0.51435
F77H	-0.0912135977	1	2	0.795751634	0.4108035028	708.651829343	9	154.057741948	0.0040322581	0.2285893835	17	-1	0.027	1	8	-4	2.8	-3.2	0.54647	0.48191	0.77195	0.60065	0.062842	-0.035917	-0.090827	-0.12161	0.52812
F77I	0.0536235031	1	2	0.795751634	0.4108035028	708.651829343	9	154.057741948	0.0040322581	0.2285893835	17	0	0.027	1	8	-1	2.8	4.5	0.60232	0.83152	0.76121	0.47135	0.061731	0.040519	0.041444	0.03255	0.54725
F77K	-0.0417680124	1	2	0.795751634	0.4108035028	708.651829343	9	154.057741948	0.0040322581	0.2285893835	17	-3	0.027	1	8	-6	2.8	-3.9	0.68697	0.50174	0.88971	0.56217	-0.036458	-0.13527	-0.11266	-0.13399	0.6854
F77L	0.2606619178	1	2	0.795751634	0.4108035028	708.651829343	9	154.057741948	0.0040322581	0.2285893835	17	0	0.027	1	8	0	2.8	3.8	0.27413	0.63114	0.82216	0.44448	0.063521	0.079561	0.04805	0.052847	0.4262
F77M	0.0861723262	1	2	0.795751634	0.4108035028	708.651829343	9	154.057741948	0.0040322581	0.2285893835	17	0	0.027	1	8	3	2.8	1.9	0.13476	0.61615	0.81517	0.52235	0.087879	0.2032	0.083703	0.11058	0.70538
F77N	-0.1886010609	1	2	0.795751634	0.4108035028	708.651829343	9	154.057741948	0.0040322581	0.2285893835	17	-3	0.027	1	8	-6	2.8	-3.5	0.16136	0.46988	0.71795	0.6215	-0.02797	-0.12795	-0.10866	-0.134	0.75673
F77P	-0.0386579381	1	2	0.795751634	0.4108035028	708.651829343	9	154.057741948	0.0040322581	0.2285893835	17	-4	0.027	1	8	-7	2.8	-1.6	0.54692	0.60761	0.81883	0.55965	-0.023446	-0.11198	-0.085446	-0.1282	0.60219
F77Q	-0.1667859069	1	2	0.795751634	0.4108035028	708.651829343	9	154.057741948	0.0040322581	0.2285893835	17	-3	0.027	1	8	-6	2.8	-3.5	0.13179	0.41234	0.69707	0.52799	-0.02797	-0.12795	-0.10866	-0.134	0.79059
F77R	-0.0086616361	1	2	0.795751634	0.4108035028	708.651829343	9	154.057741948	0.0040322581	0.2285893835	17	-3	0.027	1	8	-6	2.8	-4.5	0.5165	0.75621	0.76535	0.34732	-0.048995	-0.14622	-0.11905	-0.1343	0.71936
F77S	-0.0517775722	1	2	0.795751634	0.4108035028	708.651829343	9	154.057741948	0.0040322581	0.2285893835	17	-2	0.027	1	8	-5	2.8	-0.8	0.51684	0.60657	0.83966	0.63697	0.053436	-0.056712	-0.085463	-0.12806	0.39173
F77T	0.2054661084	1	2	0.795751634	0.4108035028	708.651829343	9	154.057741948	0.0040322581	0.2285893835	17	-2	0.027	1	8	-5	2.8	-0.7	0.050371	0.6865	0.68448	0.57093	0.054525	-0.055924	-0.084806	-0.12756	0.044017
F77V	-0.0340529761	1	2	0.795751634	0.4108035028	708.651829343	9	154.057741948	0.0040322581	0.2285893835	17	-1	0.027	1	8	-2	2.8	4.2	0.12723	0.54145	0.78108	0.56932	0.073719	-0.026405	-0.0036663	-0.021712	-0.072014
F77W	-0.1182333196	1	2	0.795751634	0.4108035028	708.651829343	9	154.057741948	0.0040322581	0.2285893835	17	1	0.027	1	8	-3	2.8	-0.9	0.2456	0.69009	0.64632	0.43772	0.11161	0.15502	-0.01463	-0.072951	-0.10016
F77Y	0.0120826833	1	2	0.795751634	0.4108035028	708.651829343	9	154.057741948	0.0040322581	0.2285893835	17	3	0.027	1	8	3	2.8	-1.3	0.24892	0.62135	0.80063	0.46991	0.19646	0.60032	0.19324	0.18496	0.20084
E78A	0.7148531873	0	0	0.204248366	0.0476512019	969.092508042	0	0	0	0	7	-1	0.625	0	1	-2	-3.5	1.8	0.42186	0.4737	0.77467	-0.012729	0.78502	0.62228	0.67771	0.69323	-0.08025
E78C	0.2853770538	0	0	0.204248366	0.0476512019	969.092508042	0	0	0	0	7	-4	0.625	0	1	1	-3.5	2.5	0.4523	0.46708	0.81444	0.13433	0.5658	0.52153	0.5418	0.49303	0.18718
E78D	0.8104521916	0	0	0.204248366	0.0476512019	969.092508042	0	0	0	0	7	2	0.625	0	1	-2	-3.5	-3.5	0.57203	0.50728	0.67927	-0.28833	0.80437	0.82269	0.75664	0.74146	-0.12469
E78G	0.9258943042	0	0	0.204248366	0.0476512019	969.092508042	0	0	0	0	7	-2	0.625	0	1	-4	-3.5	-0.4	0.58178	0.74667	0.68692	-0.20444	0.73046	0.56835	0.5721	0.60051	0.015287
E78H	0.8619277761	0	0	0.204248366	0.0476512019	969.092508042	0	0	0	0	7	0	0.625	0	1	1	-3.5	-3.2	0.60509	0.73078	0.77191	0.50587	0.70846	0.6965	0.70659	0.64855	-0.09241
E78I	0.6132218246	0	0	0.204248366	0.0476512019	969.092508042	0	0	0	0	7	-3	0.625	0	1	1	-3.5	4.5	-0.01756	0.98466	0.7759	-0.18362	0.62552	0.58586	0.59275	0.54579	-0.011812
E78K	0.7980807967	0	0	0.204248366	0.0476512019	969.092508042	0	0	0	0	7	1	0.625	0	1	1	-3.5	-3.9	0.43417	0.71939	0.88941	0.19794	0.72269	0.7549	0.7418	0.68871	0.19519
E78L	0.6099226987	0	0	0.204248366	0.0476512019	969.092508042	0	0	0	0	7	-3	0.625	0	1	2	-3.5	3.8	0.049977	0.85181	0.77566	0.15873	0.60274	0.57948	0.6049	0.53787	0.38561
E78M	0.8578357459	0	0	0.204248366	0.0476512019	969.092508042	0	0	0	0	7	-2	0.625	0	1	0	-3.5	1.9	0.038988	0.83583	0.80158	-0.21603	0.70583	0.58681	0.64456	0.62556	0.020687
E78N	0.949191746	0	0	0.204248366	0.0476512019	969.092508042	0	0	0	0	7	0	0.625	0	1	-2	-3.5	-3.5	0.15542	0.68184	0.77058	0.14157	0.74387	0.70684	0.65992	0.63466	0.11395
E78P	-0.0057632502	0	0	0.204248366	0.0476512019	969.092508042	0	0	0	0	7	-1	0.625	0	1	-1	-3.5	-1.6	0.51518	0.83449	0.75591	-0.20444	0.74427	0.63111	0.65671	0.62755	0.11395
E78Q	0.7465336618	0	0	0.204248366	0.0476512019	969.092508042	0	0	0	0	7	2	0.625	0	1	0	-3.5	-3.5	0.60509	0.63646	0.76314	-0.22692	0.78159	0.81956	0.78914	0.75275	-0.069407
E78R	0.8626123459	0	0	0.204248366	0.0476512019	969.092508042	0	0	0	0	7	0	0.625	0	1	0	-3.5	-4.5	0.66119	0.95093	0.75254	-0.12826	0.68269	0.72367	0.67027	0.62472	0.06655
E78S	0.6904711198	0	0	0.204248366	0.0476512019	969.092508042	0	0	0	0	7	0	0.625	0	1	-2	-3.5	-0.8	0.56372	0.86382	0.84329	-0.23181	0.81187	0.67158	0.70726	0.69479	0.062314
E78T	0.6099163881	0	0	0.204248366	0.0476512019	969.092508042	0	0	0	0	7	-1	0.625	0	1	2	-3.5	-0.7	0.51674	0.88956	0.7878	-0.10967	0.69497	0.627	0.70089	0.63203	0.10531
E78V	0.6966930708	0	0	0.204248366	0.0476512019	969.092508042	0	0	0	0	7	-2	0.625	0	1	0	-3.5	4.2	0.06607	0.76103	0.80104	-0.10584	0.69686	0.61928	0.64668	0.62821	0.10094
E78W	0.7008958765	0	0	0.204248366	0.0476512019	969.092508042	0	0	0	0	7	-3	0.625	0	1	-4	-3.5	-0.9	0.18687	0.90859	0.7267	0.15164	0.65369	0.55283	0.51958	0.5485	0.14491
E78Y	0.3490238959	0	0	0.204248366	0.0476512019	969.092508042	0	0	0	0	7	-2	0.625	0	1	-1	-3.5	-1.3	0.30645	0.82963	0.82749	0.34624	0.69642	0.59264	0.60978	0.58744	0.14839
P79A	0.7285000844	0	0	0.6160130719	0.395619207	1014.95446736	11	196.75747859	0.0041493776	0.2602178144	6	-1	0.784	0	0	-2	-1.6	1.8	0.67516	0.6974	0.79167	0.25072	0.77809	0.903	0.92517	0.9444	-0.14208
P79C	0.9060678084	0	0	0.6160130719	0.395619207	1014.95446736	11	196.75747859	0.0041493776	0.2602178144	6	-3	0.784	0	0	1	-1.6	2.5	0.49494	0.66751	0.76603	0.085704	0.68179	0.8329	0.84453	0.84291	-0.055718
P79D	0.9617233493	0	0	0.6160130719	0.395619207	1014.95446736	11	196.75747859	0.0041493776	0.2602178144	6	-1	0.784	0	0	-3	-1.6	-3.5	0.57505	0.73271	0.71822	0.086242	0.65929	0.86844	0.9079	0.92594	0.55466
P79E	0.9102436824	0	0	0.6160130719	0.395619207	1014.95446736	11	196.75747859	0.0041493776	0.2602178144	6	-1	0.784	0	0	-2	-1.6	-3.5	0.73197	0.31987	0.73945	0.086242	0.67776	0.88336	0.90707	0.92279	0.55678
P79F	0.7976779127	0	0	0.6160130719	0.395619207	1014.95446736	11	196.75747859	0.0041493776	0.2602178144	6	-4	0.784	0	0	-5	-1.6	2.8	0.58399	0.29641	0.43768	0.0038926	0.60424	0.75043	0.79023	0.79957	0.5513
P79G	0.9520439336	0	0	0.6160130719	0.395619207	1014.95446736	11	196.75747859	0.0041493776	0.2602178144	6	-2	0.784	0	0	-2	-1.6	-0.4	0.55135	0.27265	0.37522	0.08983	0.67952	0.91777	0.89542	0.89633	0.48833
P79H	0.7936453437	0	0	0.6160130719	0.395619207	1014.95446736	11	196.75747859	0.0041493776	0.2602178144	6	-2	0.784	0	0	1	-1.6	-3.2	0.57268	0.32092	0.43214	0.0017567	0.64222	0.90412	0.87009	0.86066	0.43773
P79I	0.8216930441	0	0	0.6160130719	0.395619207	1014.95446736	11	196.75747859	0.0041493776	0.2602178144	6	-3	0.784	0	0	-4	-1.6	4.5	0.60037	0.63092	0.43214	0.12962	0.70528	0.70069	0.80525	0.81422	0.42652
P79K	0.893357941	0	0	0.6160130719	0.395619207	1014.95446736	11	196.75747859	0.0041493776	0.2602178144	6	-1	0.784	0	0	-2	-1.6	-3.9	0.61357	0.26993	0.34484	0.075935	0.67065	0.86776	0.90149	0.91851	0.41655
P79L	0.7687219641	0	0	0.6160130719	0.395619207	1014.95446736	11	196.75747859	0.0041493776	0.2602178144	6	-3	0.784	0	0	-4	-1.6	3.8	0.54909	0.53837	0.41497	0.11593	0.69304	0.73656	0.81614	0.82623	0.33867
P79M	0.9470641382	0	0	0.6160130719	0.395619207	1014.95446736	11	196.75747859	0.0041493776	0.2602178144	6	-2	0.784	0	0	-4	-1.6	1.9	0.67041	0.37425	0.39664	0.13949	0.70709	0.84347	0.877	0.89592	0.40204
P79N	0.7563371642	0	0	0.6160130719	0.395619207	1014.95446736	11	196.75747859	0.0041493776	0.2602178144	6	-2	0.784	0	0	1	-1.6	-3.5	0.72577	0.32062	0.35423	0.067509	0.6367	0.89567	0.86729	0.857	0.38762
P79Q	0.9983731791	0	0	0.6160130719	0.395619207	1014.95446736	11	196.75747859	0.0041493776	0.2602178144	6	-1	0.784	0	0	-2	-1.6	-3.5	0.5937	0.37415	0.42868	0.086242	0.67776	0.88336	0.90707	0.92279	0.42126
P79R	0.8034377511	0	0	0.6160130719	0.395619207	1014.95446736	11	196.75747859	0.0041493776	0.2602178144	6	-2	0.784	0	0	-2	-1.6	-4.5	0.6343	0.32092	0.3622	-0.031074	0.58158	0.83636	0.86273	0.86324	0.31694
P79S	0.8888971486	0	0	0.6160130719	0.395619207	1014.95446736	11	196.75747859	0.0041493776	0.2602178144	6	-1	0.784	0	0	1	-1.6	-0.8	0.70042	0.27097	0.38465	0.16905	0.75533	0.9689	0.92993	0.93834	0.22072
P79T	0.9525195512	0	0	0.6160130719	0.395619207	1014.95446736	11	196.75747859	0.0041493776	0.2602178144	6	-1	0.784	0	0	6	-1.6	-0.7	0.49917	0.37236	0.53077	0.19371	0.7439	0.96309	0.92605	0.9364	0.11855
P79V	0.8420976668	0	0	0.6160130719	0.395619207	1014.95446736	11	196.75747859	0.0041493776	0.2602178144	6	-2	0.784	0	0	-3	-1.6	4.2	0.49394	0.31985	0.43214	-0.095589	0.75684	0.75505	0.85358	0.86818	0.26625
P79W	0.8545426478	0	0	0.6160130719	0.395619207	1014.95446736	11	196.75747859	0.0041493776	0.2602178144	6	-4	0.784	0	0	-5	-1.6	-0.9	0.53125	0.32028	0.38283	-0.026821	0.49777	0.85149	0.81589	0.82485	0.29733
P79Y	0.6867018862	0	0	0.6160130719	0.395619207	1014.95446736	11	196.75747859	0.0041493776	0.2602178144	6	-3	0.784	0	0	-4	-1.6	-1.3	0.67218	0.32023	0.4469	0.98736	0.56579	0.87749	0.85377	0.85697	0.1502
P80A	0.9994807366	0	0	0.3807189542	0.1924309667	948.564874569	0	0	0	0	9	-1	0.63	0	2	0	-1.6	1.8	0.56705	0.37423	0.36371	0.84152	0.50369	0.52342	0.69615	0.76088	0.0099939
P80C	0.1821076078	0	0	0.3807189542	0.1924309667	948.564874569	0	0	0	0	9	-3	0.63	0	2	-1	-1.6	2.5	0.54609	0.56427	0.34634	0.65619	0.37853	0.42147	0.56464	0.61093	0.10825
P80D	0.8195713723	0	0	0.3807189542	0.1924309667	948.564874569	0	0	0	0	9	-1	0.63	0	2	-2	-1.6	-3.5	0.46488	0.24642	0.37728	0.7019	0.45202	0.58035	0.51463	0.67325	0.072041
P80E	0.6639518189	0	0	0.3807189542	0.1924309667	948.564874569	0	0	0	0	9	-1	0.63	0	2	-1	-1.6	-3.5	0.66721	0.13326	0.60552	0.75548	0.44562	0.59578	0.55757	0.69923	0.11589
P80F	0.7867874752	0	0	0.3807189542	0.1924309667	948.564874569	0	0	0	0	9	-4	0.63	0	2	-3	-1.6	2.8	0.54881	0.26535	0.4602	0.76441	0.33042	0.37387	0.46345	0.52408	0.12758
P80G	0.8743928205	0	0	0.3807189542	0.1924309667	948.564874569	0	0	0	0	9	-2	0.63	0	2	3	-1.6	-0.4	0.48025	0.26535	0.44842	0.55758	0.36055	0.54858	0.69414	0.69122	-0.0091687
P80H	0.8443966579	0	0	0.3807189542	0.1924309667	948.564874569	0	0	0	0	9	-2	0.63	0	2	2	-1.6	-3.2	0.67407	0.08284	0.51064	0.82776	0.34298	0.61649	0.64085	0.68638	0.10465
P80I	0.3148325103	0	0	0.3807189542	0.1924309667	948.564874569	0	0	0	0	9	-3	0.63	0	2	1	-1.6	4.5	0.66656	0.19646	0.37809	0.72838	0.34908	0.418	0.61974	0.56821	0.125
P80K	0.6523750342	0	0	0.3807189542	0.1924309667	948.564874569	0	0	0	0	9	-1	0.63	0	2	1	-1.6	-3.9	0.54003	0.20837	0.44939	0.80108	0.41242	0.63046	0.62799	0.7288	0.11729
P80L	0.4304356298	0	0	0.3807189542	0.1924309667	948.564874569	0	0	0	0	9	-3	0.63	0	2	-2	-1.6	3.8	0.49849	0.13	0.34784	0.82733	0.39446	0.39788	0.54496	0.58656	0.24269
P80M	0.9960022759	0	0	0.3807189542	0.1924309667	948.564874569	0	0	0	0	9	-2	0.63	0	2	-1	-1.6	1.9	0.58065	0.26603	0.42053	0.76403	0.45004	0.46341	0.60969	0.6856	0.02654
P80N	0.9380364879	0	0	0.3807189542	0.1924309667	948.564874569	0	0	0	0	9	-2	0.63	0	2	-1	-1.6	-3.5	0.27016	0.13122	0.55792	0.60695	0.37628	0.59247	0.52604	0.64678	0.21051
P80Q	0.5524359642	0	0	0.3807189542	0.1924309667	948.564874569	0	0	0	0	9	-1	0.63	0	2	-1	-1.6	-3.5	-0.13711	0.19489	0.40371	0.67964	0.44562	0.59578	0.55757	0.69923	-0.094925
P80R	0.7067407731	0	0	0.3807189542	0.1924309667	948.564874569	0	0	0	0	9	-2	0.63	0	2	0	-1.6	-4.5	-0.051234	0.18493	0.46709	0.5192	0.3408	0.63402	0.5515	0.65421	-0.014718
P80S	0.6311083719	0	0	0.3807189542	0.1924309667	948.564874569	0	0	0	0	9	-1	0.63	0	2	0	-1.6	-0.8	0.5008	0.26535	0.53393	0.89467	0.48866	0.55224	0.6495	0.74615	0.57069
P80T	0.8599267035	0	0	0.3807189542	0.1924309667	948.564874569	0	0	0	0	9	-1	0.63	0	2	-1	-1.6	-0.7	-0.088738	0.21148	0.33894	0.81878	0.5038	0.53589	0.61687	0.73523	0.42504
P80V	0.2970764677	0	0	0.3807189542	0.1924309667	948.564874569	0	0	0	0	9	-2	0.63	0	2	-1	-1.6	4.2	0.23198	0.25604	0.48045	0.50006	0.44777	0.44739	0.63317	0.66109	0.53017
P80W	0.9973467326	0	0	0.3807189542	0.1924309667	948.564874569	0	0	0	0	9	-4	0.63	0	2	-1	-1.6	-0.9	-0.061486	0.19196	0.34698	0.57237	0.26581	0.50669	0.50318	0.5583	0.43436
P80Y	0.9715158689	0	0	0.3807189542	0.1924309667	948.564874569	0	0	0	0	9	-3	0.63	0	2	-3	-1.6	-1.3	0.22996	0.093757	0.59666	0.2209	0.35855	0.491	0.45169	0.5786	0.47996
L81A	0.1812890163	0	0	0.4183006536	0.2351869304	746.918772512	0	0	0	0	13	-1	0.027	0	0	-3	3.8	1.8	-0.1073	0.14626	0.42692	0.058143	-0.024432	0.13796	0.19105	0.23752	0.5428
L81C	0.1144513939	0	0	0.4183006536	0.2351869304	746.918772512	0	0	0	0	13	-1	0.027	0	0	4	3.8	2.5	0.032969	0.4724	0.22309	-0.0059365	-0.097591	0.041393	0.41375	0.32594	0.51007
L81D	-0.0782888005	0	0	0.4183006536	0.2351869304	746.918772512	0	0	0	0	13	-4	0.027	0	0	-4	3.8	-3.5	-0.075513	0.37559	0.31092	-0.11419	-0.15711	0.057081	-0.1848	-0.17844	0.54624
L81E	-0.1968390747	0	0	0.4183006536	0.2351869304	746.918772512	0	0	0	0	13	-3	0.027	0	0	-3	3.8	-3.5	0.024705	0.32436	0.46051	0.12528	-0.10018	0.040421	-0.12757	-0.11063	0.6303
L81F	0.2664421586	0	0	0.4183006536	0.2351869304	746.918772512	0	0	0	0	13	0	0.027	0	0	-1	3.8	2.8	0.027293	0.30237	0.25561	0.10325	0.042197	0.17293	0.37093	0.40302	0.51144
L81G	0.03057228	0	0	0.4183006536	0.2351869304	746.918772512	0	0	0	0	13	-4	0.027	0	0	-5	3.8	-0.4	0.2314	0.43668	0.21629	0.1085	-0.18798	0.048918	-0.10502	-0.092199	0.38985
L81H	-0.1642386909	0	0	0.4183006536	0.2351869304	746.918772512	0	0	0	0	13	-3	0.027	0	0	2	3.8	-3.2	0.30442	0.33372	0.21495	-0.11688	-0.13035	-0.029264	0.045354	-0.017355	0.47771
L81I	0.9612181038	0	0	0.4183006536	0.2351869304	746.918772512	0	0	0	0	13	2	0.027	0	0	3	3.8	4.5	0.34646	0.28991	0.25779	-0.039281	0.22135	0.273	0.72324	0.68811	0.55976
L81K	0.0225178627	0	0	0.4183006536	0.2351869304	746.918772512	0	0	0	0	13	-2	0.027	0	0	-2	3.8	-3.9	0.14006	0.31397	0.2577	-0.12504	-0.023854	0.041029	-0.07466	-0.0464	0.13301
L81M	0.660526786	0	0	0.4183006536	0.2351869304	746.918772512	0	0	0	0	13	2	0.027	0	0	2	3.8	1.9	0.14006	0.30431	0.28312	0.11666	0.24399	0.31806	0.59685	0.60968	0.056601
L81N	-0.1732456385	0	0	0.4183006536	0.2351869304	746.918772512	0	0	0	0	13	-3	0.027	0	0	-3	3.8	-3.5	0.21549	0.45367	0.23671	0.091931	-0.10018	0.040421	-0.12757	-0.11063	0.16374
L81P	0.0993472413	0	0	0.4183006536	0.2351869304	746.918772512	0	0	0	0	13	-3	0.027	0	0	2	3.8	-1.6	0.28703	0.4343	0.2786	-0.1448	-0.17269	-0.04707	0.094175	0.029581	0.49743
L81Q	-0.0867243351	0	0	0.4183006536	0.2351869304	746.918772512	0	0	0	0	13	-2	0.027	0	0	-2	3.8	-3.5	0.40138	0.29633	0.30874	-0.097803	-0.031874	0.039036	-0.059888	-0.030757	0.13994
L81R	0.0409476732	0	0	0.4183006536	0.2351869304	746.918772512	0	0	0	0	13	-2	0.027	0	0	4	3.8	-4.5	0.11105	0.25231	0.45261	0.1592	-0.018648	-0.015027	0.11134	0.032592	0.50393
L81S	0.0172940466	0	0	0.4183006536	0.2351869304	746.918772512	0	0	0	0	13	-2	0.027	0	0	-3	3.8	-0.8	0.38915	0.41529	0.3539	0.0009227	-0.073287	0.060583	0.017834	0.059174	0.15353
L81T	0.0444786332	0	0	0.4183006536	0.2351869304	746.918772512	0	0	0	0	13	-1	0.027	0	0	-2	3.8	-0.7	0.40968	0.25632	0.18107	-0.027439	0.00066771	0.095209	0.10891	0.1606	0.21763
L81V	0.7586627177	0	0	0.4183006536	0.2351869304	746.918772512	0	0	0	0	13	1	0.027	0	0	0	3.8	4.2	0.14006	0.26891	0.21989	-0.011972	0.13092	0.21722	0.5423	0.55609	0.15353
L81W	-0.0603786618	0	0	0.4183006536	0.2351869304	746.918772512	0	0	0	0	13	-2	0.027	0	0	-4	3.8	-0.9	-0.024919	0.38884	0.37776	-0.057077	-0.065314	0.075412	-0.015728	0.031582	0.44866
L81Y	-0.047637518	0	0	0.4183006536	0.2351869304	746.918772512	0	0	0	0	13	-1	0.027	0	0	-3	3.8	-1.3	0.37581	0.37545	0.30697	-0.0036681	0.014091	0.10151	0.053004	0.10945	0.49021
F82A	0.0305635515	0	0	0.3986928105	0.2328141044	817.778941663	1	0	0.0030864198	0.009342996	12	-2	0.167	0	5	-2	2.8	1.8	0.48333	0.27368	0.33569	-0.092968	0.20111	0.47265	0.078032	0.078271	0.81903
F82C	0.0705653178	0	0	0.3986928105	0.2328141044	817.778941663	1	0	0.0030864198	0.009342996	12	-2	0.167	0	5	-1	2.8	2.5	0.0028146	0.32105	0.35897	0.071972	0.18849	0.47396	0.11765	0.099869	0.66822
F82D	-0.0229073161	0	0	0.3986928105	0.2328141044	817.778941663	1	0	0.0030864198	0.009342996	12	-3	0.167	0	5	-4	2.8	-3.5	0.086067	0.35913	0.29689	-0.022034	0.18244	0.23096	-0.1283	-0.11374	0.64807
F82E	0.1022910263	0	0	0.3986928105	0.2328141044	817.778941663	1	0	0.0030864198	0.009342996	12	-3	0.167	0	5	-3	2.8	-3.5	0.33889	0.19996	0.33963	0.11365	0.1765	0.21728	-0.099415	-0.10044	0.67568
F82G	0.0701800394	0	0	0.3986928105	0.2328141044	817.778941663	1	0	0.0030864198	0.009342996	12	-3	0.167	0	5	-4	2.8	-0.4	0.5918	0.30813	0.31734	0.18658	0.1452	0.378	-0.046106	-0.021413	0.67677
F82H	0.2505205474	0	0	0.3986928105	0.2328141044	817.778941663	1	0	0.0030864198	0.009342996	12	-1	0.167	0	5	3	2.8	-3.2	0.61841	0.26729	0.31416	-0.10103	0.28613	0.33769	0.13557	0.063261	0.6581
F82I	0.0431576974	0	0	0.3986928105	0.2328141044	817.778941663	1	0	0.0030864198	0.009342996	12	0	0.167	0	5	-1	2.8	4.5	0.17446	0.20683	0.35549	-0.011972	0.38156	0.56634	0.23518	0.20086	0.78325
F82K	-0.0582627094	0	0	0.3986928105	0.2328141044	817.778941663	1	0	0.0030864198	0.009342996	12	-3	0.167	0	5	-2	2.8	-3.9	0.60772	0.38671	0.36758	-0.1246	0.17915	0.178	-0.084006	-0.10122	0.71576
F82L	0.1738662166	0	0	0.3986928105	0.2328141044	817.778941663	1	0	0.0030864198	0.009342996	12	0	0.167	0	5	-1	2.8	3.8	0.19685	0.19565	0.43442	0.071903	0.36763	0.59212	0.22638	0.20047	0.81659
F82M	0.1427265947	0	0	0.3986928105	0.2328141044	817.778941663	1	0	0.0030864198	0.009342996	12	0	0.167	0	5	0	2.8	1.9	0.5896	0.29634	0.31431	0.075321	0.32761	0.64841	0.22874	0.20154	0.79304
F82N	-0.0832512444	0	0	0.3986928105	0.2328141044	817.778941663	1	0	0.0030864198	0.009342996	12	-3	0.167	0	5	1	2.8	-3.5	0.1881	0.35732	0.35897	0.13438	0.13489	0.16131	0.012071	-0.036979	0.55452
F82P	-0.0174665447	0	0	0.3986928105	0.2328141044	817.778941663	1	0	0.0030864198	0.009342996	12	-4	0.167	0	5	0	2.8	-1.6	0.30968	0.25869	0.30375	-0.18187	0.011379	0.2338	0.020949	-0.017708	0.64447
F82Q	-0.020538524	0	0	0.3986928105	0.2328141044	817.778941663	1	0	0.0030864198	0.009342996	12	-3	0.167	0	5	-1	2.8	-3.5	0.48442	0.3401	0.37737	-0.11712	0.15884	0.18868	-0.042968	-0.068954	-0.021129
F82R	-0.2450347356	0	0	0.3986928105	0.2328141044	817.778941663	1	0	0.0030864198	0.009342996	12	-3	0.167	0	5	-3	2.8	-4.5	0.49712	0.25584	0.37779	0.19426	0.20052	0.15475	-0.13436	-0.14152	-0.22514
F82S	-0.1023328405	0	0	0.3986928105	0.2328141044	817.778941663	1	0	0.0030864198	0.009342996	12	-2	0.167	0	5	-2	2.8	-0.8	0.70785	0.39554	0.32999	0.13765	0.20368	0.41258	0.029058	0.030846	-0.21677
F82T	0.1042459225	0	0	0.3986928105	0.2328141044	817.778941663	1	0	0.0030864198	0.009342996	12	-2	0.167	0	5	-2	2.8	-0.7	0.20237	0.24519	0.26415	0.11315	0.2024	0.41677	0.031439	0.033521	-0.14173
F82V	0.0059609009	0	0	0.3986928105	0.2328141044	817.778941663	1	0	0.0030864198	0.009342996	12	-1	0.167	0	5	2	2.8	4.2	0.1497	0.1625	0.29596	0.31385	0.22225	0.53437	0.27053	0.18659	-0.067182
F82W	0.5698405556	0	0	0.3986928105	0.2328141044	817.778941663	1	0	0.0030864198	0.009342996	12	1	0.167	0	5	4	2.8	-0.9	0.20213	0.23399	0.51792	0.10013	0.38861	0.76155	0.33164	0.23502	-0.22608
F82Y	0.1688879903	0	0	0.3986928105	0.2328141044	817.778941663	1	0	0.0030864198	0.009342996	12	3	0.167	0	5	2	2.8	-1.3	0.49688	0.15246	0.45366	0.10594	0.6048	0.98609	0.35653	0.28489	0.15629
H83A	0.0078488969	3	1	0.8333333333	0.4618171518	741.686411509	15	172.497020291	0.0041152263	0.3711235224	15	-2	0	0	7	-2	-3.2	1.8	0.63521	0.022961	0.45025	0.10775	0.00875	0.069362	-0.019677	-0.009356	-0.21677
H83C	-0.0169114015	3	1	0.8333333333	0.4618171518	741.686411509	15	172.497020291	0.0041152263	0.3711235224	15	-3	0	0	7	3	-3.2	2.5	0.51014	-0.028695	0.57711	0.1321	-0.013397	0.20322	-0.070605	-0.10514	-0.2416
H83D	0.052209725	3	1	0.8333333333	0.4618171518	741.686411509	15	172.497020291	0.0041152263	0.3711235224	15	-1	0	0	7	-2	-3.2	-3.5	0.40723	0.057729	0.43965	0.17241	0.058252	-0.0013797	-0.039149	-0.018999	-0.21677
H83E	-0.2468626563	3	1	0.8333333333	0.4618171518	741.686411509	15	172.497020291	0.0041152263	0.3711235224	15	0	0	0	7	1	-3.2	-3.5	0.75267	0.019894	0.45487	0.1835	0.13559	0.062819	-0.11089	-0.11785	-0.24012
H83G	0.0020509761	3	1	0.8333333333	0.4618171518	741.686411509	15	172.497020291	0.0041152263	0.3711235224	15	-2	0	0	7	-4	-3.2	-0.4	0.31395	0.021858	0.46607	0.20275	-0.009409	0.0081213	0.0022011	0.041567	-0.077474
H83K	0.1066053971	3	1	0.8333333333	0.4618171518	741.686411509	15	172.497020291	0.0041152263	0.3711235224	15	-1	0	0	7	-1	-3.2	-3.9	0.37456	0.076681	0.44536	0.14688	0.070388	0.015749	-0.057746	-0.043185	0.11344
H83L	0.016451416	3	1	0.8333333333	0.4618171518	741.686411509	15	172.497020291	0.0041152263	0.3711235224	15	-3	0	0	7	-4	-3.2	3.8	0.36108	0.058172	0.48012	0.31843	-0.014182	0.024283	0.011786	0.026786	0.46811
H83M	-0.0464763946	3	1	0.8333333333	0.4618171518	741.686411509	15	172.497020291	0.0041152263	0.3711235224	15	-2	0	0	7	0	-3.2	1.9	0.48086	0.10603	0.51347	0.45553	0.017291	0.12333	-0.044099	-0.054261	0.66309
H83P	-0.0505460842	3	1	0.8333333333	0.4618171518	741.686411509	15	172.497020291	0.0041152263	0.3711235224	15	-2	0	0	7	1	-3.2	-1.6	0.68786	0.060808	0.51367	0.21843	0.022827	0.11145	-0.06689	-0.073297	0.58772
H83Q	0.010115022	3	1	0.8333333333	0.4618171518	741.686411509	15	172.497020291	0.0041152263	0.3711235224	15	0	0	0	7	0	-3.2	-3.5	0.57389	0.14076	0.48143	0.13063	0.12535	0.036493	-0.092741	-0.089515	0.57402
H83R	-0.0984182244	3	1	0.8333333333	0.4618171518	741.686411509	15	172.497020291	0.0041152263	0.3711235224	15	0	0	0	7	0	-3.2	-4.5	0.54791	0.12471	0.59481	0.17967	0.13714	0.020831	-0.097082	-0.090888	0.6441
H83S	-0.0568069584	3	1	0.8333333333	0.4618171518	741.686411509	15	172.497020291	0.0041152263	0.3711235224	15	-1	0	0	7	-2	-3.2	-0.8	0.72404	-0.031625	0.65753	0.050532	0.043661	0.032896	-0.037064	-0.021327	0.69022
H83V	0.0097156023	3	1	0.8333333333	0.4618171518	741.686411509	15	172.497020291	0.0041152263	0.3711235224	15	-3	0	0	7	-2	-3.2	4.2	0.27306	0.015696	0.55366	0.067361	-0.0023181	0.072493	-0.0091765	-0.015256	0.65966
H83W	-0.0116484883	3	1	0.8333333333	0.4618171518	741.686411509	15	172.497020291	0.0041152263	0.3711235224	15	-2	0	0	7	-4	-3.2	-0.9	0.46967	0.26326	0.49772	0.61057	-0.0094138	0.0051252	0.0035118	0.041919	0.64018
H83Y	-0.2501770523	3	1	0.8333333333	0.4618171518	741.686411509	15	172.497020291	0.0041152263	0.3711235224	15	2	0	0	7	1	-3.2	-1.3	0.53066	0.15849	0.48047	0.50899	0.21081	0.14096	-0.10098	-0.14498	0.75858
P84A	0.7957470734	1	1	0.8235294118	0.3121379125	788.163927986	4	18.7284973798	0.0036900369	0.1234690042	11	-1	0	0	6	-3	-1.6	1.8	0.3619	0.28063	0.40416	0.54744	0.22913	0.23148	0.22696	0.3409	0.64726
P84C	0.5378077161	1	1	0.8235294118	0.3121379125	788.163927986	4	18.7284973798	0.0036900369	0.1234690042	11	-3	0	0	6	2	-1.6	2.5	0.20283	0.27822	0.44131	0.69928	-0.019697	0.40401	0.26206	0.48491	0.52053
P84E	-0.0457653163	1	1	0.8235294118	0.3121379125	788.163927986	4	18.7284973798	0.0036900369	0.1234690042	11	-1	0	0	6	-1	-1.6	-3.5	0.36688	0.10143	0.55886	0.51109	0.30817	0.12487	0.1621	0.25247	0.58993
P84F	-0.0672730572	1	1	0.8235294118	0.3121379125	788.163927986	4	18.7284973798	0.0036900369	0.1234690042	11	-4	0	0	6	-4	-1.6	2.8	0.36824	0.21535	0.087198	0.53758	0.057353	0.101	0.10985	0.21749	0.57067
P84G	0.0112320294	1	1	0.8235294118	0.3121379125	788.163927986	4	18.7284973798	0.0036900369	0.1234690042	11	-2	0	0	6	-4	-1.6	-0.4	0.49964	0.22642	0.068489	0.58171	0.17464	0.10656	0.14157	0.22894	0.74506
P84H	-0.2990069126	1	1	0.8235294118	0.3121379125	788.163927986	4	18.7284973798	0.0036900369	0.1234690042	11	-2	0	0	6	-3	-1.6	-3.2	0.37527	0.14791	0.46765	0.5218	0.22998	0.041637	0.11752	0.1747	0.74485
P84I	0.9463272078	1	1	0.8235294118	0.3121379125	788.163927986	4	18.7284973798	0.0036900369	0.1234690042	11	-3	0	0	6	-1	-1.6	4.5	0.13407	0.27925	0.31598	0.56494	0.11869	0.23983	0.20397	0.37493	0.51186
P84K	-0.3490850838	1	1	0.8235294118	0.3121379125	788.163927986	4	18.7284973798	0.0036900369	0.1234690042	11	-1	0	0	6	-3	-1.6	-3.9	0.44108	0.12208	0.12367	0.61882	0.34322	0.022911	0.13001	0.16299	0.67805
P84L	0.7644231057	1	1	0.8235294118	0.3121379125	788.163927986	4	18.7284973798	0.0036900369	0.1234690042	11	-3	0	0	6	-2	-1.6	3.8	0.52943	0.16809	0.47994	0.63982	0.11458	0.20018	0.17523	0.33534	0.57745
P84M	0.8437313317	1	1	0.8235294118	0.3121379125	788.163927986	4	18.7284973798	0.0036900369	0.1234690042	11	-2	0	0	6	1	-1.6	1.9	0.17152	0.22755	0.09246	0.55751	0.069899	0.40422	0.27518	0.48692	0.7425
P84R	-0.0112090013	1	1	0.8235294118	0.3121379125	788.163927986	4	18.7284973798	0.0036900369	0.1234690042	11	-2	0	0	6	-3	-1.6	-4.5	0.27565	0.27822	0.51273	0.69928	0.27189	-0.027819	0.091818	0.12021	0.66632
P84S	-0.0258460413	1	1	0.8235294118	0.3121379125	788.163927986	4	18.7284973798	0.0036900369	0.1234690042	11	-1	0	0	6	-2	-1.6	-0.8	0.32461	0.23067	0.10984	0.78034	0.23572	0.22985	0.20984	0.32597	0.65663
P84T	0.6142937486	1	1	0.8235294118	0.3121379125	788.163927986	4	18.7284973798	0.0036900369	0.1234690042	11	-1	0	0	6	1	-1.6	-0.7	0.16542	0.2694	0.2065	0.64345	0.17946	0.38715	0.27029	0.45745	0.64387
P84V	0.6622495362	1	1	0.8235294118	0.3121379125	788.163927986	4	18.7284973798	0.0036900369	0.1234690042	11	-2	0	0	6	1	-1.6	4.2	0.17503	0.26908	0.10984	0.59476	0.12071	0.39518	0.30116	0.49113	0.51178
P84W	-0.0237217495	1	1	0.8235294118	0.3121379125	788.163927986	4	18.7284973798	0.0036900369	0.1234690042	11	-4	0	0	6	-5	-1.6	-0.9	0.23193	0.20753	0.068764	0.57512	0.023243	0.065011	0.10501	0.15496	0.59934
N85D	-0.0884548835	1	0	0.8986928105	0.2948368612	776.541829712	8	142.966373208	0.00390625	0.2109562233	13	1	0	0	6	0	-3.5	-3.5	0.29692	0.11934	0.38579	0.47288	0.12666	0.16691	-0.063585	-0.091797	0.38241
N85E	0.1279446062	1	0	0.8986928105	0.2948368612	776.541829712	8	142.966373208	0.00390625	0.2109562233	13	0	0	0	6	1	-3.5	-3.5	0.41963	0.16862	0.40537	0.53335	0.055699	0.16949	-0.10029	-0.12036	0.55344
N85G	-0.2076954628	1	0	0.8986928105	0.2948368612	776.541829712	8	142.966373208	0.00390625	0.2109562233	13	0	0	0	6	-1	-3.5	-0.4	0.1476	0.23047	0.45034	0.18906	-0.025862	0.22452	-0.058474	-0.075014	0.56241
N85H	-0.106134858	1	0	0.8986928105	0.2948368612	776.541829712	8	142.966373208	0.00390625	0.2109562233	13	1	0	0	6	4	-3.5	-3.2	0.53429	0.091527	0.30328	0.032798	0.11182	0.35477	-0.052919	-0.0762	0.25212
N85I	-0.2651698564	1	0	0.8986928105	0.2948368612	776.541829712	8	142.966373208	0.00390625	0.2109562233	13	-3	0	0	6	0	-3.5	4.5	0.61836	0.078878	0.34557	0.1743	-0.12387	0.26566	-0.071359	-0.12386	0.51401
N85K	0.0003136117	1	0	0.8986928105	0.2948368612	776.541829712	8	142.966373208	0.00390625	0.2109562233	13	0	0	0	6	-2	-3.5	-3.9	0.17503	0.14379	0.71413	0.15084	0.071863	0.032054	-0.078868	-0.11215	0.39948
N85L	-0.3198642934	1	0	0.8986928105	0.2948368612	776.541829712	8	142.966373208	0.00390625	0.2109562233	13	-3	0	0	6	-1	-3.5	3.8	0.016698	0.17086	0.60852	0.14706	-0.13446	0.23662	-0.074484	-0.12341	0.57036
N85P	-0.0625947397	1	0	0.8986928105	0.2948368612	776.541829712	8	142.966373208	0.00390625	0.2109562233	13	-2	0	0	6	-4	-3.5	-1.6	0.39121	0.11316	0.66837	0.21755	-0.11129	0.063612	-0.053707	-0.09075	0.49253
N85Q	-0.1111884081	1	0	0.8986928105	0.2948368612	776.541829712	8	142.966373208	0.00390625	0.2109562233	13	0	0	0	6	2	-3.5	-3.5	0.39932	0.11854	0.77291	0.2789	0.053554	0.20883	-0.10322	-0.1197	0.46805
N85R	0.0422728355	1	0	0.8986928105	0.2948368612	776.541829712	8	142.966373208	0.00390625	0.2109562233	13	0	0	0	6	-2	-3.5	-4.5	0.51009	0.16878	0.61201	0.15368	0.09293	0.0050579	-0.083727	-0.11961	0.49044
N85S	0.633455944	1	0	0.8986928105	0.2948368612	776.541829712	8	142.966373208	0.00390625	0.2109562233	13	1	0	0	6	-1	-3.5	-0.8	0.012733	0.20848	0.6292	0.25303	0.046917	0.247	-0.0251	-0.052799	0.26764
N85T	-0.1935285327	1	0	0.8986928105	0.2948368612	776.541829712	8	142.966373208	0.00390625	0.2109562233	13	0	0	0	6	-2	-3.5	-0.7	0.10364	0.25682	0.64854	0.20267	-0.016639	0.16675	-0.057411	-0.078425	0.3503
N85V	0.1205179968	1	0	0.8986928105	0.2948368612	776.541829712	8	142.966373208	0.00390625	0.2109562233	13	-3	0	0	6	0	-3.5	4.2	0.48092	0.11878	0.62728	0.15084	-0.13554	0.27027	-0.072181	-0.12177	0.153
N85Y	-0.1714559829	1	0	0.8986928105	0.2948368612	776.541829712	8	142.966373208	0.00390625	0.2109562233	13	-2	0	0	6	-3	-3.5	-1.3	0.60692	0.11715	0.69276	0.13292	-0.12299	0.10556	-0.070305	-0.1011	0.26217
V86A	0.4420950646	0	0	0.522875817	0.328841707	737.22924853	2	5.5049043062	0.0037174721	0.0839075862	13	0	0	0	3	-2	4.2	1.8	0.71868	0.16745	0.69752	0.15084	0.07423	0.61253	0.51312	0.30027	-0.22292
V86E	-0.1258995569	0	0	0.522875817	0.328841707	737.22924853	2	5.5049043062	0.0037174721	0.0839075862	13	-2	0	0	3	-3	4.2	-3.5	0.56619	0.15714	0.70637	0.15873	0.14079	0.29414	0.35818	0.10194	-0.1227
V86G	-0.0968451537	0	0	0.522875817	0.328841707	737.22924853	2	5.5049043062	0.0037174721	0.0839075862	13	-3	0	0	3	-4	4.2	-0.4	0.56016	0.23906	0.69067	0.16791	-0.087498	0.46239	0.4035	0.13738	-0.19439
V86I	0.3844072886	0	0	0.522875817	0.328841707	737.22924853	2	5.5049043062	0.0037174721	0.0839075862	13	3	0	0	3	4	4.2	4.5	0.53886	0.21956	0.77291	0.16821	0.25518	0.78493	0.71817	0.4201	-0.015323
V86K	0.3593328932	0	0	0.522875817	0.328841707	737.22924853	2	5.5049043062	0.0037174721	0.0839075862	13	-2	0	0	3	1	4.2	-3.9	0.59902	0.20727	0.79915	0.21934	0.1794	0.18478	0.36816	0.13598	-0.1227
V86L	0.0820822488	0	0	0.522875817	0.328841707	737.22924853	2	5.5049043062	0.0037174721	0.0839075862	13	1	0	0	3	1	4.2	3.8	0.70631	0.04755	0.74302	0.36789	0.099421	0.62392	0.5853	0.34229	0.13002
V86M	0.8067143566	0	0	0.522875817	0.328841707	737.22924853	2	5.5049043062	0.0037174721	0.0839075862	13	1	0	0	3	0	4.2	1.9	0.59282	0.13348	0.6717	0.59961	0.1475	0.67702	0.56739	0.35652	0.11018
V86P	-0.1235234692	0	0	0.522875817	0.328841707	737.22924853	2	5.5049043062	0.0037174721	0.0839075862	13	-2	0	0	3	-3	4.2	-1.6	0.78736	-0.076627	0.67865	0.63974	0.032699	0.42925	0.40827	0.15966	0.10114
V86R	-0.0532318877	0	0	0.522875817	0.328841707	737.22924853	2	5.5049043062	0.0037174721	0.0839075862	13	-3	0	0	3	-2	4.2	-4.5	0.81375	-0.41265	0.58046	0.49584	0.11579	0.16102	0.32341	0.049523	-0.10416
V86S	0.5940743271	0	0	0.522875817	0.328841707	737.22924853	2	5.5049043062	0.0037174721	0.0839075862	13	-2	0	0	3	-3	4.2	-0.8	0.78174	-0.45601	0.57757	0.69332	-0.0049866	0.47158	0.42323	0.1766	-0.096641
V86T	-0.1737250708	0	0	0.522875817	0.328841707	737.22924853	2	5.5049043062	0.0037174721	0.0839075862	13	0	0	0	3	-1	4.2	-0.7	0.73626	-0.1752	0.1062	0.69113	0.16317	0.5776	0.49056	0.27891	-0.046624
V86W	-0.0142258081	0	0	0.522875817	0.328841707	737.22924853	2	5.5049043062	0.0037174721	0.0839075862	13	-3	0	0	3	-2	4.2	-0.9	0.59154	-0.2862	0.0047477	0.46403	-0.086179	0.4042	0.41036	0.14815	0.14148
Y87A	-0.1225297166	0	0	0.2843137255	0.2310545497	828.756006603	0	0	0	0	11	-2	0.972	0	5	-1	-1.3	1.8	0.48686	-0.39364	0.0485	0.58742	0.3838	0.43248	0.13918	0.098511	-0.095223
Y87C	-0.0221890235	0	0	0.2843137255	0.2310545497	828.756006603	0	0	0	0	11	-2	0.972	0	5	-3	-1.3	2.5	0.61304	-0.076733	0.036277	0.60891	0.39445	0.35161	0.099494	0.080977	0.29765
Y87D	-0.0603286647	0	0	0.2843137255	0.2310545497	828.756006603	0	0	0	0	11	-3	0.972	0	5	2	-1.3	-3.5	0.078551	-0.41283	0.069806	0.51419	0.12183	0.6882	0.044065	-0.087726	-0.054447
Y87F	0.8559047936	0	0	0.2843137255	0.2310545497	828.756006603	0	0	0	0	11	3	0.972	0	5	0	-1.3	2.8	0.063652	-0.10668	0.070977	0.6967	0.61775	0.79153	0.63571	0.60173	-0.11754
Y87G	0.0323726788	0	0	0.2843137255	0.2310545497	828.756006603	0	0	0	0	11	-3	0.972	0	5	-2	-1.3	-0.4	0.27611	-0.40177	0.17326	0.51507	0.24959	0.44703	-0.0085373	-0.05695	-0.078217
Y87H	0.1191703532	0	0	0.2843137255	0.2310545497	828.756006603	0	0	0	0	11	2	0.972	0	5	1	-1.3	-3.2	0.13767	-0.35452	0.032654	0.58168	0.37084	0.80609	0.27717	0.26038	-0.11381
Y87K	0.026916267	0	0	0.2843137255	0.2310545497	828.756006603	0	0	0	0	11	-2	0.972	0	5	-1	-1.3	-3.9	0.35159	-0.40177	0.15781	0.61247	0.1693	0.62534	-0.039862	-0.091573	0.050123
Y87N	-0.0324899354	0	0	0.2843137255	0.2310545497	828.756006603	0	0	0	0	11	-2	0.972	0	5	2	-1.3	-3.5	0.073538	-0.42972	0.1368	0.69113	0.17691	0.6991	0.068729	-0.024801	0.35313
Y87P	-0.2278927148	0	0	0.2843137255	0.2310545497	828.756006603	0	0	0	0	11	-3	0.972	0	5	-3	-1.3	-1.6	0.33842	-0.20527	0.036277	0.63438	0.19729	0.46479	-0.076907	-0.11935	-0.16154
Y87R	-0.1378388175	0	0	0.2843137255	0.2310545497	828.756006603	0	0	0	0	11	-2	0.972	0	5	-1	-1.3	-4.5	0.10458	-0.19059	0.056676	0.65217	0.14852	0.64243	-0.054824	-0.11204	-0.26469
Y87S	-0.1139679024	0	0	0.2843137255	0.2310545497	828.756006603	0	0	0	0	11	-2	0.972	0	5	2	-1.3	-0.8	0.075247	-0.034351	0.036277	0.64084	0.27968	0.61297	0.1406	0.054571	-0.21906
P88A	0.9627693513	0	2	0.2973856209	0.2121106962	1000.27058281	0	0	0	0	7	-1	1.126	0	1	1	-1.6	1.8	0.074234	-0.27975	0.027415	0.57132	0.7519	0.69208	0.80003	0.78391	-0.17743
P88D	0.5905909303	0	2	0.2973856209	0.2121106962	1000.27058281	0	0	0	0	7	-1	1.126	0	1	1	-1.6	-3.5	0.20613	-0.22924	0.07085	0.47934	0.65678	0.66938	0.72231	0.67172	-0.24297
P88E	0.5882845545	0	2	0.2973856209	0.2121106962	1000.27058281	0	0	0	0	7	-1	1.126	0	1	1	-1.6	-3.5	0.21373	0.85055	0.072047	0.53763	0.65678	0.66938	0.72231	0.67172	-0.19442
P88H	0.9145550049	0	2	0.2973856209	0.2121106962	1000.27058281	0	0	0	0	7	-2	1.126	0	1	-1	-1.6	-3.2	0.37626	0.72019	0.12938	0.74884	0.62833	0.63855	0.63958	0.5999	-0.1779
P88I	0.6707535295	0	2	0.2973856209	0.2121106962	1000.27058281	0	0	0	0	7	-3	1.126	0	1	-2	-1.6	4.5	0.16178	0.75714	0.19744	0.64884	0.6803	0.6644	0.67587	0.64474	-0.15044
P88K	0.733722573	0	2	0.2973856209	0.2121106962	1000.27058281	0	0	0	0	7	-1	1.126	0	1	0	-1.6	-3.9	0.15069	0.86102	0.4483	0.59766	0.64314	0.6623	0.68816	0.65931	-0.18766
P88L	0.9852327517	0	2	0.2973856209	0.2121106962	1000.27058281	0	0	0	0	7	-3	1.126	0	1	-2	-1.6	3.8	0.70444	0.71992	0.071659	0.6102	0.678	0.65056	0.67345	0.64705	0.25715
P88N	0.4232984254	0	2	0.2973856209	0.2121106962	1000.27058281	0	0	0	0	7	-2	1.126	0	1	0	-1.6	-3.5	0.68015	0.76767	0.015405	0.57755	0.61953	0.65817	0.66786	0.60015	0.26557
P88Q	0.4873262769	0	2	0.2973856209	0.2121106962	1000.27058281	0	0	0	0	7	-1	1.126	0	1	0	-1.6	-3.5	0.78864	0.75989	-0.040003	0.64904	0.65869	0.65597	0.69335	0.66742	0.17776
P88R	0.8161539401	0	2	0.2973856209	0.2121106962	1000.27058281	0	0	0	0	7	-2	1.126	0	1	0	-1.6	-4.5	0.70217	0.7076	-0.038737	0.56007	0.57738	0.67798	0.65857	0.58131	0.25901
P88S	0.9501373117	0	2	0.2973856209	0.2121106962	1000.27058281	0	0	0	0	7	-1	1.126	0	1	1	-1.6	-0.8	0.71137	0.77784	0.045673	0.65283	0.73032	0.65257	0.75877	0.72742	0.3074
P88T	0.8234723819	0	2	0.2973856209	0.2121106962	1000.27058281	0	0	0	0	7	-1	1.126	0	1	0	-1.6	-0.7	0.67103	0.85019	-0.0042751	0.6109	0.73586	0.63976	0.73885	0.73105	0.24023
P88V	0.4294051443	0	2	0.2973856209	0.2121106962	1000.27058281	0	0	0	0	7	-2	1.126	0	1	-2	-1.6	4.2	0.68743	0.80445	-0.054368	0.63743	0.71519	0.68428	0.72415	0.72994	0.32969
P88W	0.1330560802	0	2	0.2973856209	0.2121106962	1000.27058281	0	0	0	0	7	-4	1.126	0	1	2	-1.6	-0.9	0.74595	0.80576	0.074808	0.69272	0.57274	0.67391	0.69308	0.50191	0.37044
S89A	0.9069525124	0	3	0.2875816993	0.193027162	906.698659685	0	0	0	0	6	1	0.629	0	1	-1	-0.8	1.8	0.71977	0.86102	-0.047516	0.54237	0.98111	0.83064	0.8645	0.77807	0.055441
S89E	0.8649874918	0	3	0.2875816993	0.193027162	906.698659685	0	0	0	0	6	0	0.629	0	1	1	-0.8	-3.5	0.78864	0.829	0.064359	0.6102	0.75985	0.65298	0.69005	0.57065	-0.0002263
S89F	0.821870469	0	3	0.2875816993	0.193027162	906.698659685	0	0	0	0	6	-2	0.629	0	1	-3	-0.8	2.8	0.78769	0.88137	0.053507	0.51268	0.90642	0.71548	0.69052	0.60808	0.076912
S89H	0.3923396526	0	3	0.2875816993	0.193027162	906.698659685	0	0	0	0	6	-1	0.629	0	1	0	-0.8	-3.2	0.77477	0.82632	-0.060218	0.70071	0.7445	0.63464	0.64536	0.53667	-0.05195
S89K	0.6962287373	0	3	0.2875816993	0.193027162	906.698659685	0	0	0	0	6	0	0.629	0	1	-1	-0.8	-3.9	0.74731	0.77681	-0.038737	0.69393	0.76631	0.6521	0.64435	0.56184	-0.096244
S89L	0.5189005567	0	3	0.2875816993	0.193027162	906.698659685	0	0	0	0	6	-2	0.629	0	1	-2	-0.8	3.8	0.68857	0.66744	-0.09642	0.69246	0.91258	0.72966	0.71506	0.60358	-0.001017
S89M	0.6175781054	0	3	0.2875816993	0.193027162	906.698659685	0	0	0	0	6	-1	0.629	0	1	-2	-0.8	1.9	0.6441	0.74686	0.034808	0.52759	0.92176	0.7297	0.73515	0.65862	-0.022459
S89N	0.12301313	0	3	0.2875816993	0.193027162	906.698659685	0	0	0	0	6	1	0.629	0	1	3	-0.8	-3.5	0.67042	0.38486	0.10524	0.5434	0.76634	0.69447	0.75926	0.60611	-0.049188
S89P	0.594208195	0	3	0.2875816993	0.193027162	906.698659685	0	0	0	0	6	-1	0.629	0	1	-3	-0.8	-1.6	0.032972	0.29462	0.084532	0.61923	0.83552	0.65411	0.63366	0.58182	0.20791
S89Q	0.5335803192	0	3	0.2875816993	0.193027162	906.698659685	0	0	0	0	6	0	0.629	0	1	0	-0.8	-3.5	-0.073161	0.33273	-0.024635	0.73159	0.77325	0.65497	0.67333	0.57386	0.16071
S89T	0.7807203788	0	3	0.2875816993	0.193027162	906.698659685	0	0	0	0	6	1	0.629	0	1	2	-0.8	-0.7	-0.072554	0.31657	-0.033148	0.39684	0.87261	0.76607	0.82347	0.69104	0.05691
S89V	0.202857018	0	3	0.2875816993	0.193027162	906.698659685	0	0	0	0	6	-2	0.629	0	1	-2	-0.8	4.2	-0.13849	0.34592	0.65799	0.4799	0.91908	0.73413	0.71907	0.60108	0.16957
S89W	0.4675792247	0	3	0.2875816993	0.193027162	906.698659685	0	0	0	0	6	-3	0.629	0	1	-4	-0.8	-0.9	-0.0067422	0.37513	0.58207	0.7071	0.75802	0.65323	0.57444	0.51394	0.37895
S89Y	0.6208251917	0	3	0.2875816993	0.193027162	906.698659685	0	0	0	0	6	-2	0.629	0	1	-2	-0.8	-1.3	-0.061732	0.45695	0.5888	0.40381	0.79164	0.6446	0.62477	0.55152	0.097464
G90E	-0.1862040784	6	0	0.908496732	0.3045487881	795.765379566	8	19.8664718838	0.0036764706	0.2291401871	11	-2	0	0	6	-2	-0.4	-3.5	0.0014884	0.31201	0.59781	0.60835	0.045157	-0.17684	0.055097	0.015009	0.28835
G90H	-0.1908556874	6	0	0.908496732	0.3045487881	795.765379566	8	19.8664718838	0.0036764706	0.2291401871	11	-2	0	0	6	-4	-0.4	-3.2	0.058949	0.44865	0.55792	0.86538	0.032053	-0.20683	0.1394	0.07735	0.15968
G90L	-0.0994403102	6	0	0.908496732	0.3045487881	795.765379566	8	19.8664718838	0.0036764706	0.2291401871	11	-4	0	0	6	-1	-0.4	3.8	-0.106	0.44119	0.56631	0.56664	-0.1344	0.03205	0.23275	0.22674	0.21924
G90N	-0.0622015913	6	0	0.908496732	0.3045487881	795.765379566	8	19.8664718838	0.0036764706	0.2291401871	11	0	0	0	6	-2	-0.4	-3.5	-0.072554	0.31657	0.56463	0.87316	0.21459	-0.15038	-0.02843	-0.032211	0.1407
G90P	0.2404513989	6	0	0.908496732	0.3045487881	795.765379566	8	19.8664718838	0.0036764706	0.2291401871	11	-2	0	0	6	-4	-0.4	-1.6	-0.045974	0.32005	0.58152	0.4799	-0.01972	-0.14407	0.16955	0.14108	0.21197
G90R	-0.1019311592	6	0	0.908496732	0.3045487881	795.765379566	8	19.8664718838	0.0036764706	0.2291401871	11	-2	0	0	6	-4	-0.4	-4.5	-0.1338	0.31657	0.60891	0.61397	0.08007	-0.26148	0.11256	0.025944	0.71227
G90S	0.0289609091	6	0	0.908496732	0.3045487881	795.765379566	8	19.8664718838	0.0036764706	0.2291401871	11	0	0	0	6	-2	-0.4	-0.8	-0.13473	0.30483	0.60485	0.56752	0.10899	-0.0070369	0.041456	0.080299	0.71227
G90V	0.1252812827	6	0	0.908496732	0.3045487881	795.765379566	8	19.8664718838	0.0036764706	0.2291401871	11	-3	0	0	6	-4	-0.4	4.2	-0.06271	0.36458	0.6168	0.70093	-0.047834	-0.06272	0.25189	0.24878	0.57599
G90W	-0.1190689499	6	0	0.908496732	0.3045487881	795.765379566	8	19.8664718838	0.0036764706	0.2291401871	11	-2	0	0	6	-4	-0.4	-0.9	-0.038262	0.3654	0.55067	0.55447	-0.036694	-0.12014	0.1805	0.16399	0.71287
G90Y	0.9511415531	6	0	0.908496732	0.3045487881	795.765379566	8	19.8664718838	0.0036764706	0.2291401871	11	-3	0	0	6	-5	-0.4	-1.3	0.25426	0.40358	0.59781	0.6346	-0.092664	-0.14368	0.28937	0.2186	0.64829
T91A	0.6849751163	0	3	0.2009803922	0.1143121099	803.316933609	0	0	0	0	10	0	0.303	0	0	0	-0.7	1.8	0.73171	0.50637	0.55339	0.77069	0.70236	0.53188	0.61132	0.7166	0.66037
T91C	0.2066231866	0	3	0.2009803922	0.1143121099	803.316933609	0	0	0	0	10	-1	0.303	0	0	-3	-0.7	2.5	0.87126	0.70385	0.62484	0.52777	0.73489	0.53062	0.54763	0.68924	0.50132
T91D	0.2005111636	0	3	0.2009803922	0.1143121099	803.316933609	0	0	0	0	10	-1	0.303	0	0	0	-0.7	-3.5	0.88516	0.87539	0.62591	0.60889	0.58972	0.40825	0.39089	0.51582	0.77706
T91E	0.9554686178	0	3	0.2009803922	0.1143121099	803.316933609	0	0	0	0	10	-1	0.303	0	0	2	-0.7	-3.5	0.70648	0.79268	0.64352	0.32743	0.52973	0.366	0.39726	0.49831	0.72375
T91G	0.4938268918	0	3	0.2009803922	0.1143121099	803.316933609	0	0	0	0	10	-2	0.303	0	0	-1	-0.7	-0.4	0.69173	0.82947	0.49507	0.35325	0.6172	0.41885	0.43078	0.56348	0.78609
T91I	0.9536416854	0	3	0.2009803922	0.1143121099	803.316933609	0	0	0	0	10	-1	0.303	0	0	-2	-0.7	4.5	0.72761	0.83038	0.52192	0.055715	0.71215	0.52776	0.58413	0.70645	0.7688
T91K	0.1210472401	0	3	0.2009803922	0.1143121099	803.316933609	0	0	0	0	10	-1	0.303	0	0	2	-0.7	-3.9	0.79661	0.7387	0.36069	0.07209	0.52122	0.36633	0.38536	0.48808	0.78557
T91L	0.9600068523	0	3	0.2009803922	0.1143121099	803.316933609	0	0	0	0	10	-1	0.303	0	0	-2	-0.7	3.8	0.868	0.81487	0.41753	0.16275	0.71126	0.52516	0.57429	0.70125	0.69027
T91M	0.5868919161	0	3	0.2009803922	0.1143121099	803.316933609	0	0	0	0	10	-1	0.303	0	0	-1	-0.7	1.9	0.7652	0.79235	0.14002	0.31674	0.68245	0.49038	0.5424	0.66578	-0.033894
T91N	0.6850505839	0	3	0.2009803922	0.1143121099	803.316933609	0	0	0	0	10	0	0.303	0	0	1	-0.7	-3.5	0.72871	0.78739	0.19416	0.53057	0.61173	0.42888	0.44754	0.55596	-0.011491
T91P	0.8817023763	0	3	0.2009803922	0.1143121099	803.316933609	0	0	0	0	10	-1	0.303	0	0	-2	-0.7	-1.6	0.88311	0.82634	0.45576	0.076607	0.68292	0.46153	0.44507	0.58519	0.11854
T91R	0.4638589073	0	3	0.2009803922	0.1143121099	803.316933609	0	0	0	0	10	-1	0.303	0	0	3	-0.7	-4.5	0.76555	0.78635	0.15341	0.5211	0.4772	0.3485	0.37262	0.46312	0.0019502
T91S	0.6253836097	0	3	0.2009803922	0.1143121099	803.316933609	0	0	0	0	10	1	0.303	0	0	0	-0.7	-0.8	0.72114	0.82546	0.29216	0.49236	0.73001	0.56521	0.60681	0.70383	-0.065584
T91V	0.7031685778	0	3	0.2009803922	0.1143121099	803.316933609	0	0	0	0	10	0	0.303	0	0	-1	-0.7	4.2	0.8676	0.78927	0.61516	0.13364	0.73427	0.56397	0.65332	0.76217	0.62658
V92A	0.5671579554	0	0	0.5751633987	0.3566186493	720.080575714	4	167.333333333	0.0036900369	0.0665202822	14	0	0.033	0	4	-2	4.2	1.8	0.86454	0.83038	0.25469	0.1146	0.15588	0.34356	0.27333	0.28144	0.47005
V92D	0.2476171935	0	0	0.5751633987	0.3566186493	720.080575714	4	167.333333333	0.0036900369	0.0665202822	14	-3	0.033	0	4	-5	4.2	-3.5	0.42917	0.77716	0.59841	0.10384	0.075909	-0.090685	-0.15757	-0.047162	0.64103
V92E	-0.2036408489	0	0	0.5751633987	0.3566186493	720.080575714	4	167.333333333	0.0036900369	0.0665202822	14	-2	0.033	0	4	-4	4.2	-3.5	0.6821	0.86337	0.19416	0.043754	0.16114	-0.067662	-0.10577	-0.010584	0.71765
V92G	-0.1191003556	0	0	0.5751633987	0.3566186493	720.080575714	4	167.333333333	0.0036900369	0.0665202822	14	-3	0.033	0	4	0	4.2	-0.4	0.68563	0.87805	0.28558	0.24432	-0.054503	0.053374	0.095798	0.099239	-0.13398
V92I	0.2182807704	0	0	0.5751633987	0.3566186493	720.080575714	4	167.333333333	0.0036900369	0.0665202822	14	3	0.033	0	4	4	4.2	4.5	0.30281	0.83387	0.2564	0.24775	0.31909	0.67921	0.67076	0.37637	-0.20378
V92K	-0.1081296697	0	0	0.5751633987	0.3566186493	720.080575714	4	167.333333333	0.0036900369	0.0665202822	14	-2	0.033	0	4	-4	4.2	-3.9	0.54865	0.72325	0.37823	0.45646	0.17706	-0.094013	-0.12492	-0.030747	-0.085456
V92L	0.9020926889	0	0	0.5751633987	0.3566186493	720.080575714	4	167.333333333	0.0036900369	0.0665202822	14	1	0.033	0	4	1	4.2	3.8	0.37274	0.76258	0.26285	0.54853	0.18217	0.46781	0.46822	0.33395	-0.12899
V92M	-0.110233363	0	0	0.5751633987	0.3566186493	720.080575714	4	167.333333333	0.0036900369	0.0665202822	14	1	0.033	0	4	-1	4.2	1.9	0.68982	0.7942	0.33326	0.74522	0.23003	0.44063	0.36009	0.33314	-0.21561
V92N	-0.2011111197	0	0	0.5751633987	0.3566186493	720.080575714	4	167.333333333	0.0036900369	0.0665202822	14	-3	0.033	0	4	-4	4.2	-3.5	0.38494	0.64329	0.53959	0.23952	0.078939	-0.099537	-0.1327	-0.038941	-0.091782
V92P	0.3850682889	0	0	0.5751633987	0.3566186493	720.080575714	4	167.333333333	0.0036900369	0.0665202822	14	-2	0.033	0	4	-1	4.2	-1.6	0.50382	0.78121	0.24338	0.14634	0.081425	0.042775	0.063841	0.10705	0.07148
V92Q	-0.1443413087	0	0	0.5751633987	0.3566186493	720.080575714	4	167.333333333	0.0036900369	0.0665202822	14	-2	0.033	0	4	-4	4.2	-3.5	0.68563	0.78401	0.30681	0.32154	0.16114	-0.067662	-0.10577	-0.010584	-0.093059
V92R	-0.0326933338	0	0	0.5751633987	0.3566186493	720.080575714	4	167.333333333	0.0036900369	0.0665202822	14	-3	0.033	0	4	-4	4.2	-4.5	0.61505	0.57287	0.74906	0.34839	0.11777	-0.15839	-0.17827	-0.086859	0.15743
V92S	0.4634440843	0	0	0.5751633987	0.3566186493	720.080575714	4	167.333333333	0.0036900369	0.0665202822	14	-2	0.033	0	4	-3	4.2	-0.8	0.63711	0.72421	0.76243	0.26764	0.060376	0.099417	0.043656	0.11837	-0.11251
V92T	0.3165942899	0	0	0.5751633987	0.3566186493	720.080575714	4	167.333333333	0.0036900369	0.0665202822	14	0	0.033	0	4	-2	4.2	-0.7	0.58217	0.71588	0.53917	0.31596	0.2211	0.25173	0.1741	0.21756	0.070614
C93G	0.008511671	0	0	0.9411764706	0.1398545879	866.042744559	0	0	0	0	9	-3	0.247	0	10	-2	2.5	-0.4	0.47534	0.60879	0.56718	0.20459	0.18209	-0.24785	-0.12934	-0.12163	0.22998
C93P	-0.3000812442	0	0	0.9411764706	0.1398545879	866.042744559	0	0	0	0	9	-3	0.247	0	10	-4	2.5	-1.6	0.35456	0.78345	0.63289	0.22211	0.10932	-0.36589	-0.26196	-0.20844	0.21413
C93R	-0.0256498145	0	0	0.9411764706	0.1398545879	866.042744559	0	0	0	0	9	-3	0.247	0	10	0	2.5	-4.5	0.4562	0.63287	0.79961	0.23043	0.044754	-0.39254	-0.258	-0.254	0.18293
C93S	-0.1965963888	0	0	0.9411764706	0.1398545879	866.042744559	0	0	0	0	9	-1	0.247	0	10	1	2.5	-0.8	0.50643	0.72268	0.83982	0.35667	0.34948	-0.077235	-0.0054713	-0.044847	0.11432
C93T	-0.3330909521	0	0	0.9411764706	0.1398545879	866.042744559	0	0	0	0	9	-1	0.247	0	10	-1	2.5	-0.7	0.67584	0.71451	0.58273	0.36514	0.32859	-0.12093	-0.076553	-0.090639	0.17509
C93W	-0.1195041065	0	0	0.9411764706	0.1398545879	866.042744559	0	0	0	0	9	-2	0.247	0	10	-5	2.5	-0.9	0.64898	0.78401	0.84695	0.30304	0.18955	-0.29696	-0.23828	-0.20004	0.11835
C93Y	-0.061469171	0	0	0.9411764706	0.1398545879	866.042744559	0	0	0	0	9	-2	0.247	0	10	-4	2.5	-1.3	0.38571	0.70289	0.86423	0.18341	0.18778	-0.30493	-0.23412	-0.19664	0.17542
L94F	0.5777720731	0	0	0.7843137255	0.2785254739	757.919648321	1	0	0.0002972652	0	9	0	0.25	0	4	-2	3.8	2.8	0.56769	0.79891	0.66301	0.27062	0.50169	0.48104	0.44779	0.40775	0.074799
L94G	-0.2555993579	0	0	0.7843137255	0.2785254739	757.919648321	1	0	0.0002972652	0	9	-4	0.25	0	4	-4	3.8	-0.4	0.48353	0.79757	0.64106	0.44938	0.13067	-0.013543	-0.048785	-0.064017	0.62528
L94K	-0.1496169251	0	0	0.7843137255	0.2785254739	757.919648321	1	0	0.0002972652	0	9	-2	0.25	0	4	-3	3.8	-3.9	0.55227	0.69926	0.61922	0.35246	0.2345	-0.0062139	-0.082945	-0.091881	0.42762
L94P	-0.1998141579	0	0	0.7843137255	0.2785254739	757.919648321	1	0	0.0002972652	0	9	-3	0.25	0	4	1	3.8	-1.6	0.4381	0.57599	0.537	0.19206	0.19447	0.10824	0.2196	0.18622	0.37109
L94Q	-0.0065998974	0	0	0.7843137255	0.2785254739	757.919648321	1	0	0.0002972652	0	9	-2	0.25	0	4	-3	3.8	-3.5	0.56645	0.65814	0.70952	0.18803	0.23824	0.0061644	-0.064209	-0.072257	0.44385
L94R	-0.1864827619	0	0	0.7843137255	0.2785254739	757.919648321	1	0	0.0002972652	0	9	-2	0.25	0	4	-3	3.8	-4.5	0.64898	0.5275	0.7117	0.16683	0.22957	-0.022779	-0.11011	-0.1207	0.45881
L94S	0.3531253649	0	0	0.7843137255	0.2785254739	757.919648321	1	0	0.0002972652	0	9	-2	0.25	0	4	-1	3.8	-0.8	0.54508	0.6446	0.80373	0.19474	0.27713	0.16678	0.18773	0.17526	0.45667
L94T	0.0129278836	0	0	0.7843137255	0.2785254739	757.919648321	1	0	0.0002972652	0	9	-1	0.25	0	4	-2	3.8	-0.7	0.65115	0.31201	0.95364	0.10328	0.35798	0.2295	0.18597	0.18105	0.47047
L94V	0.6893644062	0	0	0.7843137255	0.2785254739	757.919648321	1	0	0.0002972652	0	9	1	0.25	0	4	1	3.8	4.2	0.66211	0.40122	1.0436	0.26412	0.6247	0.64126	0.73224	0.65394	0.45413
L94W	0.1098320968	0	0	0.7843137255	0.2785254739	757.919648321	1	0	0.0002972652	0	9	-2	0.25	0	4	-3	3.8	-0.9	0.49132	0.60319	-0.36953	0.16658	0.26875	0.11306	0.066303	0.061106	0.27079
S95A	0.0606971769	1	1	0.5049019608	0.3977279124	949.729513777	9	250.009245038	0.0040983607	0.1952010535	7	1	0.374	1	3	-1	-0.8	1.8	0.5315	0.31571	-0.40659	0.25383	0.50822	0.16226	0.12618	0.16426	0.38211
S95C	0.1748320153	1	1	0.5049019608	0.3977279124	949.729513777	9	250.009245038	0.0040983607	0.1952010535	7	-1	0.374	1	3	-4	-0.8	2.5	0.59103	0.51825	-0.34668	0.26313	0.45933	0.046479	0.038464	0.066298	0.38421
S95D	-0.1348006014	1	1	0.5049019608	0.3977279124	949.729513777	9	250.009245038	0.0040983607	0.1952010535	7	0	0.374	1	3	4	-0.8	-3.5	0.18545	0.74787	-0.30221	0.066377	0.44553	0.066573	0.025606	0.11518	0.49655
S95E	0.0981009207	1	1	0.5049019608	0.3977279124	949.729513777	9	250.009245038	0.0040983607	0.1952010535	7	0	0.374	1	3	0	-0.8	-3.5	-0.03098	0.48533	-0.37108	0.2687	0.37877	0.0081331	-0.015255	0.10697	0.62548
S95F	-0.1031211531	1	1	0.5049019608	0.3977279124	949.729513777	9	250.009245038	0.0040983607	0.1952010535	7	-2	0.374	1	3	-3	-0.8	2.8	0.033133	0.79633	-0.34638	0.27635	0.46992	0.036585	0.014339	0.026662	0.61131
S95G	-0.0633139086	1	1	0.5049019608	0.3977279124	949.729513777	9	250.009245038	0.0040983607	0.1952010535	7	0	0.374	1	3	-1	-0.8	-0.4	0.27252	0.40122	-0.37298	0.31671	0.42614	0.055991	0.032104	0.11019	0.65126
S95H	-0.3058927312	1	1	0.5049019608	0.3977279124	949.729513777	9	250.009245038	0.0040983607	0.1952010535	7	-1	0.374	1	3	1	-0.8	-3.2	-0.042752	0.52302	-0.37512	0.049572	0.33517	-0.023679	-0.040174	0.048179	0.57438
S95K	0.0743984562	1	1	0.5049019608	0.3977279124	949.729513777	9	250.009245038	0.0040983607	0.1952010535	7	0	0.374	1	3	-2	-0.8	-3.9	0.33239	0.49087	-0.39161	0.44156	0.33138	-0.010217	-0.030605	0.099434	0.34266
S95L	0.0423250348	1	1	0.5049019608	0.3977279124	949.729513777	9	250.009245038	0.0040983607	0.1952010535	7	-2	0.374	1	3	-4	-0.8	3.8	0.10108	0.6191	-0.30461	0.34859	0.50651	0.038369	0.025649	0.022834	0.46759
S95M	-0.0816034138	1	1	0.5049019608	0.3977279124	949.729513777	9	250.009245038	0.0040983607	0.1952010535	7	-1	0.374	1	3	-3	-0.8	1.9	0.36612	0.48561	-0.29809	0.35335	0.44822	0.046115	0.031084	0.067134	0.59566
S95N	0.9812013556	1	1	0.5049019608	0.3977279124	949.729513777	9	250.009245038	0.0040983607	0.1952010535	7	1	0.374	1	3	2	-0.8	-3.5	0.018864	0.56977	-0.3473	0.44	0.48158	0.11001	0.054312	0.19803	0.59215
S95P	-0.08355003	1	1	0.5049019608	0.3977279124	949.729513777	9	250.009245038	0.0040983607	0.1952010535	7	-1	0.374	1	3	3	-0.8	-1.6	0.10265	0.64255	-0.38152	0.16646	0.40359	0.024486	-0.0022188	0.049701	0.68653
S95Q	0.0012269167	1	1	0.5049019608	0.3977279124	949.729513777	9	250.009245038	0.0040983607	0.1952010535	7	0	0.374	1	3	-2	-0.8	-3.5	-0.011573	0.46761	-0.37288	0.36027	0.33808	-0.0078132	-0.02498	0.099837	0.62624
S95R	-0.1023370197	1	1	0.5049019608	0.3977279124	949.729513777	9	250.009245038	0.0040983607	0.1952010535	7	-1	0.374	1	3	-1	-0.8	-4.5	0.1256	0.55079	-0.20527	0.17716	0.26685	-0.04279	-0.068668	0.043891	0.49123
S95T	0.5197929636	1	1	0.5049019608	0.3977279124	949.729513777	9	250.009245038	0.0040983607	0.1952010535	7	1	0.374	1	3	-1	-0.8	-0.7	0.21072	0.94787	-0.10057	0.23873	0.46127	0.11489	0.076866	0.16978	0.53194
S95V	-0.0207794543	1	1	0.5049019608	0.3977279124	949.729513777	9	250.009245038	0.0040983607	0.1952010535	7	-2	0.374	1	3	-4	-0.8	4.2	0.30825	0.89698	-0.13206	0.34638	0.52658	0.041364	0.030884	0.019048	0.30045
S95W	0.2716270263	1	1	0.5049019608	0.3977279124	949.729513777	9	250.009245038	0.0040983607	0.1952010535	7	-3	0.374	1	3	-4	-0.8	-0.9	0.12332	0.97926	-0.01211	0.36241	0.2126	-0.021116	-0.04589	0.01779	0.32147
S95Y	0.1869107248	1	1	0.5049019608	0.3977279124	949.729513777	9	250.009245038	0.0040983607	0.1952010535	7	-2	0.374	1	3	1	-0.8	-1.3	0.21034	1.0345	-0.21964	0.4355	0.33451	-0.013613	-0.03252	0.011684	0.31675
I96A	-0.0277541788	0	0	0.7549019608	0.3002149034	832.556295552	1	0	0.0032786885	0.0176669032	11	-1	0.383	1	5	-1	4.5	1.8	0.30835	0.94209	-0.14954	0.35865	0.52199	0.65551	0.4755	0.44908	0.28256
I96E	-0.2921960849	0	0	0.7549019608	0.3002149034	832.556295552	1	0	0.0032786885	0.0176669032	11	-3	0.383	1	5	-3	4.5	-3.5	0.37374	0.97972	-0.12123	0.16581	0.069504	0.13525	0.0751	0.092609	0.23938
I96F	0.0460995588	0	0	0.7549019608	0.3002149034	832.556295552	1	0	0.0032786885	0.0176669032	11	0	0.383	1	5	1	4.5	2.8	0.33343	0.91363	-0.19704	0.23018	0.60315	0.77091	0.61313	0.54551	0.43706
I96G	0.2074900642	0	0	0.7549019608	0.3002149034	832.556295552	1	0	0.0032786885	0.0176669032	11	-4	0.383	1	5	-4	4.5	-0.4	0.29115	0.94577	-0.066623	0.59536	0.22146	0.23831	0.14294	0.1511	0.6119
I96K	0.0588782254	0	0	0.7549019608	0.3002149034	832.556295552	1	0	0.0032786885	0.0176669032	11	-3	0.383	1	5	-3	4.5	-3.9	0.58073	0.94161	-0.19774	0.22781	0.051671	0.1148	0.059606	0.074021	0.43163
I96L	0.5777770214	0	0	0.7549019608	0.3002149034	832.556295552	1	0	0.0032786885	0.0176669032	11	2	0.383	1	5	1	4.5	3.8	0.29322	1.0321	-0.090982	0.26093	0.62043	0.88845	0.69526	0.5855	0.58746
I96M	0.445291244	0	0	0.7549019608	0.3002149034	832.556295552	1	0	0.0032786885	0.0176669032	11	1	0.383	1	5	3	4.5	1.9	0.58295	1.0265	-0.12017	0.91916	0.57195	0.88102	0.6859	0.60831	0.43463
I96P	-0.0835403804	0	0	0.7549019608	0.3002149034	832.556295552	1	0	0.0032786885	0.0176669032	11	-3	0.383	1	5	-4	4.5	-1.6	0.5441	0.98992	-0.055762	0.28483	0.15682	0.23147	0.10889	0.12041	0.52479
I96R	0.4711627273	0	0	0.7549019608	0.3002149034	832.556295552	1	0	0.0032786885	0.0176669032	11	-3	0.383	1	5	-1	4.5	-4.5	0.087433	0.91033	0.020804	0.7388	0.086477	0.14435	0.15703	0.1887	0.58454
I96S	0.7840392273	0	0	0.7549019608	0.3002149034	832.556295552	1	0	0.0032786885	0.0176669032	11	-2	0.383	1	5	-1	4.5	-0.8	0.24049	0.94009	-0.1289	0.70386	0.31534	0.44119	0.33053	0.3646	0.53275
I96T	0.7263657672	0	0	0.7549019608	0.3002149034	832.556295552	1	0	0.0032786885	0.0176669032	11	-1	0.383	1	5	-1	4.5	-0.7	0.34506	1.1323	-0.21177	0.29423	0.35225	0.54815	0.36728	0.3879	0.67759
I96V	0.9492998679	0	0	0.7549019608	0.3002149034	832.556295552	1	0	0.0032786885	0.0176669032	11	3	0.383	1	5	2	4.5	4.2	0.34714	0.30745	-0.042633	0.14716	0.61948	0.9622	0.76775	0.63246	0.53514
L97A	0.7012075495	0	1	0.7598039216	0.3361400427	757.61470554	6	52.3125583567	0.0034364261	0.1338178362	11	-1	0.1	1	4	-2	3.8	1.8	0.34609	0.22366	-0.10528	0.32561	0.35512	0.33299	0.37404	0.41062	0.42346
L97C	0.2724043479	0	1	0.7598039216	0.3361400427	757.61470554	6	52.3125583567	0.0034364261	0.1338178362	11	-1	0.1	1	4	-2	3.8	2.5	0.3952	0.27225	-0.15359	0.52786	0.38901	0.33179	0.38491	0.41591	0.52064
L97F	0.331219266	0	1	0.7598039216	0.3361400427	757.61470554	6	52.3125583567	0.0034364261	0.1338178362	11	0	0.1	1	4	0	3.8	2.8	0.39955	0.12194	0.021239	0.26589	0.41043	0.40976	0.46213	0.52727	0.46062
L97I	0.6425809511	0	1	0.7598039216	0.3361400427	757.61470554	6	52.3125583567	0.0034364261	0.1338178362	11	2	0.1	1	4	1	3.8	4.5	0.63424	0.23431	-0.31923	0.42001	0.42831	0.53393	0.56772	0.62908	0.46225
L97M	0.7674335973	0	1	0.7598039216	0.3361400427	757.61470554	6	52.3125583567	0.0034364261	0.1338178362	11	2	0.1	1	4	0	3.8	1.9	-0.065045	0.20385	-0.13972	0.39022	0.38219	0.5989	0.52403	0.6005	0.4822
L97P	0.6612014114	0	1	0.7598039216	0.3361400427	757.61470554	6	52.3125583567	0.0034364261	0.1338178362	11	-3	0.1	1	4	-3	3.8	-1.6	0.037818	0.17594	-0.31936	0.25275	0.12604	0.077055	0.20273	0.24329	0.57968
L97S	0.5438608953	0	1	0.7598039216	0.3361400427	757.61470554	6	52.3125583567	0.0034364261	0.1338178362	11	-2	0.1	1	4	1	3.8	-0.8	0.04187	0.24266	-0.27306	0.64569	0.2699	0.20891	0.3544	0.46358	0.37711
L97T	0.3410253743	0	1	0.7598039216	0.3361400427	757.61470554	6	52.3125583567	0.0034364261	0.1338178362	11	-1	0.1	1	4	-1	3.8	-0.7	0.0076825	0.1794	-0.090676	0.33237	0.26211	0.28767	0.34237	0.40723	0.47151
L97V	0.8447926165	0	1	0.7598039216	0.3361400427	757.61470554	6	52.3125583567	0.0034364261	0.1338178362	11	1	0.1	1	4	1	3.8	4.2	0.02108	0.28185	-0.13714	0.54324	0.43819	0.46026	0.52454	0.59183	0.58917
L97Y	0.042865495	0	1	0.7598039216	0.3361400427	757.61470554	6	52.3125583567	0.0034364261	0.1338178362	11	-1	0.1	1	4	-2	3.8	-1.3	-0.01745	0.17932	-0.075805	0.27092	0.21983	0.25288	0.29537	0.3422	0.63692
E98A	0.4456111846	0	0	0.3267973856	0.223023061	963.181075307	0	0	0	0	10	-1	0.616	0	0	-1	-3.5	1.8	-0.011032	0.30488	-0.1592	0.29935	0.39309	0.24121	0.46347	0.45173	0.50401
E98C	0.197917387	0	0	0.3267973856	0.223023061	963.181075307	0	0	0	0	10	-4	0.616	0	0	-3	-3.5	2.5	-0.082455	0.33923	-0.32046	0.28288	0.21861	0.15465	0.24084	0.25126	0.67303
E98D	0.4170618432	0	0	0.3267973856	0.223023061	963.181075307	0	0	0	0	10	2	0.616	0	0	2	-3.5	-3.5	0.061873	0.25831	-0.27398	0.2501	0.4807	0.52679	0.69216	0.66568	0.33709
E98G	0.5482066733	0	0	0.3267973856	0.223023061	963.181075307	0	0	0	0	10	-2	0.616	0	0	1	-3.5	-0.4	0.077834	0.11738	0.49532	0.38868	0.31212	0.23681	0.3981	0.36388	-0.055972
E98I	0.448449102	0	0	0.3267973856	0.223023061	963.181075307	0	0	0	0	10	-3	0.616	0	0	-3	-3.5	4.5	0.025701	0.81142	0.23248	0.81961	0.26288	0.17409	0.30565	0.29234	-0.25179
E98K	0.8421601472	0	0	0.3267973856	0.223023061	963.181075307	0	0	0	0	10	1	0.616	0	0	3	-3.5	-3.9	-0.015956	0.7582	0.24149	0.72798	0.41739	0.4608	0.62467	0.58932	-0.1771
E98L	0.6348083828	0	0	0.3267973856	0.223023061	963.181075307	0	0	0	0	10	-3	0.616	0	0	-2	-3.5	3.8	0.0078288	0.78325	0.79873	0.72798	0.25418	0.1658	0.3168	0.29178	0.30363
E98M	0.9716330986	0	0	0.3267973856	0.223023061	963.181075307	0	0	0	0	10	-2	0.616	0	0	1	-3.5	1.9	0.20521	0.81996	0.34892	0.66538	0.28067	0.19982	0.41531	0.34723	-0.092507
E98N	0.374218356	0	0	0.3267973856	0.223023061	963.181075307	0	0	0	0	10	0	0.616	0	0	1	-3.5	-3.5	0.17878	0.64046	0.62743	0.71795	0.42774	0.39107	0.51526	0.52549	0.0089599
E98R	0.2887730685	0	0	0.3267973856	0.223023061	963.181075307	0	0	0	0	10	0	0.616	0	0	1	-3.5	-4.5	0.061646	0.75522	0.61466	0.72073	0.41625	0.42375	0.50632	0.53237	-0.18573
E98S	0.2966707149	0	0	0.3267973856	0.223023061	963.181075307	0	0	0	0	10	0	0.616	0	0	0	-3.5	-0.8	0.10512	0.64167	0.28186	0.72842	0.45827	0.32223	0.52441	0.51498	0.11217
E98T	0.3400016578	0	0	0.3267973856	0.223023061	963.181075307	0	0	0	0	10	-1	0.616	0	0	1	-3.5	-0.7	0.23976	0.67504	0.19228	0.65544	0.37927	0.273	0.4647	0.43576	-0.25179
E98V	0.491201464	0	0	0.3267973856	0.223023061	963.181075307	0	0	0	0	10	-2	0.616	0	0	-3	-3.5	4.2	0.26268	0.75866	0.30204	0.72932	0.32385	0.20792	0.37821	0.37619	-0.21141
E98W	0.6037077797	0	0	0.3267973856	0.223023061	963.181075307	0	0	0	0	10	-3	0.616	0	0	-4	-3.5	-0.9	0.13119	0.7496	0.48808	0.6286	0.32192	0.24249	0.2579	0.34123	-0.099761
E98Y	0.4174780072	0	0	0.3267973856	0.223023061	963.181075307	0	0	0	0	10	-2	0.616	0	0	-2	-3.5	-1.3	0.25164	0.83353	0.27515	0.78665	0.38052	0.25747	0.34339	0.39559	-0.034946
E99A	0.7540196332	0	1	0.112745098	0.0315441387	1079.58529031	0	0	0	0	8	-1	0.812	0	0	0	-3.5	1.8	0.28031	0.78098	0.89289	0.79159	0.68779	0.65248	0.60785	0.64495	-0.0019008
E99D	0.6366008927	0	1	0.112745098	0.0315441387	1079.58529031	0	0	0	0	8	2	0.812	0	0	0	-3.5	-3.5	0.032068	0.63973	0.90263	0.75907	0.66856	0.79644	0.70192	0.70573	0.26817
E99G	0.837273779	0	1	0.112745098	0.0315441387	1079.58529031	0	0	0	0	8	-2	0.812	0	0	0	-3.5	-0.4	0.27775	0.67429	0.813	0.59808	0.63584	0.56701	0.51257	0.54845	0.10455
E99H	0.2507567529	0	1	0.112745098	0.0315441387	1079.58529031	0	0	0	0	8	0	0.812	0	0	2	-3.5	-3.2	0.1931	0.15908	1.0944	1.0741	0.59385	0.64626	0.59542	0.5792	-0.026466
E99K	0.6785620461	0	1	0.112745098	0.0315441387	1079.58529031	0	0	0	0	8	1	0.812	0	0	0	-3.5	-3.9	0.36537	0.0012129	0.8434	1.0142	0.63419	0.72597	0.63002	0.63538	0.11595
E99P	0.756567419	0	1	0.112745098	0.0315441387	1079.58529031	0	0	0	0	8	-1	0.812	0	0	1	-3.5	-1.6	0.033499	-0.028214	1.0469	0.91443	0.6313	0.59954	0.55829	0.56466	0.023094
E99Q	0.9037402457	0	1	0.112745098	0.0315441387	1079.58529031	0	0	0	0	8	2	0.812	0	0	1	-3.5	-3.5	0.1304	0.40466	0.84223	0.93827	0.65371	0.78839	0.70874	0.70156	0.1066
E99S	0.716264342	0	1	0.112745098	0.0315441387	1079.58529031	0	0	0	0	8	0	0.812	0	0	0	-3.5	-0.8	-0.0075186	0.11089	0.85143	0.99926	0.69326	0.66242	0.6327	0.64554	0.031047
E99T	-0.0118337581	0	1	0.112745098	0.0315441387	1079.58529031	0	0	0	0	8	-1	0.812	0	0	0	-3.5	-0.7	0.18861	0.24915	0.827	0.90626	0.6681	0.60712	0.56911	0.59312	0.035287
E99V	0.6567204529	0	1	0.112745098	0.0315441387	1079.58529031	0	0	0	0	8	-2	0.812	0	0	-2	-3.5	4.2	0.095552	0.25387	0.8355	0.97074	0.66634	0.66008	0.54085	0.62357	0.26721
E99W	0.3330433205	0	1	0.112745098	0.0315441387	1079.58529031	0	0	0	0	8	-3	0.812	0	0	-3	-3.5	-0.9	0.10362	0.032181	0.86495	1.1092	0.59542	0.54771	0.43054	0.51369	0.3068
E99Y	0.9035201252	0	1	0.112745098	0.0315441387	1079.58529031	0	0	0	0	8	-2	0.812	0	0	1	-3.5	-1.3	0.080551	-0.044421	0.79695	0.94071	0.60007	0.5624	0.50542	0.52054	0.30663
D100A	0.9646149389	2	0	0.0653594771	0.0050070989	1453.48571119	0	0	0	0	3	-2	1.41	0	2	0	-3.5	1.8	0.049719	0.040604	0.73277	1.0102	0.45144	0.58002	0.62138	0.67329	0.17924
D100C	0.0421369729	2	0	0.0653594771	0.0050070989	1453.48571119	0	0	0	0	3	-3	1.41	0	2	1	-3.5	2.5	-0.042516	0.18755	0.73277	1.1068	0.45905	0.57408	0.59287	0.64405	0.29884
D100E	0.3837958488	2	0	0.0653594771	0.0050070989	1453.48571119	0	0	0	0	3	2	1.41	0	2	2	-3.5	-3.5	0.099257	0.014003	0.67803	0.89812	0.53165	0.71749	0.67685	0.67535	0.30612
D100G	0.9313817564	2	0	0.0653594771	0.0050070989	1453.48571119	0	0	0	0	3	-1	1.41	0	2	1	-3.5	-0.4	0.26272	0.81489	0.7686	0.85568	0.43757	0.5845	0.65657	0.65783	0.28823
D100H	0.8869617905	2	0	0.0653594771	0.0050070989	1453.48571119	0	0	0	0	3	-1	1.41	0	2	-1	-3.5	-3.2	0.20161	0.8177	0.72949	0.90567	0.293	0.58251	0.57901	0.60237	0.34878
D100I	0.4320505339	2	0	0.0653594771	0.0050070989	1453.48571119	0	0	0	0	3	-3	1.41	0	2	-3	-3.5	4.5	0.088605	0.72774	0.75988	0.034851	0.44229	0.57875	0.4991	0.63329	0.21878
D100K	0.7910993579	2	0	0.0653594771	0.0050070989	1453.48571119	0	0	0	0	3	-1	1.41	0	2	-1	-3.5	-3.9	0.026768	1.0535	0.6767	0.044089	0.26875	0.59923	0.56659	0.58935	0.38732
D100M	0.4496797342	2	0	0.0653594771	0.0050070989	1453.48571119	0	0	0	0	3	-3	1.41	0	2	-2	-3.5	1.9	0.41027	0.75358	0.73284	-0.00027414	0.36716	0.4965	0.53887	0.65672	0.08881
D100N	0.9033929843	2	0	0.0653594771	0.0050070989	1453.48571119	0	0	0	0	3	1	1.41	0	2	1	-3.5	-3.5	0.27305	1.0229	0.67131	0.20114	0.44747	0.66949	0.6482	0.64503	0.18142
D100R	0.2957984022	2	0	0.0653594771	0.0050070989	1453.48571119	0	0	0	0	3	-2	1.41	0	2	-2	-3.5	-4.5	0.63941	0.80139	0.7578	0.06513	0.16323	0.57896	0.5051	0.5549	0.64516
D100S	0.3871060285	2	0	0.0653594771	0.0050070989	1453.48571119	0	0	0	0	3	0	1.41	0	2	1	-3.5	-0.8	0.284	0.7987	0.76669	0.030477	0.47276	0.62576	0.67319	0.66631	0.48007
D100V	0.7025842968	2	0	0.0653594771	0.0050070989	1453.48571119	0	0	0	0	3	-3	1.41	0	2	-2	-3.5	4.2	0.56907	0.75162	0.81153	0.22679	0.45703	0.5873	0.52494	0.63865	0.43963
D100Y	0.9938752586	2	0	0.0653594771	0.0050070989	1453.48571119	0	0	0	0	3	-3	1.41	0	2	-3	-3.5	-1.3	0.61656	0.79441	0.58704	0.085784	0.20708	0.45013	0.49298	0.61349	0.57329
K101A	0.6432635762	0	0	0.3676470588	0.1670656032	1085.03838309	0	0	0	0	6	-1	1.441	0	0	0	-3.9	1.8	0.39079	0.80863	0.84364	0.075017	0.62234	0.59357	0.75825	0.7529	0.52561
K101C	0.9833226649	0	0	0.3676470588	0.1670656032	1085.03838309	0	0	0	0	6	-3	1.441	0	0	-3	-3.9	2.5	0.31993	0.86957	0.74215	0.01048	0.47884	0.47522	0.56371	0.57845	0.57386
K101D	0.98281621	0	0	0.3676470588	0.1670656032	1085.03838309	0	0	0	0	6	-1	1.441	0	0	1	-3.9	-3.5	0.37762	0.80895	0.70101	0.79979	0.66772	0.63536	0.73452	0.70916	0.56535
K101E	0.8030441293	0	0	0.3676470588	0.1670656032	1085.03838309	0	0	0	0	6	1	1.441	0	0	0	-3.9	-3.5	0.54175	0.80895	0.68271	0.70257	0.71396	0.7041	0.78907	0.83368	0.42608
K101F	0.6741830639	0	0	0.3676470588	0.1670656032	1085.03838309	0	0	0	0	6	-3	1.441	0	0	-2	-3.9	2.8	0.24038	0.7371	0.73158	0.68789	0.49036	0.50451	0.60088	0.59895	0.52204
K101G	0.5190634674	0	0	0.3676470588	0.1670656032	1085.03838309	0	0	0	0	6	-2	1.441	0	0	0	-3.9	-0.4	0.47795	0.67865	0.70584	0.7181	0.62634	0.52228	0.68179	0.64889	0.52555
K101H	0.9042305463	0	0	0.3676470588	0.1670656032	1085.03838309	0	0	0	0	6	-1	1.441	0	0	2	-3.9	-3.2	0.3678	0.79499	0.73564	0.68235	0.67387	0.64739	0.76902	0.73067	0.36059
K101I	0.4164504658	0	0	0.3676470588	0.1670656032	1085.03838309	0	0	0	0	6	-3	1.441	0	0	-2	-3.9	4.5	0.6088	0.69121	0.80663	0.70532	0.4604	0.56918	0.61105	0.61053	0.4524
K101L	0.9890751754	0	0	0.3676470588	0.1670656032	1085.03838309	0	0	0	0	6	-2	1.441	0	0	-1	-3.9	3.8	0.4902	0.731	0.68394	0.71165	0.52425	0.60162	0.69417	0.69727	0.44211
K101M	0.360860978	0	0	0.3676470588	0.1670656032	1085.03838309	0	0	0	0	6	-1	1.441	0	0	1	-3.9	1.9	0.47201	0.80567	0.73932	0.71298	0.62759	0.61476	0.78384	0.76458	0.47519
K101N	0.7820613428	0	0	0.3676470588	0.1670656032	1085.03838309	0	0	0	0	6	0	1.441	0	0	1	-3.9	-3.5	0.49753	0.70374	0.81378	0.73843	0.69891	0.67231	0.77853	0.78298	0.20261
K101Q	0.5324517717	0	0	0.3676470588	0.1670656032	1085.03838309	0	0	0	0	6	1	1.441	0	0	1	-3.9	-3.5	0.45123	0.85755	0.70885	0.76219	0.71975	0.72484	0.82476	0.8591	0.23854
K101R	0.9796945141	0	0	0.3676470588	0.1670656032	1085.03838309	0	0	0	0	6	2	1.441	0	0	1	-3.9	-4.5	0.48807	0.85619	0.5918	0.68427	0.72494	0.80751	0.86036	0.92921	0.1332
K101S	0.9522269518	0	0	0.3676470588	0.1670656032	1085.03838309	0	0	0	0	6	0	1.441	0	0	0	-3.9	-0.8	0.64837	0.76679	0.63884	0.71439	0.69754	0.60846	0.7755	0.78773	0.30667
K101T	0.8926793356	0	0	0.3676470588	0.1670656032	1085.03838309	0	0	0	0	6	-1	1.441	0	0	0	-3.9	-0.7	0.64837	0.6029	-0.3751	0.8339	0.66934	0.55717	0.72643	0.71631	0.23335
K101V	0.9443289099	0	0	0.3676470588	0.1670656032	1085.03838309	0	0	0	0	6	-2	1.441	0	0	-2	-3.9	4.2	0.56792	0.91186	-0.39406	0.77141	0.50296	0.6011	0.66911	0.68982	0.29063
K101W	0.376588339	0	0	0.3676470588	0.1670656032	1085.03838309	0	0	0	0	6	-3	1.441	0	0	-3	-3.9	-0.9	0.66298	0.7971	-0.51486	0.57596	0.5218	0.44074	0.51696	0.50334	0.35698
K101Y	0.7479272222	0	0	0.3676470588	0.1670656032	1085.03838309	0	0	0	0	6	-2	1.441	0	0	1	-3.9	-1.3	0.59535	0.72992	-0.25381	0.37436	0.64064	0.55379	0.70545	0.65584	0.50907
D102A	0.8964992538	6	2	0.1552287582	0.1610654857	1033.09347865	0	0	0	0	7	-2	0.773	0	0	0	-3.5	1.8	0.68568	0.7448	-0.41337	0.4438	0.59184	0.50457	0.69879	0.65458	0.66785
D102C	0.7037723698	6	2	0.1552287582	0.1610654857	1033.09347865	0	0	0	0	7	-3	0.773	0	0	-3	-3.5	2.5	0.61473	0.78586	-0.37933	0.35451	0.57094	0.48489	0.5586	0.61225	0.52334
D102E	0.6074723604	6	2	0.1552287582	0.1610654857	1033.09347865	0	0	0	0	7	2	0.773	0	0	-1	-3.5	-3.5	0.76357	0.709	-0.29611	0.83801	0.79229	0.70489	0.77311	0.73187	0.574
D102F	0.4092872783	6	2	0.1552287582	0.1610654857	1033.09347865	0	0	0	0	7	-3	0.773	0	0	-3	-3.5	2.8	0.78179	0.79688	-0.48212	0.44589	0.57503	0.48777	0.55806	0.61134	0.64161
D102G	0.7213964421	6	2	0.1552287582	0.1610654857	1033.09347865	0	0	0	0	7	-1	0.773	0	0	0	-3.5	-0.4	0.62278	0.85909	-0.4218	0.65269	0.63489	0.52798	0.73225	0.6753	0.74076
D102H	0.9274853082	6	2	0.1552287582	0.1610654857	1033.09347865	0	0	0	0	7	-1	0.773	0	0	0	-3.5	-3.2	0.66612	0.78034	-0.44843	0.66179	0.56251	0.52651	0.6781	0.5895	0.51889
D102I	0.1821314379	6	2	0.1552287582	0.1610654857	1033.09347865	0	0	0	0	7	-3	0.773	0	0	-1	-3.5	4.5	0.65792	0.79709	0.56746	0.37071	0.57314	0.49927	0.60361	0.58312	0.3381
D102K	0.3243714463	6	2	0.1552287582	0.1610654857	1033.09347865	0	0	0	0	7	-1	0.773	0	0	3	-3.5	-3.9	0.80174	0.90708	0.52899	0.43	0.46846	0.50329	0.72864	0.54019	0.32114
D102L	0.0389710756	6	2	0.1552287582	0.1610654857	1033.09347865	0	0	0	0	7	-4	0.773	0	0	-3	-3.5	3.8	0.7525	0.70097	0.4458	0.4438	0.52261	0.4595	0.49004	0.53625	-0.024314
D102M	0.8171769726	6	2	0.1552287582	0.1610654857	1033.09347865	0	0	0	0	7	-3	0.773	0	0	-1	-3.5	1.9	0.7725	0.67482	0.46049	0.37462	0.53739	0.46761	0.61326	0.60209	-0.0024991
D102N	0.4893155262	6	2	0.1552287582	0.1610654857	1033.09347865	0	0	0	0	7	1	0.773	0	0	2	-3.5	-3.5	0.86313	0.72352	0.39567	0.43222	0.66474	0.60138	0.79171	0.66185	-0.069217
D102P	-0.0407777398	6	2	0.1552287582	0.1610654857	1033.09347865	0	0	0	0	7	-1	0.773	0	0	-3	-3.5	-1.6	0.90905	0.14176	0.56261	0.59256	0.6541	0.5461	0.63018	0.65076	-0.019766
D102Q	-0.1868084151	6	2	0.1552287582	0.1610654857	1033.09347865	0	0	0	0	7	0	0.773	0	0	0	-3.5	-3.5	0.71996	0.1146	0.46404	0.13881	0.63273	0.56598	0.71098	0.62471	0.072125
D102R	-0.0215449491	6	2	0.1552287582	0.1610654857	1033.09347865	0	0	0	0	7	-2	0.773	0	0	1	-3.5	-4.5	0.71886	0.060136	0.55057	0.09347	0.41412	0.52106	0.64538	0.50124	-0.0024991
D102S	0.9630131508	6	2	0.1552287582	0.1610654857	1033.09347865	0	0	0	0	7	0	0.773	0	0	0	-3.5	-0.8	0.75537	0.26916	0.50517	0.093862	0.70241	0.58397	0.77716	0.71475	0.040129
D102V	0.4316273855	6	2	0.1552287582	0.1610654857	1033.09347865	0	0	0	0	7	-3	0.773	0	0	1	-3.5	4.2	0.84218	0.13037	0.52093	0.31414	0.53557	0.48467	0.65214	0.56462	0.26749
D102W	0.6097524308	6	2	0.1552287582	0.1610654857	1033.09347865	0	0	0	0	7	-4	0.773	0	0	-4	-3.5	-0.9	0.88076	0.098384	0.44312	0.29812	0.42538	0.49186	0.4734	0.53891	0.58071
D102Y	0.4909818534	6	2	0.1552287582	0.1610654857	1033.09347865	0	0	0	0	7	-3	0.773	0	0	-3	-3.5	-1.3	-0.18713	0.29163	0.4786	0.16398	0.4945	0.49429	0.54072	0.57319	0.46825
W103A	-0.1095726017	0	0	0.9901960784	0.0606794061	787.347672428	0	0	0	0	17	-3	0.167	0	11	-5	-0.9	1.8	0.088931	0.08748	0.60478	0.17375	-0.17355	-0.1134	-0.018018	-0.034346	0.47199
W103C	-0.1074263906	0	0	0.9901960784	0.0606794061	787.347672428	0	0	0	0	17	-2	0.167	0	11	4	-0.9	2.5	-0.0602	0.13545	0.61208	0.83632	-0.010918	0.18266	0.29493	0.14674	0.5068
W103D	-0.1075213063	0	0	0.9901960784	0.0606794061	787.347672428	0	0	0	0	17	-4	0.167	0	11	-6	-0.9	-3.5	-0.1343	0.066881	0.57232	0.52712	-0.27632	-0.32457	-0.23517	-0.19637	0.49387
W103E	-0.3277523565	0	0	0.9901960784	0.0606794061	787.347672428	0	0	0	0	17	-3	0.167	0	11	-5	-0.9	-3.5	0.14168	0.92367	0.25218	0.68659	-0.22655	-0.26849	-0.17913	-0.14799	0.48696
W103F	0.6678268502	0	0	0.9901960784	0.0606794061	787.347672428	0	0	0	0	17	1	0.167	0	11	2	-0.9	2.8	0.19381	0.8547	0.30176	0.67083	0.24319	0.46511	0.49487	0.40838	0.5613
W103G	0.0148309656	0	0	0.9901960784	0.0606794061	787.347672428	0	0	0	0	17	-2	0.167	0	11	-5	-0.9	-0.4	-0.014549	0.79993	0.41991	0.68723	-0.14377	-0.11083	-0.024546	-0.022852	0.52073
W103H	0.2269727081	0	0	0.9901960784	0.0606794061	787.347672428	0	0	0	0	17	-2	0.167	0	11	-4	-0.9	-3.2	-0.09046	0.81103	0.86018	0.68547	-0.17032	-0.19069	-0.10154	-0.082151	0.56783
W103I	0.0068076589	0	0	0.9901960784	0.0606794061	787.347672428	0	0	0	0	17	-3	0.167	0	11	-4	-0.9	4.5	0.74124	0.81386	0.29023	0.72798	-0.10905	-0.016957	0.072277	0.010782	0.58334
W103K	-0.0986801478	0	0	0.9901960784	0.0606794061	787.347672428	0	0	0	0	17	-3	0.167	0	11	-5	-0.9	-3.9	0.6622	0.81932	0.6933	0.78738	-0.22837	-0.27648	-0.19423	-0.15923	0.4231
W103L	-0.0634912753	0	0	0.9901960784	0.0606794061	787.347672428	0	0	0	0	17	-2	0.167	0	11	-4	-0.9	3.8	0.52883	0.79749	0.65594	0.91729	-0.055491	0.054474	0.12292	0.073486	0.46442
W103M	0.1388039108	0	0	0.9901960784	0.0606794061	787.347672428	0	0	0	0	17	-1	0.167	0	11	-4	-0.9	1.9	0.76748	0.83601	0.2669	0.69216	-0.025237	0.088666	0.13906	0.11266	0.73144
W103N	-0.1458714754	0	0	0.9901960784	0.0606794061	787.347672428	0	0	0	0	17	-4	0.167	0	11	-6	-0.9	-3.5	0.64252	0.86862	0.41446	0.7897	-0.27632	-0.32457	-0.23517	-0.19637	0.59053
W103P	-0.2170190122	0	0	0.9901960784	0.0606794061	787.347672428	0	0	0	0	17	-4	0.167	0	11	-6	-0.9	-1.6	0.5061	0.85696	0.30176	0.66445	-0.26945	-0.29212	-0.17888	-0.15302	0.63359
W103Q	-0.1739817139	0	0	0.9901960784	0.0606794061	787.347672428	0	0	0	0	17	-2	0.167	0	11	-4	-0.9	-3.5	0.67493	0.84251	0.23983	0.74113	-0.17314	-0.1997	-0.11431	-0.091406	0.59541
W103R	-0.1985551516	0	0	0.9901960784	0.0606794061	787.347672428	0	0	0	0	17	-3	0.167	0	11	-5	-0.9	-4.5	0.74477	0.78176	0.39777	0.75504	-0.23046	-0.28673	-0.21711	-0.17655	0.59549
W103S	-0.0850865567	0	0	0.9901960784	0.0606794061	787.347672428	0	0	0	0	17	-3	0.167	0	11	-5	-0.9	-0.8	0.8238	0.96166	0.52942	0.59518	-0.206	-0.19583	-0.086301	-0.081223	0.64639
W103T	0.002631576	0	0	0.9901960784	0.0606794061	787.347672428	0	0	0	0	17	-2	0.167	0	11	-5	-0.9	-0.7	0.40126	0.88096	0.77557	0.7367	-0.14773	-0.1223	-0.03442	-0.030671	0.81399
W103V	-0.2168422248	0	0	0.9901960784	0.0606794061	787.347672428	0	0	0	0	17	-3	0.167	0	11	-5	-0.9	4.2	0.75292	0.618	0.73144	0.68108	-0.12744	-0.04907	0.03706	-0.0077066	0.61812
W103Y	0.786510559	0	0	0.9901960784	0.0606794061	787.347672428	0	0	0	0	17	2	0.167	0	11	3	-0.9	-1.3	0.66959	0.41386	0.78707	0.76614	0.17987	0.41626	0.4012	0.36366	0.69385
R104A	0.6137568025	1	1	0.5147058824	0.3160018999	1040.33890381	2	0	0.0033898305	0.0342699681	5	-1	1.93	0	0	0	-4.5	1.8	0.0096342	0.46795	0.80641	0.59577	0.16843	0.51737	0.3679	0.30709	0.62929
R104C	0.7089164107	1	1	0.5147058824	0.3160018999	1040.33890381	2	0	0.0033898305	0.0342699681	5	-3	1.93	0	0	-3	-4.5	2.5	0.076131	0.44485	0.78822	0.66353	0.045115	0.25555	0.17637	0.077278	0.72624
R104D	0.224590283	1	1	0.5147058824	0.3160018999	1040.33890381	2	0	0.0033898305	0.0342699681	5	-2	1.93	0	0	0	-4.5	-3.5	-0.13633	0.79645	0.71119	0.81601	0.064406	0.23461	0.16866	0.069059	0.57227
R104E	0.1732938291	1	1	0.5147058824	0.3160018999	1040.33890381	2	0	0.0033898305	0.0342699681	5	0	1.93	0	0	0	-4.5	-3.5	0.48293	0.46327	0.7342	0.66355	0.24221	0.35132	0.2936	0.23039	0.64967
R104F	-0.0626198182	1	1	0.5147058824	0.3160018999	1040.33890381	2	0	0.0033898305	0.0342699681	5	-3	1.93	0	0	-3	-4.5	2.8	0.077325	0.6772	0.65662	0.76351	0.057056	0.26455	0.18185	0.084102	0.46602
R104G	0.0567535112	1	1	0.5147058824	0.3160018999	1040.33890381	2	0	0.0033898305	0.0342699681	5	-2	1.93	0	0	2	-4.5	-0.4	0.40546	0.67637	0.51634	0.69748	0.10081	0.42307	0.29255	0.2218	0.49412
R104H	-0.0650107536	1	1	0.5147058824	0.3160018999	1040.33890381	2	0	0.0033898305	0.0342699681	5	0	1.93	0	0	-2	-4.5	-3.2	0.45471	0.41536	0.53557	0.80644	0.20447	0.28202	0.23231	0.15066	0.06377
R104I	-0.0872427568	1	1	0.5147058824	0.3160018999	1040.33890381	2	0	0.0033898305	0.0342699681	5	-3	1.93	0	0	-2	-4.5	4.5	0.00025323	0.4885	0.63432	0.5943	0.14502	0.35199	0.23381	0.13701	0.084104
R104K	0.6967687282	1	1	0.5147058824	0.3160018999	1040.33890381	2	0	0.0033898305	0.0342699681	5	2	1.93	0	0	2	-4.5	-3.9	0.076131	0.46795	0.54166	0.55012	0.46224	0.62629	0.50305	0.49761	0.064755
R104L	0.0302473056	1	1	0.5147058824	0.3160018999	1040.33890381	2	0	0.0033898305	0.0342699681	5	-2	1.93	0	0	-2	-4.5	3.8	0.0040474	0.40378	0.52638	0.60066	0.15066	0.40985	0.28534	0.20947	0.07241
R104M	-0.0014777046	1	1	0.5147058824	0.3160018999	1040.33890381	2	0	0.0033898305	0.0342699681	5	-1	1.93	0	0	-2	-4.5	1.9	0.05839	0.49364	0.62475	0.44005	0.14373	0.43853	0.31319	0.2429	0.14061
R104N	-0.0851342791	1	1	0.5147058824	0.3160018999	1040.33890381	2	0	0.0033898305	0.0342699681	5	0	1.93	0	0	1	-4.5	-3.5	0.299	0.60633	0.62504	0.11754	0.2578	0.39459	0.32793	0.2731	0.084104
R104P	-0.2769915848	1	1	0.5147058824	0.3160018999	1040.33890381	2	0	0.0033898305	0.0342699681	5	-2	1.93	0	0	1	-4.5	-1.6	0.26485	-0.018782	0.71237	0.52755	0.077126	0.33554	0.2378	0.1584	0.16107
R104Q	0.0817850858	1	1	0.5147058824	0.3160018999	1040.33890381	2	0	0.0033898305	0.0342699681	5	1	1.93	0	0	0	-4.5	-3.5	0.09283	-0.0059349	0.57736	0.09562	0.33487	0.44839	0.36842	0.3207	0.35804
R104S	0.6362522009	1	1	0.5147058824	0.3160018999	1040.33890381	2	0	0.0033898305	0.0342699681	5	-1	1.93	0	0	1	-4.5	-0.8	-0.1596	0.013156	0.38169	0.11396	0.15484	0.44081	0.32156	0.26172	0.40722
R104T	0.4128943368	1	1	0.5147058824	0.3160018999	1040.33890381	2	0	0.0033898305	0.0342699681	5	-1	1.93	0	0	1	-4.5	-0.7	0.40969	0.11371	0.29038	0.74052	0.15511	0.44565	0.32434	0.2646	0.42942
R104V	0.1198540495	1	1	0.5147058824	0.3160018999	1040.33890381	2	0	0.0033898305	0.0342699681	5	-3	1.93	0	0	-2	-4.5	4.2	0.41701	0.11013	0.31529	0.59836	0.13115	0.34302	0.22945	0.13445	-0.050764
R104W	0.0549367621	1	1	0.5147058824	0.3160018999	1040.33890381	2	0	0.0033898305	0.0342699681	5	-3	1.93	0	0	-3	-4.5	-0.9	0.2206	0.051989	0.27376	0.15573	-0.050889	0.16286	0.087157	-0.034203	0.039775
R104Y	-0.1146237197	1	1	0.5147058824	0.3160018999	1040.33890381	2	0	0.0033898305	0.0342699681	5	-2	1.93	0	0	-3	-4.5	-1.3	0.21215	0.052948	0.24532	0.1117	0.012137	0.18764	0.12622	0.018075	0.05559
P105A	0.9003090507	0	0	0.8382352941	0.226411084	976.531344615	1	0	0.0027624309	0.0040564677	7	-1	0.75	0	7	0	-1.6	1.8	0.46652	0.36323	0.29945	0.26727	0.58331	0.7105	0.52196	0.56252	0.13507
P105C	0.8280052537	0	0	0.8382352941	0.226411084	976.531344615	1	0	0.0027624309	0.0040564677	7	-3	0.75	0	7	-4	-1.6	2.5	0.01372	0.10068	0.22325	0.39046	0.5345	0.34812	0.25415	0.22115	0.039775
P105D	-0.0810619519	0	0	0.8382352941	0.226411084	976.531344615	1	0	0.0027624309	0.0040564677	7	-1	0.75	0	7	-3	-1.6	-3.5	0.041963	0.26396	0.25594	0.82906	0.32167	0.085516	0.090576	0.12528	0.36632
P105E	0.4719082278	0	0	0.8382352941	0.226411084	976.531344615	1	0	0.0027624309	0.0040564677	7	-1	0.75	0	7	-2	-1.6	-3.5	0.12827	0.21439	0.26496	0.57564	0.31736	0.13554	0.12836	0.17132	0.794
P105F	-0.149168155	0	0	0.8382352941	0.226411084	976.531344615	1	0	0.0027624309	0.0040564677	7	-4	0.75	0	7	-4	-1.6	2.8	0.061313	0.26429	0.27674	0.58999	0.48261	0.29632	0.20332	0.14305	0.78794
P105G	0.6270077841	0	0	0.8382352941	0.226411084	976.531344615	1	0	0.0027624309	0.0040564677	7	-2	0.75	0	7	-3	-1.6	-0.4	0.014881	0.2623	0.3647	0.68228	0.40703	0.30417	0.23505	0.2616	0.51431
P105H	-0.0938002952	0	0	0.8382352941	0.226411084	976.531344615	1	0	0.0027624309	0.0040564677	7	-2	0.75	0	7	-3	-1.6	-3.2	0.23881	0.26733	0.24699	0.93844	0.25899	0.067332	0.067116	0.088938	0.64023
P105I	0.3263928065	0	0	0.8382352941	0.226411084	976.531344615	1	0	0.0027624309	0.0040564677	7	-3	0.75	0	7	-3	-1.6	4.5	0.30967	0.3334	0.26073	0.96847	0.66984	0.43984	0.33653	0.27578	0.53149
P105K	-0.1595848611	0	0	0.8382352941	0.226411084	976.531344615	1	0	0.0027624309	0.0040564677	7	-1	0.75	0	7	0	-1.6	-3.9	0.54872	0.43436	0.19957	0.33907	0.28999	0.19678	0.1777	0.22869	0.69563
P105L	-0.0253874345	0	0	0.8382352941	0.226411084	976.531344615	1	0	0.0027624309	0.0040564677	7	-3	0.75	0	7	-2	-1.6	3.8	0.19435	0.2537	0.36211	0.37626	0.61793	0.49611	0.36572	0.32088	0.605
P105M	0.5404682469	0	0	0.8382352941	0.226411084	976.531344615	1	0	0.0027624309	0.0040564677	7	-2	0.75	0	7	-3	-1.6	1.9	-0.037341	0.66629	0.26849	0.52177	0.55818	0.45346	0.33875	0.3414	0.80002
P105N	-0.1455896984	0	0	0.8382352941	0.226411084	976.531344615	1	0	0.0027624309	0.0040564677	7	-2	0.75	0	7	-3	-1.6	-3.5	0.44364	0.59085	0.1807	0.80643	0.24655	0.042596	0.048879	0.067947	0.79829
P105Q	0.0065150346	0	0	0.8382352941	0.226411084	976.531344615	1	0	0.0027624309	0.0040564677	7	-1	0.75	0	7	0	-1.6	-3.5	0.27916	0.56642	0.1868	0.52745	0.30366	0.23645	0.20442	0.25752	0.050898
P105R	0.1520007965	0	0	0.8382352941	0.226411084	976.531344615	1	0	0.0027624309	0.0040564677	7	-2	0.75	0	7	1	-1.6	-4.5	-0.048926	0.5685	0.78651	0.84053	0.19138	0.13899	0.13438	0.16282	0.099007
P105S	0.6867406151	0	0	0.8382352941	0.226411084	976.531344615	1	0	0.0027624309	0.0040564677	7	-1	0.75	0	7	0	-1.6	-0.8	0.1063	0.55266	0.52663	0.68198	0.42845	0.51171	0.38346	0.4511	-0.010777
P105T	0.2508037232	0	0	0.8382352941	0.226411084	976.531344615	1	0	0.0027624309	0.0040564677	7	-1	0.75	0	7	0	-1.6	-0.7	0.22015	0.60637	0.81037	0.94778	0.43401	0.52126	0.38973	0.4574	0.050253
P105V	0.3691123579	0	0	0.8382352941	0.226411084	976.531344615	1	0	0.0027624309	0.0040564677	7	-2	0.75	0	7	-1	-1.6	4.2	-0.037153	0.52915	0.58545	0.73857	0.68998	0.63539	0.48538	0.45501	0.098231
P105W	0.0290318741	0	0	0.8382352941	0.226411084	976.531344615	1	0	0.0027624309	0.0040564677	7	-4	0.75	0	7	-5	-1.6	-0.9	-0.031495	0.56559	0.51345	0.74224	0.21817	0.090595	0.050511	0.019128	0.11678
P105Y	-0.0124311095	0	0	0.8382352941	0.226411084	976.531344615	1	0	0.0027624309	0.0040564677	7	-3	0.75	0	7	-4	-1.6	-1.3	0.18794	0.55751	0.87064	0.83948	0.2782	0.13636	0.10278	0.10595	0.14964
A106C	0.5822327384	0	0	0.4444444444	0.305073386	1074.0407565	1	0	0.0034246575	0.035312422	5	0	0.813	0	1	0	1.8	2.5	0.19665	0.58698	0.82792	0.75706	0.63128	0.62869	0.54842	0.4864	0.0076516
A106D	0.0383766661	0	0	0.4444444444	0.305073386	1074.0407565	1	0	0.0034246575	0.035312422	5	-2	0.813	0	1	1	1.8	-3.5	0.14143	0.61054	0.57671	0.80957	0.3171	0.096131	0.10266	0.056671	0.49474
A106E	0.1012109836	0	0	0.4444444444	0.305073386	1074.0407565	1	0	0.0034246575	0.035312422	5	-1	0.813	0	1	2	1.8	-3.5	0.23915	0.54735	0.54765	0.74812	0.43274	0.19312	0.23183	0.20792	0.50223
A106F	-0.0947674129	0	0	0.4444444444	0.305073386	1074.0407565	1	0	0.0034246575	0.035312422	5	-2	0.813	0	1	-3	1.8	2.8	-0.027723	0.57041	0.69164	0.70939	0.49389	0.40203	0.2474	0.13372	0.15827
A106G	0.7040621347	0	0	0.4444444444	0.305073386	1074.0407565	1	0	0.0034246575	0.035312422	5	0	0.813	0	1	-1	1.8	-0.4	-0.19372	0.51563	0.73599	0.84004	0.56947	0.50751	0.37625	0.35555	0.13915
A106H	-0.0870515138	0	0	0.4444444444	0.305073386	1074.0407565	1	0	0.0034246575	0.035312422	5	-2	0.813	0	1	-2	1.8	-3.2	-0.029689	0.6439	0.89154	0.78785	0.29927	0.077633	-0.021369	-0.06493	0.21924
A106I	0.3524992855	0	0	0.4444444444	0.305073386	1074.0407565	1	0	0.0034246575	0.035312422	5	-1	0.813	0	1	-1	1.8	4.5	0.16637	0.5585	0.28838	0.78429	0.61907	0.50546	0.46991	0.34902	0.15827
A106K	-0.2157580105	0	0	0.4444444444	0.305073386	1074.0407565	1	0	0.0034246575	0.035312422	5	-1	0.813	0	1	-1	1.8	-3.9	0.6165	0.48818	0.29657	0.59762	0.40812	0.10157	0.058714	0.044233	0.2563
A106L	0.2591661651	0	0	0.4444444444	0.305073386	1074.0407565	1	0	0.0034246575	0.035312422	5	-1	0.813	0	1	-2	1.8	3.8	0.24975	0.51065	0.36305	0.66904	0.60315	0.49447	0.41238	0.30449	0.60077
A106M	-0.3245904541	0	0	0.4444444444	0.305073386	1074.0407565	1	0	0.0034246575	0.035312422	5	-1	0.813	0	1	-1	1.8	1.9	0.15447	-0.4402	0.50904	0.71302	0.53509	0.49768	0.38299	0.31898	0.43946
A106N	-0.0558944908	0	0	0.4444444444	0.305073386	1074.0407565	1	0	0.0034246575	0.035312422	5	-2	0.813	0	1	1	1.8	-3.5	0.63817	-0.67552	0.51959	0.85442	0.3171	0.096131	0.10266	0.056671	0.59858
A106P	0.1318834502	0	0	0.4444444444	0.305073386	1074.0407565	1	0	0.0034246575	0.035312422	5	-1	0.813	0	1	-2	1.8	-1.6	0.64392	-0.33644	0.13668	0.66155	0.43401	0.2848	0.1585	0.13252	0.44285
A106Q	0.1469401352	0	0	0.4444444444	0.305073386	1074.0407565	1	0	0.0034246575	0.035312422	5	-1	0.813	0	1	0	1.8	-3.5	0.23075	-0.69204	0.21408	0.72023	0.41938	0.15276	0.13205	0.11757	0.4747
A106R	-0.1471562971	0	0	0.4444444444	0.305073386	1074.0407565	1	0	0.0034246575	0.035312422	5	-1	0.813	0	1	-2	1.8	-4.5	0.17435	-0.68263	0.26118	0.77608	0.39494	0.037331	-0.024354	-0.039057	0.46601
A106S	0.8878656582	0	0	0.4444444444	0.305073386	1074.0407565	1	0	0.0034246575	0.035312422	5	1	0.813	0	1	2	1.8	-0.8	0.3785	-0.17985	0.43528	0.68389	0.67056	0.68651	0.58598	0.57904	0.67072
A106T	0.8385564486	0	0	0.4444444444	0.305073386	1074.0407565	1	0	0.0034246575	0.035312422	5	0	0.813	0	1	0	1.8	-0.7	0.41536	-0.24014	0.24514	0.86398	0.56678	0.50698	0.4021	0.38689	0.59455
A106V	0.8016901327	0	0	0.4444444444	0.305073386	1074.0407565	1	0	0.0034246575	0.035312422	5	0	0.813	0	1	0	1.8	4.2	0.65682	-0.64879	0.40765	0.73892	0.66907	0.61612	0.59671	0.4972	0.6465
A106W	-0.0760805132	0	0	0.4444444444	0.305073386	1074.0407565	1	0	0.0034246575	0.035312422	5	-3	0.813	0	1	-4	1.8	-0.9	0.28072	-0.67253	0.2882	0.69521	0.24792	0.18712	-0.039164	-0.13001	0.56643
A106Y	-0.0959214245	0	0	0.4444444444	0.305073386	1074.0407565	1	0	0.0034246575	0.035312422	5	-2	0.813	0	1	-1	1.8	-1.3	0.34889	-0.54356	0.55655	0.65489	0.34286	0.23667	0.13056	0.088486	0.54585
I107A	0.9113020175	1	1	0.387254902	0.26188458	829.8084872	1	0	0.0034246575	0.035312422	10	-1	0.186	0	0	-3	4.5	1.8	0.40093	-0.47303	0.29452	0.62161	0.16526	0.69083	0.66107	0.68159	0.46769
I107C	0.7844914353	1	1	0.387254902	0.26188458	829.8084872	1	0	0.0034246575	0.035312422	10	-1	0.186	0	0	-1	4.5	2.5	0.38523	-0.089179	0.37872	0.64429	0.1326	0.61605	0.66248	0.69333	0.5535
I107D	0.6559429437	1	1	0.387254902	0.26188458	829.8084872	1	0	0.0034246575	0.035312422	10	-3	0.186	0	0	-4	4.5	-3.5	0.043352	0.27188	0.48287	0.4234	0.087094	0.43575	0.4753	0.46537	0.2262
I107E	0.6616813437	1	1	0.387254902	0.26188458	829.8084872	1	0	0.0034246575	0.035312422	10	-3	0.186	0	0	-2	4.5	-3.5	0.20888	0.26495	0.35742	0.37533	0.084235	0.36894	0.48037	0.50239	0.29404
I107F	0.6823404557	1	1	0.387254902	0.26188458	829.8084872	1	0	0.0034246575	0.035312422	10	0	0.186	0	0	1	4.5	2.8	0.18786	0.36299	0.33914	0.71192	0.17465	0.60425	0.70034	0.75291	0.50049
I107G	0.7789493962	1	1	0.387254902	0.26188458	829.8084872	1	0	0.0034246575	0.035312422	10	-4	0.186	0	0	-4	4.5	-0.4	0.38802	0.4902	0.39675	0.44187	-0.018139	0.60043	0.55209	0.49953	0.2972
I107H	0.6977709375	1	1	0.387254902	0.26188458	829.8084872	1	0	0.0034246575	0.035312422	10	-3	0.186	0	0	2	4.5	-3.2	0.13335	0.54486	0.39458	0.46556	0.055935	0.24598	0.47478	0.55269	0.29913
I107K	0.1737652852	1	1	0.387254902	0.26188458	829.8084872	1	0	0.0034246575	0.035312422	10	-3	0.186	0	0	-1	4.5	-3.9	0.29508	0.04866	0.41546	0.42764	0.097344	0.30184	0.46215	0.50348	0.37028
I107L	0.9841000118	1	1	0.387254902	0.26188458	829.8084872	1	0	0.0034246575	0.035312422	10	2	0.186	0	0	2	4.5	3.8	0.61217	0.20575	0.35007	0.46567	0.33651	0.69827	0.80907	0.8564	0.49726
I107M	0.8576380429	1	1	0.387254902	0.26188458	829.8084872	1	0	0.0034246575	0.035312422	10	1	0.186	0	0	2	4.5	1.9	0.56326	0.27054	0.42051	0.43243	0.26009	0.68629	0.74466	0.82166	0.42704
I107N	0.8668005955	1	1	0.387254902	0.26188458	829.8084872	1	0	0.0034246575	0.035312422	10	-3	0.186	0	0	-2	4.5	-3.5	0.25628	0.42049	0.24049	0.6106	0.084235	0.36894	0.48037	0.50239	0.49072
I107P	-0.0034303605	1	1	0.387254902	0.26188458	829.8084872	1	0	0.0034246575	0.035312422	10	-3	0.186	0	0	-3	4.5	-1.6	0.53958	0.24407	0.28154	0.42091	0.039161	0.54062	0.54726	0.54185	0.49488
I107Q	0.7366976219	1	1	0.387254902	0.26188458	829.8084872	1	0	0.0034246575	0.035312422	10	-3	0.186	0	0	1	4.5	-3.5	0.30531	1.039	0.62225	0.50492	0.074131	0.26076	0.46904	0.53988	0.43863
I107R	0.1969273088	1	1	0.387254902	0.26188458	829.8084872	1	0	0.0034246575	0.035312422	10	-3	0.186	0	0	-1	4.5	-4.5	0.46395	0.821	0.76005	0.4189	0.12234	0.25397	0.43622	0.48136	0.25774
I107S	0.8939775114	1	1	0.387254902	0.26188458	829.8084872	1	0	0.0034246575	0.035312422	10	-2	0.186	0	0	-1	4.5	-0.8	0.61332	1.1399	0.4879	0.43295	0.077433	0.54975	0.58822	0.63198	0.35462
I107T	0.5477672727	1	1	0.387254902	0.26188458	829.8084872	1	0	0.0034246575	0.035312422	10	-1	0.186	0	0	1	4.5	-0.7	0.63224	0.9515	0.56958	0.61682	0.14036	0.5416	0.61257	0.70004	0.32012
I107V	0.8619722124	1	1	0.387254902	0.26188458	829.8084872	1	0	0.0034246575	0.035312422	10	3	0.186	0	0	-1	4.5	4.2	0.59735	0.87122	0.67164	0.56252	0.46882	0.79475	0.85992	0.90772	0.32708
I107W	-0.1430087807	1	1	0.387254902	0.26188458	829.8084872	1	0	0.0034246575	0.035312422	10	-3	0.186	0	0	5	4.5	-0.9	0.31009	1.0759	0.51826	0.46426	-0.05492	0.26911	0.51759	0.57534	-0.023909
I107Y	0.1881367879	1	1	0.387254902	0.26188458	829.8084872	1	0	0.0034246575	0.035312422	10	-1	0.186	0	0	3	4.5	-1.3	0.54136	0.88275	0.74992	0.69474	0.14681	0.44731	0.58634	0.69368	0.1745
T108A	0.6438634974	0	0	0.4640522876	0.2678810571	839.697654203	0	0	0	0	8	0	0.618	0	4	-3	-0.7	1.8	0.62803	0.96632	0.62803	0.56392	0.77125	0.66845	0.75022	0.86901	0.027612
T108C	0.8904138475	0	0	0.4640522876	0.2678810571	839.697654203	0	0	0	0	8	-1	0.618	0	4	-1	-0.7	2.5	0.68333	1.0218	0.55272	0.49809	0.71249	0.66706	0.79314	0.87255	0.12066
T108D	0.5581157436	0	0	0.4640522876	0.2678810571	839.697654203	0	0	0	0	8	-1	0.618	0	4	3	-0.7	-3.5	0.78535	0.99131	0.67309	0.46449	0.53207	0.76036	0.74216	0.82209	0.052232
T108E	0.9947852206	0	0	0.4640522876	0.2678810571	839.697654203	0	0	0	0	8	-1	0.618	0	4	-2	-0.7	-3.5	0.67077	1.0783	0.46976	0.58104	0.56133	0.64068	0.52923	0.68856	0.33036
T108F	0.7198503586	0	0	0.4640522876	0.2678810571	839.697654203	0	0	0	0	8	-2	0.618	0	4	-5	-0.7	2.8	0.72157	1.0176	0.45022	0.60491	0.64284	0.50614	0.57888	0.67097	0.29909
T108G	0.6114667031	0	0	0.4640522876	0.2678810571	839.697654203	0	0	0	0	8	-2	0.618	0	4	-1	-0.7	-0.4	0.62337	0.95098	0.65277	0.60989	0.58682	0.63946	0.65578	0.7724	0.24841
T108I	0.8084635112	0	0	0.4640522876	0.2678810571	839.697654203	0	0	0	0	8	-1	0.618	0	4	-4	-0.7	4.5	0.76334	0.88323	0.59029	0.57282	0.73167	0.56747	0.72399	0.77899	0.25807
T108K	0.9938133724	0	0	0.4640522876	0.2678810571	839.697654203	0	0	0	0	8	-1	0.618	0	4	1	-0.7	-3.9	0.78	0.94218	0.81702	0.69498	0.53895	0.71977	0.65519	0.77606	-0.15197
T108L	0.7556799506	0	0	0.4640522876	0.2678810571	839.697654203	0	0	0	0	8	-1	0.618	0	4	-4	-0.7	3.8	0.6581	0.75408	0.64567	0.82302	0.72659	0.57634	0.70699	0.78023	-0.05034
T108M	0.9086126972	0	0	0.4640522876	0.2678810571	839.697654203	0	0	0	0	8	-1	0.618	0	4	-1	-0.7	1.9	0.82293	0.87156	0.65562	0.63559	0.70516	0.6704	0.77599	0.869	-0.062054
T108N	0.8609535634	0	0	0.4640522876	0.2678810571	839.697654203	0	0	0	0	8	0	0.618	0	4	3	-0.7	-3.5	0.73799	0.67215	0.73769	0.5565	0.59831	0.78057	0.77091	0.87453	0.021662
T108P	0.6691370111	0	0	0.4640522876	0.2678810571	839.697654203	0	0	0	0	8	-1	0.618	0	4	-4	-0.7	-1.6	0.73605	0.76102	0.64847	0.61148	0.62244	0.57469	0.50463	0.66833	-0.071602
T108Q	0.7039524651	0	0	0.4640522876	0.2678810571	839.697654203	0	0	0	0	8	-1	0.618	0	4	-1	-0.7	-3.5	0.43725	0.79791	0.65906	0.44799	0.56138	0.67	0.57924	0.72896	0.20283
T108R	0.8019284854	0	0	0.4640522876	0.2678810571	839.697654203	0	0	0	0	8	-1	0.618	0	4	0	-0.7	-4.5	0.63582	0.72069	0.75614	0.45295	0.5234	0.69401	0.59073	0.72859	0.6831
T108S	0.8613997564	0	0	0.4640522876	0.2678810571	839.697654203	0	0	0	0	8	1	0.618	0	4	2	-0.7	-0.8	0.66111	0.88107	0.60078	-0.33281	0.74777	0.83911	0.88928	0.99577	0.61087
T108V	0.7947193532	0	0	0.4640522876	0.2678810571	839.697654203	0	0	0	0	8	0	0.618	0	4	-4	-0.7	4.2	0.52882	0.79675	0.70655	-0.13998	0.79048	0.62367	0.78108	0.85411	0.66453
T108W	0.8693437485	0	0	0.4640522876	0.2678810571	839.697654203	0	0	0	0	8	-2	0.618	0	4	-5	-0.7	-0.9	0.73324	0.73264	0.70771	-0.5539	0.56372	0.51741	0.44421	0.59764	0.62025
T108Y	0.594258596	0	0	0.4640522876	0.2678810571	839.697654203	0	0	0	0	8	-2	0.618	0	4	-4	-0.7	-1.3	0.53766	0.67049	0.61675	-0.49	0.55994	0.55379	0.4804	0.63242	0.76742
I109A	0.7959763328	0	0	0.3660130719	0.2323844344	755.221081891	0	0	0	0	12	-1	0	1	4	-1	4.5	1.8	0.59382	0.62295	0.74743	0.056043	0.52377	0.57283	0.51989	0.4462	0.64364
I109C	0.2522438979	0	0	0.3660130719	0.2323844344	755.221081891	0	0	0	0	12	-1	0	1	4	-3	4.5	2.5	0.68937	0.65912	0.69879	-0.34019	0.54996	0.60975	0.49893	0.39273	0.68705
I109D	0.0058866147	0	0	0.3660130719	0.2323844344	755.221081891	0	0	0	0	12	-3	0	1	4	-5	4.5	-3.5	0.69279	0.21474	0.62283	-0.41067	-0.0062613	0.098392	0.062196	0.0043423	0.57016
I109E	-0.0270595025	0	0	0.3660130719	0.2323844344	755.221081891	0	0	0	0	12	-3	0	1	4	-4	4.5	-3.5	0.53152	0.15224	0.77431	-0.24883	0.020165	0.10506	0.10184	0.062641	0.65794
I109F	0.3571934048	0	0	0.3660130719	0.2323844344	755.221081891	0	0	0	0	12	0	0	1	4	-1	4.5	2.8	0.71033	0.50539	0.69423	-0.49866	0.6504	0.66698	0.5915	0.49889	0.63127
I109G	0.1468564037	0	0	0.3660130719	0.2323844344	755.221081891	0	0	0	0	12	-4	0	1	4	-5	4.5	-0.4	0.74637	0.29553	0.63172	-0.2004	0.18897	0.19917	0.2078	0.14744	0.65544
I109H	0.0556663878	0	0	0.3660130719	0.2323844344	755.221081891	0	0	0	0	12	-3	0	1	4	-5	4.5	-3.2	0.55769	0.30324	0.6215	-0.18898	0.012008	0.10675	0.077486	0.01742	0.38489
I109K	-0.2108988015	0	0	0.3660130719	0.2323844344	755.221081891	0	0	0	0	12	-3	0	1	4	-4	4.5	-3.9	0.73532	0.1245	0.73352	-0.5539	-0.0025343	0.097758	0.082931	0.046598	0.44732
I109L	0.7137894804	0	0	0.3660130719	0.2323844344	755.221081891	0	0	0	0	12	2	0	1	4	3	4.5	3.8	0.49905	0.30307	0.75247	-0.50666	0.85046	0.73118	0.75215	0.66505	0.53859
I109M	0.7456903283	0	0	0.3660130719	0.2323844344	755.221081891	0	0	0	0	12	1	0	1	4	3	4.5	1.9	0.58742	0.15915	0.73503	-0.41803	0.68069	0.69929	0.66149	0.59257	0.5851
I109N	-0.0142832101	0	0	0.3660130719	0.2323844344	755.221081891	0	0	0	0	12	-3	0	1	4	-5	4.5	-3.5	0.71239	0.42842	0.69349	-0.50998	-0.0062613	0.098392	0.062196	0.0043423	0.54193
I109P	0.0616421997	0	0	0.3660130719	0.2323844344	755.221081891	0	0	0	0	12	-3	0	1	4	-2	4.5	-1.6	0.72805	0.25578	0.77028	-0.41389	0.18563	0.18667	0.26423	0.24585	0.54251
I109Q	0.1211157435	0	0	0.3660130719	0.2323844344	755.221081891	0	0	0	0	12	-3	0	1	4	-4	4.5	-3.5	0.70957	0.36418	0.83403	-0.34987	0.020165	0.10506	0.10184	0.062641	0.58289
I109R	0.0737008525	0	0	0.3660130719	0.2323844344	755.221081891	0	0	0	0	12	-3	0	1	4	-4	4.5	-4.5	0.75556	0.12837	0.75383	-0.27037	-0.034126	0.092652	0.056008	0.025725	0.58863
I109S	0.0769662663	0	0	0.3660130719	0.2323844344	755.221081891	0	0	0	0	12	-2	0	1	4	-2	4.5	-0.8	0.75451	0.20022	0.68732	0.044938	0.27556	0.31664	0.32987	0.28747	0.56865
I109T	0.2455223221	0	0	0.3660130719	0.2323844344	755.221081891	0	0	0	0	12	-1	0	1	4	0	4.5	-0.7	0.5398	0.81424	0.77463	0.27035	0.36666	0.42388	0.41791	0.38161	0.58191
I109V	0.7440284611	0	0	0.3660130719	0.2323844344	755.221081891	0	0	0	0	12	3	0	1	4	3	4.5	4.2	0.64442	0.62352	0.59209	0.125	0.92202	0.74476	0.79729	0.70772	0.63738
I109W	0.4535604889	0	0	0.3660130719	0.2323844344	755.221081891	0	0	0	0	12	-3	0	1	4	-4	4.5	-0.9	0.74542	0.73951	0.59894	0.057035	0.19359	0.22733	0.23666	0.18121	0.5913
I109Y	0.0012741369	0	0	0.3660130719	0.2323844344	755.221081891	0	0	0	0	12	-1	0	1	4	-3	4.5	-1.3	0.6521	0.9054	0.2235	0.06918	0.26066	0.36763	0.30172	0.22426	0.4978
K110A	0.062855473	0	2	0.3235294118	0.2037867661	805.646196038	0	0	0	0	9	-1	1.039	1	1	0	-3.9	1.8	0.74528	0.62629	0.24848	0.070093	0.73608	0.52726	0.46364	0.47027	0.52314
K110C	0.2385822731	0	2	0.3235294118	0.2037867661	805.646196038	0	0	0	0	9	-3	1.039	1	1	0	-3.9	2.5	0.63671	0.6947	0.45688	0.091864	0.73413	0.55186	0.37494	0.36444	0.0089293
K110D	0.2908564175	0	2	0.3235294118	0.2037867661	805.646196038	0	0	0	0	9	-1	1.039	1	1	0	-3.9	-3.5	0.75336	0.7518	0.25589	-0.020299	0.53876	0.55967	0.35467	0.34027	0.016003
K110E	0.2603274647	0	2	0.3235294118	0.2037867661	805.646196038	0	0	0	0	9	1	1.039	1	1	2	-3.9	-3.5	0.57319	0.62278	0.24211	0.18368	0.54271	0.63407	0.48484	0.52655	0.016003
K110F	0.0698776836	0	2	0.3235294118	0.2037867661	805.646196038	0	0	0	0	9	-3	1.039	1	1	-3	-3.9	2.8	0.46323	0.7244	0.22025	0.080279	0.75129	0.6084	0.42289	0.39241	-0.051566
K110G	0.1470218311	0	2	0.3235294118	0.2037867661	805.646196038	0	0	0	0	9	-2	1.039	1	1	-2	-3.9	-0.4	0.53357	0.82213	0.25659	0.16844	0.65005	0.47427	0.36066	0.32375	0.011483
K110H	0.4797297311	0	2	0.3235294118	0.2037867661	805.646196038	0	0	0	0	9	-1	1.039	1	1	-1	-3.9	-3.2	0.6827	0.82973	0.20383	0.18193	0.54438	0.53966	0.35889	0.33738	0.06479
K110I	0.2991378866	0	2	0.3235294118	0.2037867661	805.646196038	0	0	0	0	9	-3	1.039	1	1	-1	-3.9	4.5	0.8458	0.9159	0.24048	-0.030774	0.795	0.66739	0.44772	0.44198	0.004177
K110L	0.1935557485	0	2	0.3235294118	0.2037867661	805.646196038	0	0	0	0	9	-2	1.039	1	1	0	-3.9	3.8	0.66753	0.96819	0.19561	0.091714	0.78449	0.61146	0.46904	0.47795	0.068707
K110M	0.2115099177	0	2	0.3235294118	0.2037867661	805.646196038	0	0	0	0	9	-1	1.039	1	1	-1	-3.9	1.9	0.55095	0.87193	0.35719	-0.022526	0.74049	0.53826	0.47959	0.47736	-0.061928
K110N	0.4509642624	0	2	0.3235294118	0.2037867661	805.646196038	0	0	0	0	9	0	1.039	1	1	1	-3.9	-3.5	0.74644	0.78317	0.26205	0.18406	0.54318	0.59058	0.41507	0.42836	0.1204
K110P	0.5442187011	0	2	0.3235294118	0.2037867661	805.646196038	0	0	0	0	9	-1	1.039	1	1	-1	-3.9	-1.6	0.58868	0.71804	0.28809	0.18766	0.61089	0.48593	0.3817	0.36571	-0.14145
K110Q	0.4415461258	0	2	0.3235294118	0.2037867661	805.646196038	0	0	0	0	9	1	1.039	1	1	0	-3.9	-3.5	0.72482	0.59464	0.16135	0.24995	0.54289	0.62565	0.49197	0.51411	-0.083396
K110R	0.8386804416	0	2	0.3235294118	0.2037867661	805.646196038	0	0	0	0	9	2	1.039	1	1	1	-3.9	-4.5	0.77959	0.68514	0.30719	-0.074245	0.52264	0.74624	0.57022	0.61755	0.012804
K110S	0.2695589555	0	2	0.3235294118	0.2037867661	805.646196038	0	0	0	0	9	0	1.039	1	1	1	-3.9	-0.8	0.31238	0.14909	0.20956	-0.025514	0.64148	0.50014	0.44983	0.46961	-0.026924
K110T	0.153245793	0	2	0.3235294118	0.2037867661	805.646196038	0	0	0	0	9	-1	1.039	1	1	0	-3.9	-0.7	-0.17199	0.20029	0.1488	0.82689	0.6498	0.4779	0.39337	0.38971	0.077194
K110V	0.5564718251	0	2	0.3235294118	0.2037867661	805.646196038	0	0	0	0	9	-2	1.039	1	1	-1	-3.9	4.2	-0.091655	0.11374	0.16534	0.53389	0.80115	0.64498	0.49553	0.49935	-0.043601
K110W	0.0668803245	0	2	0.3235294118	0.2037867661	805.646196038	0	0	0	0	9	-3	1.039	1	1	-4	-3.9	-0.9	0.5449	0.15461	0.23364	0.64703	0.58931	0.4739	0.31237	0.23824	0.13725
K110Y	0.130658764	0	2	0.3235294118	0.2037867661	805.646196038	0	0	0	0	9	-2	1.039	1	1	-1	-3.9	-1.3	0.098835	0.37647	0.34307	0.67037	0.61997	0.47023	0.33267	0.30091	-0.0096737
Q111A	0.955561089	0	0	0.2941176471	0.1344320868	875.16482641	0	0	0	0	9	-1	1.049	1	3	-1	-3.5	1.8	0.15078	0.19819	0.16268	0.76364	0.72771	0.57533	0.71386	0.76465	0.024223
Q111C	0.7502149678	0	0	0.2941176471	0.1344320868	875.16482641	0	0	0	0	9	-3	1.049	1	3	-4	-3.5	2.5	-0.10286	0.19747	0.2008	0.48047	0.67771	0.58962	0.61822	0.65799	-0.041966
Q111D	0.8567790139	0	0	0.2941176471	0.1344320868	875.16482641	0	0	0	0	9	0	1.049	1	3	0	-3.5	-3.5	0.23691	0.14435	0.45554	0.76191	0.575	0.69293	0.63951	0.70958	0.084274
Q111E	0.8097169715	0	0	0.2941176471	0.1344320868	875.16482641	0	0	0	0	9	2	1.049	1	3	-1	-3.5	-3.5	0.29618	0.1556	0.24867	0.57072	0.60448	0.79609	0.79942	0.83971	0.087509
Q111F	0.8271418228	0	0	0.2941176471	0.1344320868	875.16482641	0	0	0	0	9	-3	1.049	1	3	-5	-3.5	2.8	-0.14431	0.19809	0.24607	0.75697	0.67526	0.60781	0.62893	0.65357	-0.059517
Q111G	0.7170818513	0	0	0.2941176471	0.1344320868	875.16482641	0	0	0	0	9	-2	1.049	1	3	-2	-3.5	-0.4	-0.011011	0.24941	0.24638	0.72934	0.61707	0.48935	0.56233	0.61347	-0.14559
Q111H	0.8812538255	0	0	0.2941176471	0.1344320868	875.16482641	0	0	0	0	9	0	1.049	1	3	2	-3.5	-3.2	-0.11875	0.11374	0.19785	0.53389	0.59851	0.70075	0.65531	0.75005	0.46011
Q111I	0.8672563749	0	0	0.2941176471	0.1344320868	875.16482641	0	0	0	0	9	-3	1.049	1	3	-4	-3.5	4.5	-0.019096	0.10847	0.27117	0.6126	0.75082	0.71477	0.69443	0.73946	0.45957
Q111K	0.7189060606	0	0	0.2941176471	0.1344320868	875.16482641	0	0	0	0	9	1	1.049	1	3	2	-3.5	-3.9	0.08965	0.19787	0.30234	0.60385	0.59889	0.81027	0.72858	0.82278	0.27108
Q111L	0.9474079989	0	0	0.2941176471	0.1344320868	875.16482641	0	0	0	0	9	-2	1.049	1	3	-3	-3.5	3.8	0.11062	0.15715	0.16268	0.53164	0.75997	0.66908	0.73309	0.77773	0.29367
Q111M	0.9573440437	0	0	0.2941176471	0.1344320868	875.16482641	0	0	0	0	9	0	1.049	1	3	-3	-3.5	1.9	0.30507	0.14988	0.18022	0.91171	0.72182	0.57272	0.78606	0.80077	0.2163
Q111N	0.9937304047	0	0	0.2941176471	0.1344320868	875.16482641	0	0	0	0	9	0	1.049	1	3	2	-3.5	-3.5	0.11868	0.19817	0.24429	0.77111	0.58984	0.72126	0.65247	0.748	0.26192
Q111P	0.6726708139	0	0	0.2941176471	0.1344320868	875.16482641	0	0	0	0	9	-1	1.049	1	3	-3	-3.5	-1.6	0.033905	0.15008	0.19351	0.83618	0.57296	0.51085	0.58704	0.60827	0.33554
Q111R	0.7230920756	0	0	0.2941176471	0.1344320868	875.16482641	0	0	0	0	9	1	1.049	1	3	-2	-3.5	-4.5	0.16328	0.43069	0.2208	0.47857	0.53809	0.78637	0.68484	0.71279	0.24388
Q111S	0.6799287173	0	0	0.2941176471	0.1344320868	875.16482641	0	0	0	0	9	0	1.049	1	3	2	-3.5	-0.8	0.12831	0.46803	0.24674	0.5617	0.66989	0.5984	0.69741	0.7797	0.25711
Q111T	0.9211018584	0	0	0.2941176471	0.1344320868	875.16482641	0	0	0	0	9	-1	1.049	1	3	3	-3.5	-0.7	0.18677	0.27277	0.23722	0.64635	0.64731	0.55918	0.62453	0.72393	0.43739
Q111V	0.8657911677	0	0	0.2941176471	0.1344320868	875.16482641	0	0	0	0	9	-2	1.049	1	3	-4	-3.5	4.2	0.2088	0.27036	0.51659	0.69333	0.76367	0.69126	0.74693	0.78124	0.67118
Q111W	0.8981044086	0	0	0.2941176471	0.1344320868	875.16482641	0	0	0	0	9	-2	1.049	1	3	-5	-3.5	-0.9	0.36536	0.41988	0.77924	0.30592	0.53253	0.45543	0.52827	0.51992	0.52359
Q111Y	0.7712060763	0	0	0.2941176471	0.1344320868	875.16482641	0	0	0	0	9	-1	1.049	1	3	-4	-3.5	-1.3	0.27222	0.27505	0.68338	0.35718	0.56204	0.4913	0.5903	0.59	0.67117
I112A	0.4910191929	0	0	0.522875817	0.3447954537	702.87799438	6	31.4541316527	0.003875969	0.1404415906	15	-1	0.027	1	5	-1	4.5	1.8	0.29919	0.38172	0.5721	0.7972	0.36789	0.54806	0.56298	0.61831	0.52901
I112C	0.7415504434	0	0	0.522875817	0.3447954537	702.87799438	6	31.4541316527	0.003875969	0.1404415906	15	-1	0.027	1	5	1	4.5	2.5	0.11252	0.39603	0.71007	0.37007	0.38539	0.52779	0.59935	0.69365	0.58568
I112D	0.1478035069	0	0	0.522875817	0.3447954537	702.87799438	6	31.4541316527	0.003875969	0.1404415906	15	-3	0.027	1	5	-6	4.5	-3.5	0.25817	0.293	0.69018	0.46149	0.076969	0.33694	0.3744	0.34305	0.53815
I112E	0.0723279205	0	0	0.522875817	0.3447954537	702.87799438	6	31.4541316527	0.003875969	0.1404415906	15	-3	0.027	1	5	-5	4.5	-3.5	0.22444	0.57988	0.67464	0.37197	0.096724	0.32989	0.3811	0.36611	0.74502
I112F	0.7827069796	0	0	0.522875817	0.3447954537	702.87799438	6	31.4541316527	0.003875969	0.1404415906	15	0	0.027	1	5	-3	4.5	2.8	0.22979	0.37123	0.69359	0.98137	0.38842	0.57427	0.57543	0.58449	0.68439
I112G	0.1796294557	0	0	0.522875817	0.3447954537	702.87799438	6	31.4541316527	0.003875969	0.1404415906	15	-4	0.027	1	5	-6	4.5	-0.4	0.19863	0.43529	0.7188	0.88645	0.14553	0.46433	0.45767	0.42149	0.71448
I112H	0.8544736897	0	0	0.522875817	0.3447954537	702.87799438	6	31.4541316527	0.003875969	0.1404415906	15	-3	0.027	1	5	-6	4.5	-3.2	0.029207	0.43687	0.86855	0.35718	0.084078	0.35378	0.38234	0.351	0.65548
I112K	0.3593992412	0	0	0.522875817	0.3447954537	702.87799438	6	31.4541316527	0.003875969	0.1404415906	15	-3	0.027	1	5	-5	4.5	-3.9	0.076533	0.33808	0.75565	0.39645	0.089073	0.30785	0.3706	0.35566	0.61394
I112L	0.7706180164	0	0	0.522875817	0.3447954537	702.87799438	6	31.4541316527	0.003875969	0.1404415906	15	2	0.027	1	5	0	4.5	3.8	0.39992	0.49113	0.77568	0.43203	0.39845	0.63633	0.69376	0.73603	0.58086
I112M	0.8085582894	0	0	0.522875817	0.3447954537	702.87799438	6	31.4541316527	0.003875969	0.1404415906	15	1	0.027	1	5	0	4.5	1.9	0.17637	0.43752	0.72187	0.35733	0.39812	0.62823	0.63227	0.69236	0.64715
I112N	0.9365006751	0	0	0.522875817	0.3447954537	702.87799438	6	31.4541316527	0.003875969	0.1404415906	15	-3	0.027	1	5	-5	4.5	-3.5	0.1635	0.43986	0.6398	0.53043	0.096724	0.32989	0.3811	0.36611	0.0591
I112P	-0.0177903784	0	0	0.522875817	0.3447954537	702.87799438	6	31.4541316527	0.003875969	0.1404415906	15	-3	0.027	1	5	-5	4.5	-1.6	0.28432	0.2928	0.78487	0.64947	0.14885	0.43066	0.43022	0.41187	0.060566
I112Q	0.9332728009	0	0	0.522875817	0.3447954537	702.87799438	6	31.4541316527	0.003875969	0.1404415906	15	-3	0.027	1	5	-5	4.5	-3.5	0.33944	0.22403	0.72701	1.0373	0.096724	0.32989	0.3811	0.36611	0.060151
I112R	0.2306659588	0	0	0.522875817	0.3447954537	702.87799438	6	31.4541316527	0.003875969	0.1404415906	15	-3	0.027	1	5	-5	4.5	-4.5	0.49388	0.28817	0.72948	0.54852	0.079513	0.27523	0.35522	0.33982	0.18639
I112S	0.3000120398	0	0	0.522875817	0.3447954537	702.87799438	6	31.4541316527	0.003875969	0.1404415906	15	-2	0.027	1	5	-2	4.5	-0.8	0.095561	0.13201	0.715	0.67409	0.26078	0.4704	0.47297	0.51222	-0.028072
I112T	0.577727205	0	0	0.522875817	0.3447954537	702.87799438	6	31.4541316527	0.003875969	0.1404415906	15	-1	0.027	1	5	-3	4.5	-0.7	0.50642	-0.0034799	0.5805	0.47071	0.28913	0.522	0.47206	0.49024	0.049698
I112V	0.9958675074	0	0	0.522875817	0.3447954537	702.87799438	6	31.4541316527	0.003875969	0.1404415906	15	3	0.027	1	5	5	4.5	4.2	0.52609	0.13251	0.61967	0.44026	0.40013	0.75448	0.8056	0.88449	0.2104
I112W	0.0312299213	0	0	0.522875817	0.3447954537	702.87799438	6	31.4541316527	0.003875969	0.1404415906	15	-3	0.027	1	5	-5	4.5	-0.9	0.13038	0.13479	0.81334	0.41151	0.17478	0.46289	0.44657	0.42893	0.27199
I112Y	-0.1971708248	0	0	0.522875817	0.3447954537	702.87799438	6	31.4541316527	0.003875969	0.1404415906	15	-1	0.027	1	5	-4	4.5	-1.3	-0.068995	-0.069419	0.71359	0.43553	0.25969	0.50393	0.44275	0.4428	0.10125
L113A	0.987196948	0	0	0.7761437909	0.2475052719	683.093438895	1	0	0.0029850746	0.0152479751	16	-1	0	1	5	-4	3.8	1.8	0.42778	0.070043	0.70902	0.5402	0.41175	0.48039	0.43748	0.52213	0.2656
L113C	0.8925019768	0	0	0.7761437909	0.2475052719	683.093438895	1	0	0.0029850746	0.0152479751	16	-1	0	1	5	2	3.8	2.5	0.4397	0.074531	0.73294	0.27122	0.47875	0.50143	0.55604	0.67735	-0.041797
L113D	-0.0058621217	0	0	0.7761437909	0.2475052719	683.093438895	1	0	0.0029850746	0.0152479751	16	-4	0	1	5	-6	3.8	-3.5	0.66798	-0.01513	0.69688	0.39848	-0.021262	0.020555	0.073425	0.018319	0.29795
L113E	-0.0274185899	0	0	0.7761437909	0.2475052719	683.093438895	1	0	0.0029850746	0.0152479751	16	-3	0	1	5	-6	3.8	-3.5	0.059091	0.13808	0.74002	0.45468	0.017867	0.066057	0.092425	0.048568	0.37099
L113F	0.2238246289	0	0	0.7761437909	0.2475052719	683.093438895	1	0	0.0029850746	0.0152479751	16	0	0	1	5	2	3.8	2.8	0.13993	-0.012764	0.68853	0.7506	0.51705	0.56863	0.59487	0.70079	0.37099
L113G	0.0611616976	0	0	0.7761437909	0.2475052719	683.093438895	1	0	0.0029850746	0.0152479751	16	-4	0	1	5	-6	3.8	-0.4	0.60218	0.063061	0.71705	0.67692	0.13584	0.21516	0.21958	0.22146	0.070187
L113H	-0.0083392142	0	0	0.7761437909	0.2475052719	683.093438895	1	0	0.0029850746	0.0152479751	16	-3	0	1	5	-5	3.8	-3.2	0.20656	0.074283	0.76429	0.41151	0.047841	0.094474	0.1361	0.12505	0.36092
L113I	0.8402164359	0	0	0.7761437909	0.2475052719	683.093438895	1	0	0.0029850746	0.0152479751	16	2	0	1	5	2	3.8	4.5	0.27698	0.13915	0.73648	0.39871	0.58235	0.6782	0.7105	0.74802	0.23982
L113K	-0.0059352546	0	0	0.7761437909	0.2475052719	683.093438895	1	0	0.0029850746	0.0152479751	16	-2	0	1	5	-5	3.8	-3.9	0.34815	0.079442	0.75123	0.43553	0.063875	0.10944	0.12428	0.11094	0.29947
L113M	0.6740681213	0	0	0.7761437909	0.2475052719	683.093438895	1	0	0.0029850746	0.0152479751	16	2	0	1	5	2	3.8	1.9	0.55248	0.13829	0.68118	0.48507	0.50957	0.72929	0.65336	0.72766	0.26236
L113N	0.1143638114	0	0	0.7761437909	0.2475052719	683.093438895	1	0	0.0029850746	0.0152479751	16	-3	0	1	5	-6	3.8	-3.5	0.49048	0.1381	0.77242	0.42995	0.017867	0.066057	0.092425	0.048568	0.31007
L113P	0.1463600479	0	0	0.7761437909	0.2475052719	683.093438895	1	0	0.0029850746	0.0152479751	16	-3	0	1	5	-5	3.8	-1.6	0.33369	0.051557	0.73841	0.525	0.12163	0.20023	0.21579	0.23425	0.048267
L113Q	0.1636016194	0	0	0.7761437909	0.2475052719	683.093438895	1	0	0.0029850746	0.0152479751	16	-2	0	1	5	-5	3.8	-3.5	0.48858	-0.054727	0.81191	0.83226	0.077608	0.13455	0.14459	0.13724	0.24094
L113R	0.0093932677	0	0	0.7761437909	0.2475052719	683.093438895	1	0	0.0029850746	0.0152479751	16	-2	0	1	5	-5	3.8	-4.5	0.46558	0.0087489	0.81267	0.34159	0.045797	0.074131	0.094614	0.072689	0.21942
L113S	0.6353970814	0	0	0.7761437909	0.2475052719	683.093438895	1	0	0.0029850746	0.0152479751	16	-2	0	1	5	-5	3.8	-0.8	0.40066	0.18154	0.75813	0.49279	0.20553	0.31089	0.28037	0.31943	0.34232
L113T	0.7025657929	0	0	0.7761437909	0.2475052719	683.093438895	1	0	0.0029850746	0.0152479751	16	-1	0	1	5	-2	3.8	-0.7	0.31928	0.099925	0.64318	0.61518	0.29398	0.40958	0.38857	0.4919	0.34743
L113V	0.7237510182	0	0	0.7761437909	0.2475052719	683.093438895	1	0	0.0029850746	0.0152479751	16	1	0	1	5	1	3.8	4.2	0.3479	0.18547	0.68182	0.50816	0.57917	0.61048	0.6508	0.72099	0.34462
L113W	0.0500959611	0	0	0.7761437909	0.2475052719	683.093438895	1	0	0.0029850746	0.0152479751	16	-2	0	1	5	-4	3.8	-0.9	0.60677	0.0078063	1.0182	0.60152	0.21575	0.3136	0.30244	0.36515	0.2759
L114A	0.8700866443	0	0	0.5408496732	0.2658267311	773.714365936	1	0	0.0034246575	0.035312422	10	-1	0.516	1	3	-2	3.8	1.8	0.5264	0.1787	0.79044	0.76115	0.74684	0.8147	0.76346	0.7823	0.15498
L114C	0.9709622043	0	0	0.5408496732	0.2658267311	773.714365936	1	0	0.0034246575	0.035312422	10	-1	0.516	1	3	-3	3.8	2.5	0.61201	0.029552	0.87005	0.55518	0.78183	0.8214	0.74774	0.75271	0.20793
L114D	0.5097114227	0	0	0.5408496732	0.2658267311	773.714365936	1	0	0.0034246575	0.035312422	10	-4	0.516	1	3	-2	3.8	-3.5	0.20457	0.068684	0.88951	0.55405	0.31648	0.3468	0.53239	0.54949	0.46728
L114E	0.6687380894	0	0	0.5408496732	0.2658267311	773.714365936	1	0	0.0034246575	0.035312422	10	-3	0.516	1	3	1	3.8	-3.5	0.27601	0.098356	0.97281	0.60648	0.42802	0.45346	0.68598	0.72543	0.30066
L114F	0.7465780706	0	0	0.5408496732	0.2658267311	773.714365936	1	0	0.0034246575	0.035312422	10	0	0.516	1	3	-2	3.8	2.8	0.57199	0.062128	0.72985	0.55954	0.79376	0.86622	0.79274	0.80237	0.29371
L114G	0.7445594781	0	0	0.5408496732	0.2658267311	773.714365936	1	0	0.0034246575	0.035312422	10	-4	0.516	1	3	-4	3.8	-0.4	0.56668	0.1126	0.9511	0.58768	0.48749	0.50506	0.56136	0.57946	0.33826
L114H	0.737056392	0	0	0.5408496732	0.2658267311	773.714365936	1	0	0.0034246575	0.035312422	10	-3	0.516	1	3	0	3.8	-3.2	0.53357	0.099925	0.78749	0.62599	0.42149	0.45032	0.65207	0.69015	0.45666
L114I	0.7420277224	0	0	0.5408496732	0.2658267311	773.714365936	1	0	0.0034246575	0.035312422	10	2	0.516	1	3	1	3.8	4.5	0.62221	0.09925	0.95256	0.6734	0.79424	0.92037	0.90741	0.88684	0.51144
L114K	0.7176689095	0	0	0.5408496732	0.2658267311	773.714365936	1	0	0.0034246575	0.035312422	10	-2	0.516	1	3	-1	3.8	-3.9	0.35803	0.13091	0.95116	0.6012	0.41186	0.4799	0.60024	0.6289	0.43081
L114M	0.8885697914	0	0	0.5408496732	0.2658267311	773.714365936	1	0	0.0034246575	0.035312422	10	2	0.516	1	3	1	3.8	1.9	0.51119	0.062799	0.79044	0.77306	0.73489	0.98092	0.87954	0.88792	0.40282
L114N	0.8216590852	0	0	0.5408496732	0.2658267311	773.714365936	1	0	0.0034246575	0.035312422	10	-3	0.516	1	3	-2	3.8	-3.5	0.75944	0.31196	0.84886	0.88993	0.36012	0.40435	0.54754	0.56841	0.31435
L114P	0.9002322188	0	0	0.5408496732	0.2658267311	773.714365936	1	0	0.0034246575	0.035312422	10	-3	0.516	1	3	-3	3.8	-1.6	0.70757	0.20586	0.82704	0.66047	0.45163	0.49522	0.57261	0.5971	0.42441
L114Q	0.8056064701	0	0	0.5408496732	0.2658267311	773.714365936	1	0	0.0034246575	0.035312422	10	-2	0.516	1	3	0	3.8	-3.5	0.51124	0.15019	0.73694	0.59355	0.45251	0.51637	0.65963	0.69651	0.85665
L114R	0.5318788634	0	0	0.5408496732	0.2658267311	773.714365936	1	0	0.0034246575	0.035312422	10	-2	0.516	1	3	-1	3.8	-4.5	0.44912	-0.04347	1.0744	0.60753	0.38907	0.45679	0.58392	0.60839	0.61805
L114S	0.8150652058	0	0	0.5408496732	0.2658267311	773.714365936	1	0	0.0034246575	0.035312422	10	-2	0.516	1	3	-1	3.8	-0.8	0.5097	0.070384	0.98102	0.52331	0.57611	0.64368	0.70461	0.74689	0.76506
L114T	0.8289083792	0	0	0.5408496732	0.2658267311	773.714365936	1	0	0.0034246575	0.035312422	10	-1	0.516	1	3	0	3.8	-0.7	0.54403	-0.040605	1.0057	0.54086	0.62188	0.74027	0.75921	0.79964	0.67954
L114V	0.797281999	0	0	0.5408496732	0.2658267311	773.714365936	1	0	0.0034246575	0.035312422	10	1	0.516	1	3	1	3.8	4.2	0.57199	0.0087139	0.72199	0.45784	0.81837	0.90502	0.89639	0.88356	0.76437
L114W	0.9690660795	0	0	0.5408496732	0.2658267311	773.714365936	1	0	0.0034246575	0.035312422	10	-2	0.516	1	3	0	3.8	-0.9	0.90907	-0.19591	0.8189	0.37219	0.58399	0.64976	0.73969	0.7841	0.78514
L114Y	0.8204370413	0	0	0.5408496732	0.2658267311	773.714365936	1	0	0.0034246575	0.035312422	10	-1	0.516	1	3	0	3.8	-1.3	0.28279	-0.14	0.63777	0.51849	0.59133	0.71173	0.74191	0.78229	0.6013
G115A	0.1998774464	0	0	0.6862745098	0.334082869	806.155725655	3	0.6666666667	0.0033783784	0.0678265296	10	0	0.087	1	2	2	-0.4	1.8	0.50191	0.12606	0.6838	0.70232	0.3885	0.20487	0.075859	0.032643	0.66979
G115C	0.222093907	0	0	0.6862745098	0.334082869	806.155725655	3	0.6666666667	0.0033783784	0.0678265296	10	-3	0.087	1	2	0	-0.4	2.5	0.65531	-0.20697	0.31225	0.376	0.35733	0.016255	-0.031267	-0.069952	0.46305
G115D	-0.1342979693	0	0	0.6862745098	0.334082869	806.155725655	3	0.6666666667	0.0033783784	0.0678265296	10	-1	0.087	1	2	-2	-0.4	-3.5	0.44215	0.012032	0.37346	0.39448	0.16087	0.074551	-0.042479	-0.094048	0.59028
G115E	0.0409813109	0	0	0.6862745098	0.334082869	806.155725655	3	0.6666666667	0.0033783784	0.0678265296	10	-2	0.087	1	2	-2	-0.4	-3.5	0.60946	-0.11543	0.77346	0.49593	0.10329	0.021871	-0.070239	-0.12608	0.35339
G115F	-0.1696239868	0	0	0.6862745098	0.334082869	806.155725655	3	0.6666666667	0.0033783784	0.0678265296	10	-3	0.087	1	2	-4	-0.4	2.8	0.50126	0.24668	0.37513	0.38603	0.36577	-0.033545	-0.046444	-0.084733	0.43858
G115K	-0.3534031216	0	0	0.6862745098	0.334082869	806.155725655	3	0.6666666667	0.0033783784	0.0678265296	10	-2	0.087	1	2	-1	-0.4	-3.9	0.64003	0.2334	0.49442	0.59342	0.11621	0.035808	-0.068927	-0.12263	0.55219
G115L	-0.1379637329	0	0	0.6862745098	0.334082869	806.155725655	3	0.6666666667	0.0033783784	0.0678265296	10	-4	0.087	1	2	-4	-0.4	3.8	0.5411	-0.14	0.39464	0.42672	0.40083	-0.061011	-0.072684	-0.12512	0.46499
G115M	-0.003142335	0	0	0.6862745098	0.334082869	806.155725655	3	0.6666666667	0.0033783784	0.0678265296	10	-3	0.087	1	2	-3	-0.4	1.9	0.50616	-0.14074	0.90713	0.52479	0.3155	-0.014205	-0.039041	-0.074215	0.45554
G115P	0.0612024507	0	0	0.6862745098	0.334082869	806.155725655	3	0.6666666667	0.0033783784	0.0678265296	10	-2	0.087	1	2	-3	-0.4	-1.6	0.55571	-0.033454	0.8461	0.49862	0.15143	0.018997	-0.045452	-0.088476	0.50592
G115Q	-0.0288397612	0	0	0.6862745098	0.334082869	806.155725655	3	0.6666666667	0.0033783784	0.0678265296	10	-2	0.087	1	2	0	-0.4	-3.5	0.66259	-0.12887	0.37346	0.4541	0.14696	0.052727	-0.056077	-0.10466	0.54981
G115R	-0.1870522046	0	0	0.6862745098	0.334082869	806.155725655	3	0.6666666667	0.0033783784	0.0678265296	10	-2	0.087	1	2	-3	-0.4	-4.5	0.64297	-0.02054	0.40385	0.61923	0.054049	0.0016634	-0.099648	-0.17119	0.5136
G115S	-0.0933493722	0	0	0.6862745098	0.334082869	806.155725655	3	0.6666666667	0.0033783784	0.0678265296	10	0	0.087	1	2	4	-0.4	-0.8	0.59132	0.1098	0.46269	0.48835	0.34586	0.26916	0.060324	0.0024537	0.53392
G115T	-0.2791878878	0	0	0.6862745098	0.334082869	806.155725655	3	0.6666666667	0.0033783784	0.0678265296	10	-2	0.087	1	2	1	-0.4	-0.7	0.50885	0.19016	0.38113	0.39439	0.24963	0.08495	-0.019006	-0.051685	0.59559
G115V	-0.2884655189	0	0	0.6862745098	0.334082869	806.155725655	3	0.6666666667	0.0033783784	0.0678265296	10	-3	0.087	1	2	-2	-0.4	4.2	0.61818	0.15271	0.53634	0.43036	0.45576	-0.025834	-0.041487	-0.087991	0.53009
G115W	-0.1570744939	0	0	0.6862745098	0.334082869	806.155725655	3	0.6666666667	0.0033783784	0.0678265296	10	-2	0.087	1	2	1	-0.4	-0.9	0.57458	0.19123	0.64866	0.40536	0.24225	0.084069	-0.021038	-0.054476	0.35364
G115Y	0.1566509578	0	0	0.6862745098	0.334082869	806.155725655	3	0.6666666667	0.0033783784	0.0678265296	10	-3	0.087	1	2	-4	-0.4	-1.3	0.56721	0.10317	0.93358	0.45385	0.10002	-0.029286	-0.072601	-0.12177	0.4402
I116A	0.6359664578	0	0	0.5833333333	0.3336555772	667.135217109	2	108	0.0031055901	0.008864854	15	-1	0	1	5	-4	4.5	1.8	0.59424	0.11833	0.58059	0.37842	0.4974	0.52002	0.52286	0.53438	0.48244
I116C	0.6851467039	0	0	0.5833333333	0.3336555772	667.135217109	2	108	0.0031055901	0.008864854	15	-1	0	1	5	-4	4.5	2.5	0.53912	-0.17696	0.67594	0.36799	0.54206	0.54783	0.55562	0.55785	0.29928
I116E	0.1220299376	0	0	0.5833333333	0.3336555772	667.135217109	2	108	0.0031055901	0.008864854	15	-3	0	1	5	-5	4.5	-3.5	0.10588	-0.17682	0.81028	0.14957	0.085328	0.034917	0.10088	0.078822	0.31972
I116F	0.3127040676	0	0	0.5833333333	0.3336555772	667.135217109	2	108	0.0031055901	0.008864854	15	0	0	1	5	2	4.5	2.8	0.12651	0.18213	0.78838	0.14126	0.57983	0.60469	0.75121	0.6945	0.4123
I116G	0.1143532964	0	0	0.5833333333	0.3336555772	667.135217109	2	108	0.0031055901	0.008864854	15	-4	0	1	5	-6	4.5	-0.4	0.59543	-0.17581	0.78908	0.5317	0.20163	0.233	0.2195	0.20496	0.38943
I116K	-0.1442272941	0	0	0.5833333333	0.3336555772	667.135217109	2	108	0.0031055901	0.008864854	15	-3	0	1	5	-5	4.5	-3.9	0.22721	-0.16743	0.75107	0.14662	0.069599	0.0088108	0.076638	0.050152	0.40888
I116L	0.6367425704	0	0	0.5833333333	0.3336555772	667.135217109	2	108	0.0031055901	0.008864854	15	2	0	1	5	4	4.5	3.8	0.10973	-0.18923	0.73727	0.15329	0.60921	0.73872	0.89164	0.75491	0.41606
I116M	0.8285628324	0	0	0.5833333333	0.3336555772	667.135217109	2	108	0.0031055901	0.008864854	15	1	0	1	5	1	4.5	1.9	0.59176	0.28651	0.76147	0.13776	0.56652	0.65082	0.74242	0.70151	0.29804
I116N	-0.2542223946	0	0	0.5833333333	0.3336555772	667.135217109	2	108	0.0031055901	0.008864854	15	-3	0	1	5	-6	4.5	-3.5	0.61843	0.23928	0.76581	0.73595	0.06702	0.031492	0.064383	0.024539	0.33653
I116P	-0.0664007791	0	0	0.5833333333	0.3336555772	667.135217109	2	108	0.0031055901	0.008864854	15	-3	0	1	5	-5	4.5	-1.6	0.28518	-0.17696	0.77912	0.5948	0.18018	0.17891	0.21808	0.21775	0.38606
I116Q	0.182575821	0	0	0.5833333333	0.3336555772	667.135217109	2	108	0.0031055901	0.008864854	15	-3	0	1	5	-5	4.5	-3.5	0.12651	-0.11766	0.7697	0.14126	0.085328	0.034917	0.10088	0.078822	0.12954
I116R	0.2071061825	0	0	0.5833333333	0.3336555772	667.135217109	2	108	0.0031055901	0.008864854	15	-3	0	1	5	-5	4.5	-4.5	0.088763	-0.17682	0.79093	0.17058	0.048594	-0.026636	0.041684	0.0082311	0.26037
I116S	0.6744767158	0	0	0.5833333333	0.3336555772	667.135217109	2	108	0.0031055901	0.008864854	15	-2	0	1	5	-5	4.5	-0.8	0.39261	-0.20767	0.82776	0.14126	0.27355	0.29462	0.30139	0.31243	0.32464
I116T	0.9614648745	0	0	0.5833333333	0.3336555772	667.135217109	2	108	0.0031055901	0.008864854	15	-1	0	1	5	-3	4.5	-0.7	0.47988	-0.012021	0.74552	0.13433	0.35177	0.3715	0.42115	0.44934	0.25303
I116V	0.8879989387	0	0	0.5833333333	0.3336555772	667.135217109	2	108	0.0031055901	0.008864854	15	3	0	1	5	2	4.5	4.2	0.56344	0.076277	0.7642	0.22939	0.6334	0.77957	0.90592	0.78701	0.21651
I116W	-0.0139388223	0	0	0.5833333333	0.3336555772	667.135217109	2	108	0.0031055901	0.008864854	15	-3	0	1	5	-4	4.5	-0.9	0.27833	0.34997	0.76493	0.33604	0.23645	0.23556	0.29715	0.31503	0.35583
Q117A	0.9198140669	0	0	0.3513071895	0.2242399358	722.678033497	1	0	0.0032786885	0.0176669032	13	-1	0.233	1	4	-1	-3.5	1.8	0.38876	-0.10172	0.87397	0.80329	0.73603	0.64863	0.64624	0.66707	0.23717
Q117C	0.8093912137	0	0	0.3513071895	0.2242399358	722.678033497	1	0	0.0032786885	0.0176669032	13	-3	0.233	1	4	1	-3.5	2.5	0.60841	0.068524	0.79625	0.18604	0.63082	0.59184	0.60871	0.5983	0.35361
Q117D	0.3108428244	0	0	0.3513071895	0.2242399358	722.678033497	1	0	0.0032786885	0.0176669032	13	0	0.233	1	4	-3	-3.5	-3.5	0.54844	0.79594	0.71053	0.33124	0.61955	0.5562	0.61765	0.54242	0.36094
Q117E	0.4936948709	0	0	0.3513071895	0.2242399358	722.678033497	1	0	0.0032786885	0.0176669032	13	2	0.233	1	4	-2	-3.5	-3.5	0.66812	0.63785	0.72174	0.37054	0.70715	0.70088	0.6942	0.60647	0.20892
Q117F	0.8226155977	0	0	0.3513071895	0.2242399358	722.678033497	1	0	0.0032786885	0.0176669032	13	-3	0.233	1	4	-2	-3.5	2.8	0.56703	0.68125	0.53778	0.33498	0.68314	0.56971	0.59926	0.63288	0.34841
Q117G	0.8043398035	0	0	0.3513071895	0.2242399358	722.678033497	1	0	0.0032786885	0.0176669032	13	-2	0.233	1	4	-3	-3.5	-0.4	0.57244	0.81185	0.55216	-0.16176	0.62296	0.54147	0.60186	0.61143	0.24362
Q117H	0.9567535542	0	0	0.3513071895	0.2242399358	722.678033497	1	0	0.0032786885	0.0176669032	13	0	0.233	1	4	-1	-3.5	-3.2	0.57527	0.64766	0.41398	-0.063107	0.64318	0.59824	0.62805	0.56507	0.28456
Q117I	0.2781507626	0	0	0.3513071895	0.2242399358	722.678033497	1	0	0.0032786885	0.0176669032	13	-3	0.233	1	4	1	-3.5	4.5	0.58956	0.68279	0.43073	0.43914	0.6863	0.59014	0.60867	0.58954	0.35165
Q117K	0.3768737669	0	0	0.3513071895	0.2242399358	722.678033497	1	0	0.0032786885	0.0176669032	13	1	0.233	1	4	0	-3.5	-3.9	0.58414	0.69568	0.60535	-0.046263	0.67042	0.66696	0.65713	0.57065	0.57928
Q117L	0.4737006371	0	0	0.3513071895	0.2242399358	722.678033497	1	0	0.0032786885	0.0176669032	13	-2	0.233	1	4	0	-3.5	3.8	0.58331	0.65183	0.37108	-0.054046	0.7347	0.62575	0.62955	0.63359	0.67341
Q117M	0.3853793638	0	0	0.3513071895	0.2242399358	722.678033497	1	0	0.0032786885	0.0176669032	13	0	0.233	1	4	0	-3.5	1.9	0.63569	0.72949	0.41299	0.65403	0.7521	0.69392	0.67117	0.67859	0.58928
Q117N	0.5586092185	0	0	0.3513071895	0.2242399358	722.678033497	1	0	0.0032786885	0.0176669032	13	0	0.233	1	4	0	-3.5	-3.5	0.68318	0.80432	0.4341	0.045929	0.6368	0.60562	0.6246	0.5563	0.54419
Q117P	0.414718132	0	0	0.3513071895	0.2242399358	722.678033497	1	0	0.0032786885	0.0176669032	13	-1	0.233	1	4	2	-3.5	-1.6	0.64374	0.75406	0.69656	0.63421	0.62165	0.61283	0.6198	0.56845	0.69795
Q117R	0.7180573094	0	0	0.3513071895	0.2242399358	722.678033497	1	0	0.0032786885	0.0176669032	13	1	0.233	1	4	1	-3.5	-4.5	0.6122	0.74012	0.64582	-0.063107	0.65832	0.67131	0.65099	0.55267	0.7731
Q117S	0.7214306159	0	0	0.3513071895	0.2242399358	722.678033497	1	0	0.0032786885	0.0176669032	13	0	0.233	1	4	-1	-3.5	-0.8	0.57027	0.83775	0.41398	0.000020591	0.70491	0.65359	0.65682	0.64003	0.48646
Q117T	0.8223605587	0	0	0.3513071895	0.2242399358	722.678033497	1	0	0.0032786885	0.0176669032	13	-1	0.233	1	4	-2	-3.5	-0.7	0.51795	0.85789	0.43495	0.055018	0.66924	0.59249	0.62906	0.62533	0.43949
Q117V	0.2328042663	0	0	0.3513071895	0.2242399358	722.678033497	1	0	0.0032786885	0.0176669032	13	-2	0.233	1	4	-1	-3.5	4.2	0.56974	0.82053	0.43073	0.034609	0.75976	0.61006	0.62635	0.6434	0.41623
Q117W	0.3658723305	0	0	0.3513071895	0.2242399358	722.678033497	1	0	0.0032786885	0.0176669032	13	-2	0.233	1	4	1	-3.5	-0.9	0.62383	0.75492	0.43987	0.14664	0.59567	0.56857	0.60347	0.57973	0.18021
Q117Y	0.5572275442	0	0	0.3513071895	0.2242399358	722.678033497	1	0	0.0032786885	0.0176669032	13	-1	0.233	1	4	0	-3.5	-1.3	0.70912	0.73505	0.4813	0.2671	0.64803	0.60412	0.62484	0.60034	0.23298
E118A	0.5009139538	0	0	0.5751633987	0.24520635	892.44413423	3	0.5	0.00330033	0.0234533328	9	-1	0.881	1	-1	2	-3.5	1.8	0.79374	0.57039	0.54383	0.57687	0.52994	0.53245	0.53544	0.59291	0.19663
E118C	0.5677332361	0	0	0.5751633987	0.24520635	892.44413423	3	0.5	0.00330033	0.0234533328	9	-4	0.881	1	-1	1	-3.5	2.5	0.60236	0.65741	0.7562	0.14236	0.46977	0.49776	0.49179	0.49884	0.21016
E118D	0.9078650154	0	0	0.5751633987	0.24520635	892.44413423	3	0.5	0.00330033	0.0234533328	9	2	0.881	1	-1	-1	-3.5	-3.5	0.66052	0.70384	0.4203	0.5601	0.68336	0.58764	0.58118	0.72046	0.15216
E118F	0.697200474	0	0	0.5751633987	0.24520635	892.44413423	3	0.5	0.00330033	0.0234533328	9	-3	0.881	1	-1	-2	-3.5	2.8	0.60076	0.52071	0.53733	0.58361	0.5276	0.47989	0.50538	0.57513	0.23298
E118G	0.5946066823	0	0	0.5751633987	0.24520635	892.44413423	3	0.5	0.00330033	0.0234533328	9	-2	0.881	1	-1	0	-3.5	-0.4	0.7599	0.66557	0.51349	0.15968	0.48871	0.47212	0.47978	0.54355	0.16231
E118H	0.7756456586	0	0	0.5751633987	0.24520635	892.44413423	3	0.5	0.00330033	0.0234533328	9	0	0.881	1	-1	0	-3.5	-3.2	0.62876	0.81878	0.4078	0.25261	0.57903	0.5241	0.50537	0.61471	0.42855
E118I	0.6014356984	0	0	0.5751633987	0.24520635	892.44413423	3	0.5	0.00330033	0.0234533328	9	-3	0.881	1	-1	-2	-3.5	4.5	0.62945	0.51668	0.46778	0.68022	0.58049	0.49632	0.52142	0.59329	0.24807
E118K	0.6125270382	0	0	0.5751633987	0.24520635	892.44413423	3	0.5	0.00330033	0.0234533328	9	1	0.881	1	-1	0	-3.5	-3.9	0.66488	0.56976	0.59708	0.22836	0.64094	0.57761	0.5424	0.66697	0.15392
E118L	0.6609935356	0	0	0.5751633987	0.24520635	892.44413423	3	0.5	0.00330033	0.0234533328	9	-3	0.881	1	-1	-1	-3.5	3.8	0.73287	0.65877	0.44721	0.25101	0.55692	0.50486	0.52256	0.58096	0.11166
E118M	0.5941515326	0	0	0.5751633987	0.24520635	892.44413423	3	0.5	0.00330033	0.0234533328	9	-2	0.881	1	-1	-1	-3.5	1.9	0.75499	0.54285	0.4253	0.84688	0.53146	0.48572	0.51833	0.59237	0.35584
E118N	0.8490011469	0	0	0.5751633987	0.24520635	892.44413423	3	0.5	0.00330033	0.0234533328	9	0	0.881	1	-1	-1	-3.5	-3.5	0.73077	0.7089	0.46475	0.34817	0.57364	0.50419	0.49082	0.60739	0.14592
E118P	0.1391798765	0	0	0.5751633987	0.24520635	892.44413423	3	0.5	0.00330033	0.0234533328	9	-1	0.881	1	-1	-3	-3.5	-1.6	0.60353	0.63418	0.46531	0.85979	0.49684	0.40951	0.45436	0.55837	0.34827
E118Q	0.5472743324	0	0	0.5751633987	0.24520635	892.44413423	3	0.5	0.00330033	0.0234533328	9	2	0.881	1	-1	1	-3.5	-3.5	0.60618	0.77825	0.49144	0.24275	0.68453	0.63896	0.60068	0.72673	0.33281
E118R	0.7076392564	0	0	0.5751633987	0.24520635	892.44413423	3	0.5	0.00330033	0.0234533328	9	0	0.881	1	-1	1	-3.5	-4.5	0.64967	0.65052	0.52737	0.27181	0.58595	0.57165	0.50712	0.61287	0.10072
E118S	0.3497674404	0	0	0.5751633987	0.24520635	892.44413423	3	0.5	0.00330033	0.0234533328	9	0	0.881	1	-1	3	-3.5	-0.8	0.42077	0.62972	0.53179	0.35248	0.54589	0.56018	0.53211	0.60221	0.24802
E118T	0.5504213869	0	0	0.5751633987	0.24520635	892.44413423	3	0.5	0.00330033	0.0234533328	9	-1	0.881	1	-1	0	-3.5	-0.7	0.49303	0.72688	0.47079	0.34837	0.52845	0.48562	0.49991	0.58447	0.11632
E118V	0.7291739445	0	0	0.5751633987	0.24520635	892.44413423	3	0.5	0.00330033	0.0234533328	9	-2	0.881	1	-1	-1	-3.5	4.2	0.49283	0.71923	0.60147	0.38549	0.58195	0.50297	0.54322	0.62436	0.35891
E118W	0.4168095953	0	0	0.5751633987	0.24520635	892.44413423	3	0.5	0.00330033	0.0234533328	9	-3	0.881	1	-1	-4	-3.5	-0.9	0.44827	0.64412	0.67392	0.49425	0.37823	0.3685	0.39855	0.46746	0.5024
E118Y	0.7005223962	0	0	0.5751633987	0.24520635	892.44413423	3	0.5	0.00330033	0.0234533328	9	-2	0.881	1	-1	-2	-3.5	-1.3	0.38563	0.6297	0.53494	0.75257	0.45969	0.42142	0.44512	0.52677	0.49312
L119A	-0.11765648	0	2	0.7532679739	0.3446236637	740.883412612	8	109.402217386	0.004048583	0.2413541945	14	-1	0.106	1	5	-4	3.8	1.8	0.49984	0.53668	0.475	0.37918	0.11904	0.2056	0.18952	0.13425	0.41299
L119C	0.1537189457	0	2	0.7532679739	0.3446236637	740.883412612	8	109.402217386	0.004048583	0.2413541945	14	-1	0.106	1	5	-4	3.8	2.5	0.49105	0.63176	0.51394	0.48604	0.13377	0.19874	0.19787	0.13883	0.52259
L119D	0.0791755169	0	2	0.7532679739	0.3446236637	740.883412612	8	109.402217386	0.004048583	0.2413541945	14	-4	0.106	1	5	-5	3.8	-3.5	0.48069	0.26358	0.3601	0.78765	-0.083845	-0.036436	0.048973	0.030537	0.60532
L119E	0.1363276176	0	2	0.7532679739	0.3446236637	740.883412612	8	109.402217386	0.004048583	0.2413541945	14	-3	0.106	1	5	0	3.8	-3.5	0.44553	0.29331	0.4103	0.59155	0.037838	0.0086696	0.20668	0.22648	0.49615
L119F	0.6075451357	0	2	0.7532679739	0.3446236637	740.883412612	8	109.402217386	0.004048583	0.2413541945	14	0	0.106	1	5	1	3.8	2.8	0.49283	-0.035273	0.81903	0.57842	0.15866	0.29435	0.39938	0.39582	0.60672
L119G	0.0158330417	0	2	0.7532679739	0.3446236637	740.883412612	8	109.402217386	0.004048583	0.2413541945	14	-4	0.106	1	5	-6	3.8	-0.4	0.50773	-0.024786	0.74661	0.46827	0.008231	0.074985	0.067972	0.024657	0.49312
L119H	0.3399039176	0	2	0.7532679739	0.3446236637	740.883412612	8	109.402217386	0.004048583	0.2413541945	14	-3	0.106	1	5	0	3.8	-3.2	0.42896	0.27597	0.81426	0.67435	0.042511	0.01738	0.21144	0.22949	0.49372
L119I	0.1041919796	0	2	0.7532679739	0.3446236637	740.883412612	8	109.402217386	0.004048583	0.2413541945	14	2	0.106	1	5	1	3.8	4.5	0.43991	-0.0008797	0.94743	0.45327	0.14972	0.42626	0.49124	0.46898	0.51121
L119K	-0.050734157	0	2	0.7532679739	0.3446236637	740.883412612	8	109.402217386	0.004048583	0.2413541945	14	-2	0.106	1	5	-5	3.8	-3.9	0.53191	-0.023718	0.75952	0.63946	-0.023782	0.010914	0.053559	0.024098	0.62739
L119M	0.6324664948	0	2	0.7532679739	0.3446236637	740.883412612	8	109.402217386	0.004048583	0.2413541945	14	2	0.106	1	5	4	3.8	1.9	0.42535	-0.040759	0.73531	0.62055	0.19107	0.57822	0.57302	0.60644	0.60641
L119N	0.0496991589	0	2	0.7532679739	0.3446236637	740.883412612	8	109.402217386	0.004048583	0.2413541945	14	-3	0.106	1	5	-5	3.8	-3.5	0.44166	0.43076	0.79226	0.54043	-0.053732	-0.013431	0.05205	0.02555	0.44686
L119P	-0.0504728904	0	2	0.7532679739	0.3446236637	740.883412612	8	109.402217386	0.004048583	0.2413541945	14	-3	0.106	1	5	-5	3.8	-1.6	0.3878	0.41165	0.77796	0.4551	-0.0042172	0.059561	0.083544	0.043424	0.27974
L119Q	-0.0400551117	0	2	0.7532679739	0.3446236637	740.883412612	8	109.402217386	0.004048583	0.2413541945	14	-2	0.106	1	5	-4	3.8	-3.5	-0.010411	-0.024786	0.85448	0.44783	-0.0015876	0.031252	0.091776	0.066783	0.44
L119R	-0.0462608847	0	2	0.7532679739	0.3446236637	740.883412612	8	109.402217386	0.004048583	0.2413541945	14	-2	0.106	1	5	-5	3.8	-4.5	0.0097543	0.041084	0.81458	0.6964	-0.030757	-0.01136	0.042031	0.019758	0.3143
L119S	0.1623939229	0	2	0.7532679739	0.3446236637	740.883412612	8	109.402217386	0.004048583	0.2413541945	14	-2	0.106	1	5	-5	3.8	-0.8	0.42725	-0.024786	0.90582	0.52429	0.039082	0.12631	0.1066	0.05441	0.33201
L119T	-0.1280990808	0	2	0.7532679739	0.3446236637	740.883412612	8	109.402217386	0.004048583	0.2413541945	14	-1	0.106	1	5	-2	3.8	-0.7	0.06458	-0.06537	0.79251	0.69764	0.096656	0.19938	0.23092	0.19922	0.33638
L119V	0.272306854	0	2	0.7532679739	0.3446236637	740.883412612	8	109.402217386	0.004048583	0.2413541945	14	1	0.106	1	5	-1	3.8	4.2	0.47192	0.16952	0.78749	0.51721	0.1469	0.30817	0.38661	0.34067	0.52
L119W	0.5653374375	0	2	0.7532679739	0.3446236637	740.883412612	8	109.402217386	0.004048583	0.2413541945	14	-2	0.106	1	5	0	3.8	-0.9	0.026093	0.22055	0.88211	0.47378	0.10564	0.13996	0.26916	0.27091	0.44886
L119Y	0.840125157	0	2	0.7532679739	0.3446236637	740.883412612	8	109.402217386	0.004048583	0.2413541945	14	-1	0.106	1	5	-3	3.8	-1.3	0.45443	0.61609	0.79967	0.4935	0.075629	0.17725	0.18631	0.14597	0.4808
L120A	0.1858527671	0	2	0.6944444444	0.3250107073	761.137027569	6	23.3521373621	0.0038167939	0.172955476	15	-1	0	1	5	-4	3.8	1.8	0.073707	0.059217	0.71888	0.49709	0.14	0.22621	0.14002	0.14825	0.40564
L120C	0.1436923544	0	2	0.6944444444	0.3250107073	761.137027569	6	23.3521373621	0.0038167939	0.172955476	15	-1	0	1	5	-4	3.8	2.5	0.035428	0.19132	0.82981	0.30248	0.16429	0.22356	0.15012	0.15434	0.40977
L120D	-0.2097479281	0	2	0.6944444444	0.3250107073	761.137027569	6	23.3521373621	0.0038167939	0.172955476	15	-4	0	1	5	-6	3.8	-3.5	0.016864	-0.33841	0.74058	0.56453	-0.14896	-0.078873	-0.064441	-0.059506	0.30354
L120E	-0.0548604732	0	2	0.6944444444	0.3250107073	761.137027569	6	23.3521373621	0.0038167939	0.172955476	15	-3	0	1	5	-5	3.8	-3.5	0.15353	-0.26156	0.79645	0.24881	-0.095031	-0.051257	-0.037815	-0.021814	0.40458
L120F	0.2426523501	0	2	0.6944444444	0.3250107073	761.137027569	6	23.3521373621	0.0038167939	0.172955476	15	0	0	1	5	2	3.8	2.8	0.22178	-0.62575	0.35935	0.30266	0.19472	0.30669	0.30677	0.39142	0.49655
L120G	0.0402266212	0	2	0.6944444444	0.3250107073	761.137027569	6	23.3521373621	0.0038167939	0.172955476	15	-4	0	1	5	-6	3.8	-0.4	0.45085	-0.57127	0.36775	0.76993	-0.027313	0.064526	-0.0054516	0.0074947	0.41321
L120H	-0.1386819855	0	2	0.6944444444	0.3250107073	761.137027569	6	23.3521373621	0.0038167939	0.172955476	15	-3	0	1	5	-5	3.8	-3.2	0.15448	-0.19218	0.1341	0.68137	-0.088748	-0.036628	-0.031222	-0.015125	0.62471
L120I	0.3453116008	0	2	0.6944444444	0.3250107073	761.137027569	6	23.3521373621	0.0038167939	0.172955476	15	2	0	1	5	1	3.8	4.5	0.76256	-0.57173	0.13634	0.30286	0.19507	0.42331	0.38986	0.42689	0.65609
L120K	-0.0035136338	0	2	0.6944444444	0.3250107073	761.137027569	6	23.3521373621	0.0038167939	0.172955476	15	-2	0	1	5	-5	3.8	-3.9	0.53759	-0.56067	0.43816	0.30694	-0.057171	-0.024708	-0.028838	-0.019901	0.39188
L120M	0.703184193	0	2	0.6944444444	0.3250107073	761.137027569	6	23.3521373621	0.0038167939	0.172955476	15	2	0	1	5	5	3.8	1.9	0.59523	-0.047343	0.17902	0.30248	0.21612	0.57722	0.46358	0.55254	0.50227
L120N	-0.1190947489	0	2	0.6944444444	0.3250107073	761.137027569	6	23.3521373621	0.0038167939	0.172955476	15	-3	0	1	5	-6	3.8	-3.5	0.80059	-0.51702	0.14163	0.30355	-0.11157	-0.051298	-0.057778	-0.056203	0.62511
L120P	-0.0027603859	0	2	0.6944444444	0.3250107073	761.137027569	6	23.3521373621	0.0038167939	0.172955476	15	-3	0	1	5	-5	3.8	-1.6	0.55629	-0.063064	0.12731	0.39316	-0.041629	0.042546	0.0030952	0.02139	0.61196
L120Q	0.1426885714	0	2	0.6944444444	0.3250107073	761.137027569	6	23.3521373621	0.0038167939	0.172955476	15	-2	0	1	5	-4	3.8	-3.5	0.82156	-0.57127	0.57857	0.48089	-0.034547	-0.0012285	0.0046295	0.026614	0.3925
L120R	0.0205001991	0	2	0.6944444444	0.3250107073	761.137027569	6	23.3521373621	0.0038167939	0.172955476	15	-2	0	1	5	-1	3.8	-4.5	0.58739	-0.52864	0.50331	0.8811	0.017609	-0.025322	0.059852	0.12814	0.66816
L120S	0.011637234	0	2	0.6944444444	0.3250107073	761.137027569	6	23.3521373621	0.0038167939	0.172955476	15	-2	0	1	5	-5	3.8	-0.8	0.85506	-0.50832	0.13634	0.3062	0.017331	0.12382	0.040152	0.049941	0.54197
L120T	0.280279415	0	2	0.6944444444	0.3250107073	761.137027569	6	23.3521373621	0.0038167939	0.172955476	15	-1	0	1	5	-4	3.8	-0.7	0.60036	-0.52973	0.18234	0.42188	0.060654	0.18659	0.09609	0.10653	0.55546
L120V	0.196574192	0	2	0.6944444444	0.3250107073	761.137027569	6	23.3521373621	0.0038167939	0.172955476	15	1	0	1	5	1	3.8	4.2	0.61205	-0.45105	0.13634	0.28932	0.20096	0.34408	0.34099	0.39032	0.54699
L120W	0.2302684489	0	2	0.6944444444	0.3250107073	761.137027569	6	23.3521373621	0.0038167939	0.172955476	15	-2	0	1	5	1	3.8	-0.9	0.57092	-0.3575	0.11443	0.27921	0.09648	0.12884	0.17626	0.27585	0.59859
N121A	0.7044970093	0	0	0.1781045752	0.0478374899	931.846375263	0	0	0	0	10	-2	0.726	1	1	0	-3.5	1.8	0.70057	-0.13313	0.24974	0.48614	0.69823	0.60731	0.72444	0.6728	0.4833
N121C	0.6662872982	0	0	0.1781045752	0.0478374899	931.846375263	0	0	0	0	10	-3	0.726	1	1	2	-3.5	2.5	0.74632	-0.44564	0.30874	0.32242	0.59322	0.57809	0.68457	0.62213	0.41023
N121D	0.9831240738	0	0	0.1781045752	0.0478374899	931.846375263	0	0	0	0	10	1	0.726	1	1	0	-3.5	-3.5	0.8217	-0.26145	0.66523	0.25194	0.67501	0.71086	0.78552	0.75773	0.49576
N121E	0.8510407029	0	0	0.1781045752	0.0478374899	931.846375263	0	0	0	0	10	0	0.726	1	1	0	-3.5	-3.5	0.71046	-0.27791	0.20006	0.29899	0.6491	0.61641	0.69213	0.66936	0.4098
N121F	0.0720351589	0	0	0.1781045752	0.0478374899	931.846375263	0	0	0	0	10	-3	0.726	1	1	0	-3.5	2.8	0.72218	-0.54067	0.29112	0.35502	0.65588	0.62623	0.69128	0.63907	0.50048
N121G	0.4766731089	0	0	0.1781045752	0.0478374899	931.846375263	0	0	0	0	10	0	0.726	1	1	0	-3.5	-0.4	0.14405	-0.41419	0.24291	0.37842	0.73803	0.61436	0.78973	0.73998	0.52311
N121H	0.521901361	0	0	0.1781045752	0.0478374899	931.846375263	0	0	0	0	10	1	0.726	1	1	2	-3.5	-3.2	0.055378	-0.19521	0.082792	0.41497	0.6751	0.72245	0.81744	0.78994	0.43979
N121I	0.5536839871	0	0	0.1781045752	0.0478374899	931.846375263	0	0	0	0	10	-3	0.726	1	1	0	-3.5	4.5	-0.0072284	-0.5185	0.078461	0.50074	0.69283	0.73852	0.74822	0.69006	0.5041
N121K	0.6237185215	0	0	0.1781045752	0.0478374899	931.846375263	0	0	0	0	10	0	0.726	1	1	0	-3.5	-3.9	0.076277	-0.43002	0.027631	0.29422	0.63613	0.63056	0.68158	0.66313	0.6669
N121L	0.1968218671	0	0	0.1781045752	0.0478374899	931.846375263	0	0	0	0	10	-3	0.726	1	1	-1	-3.5	3.8	0.008585	-0.029896	0.095999	0.27925	0.70061	0.70834	0.71916	0.67246	0.33812
N121M	0.8362366877	0	0	0.1781045752	0.0478374899	931.846375263	0	0	0	0	10	-2	0.726	1	1	-1	-3.5	1.9	0.056492	-0.41441	0.039371	0.36984	0.71705	0.61868	0.72053	0.67459	0.60469
N121P	0.4230682779	0	0	0.1781045752	0.0478374899	931.846375263	0	0	0	0	10	-2	0.726	1	1	-2	-3.5	-1.6	0.067943	-0.027779	0.069455	0.39166	0.62935	0.42885	0.55461	0.52663	0.43999
N121Q	0.8948800568	0	0	0.1781045752	0.0478374899	931.846375263	0	0	0	0	10	0	0.726	1	1	1	-3.5	-3.5	-0.00040863	-0.48272	0.08235	0.31262	0.64639	0.62711	0.70538	0.68416	0.53764
N121R	0.7285405841	0	0	0.1781045752	0.0478374899	931.846375263	0	0	0	0	10	0	0.726	1	1	0	-3.5	-4.5	0.030383	-0.45727	0.05548	0.4369	0.61615	0.65738	0.66696	0.65454	0.61124
N121S	0.7690508902	0	0	0.1781045752	0.0478374899	931.846375263	0	0	0	0	10	1	0.726	1	1	0	-3.5	-0.8	-0.019174	-0.38106	0.063439	0.23109	0.75268	0.67584	0.85751	0.81164	0.57271
N121T	0.7886387978	0	0	0.1781045752	0.0478374899	931.846375263	0	0	0	0	10	0	0.726	1	1	0	-3.5	-0.7	0.34759	-0.43215	-0.010398	0.28908	0.73036	0.60699	0.77935	0.73079	0.55946
N121V	0.9335707836	0	0	0.1781045752	0.0478374899	931.846375263	0	0	0	0	10	-3	0.726	1	1	0	-3.5	4.2	0.11999	-0.33596	0.2572	0.54161	0.68625	0.7207	0.7392	0.68233	0.60155
N121W	0.4948739342	0	0	0.1781045752	0.0478374899	931.846375263	0	0	0	0	10	-4	0.726	1	1	-3	-3.5	-0.9	0.12615	-0.25214	0.1094	0.37499	0.52753	0.35949	0.43636	0.41373	0.60317
N121Y	0.5123037158	0	0	0.1781045752	0.0478374899	931.846375263	0	0	0	0	10	-2	0.726	1	1	-1	-3.5	-1.3	0.11345	-0.088052	0.099831	0.78841	0.63732	0.44047	0.57874	0.54948	0.59275
E122A	0.7755170772	0	6	0.3071895425	0.2737270822	1084.29832697	0	0	0	0	7	-1	1.177	0	0	0	-3.5	1.8	-0.047772	-0.31619	0.10743	0.48882	0.7374	0.76911	0.80686	0.73573	0.57627
E122C	0.9543318801	0	6	0.3071895425	0.2737270822	1084.29832697	0	0	0	0	7	-4	1.177	0	0	2	-3.5	2.5	0.23364	-0.26494	0.0097386	0.42233	0.65196	0.70343	0.61606	0.44637	0.67472
E122D	0.8774064129	0	6	0.3071895425	0.2737270822	1084.29832697	0	0	0	0	7	2	1.177	0	0	0	-3.5	-3.5	-0.081951	0.16089	0.67539	0.54443	0.64744	0.80706	0.86408	0.83999	0.6112
E122F	0.6607188962	0	6	0.3071895425	0.2737270822	1084.29832697	0	0	0	0	7	-3	1.177	0	0	-2	-3.5	2.8	0.28126	-0.012106	0.69387	0.54001	0.71627	0.74999	0.71294	0.62617	0.42558
E122G	0.4463650708	0	6	0.3071895425	0.2737270822	1084.29832697	0	0	0	0	7	-2	1.177	0	0	0	-3.5	-0.4	-0.048954	-0.069619	0.33183	0.6563	0.63555	0.67036	0.69177	0.59762	0.51957
E122H	0.6310950733	0	6	0.3071895425	0.2737270822	1084.29832697	0	0	0	0	7	0	1.177	0	0	2	-3.5	-3.2	-0.081515	-0.11101	0.73666	0.50622	0.59267	0.67546	0.72434	0.63692	-0.0626
E122I	0.4714990858	0	6	0.3071895425	0.2737270822	1084.29832697	0	0	0	0	7	-3	1.177	0	0	0	-3.5	4.5	0.36734	-0.11275	0.41079	0.50949	0.77058	0.78419	0.72183	0.59415	-0.17951
E122K	0.4184912101	0	6	0.3071895425	0.2737270822	1084.29832697	0	0	0	0	7	1	1.177	0	0	0	-3.5	-3.9	0.30287	-0.10593	0.31563	0.53955	0.6078	0.7289	0.7854	0.745	-0.20279
E122L	0.5823611809	0	6	0.3071895425	0.2737270822	1084.29832697	0	0	0	0	7	-3	1.177	0	0	-1	-3.5	3.8	-0.047428	-0.17584	0.81869	0.48455	0.75054	0.77247	0.72116	0.61419	0.060286
E122M	0.8206822666	0	6	0.3071895425	0.2737270822	1084.29832697	0	0	0	0	7	-2	1.177	0	0	-1	-3.5	1.9	-0.081951	-0.086938	0.78502	0.79493	0.71648	0.74024	0.75116	0.67631	-0.18774
E122N	0.9301558987	0	6	0.3071895425	0.2737270822	1084.29832697	0	0	0	0	7	0	1.177	0	0	1	-3.5	-3.5	-0.076151	-0.075936	0.30926	0.52945	0.58781	0.67717	0.72458	0.6513	0.04501
E122P	-0.0402372932	0	6	0.3071895425	0.2737270822	1084.29832697	0	0	0	0	7	-1	1.177	0	0	1	-3.5	-1.6	0.02257	-0.072686	0.41789	0.56839	0.6232	0.66527	0.71166	0.618	0.010976
E122Q	0.8173448308	0	6	0.3071895425	0.2737270822	1084.29832697	0	0	0	0	7	2	1.177	0	0	1	-3.5	-3.5	0.080084	-0.16095	0.33183	0.4958	0.64473	0.80298	0.85714	0.82121	-0.20791
E122R	0.6680379194	0	6	0.3071895425	0.2737270822	1084.29832697	0	0	0	0	7	0	1.177	0	0	0	-3.5	-4.5	0.39084	0.15328	0.29302	0.58069	0.55316	0.67339	0.70544	0.65055	-0.10103
E122S	0.7315620985	0	6	0.3071895425	0.2737270822	1084.29832697	0	0	0	0	7	0	1.177	0	0	0	-3.5	-0.8	-0.020853	0.030897	0.50713	0.37139	0.6848	0.73403	0.80639	0.7437	-0.21854
E122T	0.9426887185	0	6	0.3071895425	0.2737270822	1084.29832697	0	0	0	0	7	-1	1.177	0	0	0	-3.5	-0.7	0.53255	-0.082236	0.59825	0.41081	0.65958	0.68946	0.74449	0.66652	-0.12451
E122V	0.8513534545	0	6	0.3071895425	0.2737270822	1084.29832697	0	0	0	0	7	-2	1.177	0	0	0	-3.5	4.2	0.66089	0.026341	0.87736	0.40117	0.78471	0.80793	0.78486	0.68446	0.055143
E122W	0.4322614737	0	6	0.3071895425	0.2737270822	1084.29832697	0	0	0	0	7	-3	1.177	0	0	-3	-3.5	-0.9	0.68433	-0.138	0.46907	0.41214	0.57498	0.67356	0.64171	0.57137	0.17751
E122Y	0.7343094308	0	6	0.3071895425	0.2737270822	1084.29832697	0	0	0	0	7	-2	1.177	0	0	1	-3.5	-1.3	0.52688	0.1126	0.33093	0.22566	0.59729	0.6488	0.66121	0.54939	0.43691
P123A	0.1836049908	0	2	0.6960784314	0.3048082706	879.387062071	7	6.7944444444	0.0036231884	0.2077518426	11	-1	0.167	0	7	-3	-1.6	1.8	0.62992	0.11333	0.19628	0.16785	0.20871	0.083313	0.0015319	0.01853	0.53916
P123C	0.078186481	0	2	0.6960784314	0.3048082706	879.387062071	7	6.7944444444	0.0036231884	0.2077518426	11	-3	0.167	0	7	1	-1.6	2.5	0.51109	-0.078042	0.43715	0.41914	0.062354	0.24736	0.0051817	0.05591	0.57707
P123D	-0.0895862782	0	2	0.6960784314	0.3048082706	879.387062071	7	6.7944444444	0.0036231884	0.2077518426	11	-1	0.167	0	7	-2	-1.6	-3.5	0.65551	0.19485	0.27892	0.25051	0.28322	-0.050389	-0.078965	-0.086001	0.55837
P123E	-0.1539797368	0	2	0.6960784314	0.3048082706	879.387062071	7	6.7944444444	0.0036231884	0.2077518426	11	-1	0.167	0	7	-2	-1.6	-3.5	0.59236	-0.098599	0.24484	0.16378	0.28322	-0.050389	-0.078965	-0.086001	0.61074
P123F	-0.0417777506	0	2	0.6960784314	0.3048082706	879.387062071	7	6.7944444444	0.0036231884	0.2077518426	11	-4	0.167	0	7	-3	-1.6	2.8	0.7336	-0.085147	0.31117	0.6882	0.050212	0.059239	-0.0377	0.0083508	0.61684
P123G	-0.1558579084	0	2	0.6960784314	0.3048082706	879.387062071	7	6.7944444444	0.0036231884	0.2077518426	11	-2	0.167	0	7	-4	-1.6	-0.4	0.62615	0.34649	0.31374	0.3367	0.11643	-0.01963	-0.049744	-0.019547	0.59331
P123H	-0.1010364718	0	2	0.6960784314	0.3048082706	879.387062071	7	6.7944444444	0.0036231884	0.2077518426	11	-2	0.167	0	7	-1	-1.6	-3.2	0.62362	0.26039	0.36905	0.69594	0.17732	-0.0018651	-0.078729	-0.072497	0.58957
P123I	0.1063506876	0	2	0.6960784314	0.3048082706	879.387062071	7	6.7944444444	0.0036231884	0.2077518426	11	-3	0.167	0	7	-6	-1.6	4.5	0.71977	-0.074875	0.28866	0.2741	0.21256	-0.10793	-0.059266	-0.017703	0.70091
P123K	-0.2485976262	0	2	0.6960784314	0.3048082706	879.387062071	7	6.7944444444	0.0036231884	0.2077518426	11	-1	0.167	0	7	-3	-1.6	-3.9	0.68366	-0.04984	0.30127	0.26785	0.29233	-0.10935	-0.085253	-0.096081	0.62306
P123L	-0.0310320273	0	2	0.6960784314	0.3048082706	879.387062071	7	6.7944444444	0.0036231884	0.2077518426	11	-3	0.167	0	7	-4	-1.6	3.8	0.57926	-0.078042	0.29305	0.31498	0.16444	-0.0082812	-0.044301	-0.0036959	0.40581
P123M	-0.0905432878	0	2	0.6960784314	0.3048082706	879.387062071	7	6.7944444444	0.0036231884	0.2077518426	11	-2	0.167	0	7	-2	-1.6	1.9	0.59165	-0.096555	0.26121	0.34216	0.13477	0.11096	-0.016611	0.019993	0.51932
P123N	-0.1160687727	0	2	0.6960784314	0.3048082706	879.387062071	7	6.7944444444	0.0036231884	0.2077518426	11	-2	0.167	0	7	-2	-1.6	-3.5	0.66132	0.026884	0.46323	0.32682	0.18707	-0.051615	-0.084657	-0.082279	0.71436
P123Q	-0.1678323136	0	2	0.6960784314	0.3048082706	879.387062071	7	6.7944444444	0.0036231884	0.2077518426	11	-1	0.167	0	7	0	-1.6	-3.5	0.3017	0.094633	0.30157	0.34265	0.28533	0.033065	-0.068789	-0.072515	0.57334
P123R	-0.0360131933	0	2	0.6960784314	0.3048082706	879.387062071	7	6.7944444444	0.0036231884	0.2077518426	11	-2	0.167	0	7	-3	-1.6	-4.5	0.67684	0.41495	0.36101	0.57922	0.21719	-0.12894	-0.094946	-0.10182	0.54302
P123S	-0.013716712	0	2	0.6960784314	0.3048082706	879.387062071	7	6.7944444444	0.0036231884	0.2077518426	11	-1	0.167	0	7	1	-1.6	-0.8	0.2681	-0.044495	0.29777	0.21766	0.19774	0.23688	0.00050226	0.019767	0.5823
P123T	-0.1067491058	0	2	0.6960784314	0.3048082706	879.387062071	7	6.7944444444	0.0036231884	0.2077518426	11	-1	0.167	0	7	-4	-1.6	-0.7	0.43556	0.21884	0.34306	0.36198	0.20332	-0.019641	-0.040539	-0.027848	0.56733
P123V	0.3734351945	0	2	0.6960784314	0.3048082706	879.387062071	7	6.7944444444	0.0036231884	0.2077518426	11	-2	0.167	0	7	-3	-1.6	4.2	0.25076	0.16807	0.16732	0.37306	0.23417	0.050721	-0.01141	0.014319	0.54179
P123W	-0.0275329301	0	2	0.6960784314	0.3048082706	879.387062071	7	6.7944444444	0.0036231884	0.2077518426	11	-4	0.167	0	7	-6	-1.6	-0.9	0.68682	0.15013	0.21736	0.39263	-0.033401	-0.022487	-0.01299	0.023954	0.69799
P123Y	0.0833681919	0	2	0.6960784314	0.3048082706	879.387062071	7	6.7944444444	0.0036231884	0.2077518426	11	-3	0.167	0	7	-3	-1.6	-1.3	0.28381	0.20331	0.19409	0.06976	0.040542	0.019479	-0.049666	-0.023486	0.59703
N124A	0.1963475836	0	0	0.6781045752	0.374650323	1019.17573446	9	30.1384456015	0.0037174721	0.2503766593	9	-2	0.557	0	6	-3	-3.5	1.8	0.3615	0.12697	0.20484	0.11875	0.00085443	0.24764	0.11928	0.16264	0.70735
N124C	0.7664844677	0	0	0.6781045752	0.374650323	1019.17573446	9	30.1384456015	0.0037174721	0.2503766593	9	-3	0.557	0	6	-5	-3.5	2.5	0.4105	0.14064	0.043783	0.43876	-0.04731	0.15317	0.1469	0.21162	0.70713
N124D	-0.0768912649	0	0	0.6781045752	0.374650323	1019.17573446	9	30.1384456015	0.0037174721	0.2503766593	9	1	0.557	0	6	2	-3.5	-3.5	0.76823	0.15535	0.023252	0.11695	0.41028	0.44632	0.10792	0.068292	0.459
N124E	-0.0206817556	0	0	0.6781045752	0.374650323	1019.17573446	9	30.1384456015	0.0037174721	0.2503766593	9	0	0.557	0	6	2	-3.5	-3.5	0.66	0.16652	0.22195	0.12072	0.30076	0.4115	0.072907	0.030838	0.53515
N124F	0.4314767655	0	0	0.6781045752	0.374650323	1019.17573446	9	30.1384456015	0.0037174721	0.2503766593	9	-3	0.557	0	6	-3	-3.5	2.8	0.68718	0.15401	0.092674	0.7141	-0.01222	0.23217	0.11201	0.13619	0.64576
N124G	0.2420330418	0	0	0.6781045752	0.374650323	1019.17573446	9	30.1384456015	0.0037174721	0.2503766593	9	0	0.557	0	6	-3	-3.5	-0.4	0.51189	0.1964	0.023603	0.18933	0.12623	0.25879	0.15252	0.20188	0.40935
N124H	0.5056369176	0	0	0.6781045752	0.374650323	1019.17573446	9	30.1384456015	0.0037174721	0.2503766593	9	1	0.557	0	6	-3	-3.5	-3.2	0.32599	0.26119	0.38297	0.68403	0.30259	0.1867	0.1803	0.21356	0.56446
N124I	0.0382449641	0	0	0.6781045752	0.374650323	1019.17573446	9	30.1384456015	0.0037174721	0.2503766593	9	-3	0.557	0	6	-4	-3.5	4.5	0.25237	0.14426	0.090007	0.12849	0.067667	0.10665	0.085823	0.11404	0.49307
N124K	-0.0730208444	0	0	0.6781045752	0.374650323	1019.17573446	9	30.1384456015	0.0037174721	0.2503766593	9	0	0.557	0	6	0	-3.5	-3.9	0.38071	0.17323	0.425	0.14037	0.28461	0.28891	0.089651	0.072142	0.56446
N124L	-0.2236280922	0	0	0.6781045752	0.374650323	1019.17573446	9	30.1384456015	0.0037174721	0.2503766593	9	-3	0.557	0	6	-5	-3.5	3.8	0.097304	0.12875	0.064183	0.18391	0.018138	0.094091	0.11542	0.16825	0.53372
N124M	0.044618568	0	0	0.6781045752	0.374650323	1019.17573446	9	30.1384456015	0.0037174721	0.2503766593	9	-2	0.557	0	6	-4	-3.5	1.9	0.094998	0.21435	0.084516	0.16632	-0.0082939	0.19384	0.13111	0.1922	0.47406
N124P	0.0451869304	0	0	0.6781045752	0.374650323	1019.17573446	9	30.1384456015	0.0037174721	0.2503766593	9	-2	0.557	0	6	-1	-3.5	-1.6	0.18318	0.18091	0.085493	0.22834	0.00055816	0.3602	0.11462	0.10189	0.33998
N124Q	-0.1929738822	0	0	0.6781045752	0.374650323	1019.17573446	9	30.1384456015	0.0037174721	0.2503766593	9	0	0.557	0	6	0	-3.5	-3.5	0.2635	0.18227	0.085163	0.31054	0.26835	0.31036	0.092966	0.077401	-0.0026473
N124R	0.026095206	0	0	0.6781045752	0.374650323	1019.17573446	9	30.1384456015	0.0037174721	0.2503766593	9	0	0.557	0	6	-1	-3.5	-4.5	0.024855	0.16103	0.12499	0.5902	0.29123	0.2083	0.10247	0.098273	0.18826
N124S	0.2216386893	0	0	0.6781045752	0.374650323	1019.17573446	9	30.1384456015	0.0037174721	0.2503766593	9	1	0.557	0	6	-1	-3.5	-0.8	0.32902	0.17692	0.14071	0.16056	0.2645	0.40131	0.16228	0.1739	0.089694
N124T	-0.0374334062	0	0	0.6781045752	0.374650323	1019.17573446	9	30.1384456015	0.0037174721	0.2503766593	9	0	0.557	0	6	0	-3.5	-0.7	0.089865	0.44735	0.30893	0.74308	0.1817	0.42753	0.11829	0.11641	0.092586
N124V	0.0002761454	0	0	0.6781045752	0.374650323	1019.17573446	9	30.1384456015	0.0037174721	0.2503766593	9	-3	0.557	0	6	0	-3.5	4.2	0.45654	0.26991	0.074164	0.67306	0.079677	0.31044	0.061784	0.036253	0.098124
N124W	0.5250020968	0	0	0.6781045752	0.374650323	1019.17573446	9	30.1384456015	0.0037174721	0.2503766593	9	-4	0.557	0	6	-5	-3.5	-0.9	0.04495	0.36024	0.14171	0.87388	-0.18889	0.3284	0.25265	0.27439	-0.010535
N124Y	0.5498099329	0	0	0.6781045752	0.374650323	1019.17573446	9	30.1384456015	0.0037174721	0.2503766593	9	-2	0.557	0	6	1	-3.5	-1.3	0.09763	0.24524	0.17219	0.81836	0.023876	0.453	0.087529	0.047684	0.22365
I125A	0.361386416	0	0	0.5718954248	0.4097542877	1134.89830675	10	281.081041843	0.0042372881	0.2065973441	9	-1	0.877	0	-1	-1	4.5	1.8	0.10728	0.31183	0.18532	0.68387	0.46573	0.37851	0.43352	0.39843	0.41899
I125C	0.7004538194	0	0	0.5718954248	0.4097542877	1134.89830675	10	281.081041843	0.0042372881	0.2065973441	9	-1	0.877	0	-1	-2	4.5	2.5	0.036406	0.30824	-0.042605	0.84227	0.46576	0.37115	0.40516	0.38471	-0.0022204
I125D	0.1586790103	0	0	0.5718954248	0.4097542877	1134.89830675	10	281.081041843	0.0042372881	0.2065973441	9	-3	0.877	0	-1	-1	4.5	-3.5	0.12463	0.24066	-0.019194	0.87382	0.23282	0.22707	0.24383	0.14817	0.34526
I125E	0.1770335739	0	0	0.5718954248	0.4097542877	1134.89830675	10	281.081041843	0.0042372881	0.2065973441	9	-3	0.877	0	-1	1	4.5	-3.5	0.24355	0.3187	0.24301	0.67861	0.26664	0.2539	0.32204	0.18561	0.41481
I125F	0.5701920964	0	0	0.5718954248	0.4097542877	1134.89830675	10	281.081041843	0.0042372881	0.2065973441	9	0	0.877	0	-1	-1	4.5	2.8	0.1715	0.27418	0.016639	0.81624	0.5317	0.46729	0.49445	0.47643	0.27372
I125G	-0.0238971969	0	0	0.5718954248	0.4097542877	1134.89830675	10	281.081041843	0.0042372881	0.2065973441	9	-4	0.877	0	-1	-2	4.5	-0.4	0.098506	0.3283	-0.014131	0.68083	0.22732	0.16988	0.20227	0.13374	0.42402
I125H	-0.0294566163	0	0	0.5718954248	0.4097542877	1134.89830675	10	281.081041843	0.0042372881	0.2065973441	9	-3	0.877	0	-1	-2	4.5	-3.2	0.1943	0.2815	0.4024	0.74125	0.22075	0.21444	0.20823	0.13502	0.2915
I125K	0.0735810421	0	0	0.5718954248	0.4097542877	1134.89830675	10	281.081041843	0.0042372881	0.2065973441	9	-3	0.877	0	-1	-3	4.5	-3.9	0.12553	0.26214	0.009864	0.72854	0.18595	0.19802	0.15667	0.097767	0.31193
I125L	0.5825724425	0	0	0.5718954248	0.4097542877	1134.89830675	10	281.081041843	0.0042372881	0.2065973441	9	2	0.877	0	-1	-1	4.5	3.8	0.11798	0.3804	0.46615	0.81734	0.63374	0.6325	0.59718	0.60882	0.68675
I125M	0.462797236	0	0	0.5718954248	0.4097542877	1134.89830675	10	281.081041843	0.0042372881	0.2065973441	9	1	0.877	0	-1	-2	4.5	1.9	0.3068	0.26915	-0.017962	0.81372	0.56409	0.55265	0.48992	0.50365	0.53362
I125N	0.4181748727	0	0	0.5718954248	0.4097542877	1134.89830675	10	281.081041843	0.0042372881	0.2065973441	9	-3	0.877	0	-1	-1	4.5	-3.5	0.091368	0.43994	0.015358	0.89393	0.23282	0.22707	0.24383	0.14817	0.61308
I125P	0.3369803466	0	0	0.5718954248	0.4097542877	1134.89830675	10	281.081041843	0.0042372881	0.2065973441	9	-3	0.877	0	-1	5	4.5	-1.6	0.33827	0.35198	0.018344	0.83979	0.33593	0.2878	0.49296	0.29081	0.57712
I125Q	0.2614394305	0	0	0.5718954248	0.4097542877	1134.89830675	10	281.081041843	0.0042372881	0.2065973441	9	-3	0.877	0	-1	-3	4.5	-3.5	0.11067	0.3315	0.021901	0.67982	0.19475	0.20015	0.1633	0.10735	0.61571
I125R	0.0142078193	0	0	0.5718954248	0.4097542877	1134.89830675	10	281.081041843	0.0042372881	0.2065973441	9	-3	0.877	0	-1	0	4.5	-4.5	0.42062	0.13656	0.070985	0.639	0.2332	0.2378	0.26833	0.14134	0.60855
I125S	0.4335592054	0	0	0.5718954248	0.4097542877	1134.89830675	10	281.081041843	0.0042372881	0.2065973441	9	-2	0.877	0	-1	-1	4.5	-0.8	0.1075	0.23858	0.12125	0.73315	0.35717	0.28818	0.33513	0.28151	0.52019
I125T	0.4919942939	0	0	0.5718954248	0.4097542877	1134.89830675	10	281.081041843	0.0042372881	0.2065973441	9	-1	0.877	0	-1	1	4.5	-0.7	0.11449	0.40378	0.32175	1.066	0.45168	0.38794	0.46347	0.39796	0.59568
I125V	0.6955150863	0	0	0.5718954248	0.4097542877	1134.89830675	10	281.081041843	0.0042372881	0.2065973441	9	3	0.877	0	-1	0	4.5	4.2	0.15525	0.40513	0.066464	0.86364	0.68694	0.71861	0.68486	0.69341	0.59279
I125W	0.6439807599	0	0	0.5718954248	0.4097542877	1134.89830675	10	281.081041843	0.0042372881	0.2065973441	9	-3	0.877	0	-1	-5	4.5	-0.9	0.11297	0.17591	0.49733	1.2145	0.22599	0.19231	0.13013	0.12535	0.35404
I125Y	-0.0400061669	0	0	0.5718954248	0.4097542877	1134.89830675	10	281.081041843	0.0042372881	0.2065973441	9	-1	0.877	0	-1	-2	4.5	-1.3	0.13402	0.19727	0.33933	0.96797	0.39536	0.34876	0.34168	0.31503	0.53986
Q126A	0.7525730718	0	2	0.2973856209	0.2308985403	1313.72038151	0	0	0	0	4	-1	1.662	0	1	-1	-3.5	1.8	0.31723	0.46545	0.63441	0.96871	0.77633	0.70301	0.71991	0.78049	-0.04385
Q126C	0.9693038537	0	2	0.2973856209	0.2308985403	1313.72038151	0	0	0	0	4	-3	1.662	0	1	-4	-3.5	2.5	0.19435	0.24932	0.4225	1.0293	0.59499	0.60534	0.59698	0.67512	-0.020881
Q126D	0.626989096	0	2	0.2973856209	0.2308985403	1313.72038151	0	0	0	0	4	0	1.662	0	1	3	-3.5	-3.5	0.67507	0.2026	0.40182	0.94336	0.81242	0.73844	0.69046	0.67771	-0.085299
Q126E	0.9322230585	0	2	0.2973856209	0.2308985403	1313.72038151	0	0	0	0	4	2	1.662	0	1	2	-3.5	-3.5	0.66974	0.61208	0.5002	1.1106	0.85456	0.82649	0.80148	0.84779	-0.091275
Q126F	0.4887394562	0	2	0.2973856209	0.2308985403	1313.72038151	0	0	0	0	4	-3	1.662	0	1	-1	-3.5	2.8	0.61105	0.26863	0.44096	0.95982	0.69048	0.67853	0.61944	0.65745	-0.020881
Q126G	0.7192653165	0	2	0.2973856209	0.2308985403	1313.72038151	0	0	0	0	4	-2	1.662	0	1	-1	-3.5	-0.4	0.66125	0.69772	0.5541	1.0151	0.72584	0.60822	0.61869	0.64906	-0.018636
Q126H	0.6275262628	0	2	0.2973856209	0.2308985403	1313.72038151	0	0	0	0	4	0	1.662	0	1	1	-3.5	-3.2	0.68698	0.22536	0.43699	1.0263	0.79628	0.7029	0.68251	0.7024	-0.052869
Q126I	0.8446156166	0	2	0.2973856209	0.2308985403	1313.72038151	0	0	0	0	4	-3	1.662	0	1	-2	-3.5	4.5	0.64957	0.2656	0.44687	0.99381	0.66968	0.73183	0.63289	0.68222	-0.060778
Q126K	0.8192339714	0	2	0.2973856209	0.2308985403	1313.72038151	0	0	0	0	4	1	1.662	0	1	0	-3.5	-3.9	0.59932	0.27195	0.49448	1.2204	0.78664	0.73685	0.71934	0.76862	-0.11399
Q126L	0.6485349574	0	2	0.2973856209	0.2308985403	1313.72038151	0	0	0	0	4	-2	1.662	0	1	-2	-3.5	3.8	0.64449	0.25414	0.44445	1.0036	0.70421	0.7393	0.69088	0.75676	-0.068601
Q126M	0.7047630475	0	2	0.2973856209	0.2308985403	1313.72038151	0	0	0	0	4	0	1.662	0	1	-3	-3.5	1.9	0.6679	0.33094	0.64076	1.0884	0.74753	0.72199	0.77146	0.86439	0.20265
Q126N	0.6468178556	0	2	0.2973856209	0.2308985403	1313.72038151	0	0	0	0	4	0	1.662	0	1	1	-3.5	-3.5	0.57884	0.37544	0.48179	1.0229	0.78732	0.7059	0.67881	0.69706	0.068863
[truncated: 564 more rows]
