# Supplementary material for: Deep2Full: Evaluating strategies for selecting the minimal mutational experiments for optimal computational predictions of deep mutational scan outcomes
Source: PLoS One. 2020 Jan 10;15(1):e0227621. doi: 10.1371/journal.pone.0227621 (PMC6954071; doi:10.1371/journal.pone.0227621)
Supplement: S3 File — (ZIP) [file pone.0227621.s003.zip › SupplementaryData/blact.csv]

#mutation	#data	impact	dependency	conservation	av_corr	av_commutetime	degree	betweenness	closeness	eigenvector	contacts	blosum	sasa	SS	pssm_w	pssm_m	wt_hb	mut_hb	ANHScan	PositionRangeScan	WildtypeResiduetypescan	SASARangeScan	Random15	Random25	Random50	Random85	ePCR_Random25
L51A	-0.39879	0	0	0.2658978583	0.1039820523	1229.47645848	0	0	0	0	13	-1	0.106	0	6	-5	3.8	1.8	-0.77145	-1.4537	-0.58376	-0.75718	-1.3868	-1.2956	-0.82449	-0.68328	-1.9797
L51C	-1.7307	0	0	0.2658978583	0.1039820523	1229.47645848	0	0	0	0	13	-1	0.106	0	6	-5	3.8	2.5	-1.8474	-2.3434	-2.2786	-1.5551	-1.3775	-1.3077	-0.80565	-0.64849	-0.33654
L51D	-2.3898	0	0	0.2658978583	0.1039820523	1229.47645848	0	0	0	0	13	-4	0.106	0	6	-7	3.8	-3.5	-1.8772	-1.352	-0.17283	-0.079544	-2.1807	-2.1746	-2.2145	-2.2613	-2.2851
L51E	-2.5063	0	0	0.2658978583	0.1039820523	1229.47645848	0	0	0	0	13	-3	0.106	0	6	-7	3.8	-3.5	-0.099784	-1.6641	-1.7698	-0.6212	-2.0339	-1.9867	-1.9066	-1.9971	0.092889
L51F	-0.12134	0	0	0.2658978583	0.1039820523	1229.47645848	0	0	0	0	13	0	0.106	0	6	-3	3.8	2.8	0.013211	-2.3476	-1.3815	-1.7109	-1.069	-0.78507	-0.41396	-0.30454	-1.2537
L51G	-1.9486	0	0	0.2658978583	0.1039820523	1229.47645848	0	0	0	0	13	-4	0.106	0	6	-7	3.8	-0.4	-0.085792	-1.6576	-0.58341	-0.62899	-2.0737	-2.21	-1.9946	-1.9316	-1.3088
L51H	-1.9041	0	0	0.2658978583	0.1039820523	1229.47645848	0	0	0	0	13	-3	0.106	0	6	-7	3.8	-3.2	-0.13042	-2.4661	-1.7609	-0.85143	-2.0202	-1.9849	-1.8823	-1.9675	-1.8492
L51I	0.025955	0	0	0.2658978583	0.1039820523	1229.47645848	0	0	0	0	13	2	0.106	0	6	-2	3.8	4.5	-0.047815	-1.6622	-0.42641	-1.6062	-0.61569	-0.0077408	0.16682	0.084745	-1.378
L51K	-1.8574	0	0	0.2658978583	0.1039820523	1229.47645848	0	0	0	0	13	-2	0.106	0	6	-6	3.8	-3.9	-0.68228	-2.3941	-1.7441	-0.82505	-1.8081	-1.7243	-1.5816	-1.7314	-0.058958
L51M	0.0087724	0	0	0.2658978583	0.1039820523	1229.47645848	0	0	0	0	13	2	0.106	0	6	-2	3.8	1.9	-1.0807	-2.1473	-1.231	-1.3083	-0.67088	0.086674	0.11727	0.10898	-1.0184
L51N	-1.9283	0	0	0.2658978583	0.1039820523	1229.47645848	0	0	0	0	13	-3	0.106	0	6	-7	3.8	-3.5	-0.74619	-1.1187	-0.76072	-1.5991	-2.0339	-1.9867	-1.9066	-1.9971	-2.5637
L51P	-1.9636	0	0	0.2658978583	0.1039820523	1229.47645848	0	0	0	0	13	-3	0.106	0	6	-7	3.8	-1.6	-0.096311	-2.0236	-1.363	-0.037524	-1.9514	-1.9794	-1.7468	-1.7809	-0.99787
L51Q	-1.7598	0	0	0.2658978583	0.1039820523	1229.47645848	0	0	0	0	13	-2	0.106	0	6	-6	3.8	-3.5	-0.089573	-1.6529	-0.17283	-1.805	-1.7939	-1.7167	-1.5475	-1.6862	-0.054639
L51R	-2.0581	0	0	0.2658978583	0.1039820523	1229.47645848	0	0	0	0	13	-2	0.106	0	6	-6	3.8	-4.5	-0.04962	-1.6808	-0.7452	-0.6212	-1.8341	-1.7349	-1.6294	-1.7971	-1.2812
L51S	-1.6767	0	0	0.2658978583	0.1039820523	1229.47645848	0	0	0	0	13	-2	0.106	0	6	-6	3.8	-0.8	-0.53321	-1.233	-0.35339	-1.0451	-1.6886	-1.6849	-1.3244	-1.3068	-1.5389
L51T	-0.56603	0	0	0.2658978583	0.1039820523	1229.47645848	0	0	0	0	13	-1	0.106	0	6	-5	3.8	-0.7	-1.0017	-1.7465	-0.79948	0.020847	-1.4414	-1.2896	-0.93483	-0.89363	-2.3199
L51V	-0.043918	0	0	0.2658978583	0.1039820523	1229.47645848	0	0	0	0	13	1	0.106	0	6	1	3.8	4.2	-1.1121	-2.3504	-1.1626	-1.5321	-0.59989	-0.20333	-0.033215	-0.072389	0.010743
L51W	-0.076009	0	0	0.2658978583	0.1039820523	1229.47645848	0	0	0	0	13	-2	0.106	0	6	-5	3.8	-0.9	-0.76435	-1.7673	-1.7706	-1.9888	-1.6548	-1.673	-1.3095	-1.278	-1.0561
L51Y	-0.1053	0	0	0.2658978583	0.1039820523	1229.47645848	0	0	0	0	13	-1	0.106	0	6	-5	3.8	-1.3	-0.84107	-1.9973	-1.3015	-1.9395	-1.4641	-1.2983	-0.98164	-0.99694	-0.29007
N52A	-0.032218	0	1	0.1241076332	0.1130891861	1772.32955645	0	0	0	0	6	-2	1.437	0	1	-1	-3.5	1.8	-0.94637	-0.021948	-0.1688	-2.1279	-0.22359	-0.42074	-0.14489	-0.073035	-0.95393
N52C	-1.2231	0	1	0.1241076332	0.1130891861	1772.32955645	0	0	0	0	6	-3	1.437	0	1	-5	-3.5	2.5	-0.47698	-0.31876	-0.58163	-2.0835	-0.48241	-0.72039	-0.39589	-0.38295	-0.42047
N52D	-0.018914	0	1	0.1241076332	0.1130891861	1772.32955645	0	0	0	0	6	1	1.437	0	1	4	-3.5	-3.5	-0.86089	-0.39162	-0.31317	-2.5711	0.037387	0.17375	0.12854	0.10281	-1.0196
N52E	-0.017852	0	1	0.1241076332	0.1130891861	1772.32955645	0	0	0	0	6	0	1.437	0	1	2	-3.5	-3.5	-0.90555	-0.39162	-0.31317	-1.4032	-0.041825	-0.12208	0.010076	0.048197	-1.1903
N52F	-0.082938	0	1	0.1241076332	0.1130891861	1772.32955645	0	0	0	0	6	-3	1.437	0	1	-5	-3.5	2.8	0.10287	-0.67462	-0.67338	-2.6231	-0.47757	-0.70074	-0.38363	-0.36477	-0.0064881
N52G	-0.018879	0	1	0.1241076332	0.1130891861	1772.32955645	0	0	0	0	6	0	1.437	0	1	0	-3.5	-0.4	-0.12669	-0.10905	-0.38683	-2.4348	-0.022892	-0.2426	-0.0048996	0.0087425	-1.7065
N52H	0.010744	0	1	0.1241076332	0.1130891861	1772.32955645	0	0	0	0	6	1	1.437	0	1	0	-3.5	-3.2	0.0023738	-0.32038	-0.40236	-1.5075	-0.013282	-0.16782	-0.017516	0.014469	-1.6231
N52I	-0.050837	0	1	0.1241076332	0.1130891861	1772.32955645	0	0	0	0	6	-3	1.437	0	1	-5	-3.5	4.5	-0.6227	-0.66485	-0.65888	-2.6053	-0.4561	-0.61033	-0.34453	-0.29424	-3.0642
N52K	-0.00032256	0	1	0.1241076332	0.1130891861	1772.32955645	0	0	0	0	6	0	1.437	0	1	1	-3.5	-3.9	-0.47224	-0.79331	-0.43703	-0.56843	-0.063867	-0.19943	-0.016134	0.02848	-2.4216
N52L	-0.025187	0	1	0.1241076332	0.1130891861	1772.32955645	0	0	0	0	6	-3	1.437	0	1	-4	-3.5	3.8	-1.1165	-0.69771	-0.66646	-2.3042	-0.41665	-0.58191	-0.33209	-0.25056	-2.0646
N52M	0.051671	0	1	0.1241076332	0.1130891861	1772.32955645	0	0	0	0	6	-2	1.437	0	1	-2	-3.5	1.9	-1.2643	-0.45719	-0.5507	-2.2453	-0.25777	-0.48502	-0.15657	-0.09629	-0.69837
N52P	-0.037238	0	1	0.1241076332	0.1130891861	1772.32955645	0	0	0	0	6	-2	1.437	0	1	-2	-3.5	-1.6	-0.7065	-0.25603	-0.17606	-1.4032	-0.29836	-0.73162	-0.32555	-0.19588	-0.44096
N52Q	-0.030864	0	1	0.1241076332	0.1130891861	1772.32955645	0	0	0	0	6	0	1.437	0	1	1	-3.5	-3.5	-0.78191	-1.0982	-0.62089	-2.5672	-0.057259	-0.21163	-0.021741	0.015144	-1.4536
N52R	-0.036413	0	1	0.1241076332	0.1130891861	1772.32955645	0	0	0	0	6	0	1.437	0	1	0	-3.5	-4.5	-0.28223	-0.39162	-0.31317	-0.96431	-0.096917	-0.26647	-0.052906	0.0013951	-1.463
N52S	-0.013874	0	1	0.1241076332	0.1130891861	1772.32955645	0	0	0	0	6	1	1.437	0	1	0	-3.5	-0.8	-0.63305	-0.63791	-0.45209	-2.0107	0.040635	-0.14273	0.028782	0.040795	-0.17915
N52T	-0.0083859	0	1	0.1241076332	0.1130891861	1772.32955645	0	0	0	0	6	0	1.437	0	1	0	-3.5	-0.7	-0.66142	-0.28065	-0.19384	-2.0142	-0.026735	-0.25927	-0.014682	-0.002525	-0.93145
N52V	-0.016312	0	1	0.1241076332	0.1130891861	1772.32955645	0	0	0	0	6	-3	1.437	0	1	-5	-3.5	4.2	-0.21241	-0.67449	-0.66202	-2.6086	-0.46286	-0.62316	-0.34781	-0.2988	0.019884
N52W	-0.021803	0	1	0.1241076332	0.1130891861	1772.32955645	0	0	0	0	6	-4	1.437	0	1	-6	-3.5	-0.9	-0.16185	-0.56899	-0.69674	-2.499	-0.68889	-0.96829	-0.77574	-0.50268	-1.9532
N52Y	-0.04185	0	1	0.1241076332	0.1130891861	1772.32955645	0	0	0	0	6	-2	1.437	0	1	-2	-3.5	-1.3	-0.18322	-0.73931	-0.61546	-2.5623	-0.29338	-0.71945	-0.30985	-0.184	-2.5915
S53A	-0.73932	0	0	0.2863261944	0.2272688368	1646.63744898	0	0	0	0	6	1	0.941	0	3	-3	-0.8	1.8	-1.0531	-0.87377	-0.54379	-0.18265	-0.36965	-0.583	-0.80734	-0.69677	-1.7747
S53C	-1.8187	0	0	0.2863261944	0.2272688368	1646.63744898	0	0	0	0	6	-1	0.941	0	3	-6	-0.8	2.5	-0.84331	-0.94872	-0.53324	-0.62756	-0.90645	-1.0315	-1.413	-1.464	-0.50094
S53D	0.075247	0	0	0.2863261944	0.2272688368	1646.63744898	0	0	0	0	6	0	0.941	0	3	3	-0.8	-3.5	-0.91775	-1.4081	-1.9478	0.16183	-0.0045196	0.07001	-0.035515	-0.0793	-1.3119
S53E	-0.086824	0	0	0.2863261944	0.2272688368	1646.63744898	0	0	0	0	6	0	0.941	0	3	-1	-0.8	-3.5	-1.3403	-1.4081	-2.2688	-0.23673	-0.19972	-0.23762	-0.50824	-0.57466	0.096283
S53F	-1.7507	0	0	0.2863261944	0.2272688368	1646.63744898	0	0	0	0	6	-2	0.941	0	3	-7	-0.8	2.8	-1.1055	-1.586	-1.3019	-0.42803	-1.051	-1.1172	-1.5478	-1.6121	-0.041934
S53G	-0.36904	0	0	0.2863261944	0.2272688368	1646.63744898	0	0	0	0	6	0	0.941	0	3	-1	-0.8	-0.4	-1.1762	-0.28122	-0.96553	-0.0056057	-0.22802	-0.49845	-0.65041	-0.70379	-2.552
S53H	-0.60566	0	0	0.2863261944	0.2272688368	1646.63744898	0	0	0	0	6	-1	0.941	0	3	-1	-0.8	-3.2	-2.725	-0.62567	-1.9205	-0.1338	-0.26649	-0.36142	-0.6326	-0.74946	-0.45866
S53I	-1.3359	0	0	0.2863261944	0.2272688368	1646.63744898	0	0	0	0	6	-2	0.941	0	3	-7	-0.8	4.5	-2.5682	-1.3682	-0.96955	-0.20111	-1.0716	-1.1311	-1.5021	-1.513	-2.4322
S53K	-0.66896	0	0	0.2863261944	0.2272688368	1646.63744898	0	0	0	0	6	0	0.941	0	3	-2	-0.8	-3.9	-3.0385	-0.50589	-2.2974	-0.11064	-0.27764	-0.27638	-0.63465	-0.71928	-0.52994
S53L	-1.4616	0	0	0.2863261944	0.2272688368	1646.63744898	0	0	0	0	6	-2	0.941	0	3	-4	-0.8	3.8	-1.1567	-0.35393	-0.47043	-0.17379	-0.73429	-1.0023	-1.1966	-1.2183	-0.93339
S53M	-1.386	0	0	0.2863261944	0.2272688368	1646.63744898	0	0	0	0	6	-1	0.941	0	3	-6	-0.8	1.9	-1.9976	-1.4081	-1.6283	-0.060581	-0.89369	-1.026	-1.4232	-1.5029	-0.35414
S53N	0.017692	0	0	0.2863261944	0.2272688368	1646.63744898	0	0	0	0	6	1	0.941	0	3	2	-0.8	-3.5	-2.02	-2.1027	-2.085	-0.5522	0.015843	0.10101	-0.081674	-0.084365	-2.5521
S53P	-2.6202	0	0	0.2863261944	0.2272688368	1646.63744898	0	0	0	0	6	-1	0.941	0	3	-6	-0.8	-1.6	-1.5033	-1.4081	-1.2496	-0.005859	-0.78565	-0.88909	-1.491	-1.7538	-2.2611
S53Q	-0.45408	0	0	0.2863261944	0.2272688368	1646.63744898	0	0	0	0	6	0	0.941	0	3	-1	-0.8	-3.5	-2.2872	-1.3006	-2.5921	-0.34655	-0.19972	-0.23762	-0.50824	-0.57466	-1.8914
S53R	-1.1668	0	0	0.2863261944	0.2272688368	1646.63744898	0	0	0	0	6	-1	0.941	0	3	-2	-0.8	-4.5	-2.406	-0.95272	-1.2747	-0.17425	-0.3498	-0.27995	-0.71261	-0.80738	-0.70064
S53T	0.00625	0	0	0.2863261944	0.2272688368	1646.63744898	0	0	0	0	6	1	0.941	0	3	5	-0.8	-0.7	-0.79567	-0.91887	-1.5919	-0.37754	0.13129	0.089007	0.023416	-0.021522	-1.8114
S53V	-1.7195	0	0	0.2863261944	0.2272688368	1646.63744898	0	0	0	0	6	-2	0.941	0	3	-6	-0.8	4.2	-1.8699	-0.69688	-0.7889	-0.05577	-0.975	-1.0897	-1.4192	-1.4345	-0.030619
S53W	-2.2607	0	0	0.2863261944	0.2272688368	1646.63744898	0	0	0	0	6	-3	0.941	0	3	-8	-0.8	-0.9	-1.8761	-0.061456	-1.6178	-0.39187	-1.0877	-0.98744	-1.7323	-2.0211	-2.1848
S53Y	-1.4193	0	0	0.2863261944	0.2272688368	1646.63744898	0	0	0	0	6	-2	0.941	0	3	-7	-0.8	-1.3	-2.282	-0.062878	-1.6719	-0.40111	-0.94407	-0.97277	-1.637	-1.9132	-1.0534
G54A	-1.3975	0	0	0.5331136738	0.246102341	1460.43751856	0	0	0	0	8	0	0.254	0	6	-4	-0.4	1.8	-2.7784	-0.032438	-0.99639	-0.050785	-1.1037	-1.2597	-1.3235	-1.3111	-0.18882
G54C	-2.7658	0	0	0.5331136738	0.246102341	1460.43751856	0	0	0	0	8	-3	0.254	0	6	-11	-0.4	2.5	-2.465	-0.89847	-2.6484	-0.22971	-1.9628	-2.146	-2.2335	-2.4072	-1.1227
G54D	-1.1425	0	0	0.5331136738	0.246102341	1460.43751856	0	0	0	0	8	-1	0.254	0	6	0	-0.4	-3.5	-1.9025	-0.030767	-2.9016	-0.12534	-0.94405	-1.1426	-1.2143	-1.2596	-1.1745
G54E	-1.4854	0	0	0.5331136738	0.246102341	1460.43751856	0	0	0	0	8	-2	0.254	0	6	-2	-0.4	-3.5	-2.5915	-0.030767	-1.7236	-0.016395	-1.263	-1.506	-1.6229	-1.7182	-0.11093
G54F	-2.2434	0	0	0.5331136738	0.246102341	1460.43751856	0	0	0	0	8	-3	0.254	0	6	-11	-0.4	2.8	-2.3826	-1.1627	-2.2703	-0.10383	-1.9635	-2.1589	-2.2291	-2.4099	-0.21961
G54H	-1.6507	0	0	0.5331136738	0.246102341	1460.43751856	0	0	0	0	8	-2	0.254	0	6	0	-0.4	-3.2	-1.1969	-0.39579	-2.8156	-0.2129	-1.1008	-1.4476	-1.4788	-1.5493	-0.49084
G54I	-3.0293	0	0	0.5331136738	0.246102341	1460.43751856	0	0	0	0	8	-4	0.254	0	6	-4	-0.4	4.5	-1.2823	-0.22293	-1.1719	-0.015715	-1.7541	-2.5076	-2.1499	-2.5448	-1.9085
G54K	-1.679	0	0	0.5331136738	0.246102341	1460.43751856	0	0	0	0	8	-2	0.254	0	6	-1	-0.4	-3.9	-2.0533	-0.48561	-2.8787	-0.096185	-1.1901	-1.4407	-1.5468	-1.6246	-1.8324
G54L	-1.7372	0	0	0.5331136738	0.246102341	1460.43751856	0	0	0	0	8	-4	0.254	0	6	-5	-0.4	3.8	-2.8279	-0.020625	-1.2378	-0.025391	-1.8291	-2.4488	-2.196	-2.5357	-1.315
G54M	-1.6451	0	0	0.5331136738	0.246102341	1460.43751856	0	0	0	0	8	-3	0.254	0	6	-1	-0.4	1.9	-3.0529	-0.51331	-1.4436	0.010224	-1.3167	-2.1328	-1.7723	-1.925	-0.90594
G54N	-0.56454	0	0	0.5331136738	0.246102341	1460.43751856	0	0	0	0	8	0	0.254	0	6	1	-0.4	-3.5	-2.982	-0.39848	-2.5823	0.019572	-0.74739	-0.77106	-0.88824	-0.87226	-2.0618
G54P	-1.9233	0	0	0.5331136738	0.246102341	1460.43751856	0	0	0	0	8	-2	0.254	0	6	-11	-0.4	-1.6	-1.0433	-0.24895	-2.7615	-0.12534	-1.7976	-1.8518	-2.0545	-2.1445	-1.7696
G54Q	-1.582	0	0	0.5331136738	0.246102341	1460.43751856	0	0	0	0	8	-2	0.254	0	6	0	-0.4	-3.5	-2.5726	-0.030767	-2.5823	-0.2295	-1.1059	-1.4268	-1.4725	-1.5374	-2.937
G54R	-2.0424	0	0	0.5331136738	0.246102341	1460.43751856	0	0	0	0	8	-2	0.254	0	6	-1	-0.4	-4.5	-2.5823	-0.21229	-2.9244	-0.016848	-1.2	-1.402	-1.5322	-1.5911	-0.46646
G54S	-1.5552	0	0	0.5331136738	0.246102341	1460.43751856	0	0	0	0	8	0	0.254	0	6	-2	-0.4	-0.8	-1.1843	-0.087034	-1.7865	-0.16479	-0.94187	-1.0633	-1.1855	-1.1968	-2.7903
G54T	-1.7277	0	0	0.5331136738	0.246102341	1460.43751856	0	0	0	0	8	-2	0.254	0	6	-3	-0.4	-0.7	-2.3383	-0.087456	-1.7715	-0.16811	-1.3189	-1.7175	-1.7171	-1.8335	-1.4011
G54V	-2.3233	0	0	0.5331136738	0.246102341	1460.43751856	0	0	0	0	8	-3	0.254	0	6	-11	-0.4	4.2	-2.5234	-0.14351	-1.2002	0.016461	-1.9574	-2.2131	-2.196	-2.4307	0.048078
G54W	-1.9844	0	0	0.5331136738	0.246102341	1460.43751856	0	0	0	0	8	-2	0.254	0	6	1	-0.4	-0.9	-1.1098	-1.17	-2.3463	-0.1679	-1.0035	-1.5784	-1.4227	-1.5321	-0.86025
G54Y	-2.1098	0	0	0.5331136738	0.246102341	1460.43751856	0	0	0	0	8	-3	0.254	0	6	-2	-0.4	-1.3	-2.338	-0.73776	-2.1184	-0.14478	-1.4219	-1.8903	-1.8806	-2.0407	-1.7906
K55A	-0.009332	0	1	0.1831960461	0.1078327702	1523.60838905	0	0	0	0	7	-1	1.479	0	1	0	-3.9	1.8	-2.4003	-0.90697	-1.8965	-0.021976	-0.092586	-0.44942	-0.11378	-0.089343	-2.7883
K55C	-1.3828	0	1	0.1831960461	0.1078327702	1523.60838905	0	0	0	0	7	-3	1.479	0	1	0	-3.9	2.5	-0.86033	-0.89128	-1.3458	-0.26033	-0.33136	-0.61771	-0.5004	-0.41925	-0.87696
K55D	0.013371	0	1	0.1831960461	0.1078327702	1523.60838905	0	0	0	0	7	-1	1.479	0	1	0	-3.9	-3.5	-2.537	-2.5587	-2.4522	-0.072862	-0.22186	-0.72088	-0.2841	-0.16095	-0.86418
K55E	-0.017442	0	1	0.1831960461	0.1078327702	1523.60838905	0	0	0	0	7	1	1.479	0	1	3	-3.9	-3.5	-2.4653	-2.4636	-2.4515	-0.15195	0.006489	-0.11908	0.09335	0.030698	-0.12346
K55F	-0.13676	0	1	0.1831960461	0.1078327702	1523.60838905	0	0	0	0	7	-3	1.479	0	1	-1	-3.9	2.8	-0.79502	-1.4971	-0.0056887	-0.19307	-0.33824	-0.6487	-0.46767	-0.37099	-1.2437
K55G	-0.093903	0	1	0.1831960461	0.1078327702	1523.60838905	0	0	0	0	7	-2	1.479	0	1	-3	-3.9	-0.4	-2.1518	-1.1336	-2.3322	-0.10556	-0.36868	-0.89832	-0.44216	-0.34382	-0.084813
K55H	-0.06603	0	1	0.1831960461	0.1078327702	1523.60838905	0	0	0	0	7	-1	1.479	0	1	1	-3.9	-3.2	-1.6465	-1.2053	-1.3388	-0.26269	-0.19456	-0.6424	-0.25128	-0.13364	-0.22042
K55I	-0.082011	0	1	0.1831960461	0.1078327702	1523.60838905	0	0	0	0	7	-3	1.479	0	1	-2	-3.9	4.5	-1.7463	-2.4437	-0.89536	-0.14759	-0.30987	-0.63884	-0.40932	-0.29265	-0.1687
K55L	-0.033697	0	1	0.1831960461	0.1078327702	1523.60838905	0	0	0	0	7	-2	1.479	0	1	-4	-3.9	3.8	-1.7771	-1.0244	-2.4757	-0.19968	-0.31463	-0.69902	-0.30369	-0.17779	-0.26244
K55M	-0.025404	0	1	0.1831960461	0.1078327702	1523.60838905	0	0	0	0	7	-1	1.479	0	1	0	-3.9	1.9	-1.4325	-0.82811	-1.1875	-0.26172	-0.090816	-0.4431	-0.11205	-0.088261	-2.4781
K55N	0.00086067	0	1	0.1831960461	0.1078327702	1523.60838905	0	0	0	0	7	0	1.479	0	1	1	-3.9	-3.5	-2.4639	-2.2515	-1.2327	0.012663	-0.089097	-0.46769	-0.1028	-0.053555	-0.44785
K55P	-2.3757	0	1	0.1831960461	0.1078327702	1523.60838905	0	0	0	0	7	-1	1.479	0	1	-1	-3.9	-1.6	-2.5678	-2.4745	-2.4515	-0.18754	-0.20157	-0.7598	-0.28139	-0.23788	-0.44622
K55Q	-0.035956	0	1	0.1831960461	0.1078327702	1523.60838905	0	0	0	0	7	1	1.479	0	1	2	-3.9	-3.5	-1.8073	-2.3608	-2.3224	-0.15195	0.0029595	-0.204	0.056317	0.0097445	-0.60973
K55R	-0.020171	0	1	0.1831960461	0.1078327702	1523.60838905	0	0	0	0	7	2	1.479	0	1	2	-3.9	-4.5	-2.3706	-2.4475	-2.3801	-0.14233	0.03407	-0.010118	0.17705	0.064483	0.03435
K55S	-0.070319	0	1	0.1831960461	0.1078327702	1523.60838905	0	0	0	0	7	0	1.479	0	1	-1	-3.9	-0.8	-2.459	-1.1177	-2.5084	-0.075768	-0.085949	-0.57065	-0.11885	-0.11096	-0.68748
K55T	-0.068121	0	1	0.1831960461	0.1078327702	1523.60838905	0	0	0	0	7	-1	1.479	0	1	-1	-3.9	-0.7	0.069161	-1.1688	-2.3189	-0.18022	-0.17465	-0.70373	-0.23473	-0.18735	-0.21247
K55V	-0.04185	0	1	0.1831960461	0.1078327702	1523.60838905	0	0	0	0	7	-2	1.479	0	1	-2	-3.9	4.2	-0.34433	-0.91643	-2.1795	-0.093949	-0.21361	-0.57086	-0.24282	-0.15241	-1.0779
K55W	-0.73545	0	1	0.1831960461	0.1078327702	1523.60838905	0	0	0	0	7	-3	1.479	0	1	2	-3.9	-0.9	-0.087237	-1.1015	-1.0976	-0.20404	-0.38287	-0.73678	-0.56098	-0.36285	-2.803
K55Y	-0.14182	0	1	0.1831960461	0.1078327702	1523.60838905	0	0	0	0	7	-2	1.479	0	1	-1	-3.9	-1.3	-0.35685	-1.9173	-0.53064	-0.20108	-0.31757	-0.85058	-0.42699	-0.3153	-1.9177
I56A	-0.29748	0	0	0.2609555189	0.0868980371	1311.43301909	0	0	0	0	10	-1	0.703	1	1	0	4.5	1.8	-0.35605	-1.3275	-1.3661	-0.27833	-0.46112	-0.71716	-0.46278	-0.53035	-0.36553
I56C	-1.2273	0	0	0.2609555189	0.0868980371	1311.43301909	0	0	0	0	10	-1	0.703	1	1	1	4.5	2.5	-0.39463	-1.6354	-1.961	-0.26226	-0.37475	-0.63398	-0.37031	-0.52919	0.073104
I56D	-1.6068	0	0	0.2609555189	0.0868980371	1311.43301909	0	0	0	0	10	-3	0.703	1	1	-2	4.5	-3.5	-0.69214	-2.5509	-2.2916	-1.0321	-0.99461	-1.2947	-1.2501	-1.4688	-1.5361
I56E	-0.39503	0	0	0.2609555189	0.0868980371	1311.43301909	0	0	0	0	10	-3	0.703	1	1	0	4.5	-3.5	-1.4497	-2.1554	-2.2916	-0.48434	-0.80426	-1.1068	-0.92523	-1.0749	0.0013199
I56F	-0.063526	0	0	0.2609555189	0.0868980371	1311.43301909	0	0	0	0	10	0	0.703	1	1	-1	4.5	2.8	-1.5842	-1.7255	-2.3084	-0.26036	-0.4187	-0.51979	-0.32086	-0.33872	-0.22171
I56G	-2.1123	0	0	0.2609555189	0.0868980371	1311.43301909	0	0	0	0	10	-4	0.703	1	1	-2	4.5	-0.4	-0.87997	-2.2186	-2.0656	-0.65741	-1.085	-1.3752	-1.5089	-1.6112	-0.87073
I56H	-1.1223	0	0	0.2609555189	0.0868980371	1311.43301909	0	0	0	0	10	-3	0.703	1	1	1	4.5	-3.2	-0.91275	-2.512	-2.3169	-0.1859	-0.70011	-1.0274	-0.78525	-0.89976	-1.0762
I56K	-1.5223	0	0	0.2609555189	0.0868980371	1311.43301909	0	0	0	0	10	-3	0.703	1	1	-1	4.5	-3.9	-0.53105	-0.7391	-2.1985	-0.17904	-0.91069	-1.1878	-1.0952	-1.2765	-1.8588
I56L	-0.097294	0	0	0.2609555189	0.0868980371	1311.43301909	0	0	0	0	10	2	0.703	1	1	0	4.5	3.8	-0.23215	-2.225	-2.3158	-0.036253	-0.090618	-0.12237	0.056867	0.0005285	-1.8278
I56M	-0.002939	0	0	0.2609555189	0.0868980371	1311.43301909	0	0	0	0	10	1	0.703	1	1	2	4.5	1.9	-0.29873	-1.3035	-2.3525	-0.17243	-0.09168	-0.18602	0.042153	-0.018797	-0.54486
I56N	-1.6807	0	0	0.2609555189	0.0868980371	1311.43301909	0	0	0	0	10	-3	0.703	1	1	-1	4.5	-3.5	-0.23371	-1.1163	-2.0213	-0.041046	-0.8992	-1.2005	-1.0977	-1.2892	-0.82729
I56P	-0.9908	0	0	0.2609555189	0.0868980371	1311.43301909	0	0	0	0	10	-3	0.703	1	1	-1	4.5	-1.6	-0.24282	-2.5509	-1.9215	-0.48434	-0.85218	-1.2214	-1.1227	-1.2685	-1.3065
I56Q	-0.86646	0	0	0.2609555189	0.0868980371	1311.43301909	0	0	0	0	10	-3	0.703	1	1	1	4.5	-3.5	-0.16997	-1.8443	-2.4491	-0.7329	-0.70901	-1.0142	-0.7775	-0.89123	-2.0938
I56R	-1.2096	0	0	0.2609555189	0.0868980371	1311.43301909	0	0	0	0	10	-3	0.703	1	1	0	4.5	-4.5	-0.04408	-2.0605	-2.2916	-0.22229	-0.82769	-1.0605	-0.91671	-1.0677	-0.47446
I56S	-1.3023	0	0	0.2609555189	0.0868980371	1311.43301909	0	0	0	0	10	-2	0.703	1	1	0	4.5	-0.8	0.00084049	-2.6871	-2.5673	-0.55259	-0.60072	-0.98459	-0.73958	-0.7999	-0.25334
I56T	-0.017432	0	0	0.2609555189	0.0868980371	1311.43301909	0	0	0	0	10	-1	0.703	1	1	1	4.5	-0.7	-0.023651	-1.8041	-1.6322	-0.41019	-0.39471	-0.70425	-0.39582	-0.38417	-0.85126
I56V	0.05401	0	0	0.2609555189	0.0868980371	1311.43301909	0	0	0	0	10	3	0.703	1	1	0	4.5	4.2	-1.2623	-1.1938	-2.3082	-0.21711	0.021158	-0.013445	0.17187	0.076124	-2.2172
I56W	-0.33586	0	0	0.2609555189	0.0868980371	1311.43301909	0	0	0	0	10	-3	0.703	1	1	2	4.5	-0.9	-1.4436	-2.2878	-2.338	-0.42186	-0.60153	-1.0147	-0.68554	-0.78945	-0.83187
I56Y	-0.86237	0	0	0.2609555189	0.0868980371	1311.43301909	0	0	0	0	10	-1	0.703	1	1	1	4.5	-1.3	-1.5011	-1.494	-2.5446	-0.54304	-0.40342	-0.7005	-0.39604	-0.38967	-0.091749
L57A	-1.6202	0	1	0.2566721582	0.169836013	1419.11840064	0	0	0	0	7	-1	0.716	1	-1	-1	3.8	1.8	-0.26122	-0.85688	-0.35787	-0.15594	-0.5008	-1.0451	-0.8982	-0.95997	-2.3218
L57C	-1.4702	0	1	0.2566721582	0.169836013	1419.11840064	0	0	0	0	7	-1	0.716	1	-1	2	3.8	2.5	-0.069387	-2.813	-0.64005	-0.44483	-0.2702	-0.79798	-0.64901	-0.77774	-1.0785
L57D	-2.5719	0	1	0.2566721582	0.169836013	1419.11840064	0	0	0	0	7	-4	0.716	1	-1	0	3.8	-3.5	-0.12334	-3.0693	-1.2421	-0.17627	-0.92176	-1.2506	-1.2678	-1.6277	-1.8957
L57E	-1.1144	0	1	0.2566721582	0.169836013	1419.11840064	0	0	0	0	7	-3	0.716	1	-1	0	3.8	-3.5	-1.3345	-1.9185	-0.96902	-0.063741	-0.7518	-1.1488	-1.078	-1.329	-2.3964
L57F	-0.20935	0	1	0.2566721582	0.169836013	1419.11840064	0	0	0	0	7	0	0.716	1	-1	1	3.8	2.8	-1.9326	-2.399	-0.70798	-0.054623	-0.21449	-0.6532	-0.4921	-0.52469	-0.040457
L57G	-1.6101	0	1	0.2566721582	0.169836013	1419.11840064	0	0	0	0	7	-4	0.716	1	-1	-3	3.8	-0.4	-1.9685	-2.8909	-1.4052	-0.36129	-1.1076	-1.6576	-1.6976	-1.8548	-1.8916
L57H	-0.72045	0	1	0.2566721582	0.169836013	1419.11840064	0	0	0	0	7	-3	0.716	1	-1	2	3.8	-3.2	-0.070703	-1.2773	-1.1486	-0.27581	-0.56675	-0.95163	-0.86035	-1.0589	-1.8114
L57I	-0.013825	0	1	0.2566721582	0.169836013	1419.11840064	0	0	0	0	7	2	0.716	1	-1	0	3.8	4.5	-0.16696	-2.9709	0.5464	-0.18366	-0.032439	-0.33787	-0.089678	-0.16582	-0.28866
L57K	-0.80613	0	1	0.2566721582	0.169836013	1419.11840064	0	0	0	0	7	-2	0.716	1	-1	0	3.8	-3.9	-0.075818	-1.2979	-0.94864	-0.27929	-0.58288	-0.97282	-0.85275	-0.98008	-1.7801
L57M	-0.067703	0	1	0.2566721582	0.169836013	1419.11840064	0	0	0	0	7	2	0.716	1	-1	1	3.8	1.9	-0.78237	-1.4519	0.0080169	-0.21888	0.026899	-0.33006	-0.11668	-0.14172	0.0098149
L57N	-1.526	0	1	0.2566721582	0.169836013	1419.11840064	0	0	0	0	7	-3	0.716	1	-1	0	3.8	-3.5	-0.48964	-2.7642	-0.11192	-0.084967	-0.7518	-1.1488	-1.078	-1.329	-0.77021
L57P	-2.605	0	1	0.2566721582	0.169836013	1419.11840064	0	0	0	0	7	-3	0.716	1	-1	0	3.8	-1.6	-0.55072	-2.6938	-1.2421	-0.21265	-0.73969	-1.2914	-1.2063	-1.4405	-0.16801
L57Q	-1.2256	0	1	0.2566721582	0.169836013	1419.11840064	0	0	0	0	7	-2	0.716	1	-1	0	3.8	-3.5	-0.2264	-2.7642	-1.0584	-0.063741	-0.57909	-1.0117	-0.88796	-1.0188	-0.1408
L57R	-0.52021	0	1	0.2566721582	0.169836013	1419.11840064	0	0	0	0	7	-2	0.716	1	-1	0	3.8	-4.5	-0.12121	-3.0232	-0.96902	-0.013256	-0.58056	-0.91104	-0.80486	-0.92309	-2.3144
L57S	-2.0218	0	1	0.2566721582	0.169836013	1419.11840064	0	0	0	0	7	-2	0.716	1	-1	0	3.8	-0.8	-0.13735	-1.7831	-1.1809	-0.15357	-0.55947	-1.1844	-1.0771	-1.2256	-0.78376
L57T	-0.99739	0	1	0.2566721582	0.169836013	1419.11840064	0	0	0	0	7	-1	0.716	1	-1	0	3.8	-0.7	-1.0599	-1.7653	-1.0812	-0.22661	-0.40149	-1.0027	-0.83449	-0.90954	-2.0326
L57V	-0.049845	0	1	0.2566721582	0.169836013	1419.11840064	0	0	0	0	7	1	0.716	1	-1	0	3.8	4.2	-1.447	-1.2859	-0.42809	-0.27608	-0.14744	-0.48833	-0.28736	-0.32537	-0.62037
L57W	-1.282	0	1	0.2566721582	0.169836013	1419.11840064	0	0	0	0	7	-2	0.716	1	-1	3	3.8	-0.9	-1.5471	-2.2818	-1.1898	-0.2127	-0.30639	-0.88041	-0.73993	-0.88314	0.10243
L57Y	-0.121	0	1	0.2566721582	0.169836013	1419.11840064	0	0	0	0	7	-1	0.716	1	-1	1	3.8	-1.3	-0.13864	-2.2435	-0.74824	0.012117	-0.30699	-0.87034	-0.69907	-0.76934	-0.23825
E58A	-0.087059	8	0	0.1040087864	0.0638020682	1353.42937869	0	0	0	0	10	-1	0.328	1	-1	2	-3.5	1.8	-0.062088	-0.6427	0.077599	-0.07391	-0.63427	-0.5195	-0.51605	-0.43322	-1.8501
E58C	-1.5554	8	0	0.1040087864	0.0638020682	1353.42937869	0	0	0	0	10	-4	0.328	1	-1	1	-3.5	2.5	-1.7019	-1.2143	-0.11832	-0.26249	-1.5373	-1.9157	-1.9058	-1.8124	-1.4108
E58D	-0.058708	8	0	0.1040087864	0.0638020682	1353.42937869	0	0	0	0	10	2	0.328	1	-1	-2	-3.5	-3.5	-1.276	-0.8952	-0.21129	-0.13068	-0.29074	0.12622	-0.12522	-0.11286	-0.39012
E58F	-2.4408	8	0	0.1040087864	0.0638020682	1353.42937869	0	0	0	0	10	-3	0.328	1	-1	2	-3.5	2.8	-2.0606	-0.7031	-0.040193	-0.13068	-1.2197	-1.367	-1.4251	-1.3917	-1.7002
E58G	-0.051919	8	0	0.1040087864	0.0638020682	1353.42937869	0	0	0	0	10	-2	0.328	1	-1	-1	-3.5	-0.4	0.038993	-1.5955	-0.28199	-0.25224	-1.2074	-1.7412	-1.5603	-1.2849	-1.492
E58H	-1.1779	8	0	0.1040087864	0.0638020682	1353.42937869	0	0	0	0	10	0	0.328	1	-1	-1	-3.5	-3.2	0.053044	-1.5432	-0.10945	-0.2212	-0.6923	-0.63826	-0.66476	-0.60613	-2.3337
E58I	-2.1841	8	0	0.1040087864	0.0638020682	1353.42937869	0	0	0	0	10	-3	0.328	1	-1	0	-3.5	4.5	0.041106	-0.33355	-0.037492	-0.16245	-1.2066	-1.6306	-1.6428	-1.6007	-1.3226
E58K	-0.10176	8	0	0.1040087864	0.0638020682	1353.42937869	0	0	0	0	10	1	0.328	1	-1	-2	-3.5	-3.9	-0.0061613	-1.4326	-0.16195	-0.20694	-0.51485	-0.3111	-0.42786	-0.36071	-1.7663
E58L	-1.3143	8	0	0.1040087864	0.0638020682	1353.42937869	0	0	0	0	10	-3	0.328	1	-1	1	-3.5	3.8	0.0052698	-0.47797	0.093499	-0.11316	-1.1963	-1.4898	-1.5269	-1.4987	-2.0001
E58M	-1.3031	8	0	0.1040087864	0.0638020682	1353.42937869	0	0	0	0	10	-2	0.328	1	-1	0	-3.5	1.9	-0.018511	-0.58137	-0.077231	-0.20198	-1.0399	-1.393	-1.2861	-1.1083	-1.1558
E58N	-0.10119	8	0	0.1040087864	0.0638020682	1353.42937869	0	0	0	0	10	0	0.328	1	-1	-2	-3.5	-3.5	0.021989	-1.812	0.026753	-0.25173	-0.74906	-0.85724	-0.82596	-0.71285	-2.1688
E58P	-2.6666	8	0	0.1040087864	0.0638020682	1353.42937869	0	0	0	0	10	-1	0.328	1	-1	-3	-3.5	-1.6	0.049407	-1.6845	-0.27129	-0.033972	-1.0124	-1.6812	-1.4971	-1.3191	-2.305
E58Q	-0.13107	8	0	0.1040087864	0.0638020682	1353.42937869	0	0	0	0	10	2	0.328	1	-1	-2	-3.5	-3.5	-0.60181	-0.8952	-0.48166	-0.28866	-0.29074	0.12622	-0.12522	-0.11286	-1.7092
E58R	-0.22198	8	0	0.1040087864	0.0638020682	1353.42937869	0	0	0	0	10	0	0.328	1	-1	-2	-3.5	-4.5	-0.60616	-1.9559	0.079895	-0.078952	-0.81381	-0.85279	-0.81978	-0.68816	-1.2104
E58S	-0.092556	8	0	0.1040087864	0.0638020682	1353.42937869	0	0	0	0	10	0	0.328	1	-1	0	-3.5	-0.8	-0.42731	-1.2563	-0.16688	-0.18708	-0.50419	-0.44116	-0.43152	-0.33494	-0.77175
E58T	-0.10397	8	0	0.1040087864	0.0638020682	1353.42937869	0	0	0	0	10	-1	0.328	1	-1	0	-3.5	-0.7	-1.2039	-1.3879	-0.29423	-0.087071	-0.84453	-0.99302	-0.88905	-0.74345	-1.8699
E58V	-1.1287	8	0	0.1040087864	0.0638020682	1353.42937869	0	0	0	0	10	-2	0.328	1	-1	1	-3.5	4.2	-1.5054	-0.15904	-0.31181	-0.21226	-0.87384	-1.0831	-1.0937	-1.0881	-0.6044
E58W	-2.0947	8	0	0.1040087864	0.0638020682	1353.42937869	0	0	0	0	10	-3	0.328	1	-1	2	-3.5	-0.9	-1.5393	-1.6686	-0.12971	-0.46453	-1.4124	-1.6228	-1.6205	-1.5246	-0.57635
E58Y	-1.7916	8	0	0.1040087864	0.0638020682	1353.42937869	0	0	0	0	10	-2	0.328	1	-1	0	-3.5	-1.3	-0.92168	-1.7086	-0.14315	-0.33304	-1.23	-1.5624	-1.4586	-1.2961	-1.9605
S59A	0.025721	0	0	0.2360241625	0.111060241	1343.73033117	0	0	0	0	8	1	0.394	1	2	1	-0.8	1.8	-1.325	-1.2949	-2.6511	-0.19879	0.01195	0.31561	0.12523	-0.015378	-0.42023
S59C	-1.5042	0	0	0.2360241625	0.111060241	1343.73033117	0	0	0	0	8	-1	0.394	1	2	1	-0.8	2.5	-1.3472	-1.8622	-2.4241	-0.45557	-0.22931	0.20561	-0.1078	-0.16697	-1.6648
S59D	-0.97696	0	0	0.2360241625	0.111060241	1343.73033117	0	0	0	0	8	0	0.394	1	2	0	-0.8	-3.5	-0.0084958	-1.922	-2.4492	-0.050216	-0.32454	-0.052934	-0.30755	-0.41525	-1.6504
S59E	0.0058823	0	0	0.2360241625	0.111060241	1343.73033117	0	0	0	0	8	0	0.394	1	2	0	-0.8	-3.5	-0.0025668	-1.1218	-2.7679	-0.093447	-0.32454	-0.052934	-0.30755	-0.41525	-0.46889
S59F	-0.25837	0	0	0.2360241625	0.111060241	1343.73033117	0	0	0	0	8	-2	0.394	1	2	-1	-0.8	2.8	-0.032433	-1.8876	-2.8771	-0.38698	-0.65613	-0.03583	-0.47663	-0.44103	-1.1411
S59G	-0.036136	0	0	0.2360241625	0.111060241	1343.73033117	0	0	0	0	8	0	0.394	1	2	2	-0.8	-0.4	-1.138	-1.8879	-2.4771	-0.11703	-0.049151	0.27293	0.065704	-0.046498	0.033704
S59H	-0.20022	0	0	0.2360241625	0.111060241	1343.73033117	0	0	0	0	8	-1	0.394	1	2	1	-0.8	-3.2	-0.54294	-0.87807	-2.552	0.040115	-0.35853	-0.06877	-0.27111	-0.30656	-2.591
S59I	-1.225	0	0	0.2360241625	0.111060241	1343.73033117	0	0	0	0	8	-2	0.394	1	2	-2	-0.8	4.5	-0.98434	-1.7583	-2.787	-0.25375	-0.7618	-0.047737	-0.62806	-0.55966	-1.4217
S59K	-0.04018	0	0	0.2360241625	0.111060241	1343.73033117	0	0	0	0	8	0	0.394	1	2	-2	-0.8	-3.9	-0.80792	-0.80238	-2.8028	-0.091618	-0.62129	-0.36043	-0.70273	-0.84368	-2.1662
S59L	-0.63867	0	0	0.2360241625	0.111060241	1343.73033117	0	0	0	0	8	-2	0.394	1	2	-2	-0.8	3.8	-1.4398	-1.5682	-2.7072	-0.18555	-0.77475	-0.069186	-0.63032	-0.55208	-2.8235
S59M	-0.12888	0	0	0.2360241625	0.111060241	1343.73033117	0	0	0	0	8	-1	0.394	1	2	0	-0.8	1.9	-1.2029	-1.1845	-2.8228	-0.29144	-0.37622	0.09967	-0.25382	-0.30804	-1.8306
S59N	-0.34034	0	0	0.2360241625	0.111060241	1343.73033117	0	0	0	0	8	1	0.394	1	2	0	-0.8	-3.5	-1.8461	-1.1218	-2.9479	-0.24064	-0.19511	0.095112	-0.16095	-0.29474	-0.87402
S59P	-2.6106	0	0	0.2360241625	0.111060241	1343.73033117	0	0	0	0	8	-1	0.394	1	2	-2	-0.8	-1.6	-1.8804	-1.9129	-2.818	-0.093447	-0.80819	-0.40039	-0.89633	-1.0905	-1.8598
S59Q	-0.014098	0	0	0.2360241625	0.111060241	1343.73033117	0	0	0	0	8	0	0.394	1	2	0	-0.8	-3.5	-1.9258	-0.9195	-2.8536	-0.093475	-0.32454	-0.052934	-0.30755	-0.41525	-1.994
S59R	-0.12931	0	0	0.2360241625	0.111060241	1343.73033117	0	0	0	0	8	-1	0.394	1	2	-1	-0.8	-4.5	-0.35675	-1.4192	-2.1759	-0.055664	-0.67054	-0.39207	-0.66466	-0.70587	-0.65075
S59T	-0.065116	0	0	0.2360241625	0.111060241	1343.73033117	0	0	0	0	8	1	0.394	1	2	0	-0.8	-0.7	-0.83018	-1.3309	-2.5079	-0.076578	-0.15806	0.1477	-0.11315	-0.22293	-1.1255
S59V	-0.097291	0	0	0.2360241625	0.111060241	1343.73033117	0	0	0	0	8	-2	0.394	1	2	-2	-0.8	4.2	-0.89214	-1.834	-2.682	-0.16767	-0.76595	-0.055468	-0.63121	-0.554	-1.8584
S59W	-0.49567	0	0	0.2360241625	0.111060241	1343.73033117	0	0	0	0	8	-3	0.394	1	2	2	-0.8	-0.9	-1.3934	-2.0492	-3.1512	-0.34527	-0.56996	-0.15098	-0.38597	-0.32555	-0.41059
S59Y	-0.39567	0	0	0.2360241625	0.111060241	1343.73033117	0	0	0	0	8	-2	0.394	1	2	0	-0.8	-1.3	-2.4955	-1.8277	-2.9125	-0.1922	-0.6427	-0.25446	-0.5827	-0.62648	-1.4573
F60A	-0.096848	0	0	0.3085118067	0.2906249034	1260.73796436	0	0	0	0	12	-2	0.401	1	1	-1	2.8	1.8	-2.0882	0.004531	-2.9675	-0.016973	-1.1273	-1.3048	-0.89971	-0.92287	-0.85219
F60C	-1.0923	0	0	0.3085118067	0.2906249034	1260.73796436	0	0	0	0	12	-2	0.401	1	1	2	2.8	2.5	-0.27035	-0.13504	-2.9142	-0.78042	-0.80523	-1.0836	-0.83003	-0.80274	-2.1337
F60D	-2.6784	0	0	0.3085118067	0.2906249034	1260.73796436	0	0	0	0	12	-3	0.401	1	1	0	2.8	-3.5	-0.1915	-0.14096	-2.2246	0.020786	-1.5938	-1.7416	-1.3743	-1.2935	-2.4364
F60E	-1.9611	0	0	0.3085118067	0.2906249034	1260.73796436	0	0	0	0	12	-3	0.401	1	1	0	2.8	-3.5	-0.21891	-0.029314	-2.8199	-0.37928	-1.5938	-1.7416	-1.3743	-1.2935	-0.55364
F60G	-2.3426	0	0	0.3085118067	0.2906249034	1260.73796436	0	0	0	0	12	-3	0.401	1	1	-1	2.8	-0.4	-0.11863	-0.13418	-2.9331	-0.22063	-1.5006	-1.7491	-1.3906	-1.4425	-1.946
F60H	0.026094	0	0	0.3085118067	0.2906249034	1260.73796436	0	0	0	0	12	-1	0.401	1	1	2	2.8	-3.2	-0.12572	-0.10611	-2.8577	-0.011463	-0.62413	-0.75853	-0.58262	-0.33225	-0.85624
F60I	-1.1455	0	0	0.3085118067	0.2906249034	1260.73796436	0	0	0	0	12	0	0.401	1	1	0	2.8	4.5	-0.11988	-0.092037	-2.5854	-0.25354	-0.48505	-0.28035	-0.37708	-0.333	-1.3411
F60K	-1.6375	0	0	0.3085118067	0.2906249034	1260.73796436	0	0	0	0	12	-3	0.401	1	1	0	2.8	-3.9	-0.58535	-0.11158	-2.7761	-0.023963	-1.6058	-1.7433	-1.3855	-1.2748	-1.9104
F60L	-0.46303	0	0	0.3085118067	0.2906249034	1260.73796436	0	0	0	0	12	0	0.401	1	1	-1	2.8	3.8	-0.31363	-0.037856	-3.0509	-0.16616	-0.56578	-0.34642	-0.37053	-0.35105	0.41388
F60M	-0.17927	0	0	0.3085118067	0.2906249034	1260.73796436	0	0	0	0	12	0	0.401	1	1	2	2.8	1.9	-0.34218	0.019117	-2.843	-0.23786	-0.29644	-0.19434	-0.23473	-0.18487	-1.4723
F60N	0.020833	0	0	0.3085118067	0.2906249034	1260.73796436	0	0	0	0	12	-3	0.401	1	1	0	2.8	-3.5	-0.64666	-0.074407	-2.8675	-0.090241	-1.5938	-1.7416	-1.3743	-1.2935	-1.1471
F60P	-2.9539	0	0	0.3085118067	0.2906249034	1260.73796436	0	0	0	0	12	-4	0.401	1	1	0	2.8	-1.6	-0.71483	-0.062873	-3.3222	-0.14465	-1.7447	-1.9616	-1.6754	-1.6468	0.03615
F60Q	-0.39671	0	0	0.3085118067	0.2906249034	1260.73796436	0	0	0	0	12	-3	0.401	1	1	0	2.8	-3.5	-0.026546	-0.029314	-2.9352	0.020786	-1.5938	-1.7416	-1.3743	-1.2935	-1.8103
F60R	-0.37195	0	0	0.3085118067	0.2906249034	1260.73796436	0	0	0	0	12	-3	0.401	1	1	0	2.8	-4.5	-0.052473	-0.03276	-2.9829	-0.091655	-1.6274	-1.7418	-1.4095	-1.2368	-0.60038
F60S	-0.12386	0	0	0.3085118067	0.2906249034	1260.73796436	0	0	0	0	12	-2	0.401	1	1	-1	2.8	-0.8	0.028748	-0.0042869	-2.6129	-0.073215	-1.2174	-1.4283	-0.99989	-1.0689	-0.019682
F60T	-1.4008	0	0	0.3085118067	0.2906249034	1260.73796436	0	0	0	0	12	-2	0.401	1	1	0	2.8	-0.7	-0.076433	-0.033504	-2.8016	-0.11052	-1.1168	-1.3364	-0.94688	-0.96957	-0.76923
F60V	-0.33503	0	0	0.3085118067	0.2906249034	1260.73796436	0	0	0	0	12	-1	0.401	1	1	-1	2.8	4.2	-0.020656	-0.034335	-2.8332	-0.017487	-0.82804	-0.77315	-0.65044	-0.63158	-0.075884
F60W	0.038063	0	0	0.3085118067	0.2906249034	1260.73796436	0	0	0	0	12	1	0.401	1	1	4	2.8	-0.9	-0.021005	-0.16403	-3.3493	-0.5299	0.035962	0.32888	0.044961	0.18557	-0.43403
F60Y	-0.020413	0	0	0.3085118067	0.2906249034	1260.73796436	0	0	0	0	12	3	0.401	1	1	1	2.8	-1.3	-0.99987	-0.10899	-3.0084	-0.2463	0.083818	0.67156	0.18405	0.18599	-1.2754
R61A	-1.9452	0	0	0.499066447	0.6335629196	1280.96456989	17	1.4812030075	0.5688073395	0.1405145777	11	-1	0.618	0	0	0	-4.5	1.8	-1.4694	0.12479	-1.3369	0.0044112	-1.2263	-1.8614	-1.6921	-2.0027	-2.6082
R61C	-1.5737	0	0	0.499066447	0.6335629196	1280.96456989	17	1.4812030075	0.5688073395	0.1405145777	11	-3	0.618	0	0	-3	-4.5	2.5	-1.2316	-0.12176	-2.2158	-0.76643	-1.7828	-2.2764	-2.114	-2.73	-0.66357
R61D	-3.2426	0	0	0.499066447	0.6335629196	1280.96456989	17	1.4812030075	0.5688073395	0.1405145777	11	-2	0.618	0	0	0	-4.5	-3.5	-1.7605	-0.23607	-2.0461	0.033038	-1.7862	-2.5215	-2.1104	-2.5694	-1.9216
R61E	-2.9983	0	0	0.499066447	0.6335629196	1280.96456989	17	1.4812030075	0.5688073395	0.1405145777	11	0	0.618	0	0	0	-4.5	-3.5	-2.2852	0.038719	-2.0461	-0.38985	-1.2856	-1.9709	-1.5601	-1.5784	-1.2274
R61F	-2.7694	0	0	0.499066447	0.6335629196	1280.96456989	17	1.4812030075	0.5688073395	0.1405145777	11	-3	0.618	0	0	0	-4.5	2.8	-2.3219	-0.22087	-2.3709	-0.26027	-1.7144	-2.1063	-2.0263	-2.6817	-0.69907
R61G	-2.3028	0	0	0.499066447	0.6335629196	1280.96456989	17	1.4812030075	0.5688073395	0.1405145777	11	-2	0.618	0	0	0	-4.5	-0.4	-1.0731	-0.13845	-1.8745	-0.13211	-1.6419	-2.2323	-1.9999	-2.3231	-2.4383
R61H	-0.32814	0	0	0.499066447	0.6335629196	1280.96456989	17	1.4812030075	0.5688073395	0.1405145777	11	0	0.618	0	0	2	-4.5	-3.2	-1.8642	0.038432	-2.4704	-0.18764	-1.241	-1.7437	-1.4897	-1.3085	-2.0108
R61I	-2.6565	0	0	0.499066447	0.6335629196	1280.96456989	17	1.4812030075	0.5688073395	0.1405145777	11	-3	0.618	0	0	0	-4.5	4.5	-1.2862	-0.13446	-1.9409	-0.076093	-1.6165	-1.9906	-1.9597	-2.7371	-1.0427
R61K	-0.38617	0	0	0.499066447	0.6335629196	1280.96456989	17	1.4812030075	0.5688073395	0.1405145777	11	2	0.618	0	0	0	-4.5	-3.9	-1.2403	0.052902	-2.0859	-0.1271	-0.8501	-1.2188	-0.85734	-0.861	-0.46011
R61L	-2.4079	0	0	0.499066447	0.6335629196	1280.96456989	17	1.4812030075	0.5688073395	0.1405145777	11	-2	0.618	0	0	-1	-4.5	3.8	-2.3059	-0.047935	-1.8974	-0.31371	-1.4113	-2.0031	-1.8643	-2.4945	-0.42502
R61M	-2.4324	0	0	0.499066447	0.6335629196	1280.96456989	17	1.4812030075	0.5688073395	0.1405145777	11	-1	0.618	0	0	1	-4.5	1.9	-2.3963	0.06654	-1.9865	-0.18356	-1.2018	-1.7675	-1.6541	-1.9625	-2.8166
R61N	-0.080553	0	0	0.499066447	0.6335629196	1280.96456989	17	1.4812030075	0.5688073395	0.1405145777	11	0	0.618	0	0	0	-4.5	-3.5	0.025724	-0.23046	-2.2803	-0.26046	-1.2856	-1.9709	-1.5601	-1.5784	-0.2467
R61P	-2.6811	0	0	0.499066447	0.6335629196	1280.96456989	17	1.4812030075	0.5688073395	0.1405145777	11	-2	0.618	0	0	1	-4.5	-1.6	0.0084818	-0.54377	-2.0461	0.033038	-1.6888	-2.2672	-2.023	-2.3709	-0.31178
R61Q	-1.4365	0	0	0.499066447	0.6335629196	1280.96456989	17	1.4812030075	0.5688073395	0.1405145777	11	1	0.618	0	0	1	-4.5	-3.5	-0.0421	0.13105	-2.3396	-0.22419	-1.0315	-1.4876	-1.1705	-1.0686	-2.257
R61S	-1.8753	0	0	0.499066447	0.6335629196	1280.96456989	17	1.4812030075	0.5688073395	0.1405145777	11	-1	0.618	0	0	0	-4.5	-0.8	-0.56439	-0.13307	-1.6168	-0.071315	-1.4016	-2.0542	-1.7919	-1.914	-0.52357
R61T	-2.8235	0	0	0.499066447	0.6335629196	1280.96456989	17	1.4812030075	0.5688073395	0.1405145777	11	-1	0.618	0	0	0	-4.5	-0.7	-0.55026	-0.25409	-1.6864	-0.20113	-1.3953	-2.0456	-1.788	-1.9095	-0.44373
R61V	-3.2694	0	0	0.499066447	0.6335629196	1280.96456989	17	1.4812030075	0.5688073395	0.1405145777	11	-3	0.618	0	0	0	-4.5	4.2	-0.55976	-0.21441	-1.546	0.067753	-1.6343	-2.0115	-1.9698	-2.7286	-2.6076
R61W	-2.3991	0	0	0.499066447	0.6335629196	1280.96456989	17	1.4812030075	0.5688073395	0.1405145777	11	-3	0.618	0	0	-2	-4.5	-0.9	-1.8357	-0.21263	-2.9068	-0.67333	-1.9502	-2.502	-2.2351	-2.715	-1.6761
R61Y	-2.7472	0	0	0.499066447	0.6335629196	1280.96456989	17	1.4812030075	0.5688073395	0.1405145777	11	-2	0.618	0	0	1	-4.5	-1.3	-2.7209	-0.19816	-2.4765	-0.38035	-1.6732	-2.2385	-2.0102	-2.353	-1.3383
P62A	-0.0036904	0	0	0.3114772103	0.1278903032	1315.75375878	0	0	0	0	10	-1	0.394	0	0	0	-1.6	1.8	-2.7388	0.18594	-0.10943	0.01416	-0.46837	-0.51067	-0.23001	-0.083835	-1.2013
P62C	-1.8744	0	0	0.3114772103	0.1278903032	1315.75375878	0	0	0	0	10	-3	0.394	0	0	2	-1.6	2.5	-1.0874	-0.089712	-0.27717	-0.027081	-0.7807	-0.80327	-0.70863	-0.71818	-1.5782
P62D	0.010644	0	0	0.3114772103	0.1278903032	1315.75375878	0	0	0	0	10	-1	0.394	0	0	0	-1.6	-3.5	-2.1902	0.021116	0.043032	0.032508	-0.72657	-0.67547	-0.23307	-0.097938	-0.2842
P62E	0.019215	0	0	0.3114772103	0.1278903032	1315.75375878	0	0	0	0	10	-1	0.394	0	0	0	-1.6	-3.5	-2.2521	0.17676	-0.15959	-0.020571	-0.72657	-0.67547	-0.23307	-0.097938	-0.40347
P62F	-1.3106	0	0	0.3114772103	0.1278903032	1315.75375878	0	0	0	0	10	-4	0.394	0	0	0	-1.6	2.8	0.040249	-0.17204	-0.33168	-0.034706	-1.1153	-0.86612	-0.89398	-0.95345	-0.24241
P62G	-0.021574	0	0	0.3114772103	0.1278903032	1315.75375878	0	0	0	0	10	-2	0.394	0	0	-1	-1.6	-0.4	-0.41515	-0.34149	0.017949	-0.19424	-0.83363	-0.65728	-0.44407	-0.39987	-1.1244
P62H	-0.00063367	0	0	0.3114772103	0.1278903032	1315.75375878	0	0	0	0	10	-2	0.394	0	0	1	-1.6	-3.2	-0.14134	-0.25966	-0.1705	-0.063019	-0.88287	-0.75549	-0.40768	-0.31883	-0.92709
P62I	-0.07007	0	0	0.3114772103	0.1278903032	1315.75375878	0	0	0	0	10	-3	0.394	0	0	0	-1.6	4.5	-2.4868	-0.19317	-0.072875	0.066417	-0.82073	-0.90374	-0.59182	-0.61906	-2.2056
P62K	-0.06738	0	0	0.3114772103	0.1278903032	1315.75375878	0	0	0	0	10	-1	0.394	0	0	0	-1.6	-3.9	-2.5147	0.012335	-0.22312	-0.049705	-0.75416	-0.6961	-0.23449	-0.079428	-0.4171
P62L	-0.20113	0	0	0.3114772103	0.1278903032	1315.75375878	0	0	0	0	10	-3	0.394	0	0	-1	-1.6	3.8	-2.2897	-0.2113	-0.050493	0.051941	-0.90969	-0.82447	-0.58063	-0.61057	-1.9218
P62M	0.028805	0	0	0.3114772103	0.1278903032	1315.75375878	0	0	0	0	10	-2	0.394	0	0	1	-1.6	1.9	-2.1255	-0.0034807	-0.15671	-0.038398	-0.60142	-0.64324	-0.41779	-0.346	-2.7173
P62N	-0.28355	0	0	0.3114772103	0.1278903032	1315.75375878	0	0	0	0	10	-2	0.394	0	0	0	-1.6	-3.5	-1.5297	-0.05515	-0.19481	0.093302	-0.93858	-0.80017	-0.42268	-0.34287	-2.8401
P62Q	0.010931	0	0	0.3114772103	0.1278903032	1315.75375878	0	0	0	0	10	-1	0.394	0	0	0	-1.6	-3.5	-2.6393	-1.0156	0.043032	-0.012745	-0.72657	-0.67547	-0.23307	-0.097938	-1.137
P62R	-0.032174	0	0	0.3114772103	0.1278903032	1315.75375878	0	0	0	0	10	-2	0.394	0	0	0	-1.6	-4.5	-2.5972	0.021116	-0.1581	0.0089403	-0.99723	-0.84884	-0.4291	-0.27159	-1.3987
P62S	0.030974	0	0	0.3114772103	0.1278903032	1315.75375878	0	0	0	0	10	-1	0.394	0	0	0	-1.6	-0.8	-0.1555	-0.10136	-0.18071	-0.0074168	-0.57348	-0.53068	-0.23848	-0.13429	-0.9824
P62T	-0.035869	0	0	0.3114772103	0.1278903032	1315.75375878	0	0	0	0	10	-1	0.394	0	0	0	-1.6	-0.7	-1.1175	0.19208	-0.1594	-0.010392	-0.56945	-0.52677	-0.23698	-0.12897	-1.8596
P62V	-0.086492	0	0	0.3114772103	0.1278903032	1315.75375878	0	0	0	0	10	-2	0.394	0	0	0	-1.6	4.2	-0.63371	-0.1347	-0.1037	0.058027	-0.60201	-0.7778	-0.39447	-0.36563	-0.57461
P62W	-1.2976	0	0	0.3114772103	0.1278903032	1315.75375878	0	0	0	0	10	-4	0.394	0	0	-3	-1.6	-0.9	-0.40683	-0.45506	-0.19197	-0.089654	-1.3684	-0.82801	-0.95003	-1.0371	-1.427
P62Y	-0.80719	0	0	0.3114772103	0.1278903032	1315.75375878	0	0	0	0	10	-3	0.394	0	0	1	-1.6	-1.3	-0.65945	-0.13824	-0.16887	-0.08174	-0.98891	-0.77747	-0.67321	-0.67921	-1.157
E63A	-0.012262	0	0	0.4872048325	0.1916609405	1642.78684692	0	0	0	0	6	-1	1.308	0	1	-2	-3.5	1.8	-0.70403	-2.5458	-0.72571	-1.7905	-0.29711	-0.22935	-0.10459	-0.19311	-2.4123
E63C	-1.2234	0	0	0.4872048325	0.1916609405	1642.78684692	0	0	0	0	6	-4	1.308	0	1	1	-3.5	2.5	-2.1423	-2.7668	-1.1072	-2.6435	-0.55269	-0.34868	-0.60849	-0.5576	-1.1063
E63D	0.017772	0	0	0.4872048325	0.1916609405	1642.78684692	0	0	0	0	6	2	1.308	0	1	4	-3.5	-3.5	-2.7106	-2.8331	-0.90916	-2.4628	-0.015891	0.23996	0.29721	0.23315	-0.6973
E63F	0.036097	0	0	0.4872048325	0.1916609405	1642.78684692	0	0	0	0	6	-3	1.308	0	1	-1	-3.5	2.8	-2.5191	-2.8331	-0.90916	-2.9806	-0.45772	-0.27147	-0.30678	-0.27093	-1.0954
E63G	0.0080928	0	0	0.4872048325	0.1916609405	1642.78684692	0	0	0	0	6	-2	1.308	0	1	-2	-3.5	-0.4	-2.6959	-2.8488	-1.747	-1.9625	-0.40301	-0.30403	-0.4066	-0.55357	-2.955
E63H	0.01825	0	0	0.4872048325	0.1916609405	1642.78684692	0	0	0	0	6	0	1.308	0	1	3	-3.5	-3.2	-2.8312	-2.7666	-1.5685	-2.6433	-0.1223	-0.0081494	0.023229	-0.017693	-1.2919
E63I	-0.16817	0	0	0.4872048325	0.1916609405	1642.78684692	0	0	0	0	6	-3	1.308	0	1	-2	-3.5	4.5	-2.6738	-3.11	-1.5015	-2.6779	-0.47234	-0.29299	-0.24381	-0.21065	0.12745
E63K	0.051632	0	0	0.4872048325	0.1916609405	1642.78684692	0	0	0	0	6	1	1.308	0	1	-1	-3.5	-3.9	-2.4583	-2.937	-1.1589	-2.4841	-0.17352	-0.082519	-0.053458	-0.22031	-2.7105
E63L	-0.043914	0	0	0.4872048325	0.1916609405	1642.78684692	0	0	0	0	6	-3	1.308	0	1	-3	-3.5	3.8	-2.5947	-2.6945	-0.86039	-2.8091	-0.52664	-0.2697	-0.29035	-0.28016	-0.22932
E63M	0.046074	0	0	0.4872048325	0.1916609405	1642.78684692	0	0	0	0	6	-2	1.308	0	1	1	-3.5	1.9	-1.0579	-2.9507	-1.2246	-2.4819	-0.30977	-0.23813	-0.15372	-0.14723	-0.42801
E63N	-0.016952	0	0	0.4872048325	0.1916609405	1642.78684692	0	0	0	0	6	0	1.308	0	1	2	-3.5	-3.5	-2.2695	-2.7379	-1.1265	-2.6435	-0.13104	-0.037876	-0.012008	-0.085982	-0.41602
E63P	-2.8232	0	0	0.4872048325	0.1916609405	1642.78684692	0	0	0	0	6	-1	1.308	0	1	-2	-3.5	-1.6	-1.8463	-2.6224	-0.51363	-2.3978	-0.33018	-0.30554	-0.36547	-0.74325	-0.77737
E63Q	0.030478	0	0	0.4872048325	0.1916609405	1642.78684692	0	0	0	0	6	2	1.308	0	1	0	-3.5	-3.5	-2.5191	-2.941	-1.1104	-2.4628	-0.084122	0.027271	0.10361	-0.027731	-1.7058
E63R	-0.029997	0	0	0.4872048325	0.1916609405	1642.78684692	0	0	0	0	6	0	1.308	0	1	-1	-3.5	-4.5	-2.5298	-2.8976	-0.90916	-2.5799	-0.24338	-0.11879	-0.16418	-0.35391	-0.28576
E63S	0.012718	0	0	0.4872048325	0.1916609405	1642.78684692	0	0	0	0	6	0	1.308	0	1	0	-3.5	-0.8	-2.0806	-3.1133	-0.7864	-1.4314	-0.14843	-0.17463	-0.073039	-0.26625	-0.41719
E63T	-0.03505	0	0	0.4872048325	0.1916609405	1642.78684692	0	0	0	0	6	-1	1.308	0	1	-1	-3.5	-0.7	-2.1201	-2.4798	-0.28865	-2.0182	-0.26367	-0.26653	-0.23648	-0.45512	-0.24415
E63V	-0.074498	0	0	0.4872048325	0.1916609405	1642.78684692	0	0	0	0	6	-2	1.308	0	1	-2	-3.5	4.2	-2.3063	-2.924	-0.63874	-2.1197	-0.36704	-0.26226	-0.10834	-0.093525	-0.68654
E63W	-0.017401	0	0	0.4872048325	0.1916609405	1642.78684692	0	0	0	0	6	-3	1.308	0	1	-8	-3.5	-0.9	-2.0719	-2.9153	-1.7154	-2.7839	-0.86957	-0.34433	-0.90038	-1.2012	-2.3396
E63Y	0.02119	0	0	0.4872048325	0.1916609405	1642.78684692	0	0	0	0	6	-2	1.308	0	1	0	-3.5	-1.3	-1.1288	-2.8795	-1.6388	-2.6369	-0.35169	-0.29461	-0.37791	-0.47851	-1.905
E64A	-1.0239	0	0	0.5555189456	0.5649677898	1524.38936589	7	0	0.5210084034	0.0633037386	8	-1	0.725	0	0	-1	-3.5	1.8	-2.0706	-0.88229	-1.1955	-1.4844	-1.1299	-1.3704	-1.4938	-1.1067	-0.24116
E64C	-1.8232	0	0	0.5555189456	0.5649677898	1524.38936589	7	0	0.5210084034	0.0633037386	8	-4	0.725	0	0	2	-3.5	2.5	-2.1908	-1.3484	-1.1125	-2.2953	-1.6603	-1.7519	-1.8272	-1.7712	-0.073686
E64D	-0.10065	0	0	0.5555189456	0.5649677898	1524.38936589	7	0	0.5210084034	0.0633037386	8	2	0.725	0	0	0	-3.5	-3.5	-1.9835	-2.2115	-1.545	-2.0074	-0.71946	-0.98222	-0.98046	-0.65343	-0.15425
E64F	-1.2202	0	0	0.5555189456	0.5649677898	1524.38936589	7	0	0.5210084034	0.0633037386	8	-3	0.725	0	0	1	-3.5	2.8	-2.7731	-2.2115	-1.545	-2.0074	-1.4757	-1.5951	-1.6837	-1.4784	-2.2486
E64G	-1.3662	0	0	0.5555189456	0.5649677898	1524.38936589	7	0	0.5210084034	0.0633037386	8	-2	0.725	0	0	-1	-3.5	-0.4	-2.8107	-1.762	-1.7012	-2.4557	-1.4786	-1.7484	-1.8679	-1.7001	-0.27247
E64H	-0.66029	0	0	0.5555189456	0.5649677898	1524.38936589	7	0	0.5210084034	0.0633037386	8	0	0.725	0	0	2	-3.5	-3.2	-1.5534	-1.702	-0.69166	-1.9673	-1.1482	-1.4091	-1.4256	-1.0897	-2.6258
E64I	-1.3446	0	0	0.5555189456	0.5649677898	1524.38936589	7	0	0.5210084034	0.0633037386	8	-3	0.725	0	0	0	-3.5	4.5	-2.5306	-2.2884	-0.19597	-2.0373	-1.4025	-1.4939	-1.6101	-1.4737	-1.1822
E64K	-1.8939	0	0	0.5555189456	0.5649677898	1524.38936589	7	0	0.5210084034	0.0633037386	8	1	0.725	0	0	0	-3.5	-3.9	-2.5807	-1.7483	-1.5332	-2.0133	-0.97318	-1.2715	-1.2948	-1.1572	-0.15103
E64L	-1.9429	0	0	0.5555189456	0.5649677898	1524.38936589	7	0	0.5210084034	0.0633037386	8	-3	0.725	0	0	-1	-3.5	3.8	0.065263	-2.4319	-0.28705	-2.0645	-1.4738	-1.5242	-1.7091	-1.5853	-2.7544
E64M	-0.35851	0	0	0.5555189456	0.5649677898	1524.38936589	7	0	0.5210084034	0.0633037386	8	-2	0.725	0	0	2	-3.5	1.9	-0.13226	-1.6217	-0.2446	-1.9621	-1.2826	-1.4897	-1.5326	-1.1073	-2.616
E64N	-1.4919	0	0	0.5555189456	0.5649677898	1524.38936589	7	0	0.5210084034	0.0633037386	8	0	0.725	0	0	0	-3.5	-3.5	0.048297	-1.3043	-1.545	-1.993	-1.1905	-1.5315	-1.5893	-1.4674	-0.1433
E64P	-2.7961	0	0	0.5555189456	0.5649677898	1524.38936589	7	0	0.5210084034	0.0633037386	8	-1	0.725	0	0	0	-3.5	-1.6	-0.3993	-1.8487	-2.4425	-2.233	-1.3107	-1.6521	-1.7661	-1.6093	-2.4286
E64Q	-0.31083	0	0	0.5555189456	0.5649677898	1524.38936589	7	0	0.5210084034	0.0633037386	8	2	0.725	0	0	0	-3.5	-3.5	-1.1507	-1.7535	-1.545	-2.0074	-0.71946	-0.98222	-0.98046	-0.65343	-0.0023773
E64R	-2.0555	0	0	0.5555189456	0.5649677898	1524.38936589	7	0	0.5210084034	0.0633037386	8	0	0.725	0	0	0	-3.5	-4.5	-0.72424	-2.2115	-1.5124	-2.3417	-1.2316	-1.5631	-1.5979	-1.5773	-2.2933
E64S	-0.99102	0	0	0.5555189456	0.5649677898	1524.38936589	7	0	0.5210084034	0.0633037386	8	0	0.725	0	0	-1	-3.5	-0.8	-0.9317	-2.4765	-1.1685	-1.7209	-1.0486	-1.399	-1.4936	-1.1727	-0.23603
E64T	-0.29157	0	0	0.5555189456	0.5649677898	1524.38936589	7	0	0.5210084034	0.0633037386	8	-1	0.725	0	0	0	-3.5	-0.7	-1.7441	-0.65295	-1.1659	-1.6738	-1.2669	-1.5745	-1.6745	-1.3996	-2.4629
E64V	-0.93631	0	0	0.5555189456	0.5649677898	1524.38936589	7	0	0.5210084034	0.0633037386	8	-2	0.725	0	0	-1	-3.5	4.2	-1.8818	-1.2845	-0.62994	-1.6501	-1.2327	-1.3725	-1.5241	-1.2576	-0.6492
E64W	-1.9315	0	0	0.5555189456	0.5649677898	1524.38936589	7	0	0.5210084034	0.0633037386	8	-3	0.725	0	0	4	-3.5	-0.9	-0.74851	-1.7047	-0.054984	-2.7189	-1.5891	-1.8775	-1.8061	-1.6798	-0.14341
E64Y	-1.2179	0	0	0.5555189456	0.5649677898	1524.38936589	7	0	0.5210084034	0.0633037386	8	-2	0.725	0	0	1	-3.5	-1.3	-1.0786	-1.8162	0.17947	-2.3354	-1.4932	-1.8006	-1.8214	-1.6742	-1.2625
R65A	-1.553	2	6	0.5686985173	0.7117801576	1248.12795638	25	6.4968377812	0.6138613861	0.1869824847	10	-1	0.937	0	4	0	-4.5	1.8	-0.85231	-2.4621	-0.051501	-0.066633	-1.2217	-0.66086	-1.3023	-1.2087	-0.29175
R65C	-1.5773	2	6	0.5686985173	0.7117801576	1248.12795638	25	6.4968377812	0.6138613861	0.1869824847	10	-3	0.937	0	4	-3	-4.5	2.5	-1.5596	-2.7542	-0.10708	-0.16533	-1.9088	-1.0235	-1.9428	-1.8676	-2.4399
R65D	-2.506	2	6	0.5686985173	0.7117801576	1248.12795638	25	6.4968377812	0.6138613861	0.1869824847	10	-2	0.937	0	4	-3	-4.5	-3.5	-2.0837	-2.5483	-0.1086	-0.29852	-2.0188	-1.7442	-2.2331	-2.3237	-1.3464
R65E	-1.4824	2	6	0.5686985173	0.7117801576	1248.12795638	25	6.4968377812	0.6138613861	0.1869824847	10	0	0.937	0	4	-1	-4.5	-3.5	-1.6855	-3.0048	-0.058652	-0.040723	-1.4407	-0.94584	-1.3362	-1.2464	-0.40908
R65F	-1.8282	2	6	0.5686985173	0.7117801576	1248.12795638	25	6.4968377812	0.6138613861	0.1869824847	10	-3	0.937	0	4	-3	-4.5	2.8	-1.6176	-2.1267	0.06599	-0.12988	-1.8934	-0.97786	-1.9236	-1.848	-2.2268
R65G	-2.5122	2	6	0.5686985173	0.7117801576	1248.12795638	25	6.4968377812	0.6138613861	0.1869824847	10	-2	0.937	0	4	-4	-4.5	-0.4	-2.0237	-2.7305	-0.126	-0.3115	-1.8351	-1.4724	-2.0466	-2.2082	-2.3678
R65H	-0.53257	2	6	0.5686985173	0.7117801576	1248.12795638	25	6.4968377812	0.6138613861	0.1869824847	10	0	0.937	0	4	0	-4.5	-3.2	-2.087	-2.8671	-0.051927	-0.045208	-1.3758	-0.79554	-1.2269	-1.0146	-0.36336
R65I	-1.0014	2	6	0.5686985173	0.7117801576	1248.12795638	25	6.4968377812	0.6138613861	0.1869824847	10	-3	0.937	0	4	-1	-4.5	4.5	-0.10108	-2.6106	-0.11152	-0.072196	-1.7159	-0.63405	-1.7089	-1.6032	-0.061632
R65K	-0.1628	2	6	0.5686985173	0.7117801576	1248.12795638	25	6.4968377812	0.6138613861	0.1869824847	10	2	0.937	0	4	0	-4.5	-3.9	-0.082058	-2.7888	-0.081368	-0.024756	-1.013	-0.03567	-0.43858	-0.27797	-2.2136
R65L	-0.41824	2	6	0.5686985173	0.7117801576	1248.12795638	25	6.4968377812	0.6138613861	0.1869824847	10	-2	0.937	0	4	-1	-4.5	3.8	-0.048704	-2.6847	-0.037153	0.023332	-1.4212	-0.64049	-1.5052	-1.4262	-1.185
R65M	-1.2708	2	6	0.5686985173	0.7117801576	1248.12795638	25	6.4968377812	0.6138613861	0.1869824847	10	-1	0.937	0	4	-1	-4.5	1.9	-0.096413	-2.7542	0.021119	-0.15055	-1.2383	-0.74364	-1.3663	-1.3192	-0.068889
R65N	-1.5824	2	6	0.5686985173	0.7117801576	1248.12795638	25	6.4968377812	0.6138613861	0.1869824847	10	0	0.937	0	4	-2	-4.5	-3.5	-0.093538	-2.3504	-0.13403	-0.18392	-1.4771	-1.0766	-1.4383	-1.4476	-1.7027
R65P	-1.0868	2	6	0.5686985173	0.7117801576	1248.12795638	25	6.4968377812	0.6138613861	0.1869824847	10	-2	0.937	0	4	2	-4.5	-1.6	-0.13325	-2.5483	-0.058652	-0.040723	-1.7453	-1.0632	-1.6807	-1.3306	-2.8064
R65Q	-0.69316	2	6	0.5686985173	0.7117801576	1248.12795638	25	6.4968377812	0.6138613861	0.1869824847	10	1	0.937	0	4	0	-4.5	-3.5	-1.3433	-2.7502	-0.05348	0.0051785	-1.1695	-0.40951	-0.82915	-0.64572	-1.3141
R65S	-1.2961	2	6	0.5686985173	0.7117801576	1248.12795638	25	6.4968377812	0.6138613861	0.1869824847	10	-1	0.937	0	4	0	-4.5	-0.8	-2.5286	-1.8409	-0.063344	-0.13135	-1.4282	-0.94786	-1.4724	-1.3398	-0.5046
R65T	-0.62612	2	6	0.5686985173	0.7117801576	1248.12795638	25	6.4968377812	0.6138613861	0.1869824847	10	-1	0.937	0	4	0	-4.5	-0.7	-2.5776	-2.0844	-0.10528	-0.13433	-1.4198	-0.93779	-1.4639	-1.3322	-1.6185
R65V	-1.3376	2	6	0.5686985173	0.7117801576	1248.12795638	25	6.4968377812	0.6138613861	0.1869824847	10	-3	0.937	0	4	1	-4.5	4.2	-0.93689	-2.4661	-0.068915	-0.014302	-1.6935	-0.55719	-1.6046	-1.3942	-2.2712
R65W	-2.3181	2	6	0.5686985173	0.7117801576	1248.12795638	25	6.4968377812	0.6138613861	0.1869824847	10	-3	0.937	0	4	-2	-4.5	-0.9	-1.2455	-2.8466	-0.059586	-0.19018	-2.0838	-1.4915	-2.1652	-2.1463	-1.7753
R65Y	-1.3051	2	6	0.5686985173	0.7117801576	1248.12795638	25	6.4968377812	0.6138613861	0.1869824847	10	-2	0.937	0	4	-1	-4.5	-1.3	-0.79732	-2.6263	0.16599	-0.19267	-1.7961	-1.3314	-1.9016	-1.8259	-0.69434
F66A	-3.3888	0	0	0.6993959363	0.6685147661	1145.60435681	20	1.6719877345	0.5849056604	0.1605032919	15	-2	0	1	7	-4	2.8	1.8	-0.50032	-0.12191	-2.9072	-0.057379	-2.4785	-3.1012	-2.761	-3.1468	-2.7074
F66C	-3.4444	0	0	0.6993959363	0.6685147661	1145.60435681	20	1.6719877345	0.5849056604	0.1605032919	15	-2	0	1	7	-2	2.8	2.5	-0.52904	-0.38814	-3.0682	-0.22365	-2.3683	-2.9911	-2.7484	-3.0207	-2.3079
F66D	-3.0757	0	0	0.6993959363	0.6685147661	1145.60435681	20	1.6719877345	0.5849056604	0.1605032919	15	-3	0	1	7	-5	2.8	-3.5	-1.1949	-0.49588	-2.4536	-0.14192	-2.7524	-2.9738	-3.0714	-3.1603	0.11536
F66E	-3.0223	0	0	0.6993959363	0.6685147661	1145.60435681	20	1.6719877345	0.5849056604	0.1605032919	15	-3	0	1	7	-5	2.8	-3.5	-1.1224	-0.49588	-2.9806	-0.20284	-2.7524	-2.9738	-3.0714	-3.1603	-2.0258
F66G	-3.0805	0	0	0.6993959363	0.6685147661	1145.60435681	20	1.6719877345	0.5849056604	0.1605032919	15	-3	0	1	7	-6	2.8	-0.4	-1.797	-0.76385	-3.0481	-0.14027	-2.7155	-3.1682	-2.9379	-3.1976	-1.521
F66H	-2.6354	0	0	0.6993959363	0.6685147661	1145.60435681	20	1.6719877345	0.5849056604	0.1605032919	15	-1	0	1	7	1	2.8	-3.2	-1.1387	-0.8803	-2.9438	-0.21984	-2.2595	-2.6262	-2.6986	-2.6994	-1.1913
F66I	-2.8096	0	0	0.6993959363	0.6685147661	1145.60435681	20	1.6719877345	0.5849056604	0.1605032919	15	0	0	1	7	0	2.8	4.5	-2.4293	-0.65664	-2.9537	-0.10772	-1.88	-2.1081	-2.331	-2.3617	-0.9476
F66K	-3.2269	0	0	0.6993959363	0.6685147661	1145.60435681	20	1.6719877345	0.5849056604	0.1605032919	15	-3	0	1	7	-4	2.8	-3.9	-2.4674	-0.20888	-2.7079	-0.12049	-2.7202	-2.9246	-3.0819	-3.1322	-2.6635
F66L	-2.3466	0	0	0.6993959363	0.6685147661	1145.60435681	20	1.6719877345	0.5849056604	0.1605032919	15	0	0	1	7	0	2.8	3.8	-0.26948	-0.43349	-3.0507	-0.1233	-1.9219	-2.208	-2.3272	-2.3766	-1.0079
F66M	-1.7834	0	0	0.6993959363	0.6685147661	1145.60435681	20	1.6719877345	0.5849056604	0.1605032919	15	0	0	1	7	3	2.8	1.9	-0.21452	-0.25792	-2.8857	-0.15707	-1.8059	-2.1797	-2.258	-2.0226	-1.9617
F66N	-3.1913	0	0	0.6993959363	0.6685147661	1145.60435681	20	1.6719877345	0.5849056604	0.1605032919	15	-3	0	1	7	-6	2.8	-3.5	-0.039927	-0.45143	-2.8869	-0.22365	-2.7831	-2.987	-3.0887	-3.1952	-1.4599
F66P	-2.7358	0	0	0.6993959363	0.6685147661	1145.60435681	20	1.6719877345	0.5849056604	0.1605032919	15	-4	0	1	7	-5	2.8	-1.6	0.027571	-0.25963	-2.9844	-0.24303	-2.7542	-3.0536	-3.1135	-3.1631	-0.66511
F66Q	-2.6429	0	0	0.6993959363	0.6685147661	1145.60435681	20	1.6719877345	0.5849056604	0.1605032919	15	-3	0	1	7	0	2.8	-3.5	-0.38983	-0.71091	-2.4536	-0.11762	-2.4811	-2.8594	-2.9944	-2.896	-0.45862
F66R	-3.3012	0	0	0.6993959363	0.6685147661	1145.60435681	20	1.6719877345	0.5849056604	0.1605032919	15	-3	0	1	7	-2	2.8	-4.5	-1.0602	-0.49588	-2.8955	-0.089911	-2.6257	-2.8295	-3.0773	-3.0535	-0.79402
F66S	-3.4944	0	0	0.6993959363	0.6685147661	1145.60435681	20	1.6719877345	0.5849056604	0.1605032919	15	-2	0	1	7	-5	2.8	-0.8	-1.1528	-0.33875	-2.806	0.022497	-2.6141	-3.1318	-2.8099	-3.1452	-0.018571
F66T	-2.6303	0	0	0.6993959363	0.6685147661	1145.60435681	20	1.6719877345	0.5849056604	0.1605032919	15	-2	0	1	7	-3	2.8	-0.7	-0.98927	-0.042672	-2.9594	-0.12139	-2.5345	-3.0817	-2.7958	-3.0099	-1.2644
F66V	-2.2707	0	0	0.6993959363	0.6685147661	1145.60435681	20	1.6719877345	0.5849056604	0.1605032919	15	-1	0	1	7	0	2.8	4.2	-1.0684	0.091666	-2.9247	-0.041861	-2.0573	-2.495	-2.5383	-2.5845	-1.0384
F66W	-2.5494	0	0	0.6993959363	0.6685147661	1145.60435681	20	1.6719877345	0.5849056604	0.1605032919	15	1	0	1	7	1	2.8	-0.9	-0.84108	-0.9144	-3.1974	-0.32172	-1.9117	-2.0706	-2.1761	-2.2059	0.11495
F66Y	-1.6115	0	0	0.6993959363	0.6685147661	1145.60435681	20	1.6719877345	0.5849056604	0.1605032919	15	3	0	1	7	2	2.8	-1.3	-2.6322	-0.90336	-3.0735	-0.27167	-1.3889	-1.1116	-1.5945	-1.5941	-1.1309
P67A	-1.4149	0	0	0.5020318506	0.3036546601	1213.78210923	0	0	0	0	9	-1	0.08	1	6	1	-1.6	1.8	-2.5997	-0.099532	-0.20583	-0.14099	-1.4074	-1.981	-1.899	-1.7157	-1.5075
P67C	-3.0341	0	0	0.5020318506	0.3036546601	1213.78210923	0	0	0	0	9	-3	0.08	1	6	-2	-1.6	2.5	-2.3475	-0.12903	-1.1154	-0.20862	-2.2926	-2.4467	-2.7814	-2.6419	-1.9597
P67D	-3.0158	0	0	0.5020318506	0.3036546601	1213.78210923	0	0	0	0	9	-1	0.08	1	6	-1	-1.6	-3.5	-0.048939	-0.046774	-1.043	0.0076247	-1.7934	-2.2697	-2.1154	-2.1788	-0.45964
P67E	-3.1786	0	0	0.5020318506	0.3036546601	1213.78210923	0	0	0	0	9	-1	0.08	1	6	-1	-1.6	-3.5	0.01678	-0.023451	-0.70412	0.012346	-1.7934	-2.2697	-2.1154	-2.1788	-1.2866
P67F	-2.6462	0	0	0.5020318506	0.3036546601	1213.78210923	0	0	0	0	9	-4	0.08	1	6	-1	-1.6	2.8	-0.28183	-0.12403	-0.5868	-0.21272	-2.3671	-2.5571	-2.9148	-2.823	-0.34191
P67G	-2.8244	0	0	0.5020318506	0.3036546601	1213.78210923	0	0	0	0	9	-2	0.08	1	6	-3	-1.6	-0.4	-0.47434	-0.21175	-0.79033	-0.17475	-2.217	-2.459	-2.5771	-2.5547	-0.34811
P67H	-2.195	0	0	0.5020318506	0.3036546601	1213.78210923	0	0	0	0	9	-2	0.08	1	6	-1	-1.6	-3.2	-0.51952	0.070229	-0.54961	-0.070736	-2.0865	-2.469	-2.4546	-2.5109	-0.6916
P67I	-2.4147	0	0	0.5020318506	0.3036546601	1213.78210923	0	0	0	0	9	-3	0.08	1	6	-2	-1.6	4.5	-1.4262	-0.062532	-1.0856	-0.087796	-2.2017	-2.338	-2.8053	-2.598	-0.69168
P67K	-2.535	0	0	0.5020318506	0.3036546601	1213.78210923	0	0	0	0	9	-1	0.08	1	6	-2	-1.6	-3.9	-2.2378	-0.058775	-0.65236	-0.19031	-1.9063	-2.313	-2.2158	-2.2858	-2.1129
P67L	-2.3035	0	0	0.5020318506	0.3036546601	1213.78210923	0	0	0	0	9	-3	0.08	1	6	-3	-1.6	3.8	-1.9908	-0.024846	-0.44737	-0.1763	-2.3187	-2.3805	-2.8467	-2.6437	-0.9406
P67M	-2.5911	0	0	0.5020318506	0.3036546601	1213.78210923	0	0	0	0	9	-2	0.08	1	6	-2	-1.6	1.9	-1.4986	-0.006353	-1.1154	-0.14661	-2.0335	-2.305	-2.4772	-2.337	-0.41937
P67N	-2.4646	0	0	0.5020318506	0.3036546601	1213.78210923	0	0	0	0	9	-2	0.08	1	6	-1	-1.6	-3.5	-0.8984	-0.096441	-0.81967	-0.82252	-2.0923	-2.4664	-2.4544	-2.5169	-0.32601
P67Q	-2.3238	0	0	0.5020318506	0.3036546601	1213.78210923	0	0	0	0	9	-1	0.08	1	6	-2	-1.6	-3.5	-1.012	-0.023451	-1.043	-0.072338	-1.8996	-2.3145	-2.2105	-2.2807	-1.9631
P67R	-2.9158	0	0	0.5020318506	0.3036546601	1213.78210923	0	0	0	0	9	-2	0.08	1	6	0	-1.6	-4.5	-1.0972	-0.017008	-1.1478	-0.084432	-2.001	-2.4116	-2.3677	-2.4338	-0.38416
P67S	-1.9144	0	0	0.5020318506	0.3036546601	1213.78210923	0	0	0	0	9	-1	0.08	1	6	-2	-1.6	-0.8	-1.6751	-0.11908	-0.34278	0.059598	-1.8266	-2.2447	-2.1577	-2.1301	-0.85919
P67T	-2.3862	0	0	0.5020318506	0.3036546601	1213.78210923	0	0	0	0	9	-1	0.08	1	6	-1	-1.6	-0.7	-1.715	-0.10516	-0.52829	-0.099359	-1.7257	-2.2031	-2.0697	-2.0348	-0.1853
P67V	-2.5604	0	0	0.5020318506	0.3036546601	1213.78210923	0	0	0	0	9	-2	0.08	1	6	-1	-1.6	4.2	-1.5591	-0.046258	-0.33162	-0.11177	-1.8391	-2.1363	-2.4883	-2.263	-1.5964
P67W	-3.3393	0	0	0.5020318506	0.3036546601	1213.78210923	0	0	0	0	9	-4	0.08	1	6	-2	-1.6	-0.9	-1.3712	-0.109	-0.72607	-0.37936	-2.5419	-2.687	-3.0116	-3.0515	-0.090744
P67Y	-2.8097	0	0	0.5020318506	0.3036546601	1213.78210923	0	0	0	0	9	-3	0.08	1	6	2	-1.6	-1.3	-0.9799	-0.11909	-0.77368	-0.47892	-1.9786	-2.545	-2.4125	-2.5354	-1.013
M68A	-1.6547	0	0	0.4193300384	0.5787344634	1045.03348081	5	0.1666666667	0.5166666667	0.0415425898	16	-1	0	0	4	3	1.9	1.8	-1.896	-1.5304	-0.94205	-0.062749	-1.7204	-1.57	-1.5833	-1.2479	-0.87531
M68C	-1.5269	0	0	0.4193300384	0.5787344634	1045.03348081	5	0.1666666667	0.5166666667	0.0415425898	16	-1	0	0	4	-2	1.9	2.5	-1.3039	-1.3828	-1.281	-0.24318	-1.7941	-1.7486	-1.5918	-1.4119	-0.036321
M68D	-3.3308	0	0	0.4193300384	0.5787344634	1045.03348081	5	0.1666666667	0.5166666667	0.0415425898	16	-3	0	0	4	-5	1.9	-3.5	-1.3887	-2.8765	-1.7837	-0.11966	-2.5919	-3.6624	-3.2786	-3.079	-0.86803
M68E	-3.0771	0	0	0.4193300384	0.5787344634	1045.03348081	5	0.1666666667	0.5166666667	0.0415425898	16	-2	0	0	4	-3	1.9	-3.5	-0.4524	-2.8015	-1.0257	-0.048828	-2.3948	-3.4212	-3.0285	-2.8413	-0.35135
M68F	-0.48795	0	0	0.4193300384	0.5787344634	1045.03348081	5	0.1666666667	0.5166666667	0.0415425898	16	0	0	0	4	0	1.9	2.8	-0.31755	-0.78266	-1.3825	0.036007	-1.3546	-0.93434	-0.96768	-0.82048	-1.9904
M68G	-1.8923	0	0	0.4193300384	0.5787344634	1045.03348081	5	0.1666666667	0.5166666667	0.0415425898	16	-3	0	0	4	-2	1.9	-0.4	-0.5762	-2.6097	-1.4125	-0.16303	-2.4499	-3.2493	-2.8909	-2.3663	-1.9662
M68H	-1.9206	0	0	0.4193300384	0.5787344634	1045.03348081	5	0.1666666667	0.5166666667	0.0415425898	16	-2	0	0	4	-2	1.9	-3.2	-2.601	-2.6508	-0.93112	-0.20197	-2.3549	-3.3659	-2.9816	-2.705	-1.9878
M68I	-0.17615	0	0	0.4193300384	0.5787344634	1045.03348081	5	0.1666666667	0.5166666667	0.0415425898	16	1	0	0	4	-1	1.9	4.5	-2.1605	-0.083824	-1.3093	-0.13069	-0.87247	-0.23128	-0.35927	-0.33307	-0.46965
M68K	-3.094	0	0	0.4193300384	0.5787344634	1045.03348081	5	0.1666666667	0.5166666667	0.0415425898	16	-1	0	0	4	-3	1.9	-3.9	-2.2361	-2.6999	-0.16368	-0.17243	-2.2099	-3.0979	-2.745	-2.711	-1.5049
M68L	-0.054318	0	0	0.4193300384	0.5787344634	1045.03348081	5	0.1666666667	0.5166666667	0.0415425898	16	2	0	0	4	1	1.9	3.8	-0.73792	-0.19271	-1.126	-0.033844	-0.48867	0.30841	-0.005424	-0.022514	-1.1119
M68N	-3.0303	0	0	0.4193300384	0.5787344634	1045.03348081	5	0.1666666667	0.5166666667	0.0415425898	16	-2	0	0	4	-4	1.9	-3.5	-0.72008	-2.7318	-0.93192	-0.0057443	-2.4195	-3.4224	-3.0158	-2.8925	-1.0182
M68P	-3.1022	0	0	0.4193300384	0.5787344634	1045.03348081	5	0.1666666667	0.5166666667	0.0415425898	16	-2	0	0	4	0	1.9	-1.6	-0.7587	-2.8845	-0.92867	-0.15353	-2.2508	-3.0403	-2.7195	-2.3727	-2.8425
M68Q	-2.0393	0	0	0.4193300384	0.5787344634	1045.03348081	5	0.1666666667	0.5166666667	0.0415425898	16	0	0	0	4	-1	1.9	-3.5	-0.087502	-2.5894	-1.6152	-0.048828	-1.8719	-2.4275	-2.1514	-2.1627	-1.4056
M68R	-3.002	0	0	0.4193300384	0.5787344634	1045.03348081	5	0.1666666667	0.5166666667	0.0415425898	16	-1	0	0	4	-3	1.9	-4.5	-0.022633	-2.7549	-0.46199	-0.06701	-2.2314	-3.1918	-2.8212	-2.8123	-2.9448
M68S	-2.3638	0	0	0.4193300384	0.5787344634	1045.03348081	5	0.1666666667	0.5166666667	0.0415425898	16	-1	0	0	4	1	1.9	-0.8	-0.053321	-2.3727	-1.1958	-0.12145	-1.9415	-2.2928	-2.1031	-1.8289	-0.73454
M68T	-1.4202	0	0	0.4193300384	0.5787344634	1045.03348081	5	0.1666666667	0.5166666667	0.0415425898	16	-1	0	0	4	1	1.9	-0.7	-1.8842	-1.9781	-1.2986	-0.10958	-1.9356	-2.2696	-2.0848	-1.8054	-2.0144
M68V	-0.098951	0	0	0.4193300384	0.5787344634	1045.03348081	5	0.1666666667	0.5166666667	0.0415425898	16	1	0	0	4	0	1.9	4.2	-2.4954	-0.35947	-1.321	-0.17463	-0.85618	-0.17834	-0.36446	-0.3065	-1.9309
M68W	-3.3556	0	0	0.4193300384	0.5787344634	1045.03348081	5	0.1666666667	0.5166666667	0.0415425898	16	-1	0	0	4	-2	1.9	-0.9	-2.5799	-2.2071	-1.8524	-0.054129	-2.0288	-2.4697	-2.194	-2.0099	-0.26975
M68Y	-2.7495	0	0	0.4193300384	0.5787344634	1045.03348081	5	0.1666666667	0.5166666667	0.0415425898	16	-1	0	0	4	0	1.9	-1.3	-1.889	-1.9647	-1.5982	0.057262	-2.0045	-2.4638	-2.2343	-2.0025	-2.2136
M69A	-0.0047682	0	0	0.3917627677	0.347974721	1050.43513474	0	0	0	0	15	-1	0	1	2	5	1.9	1.8	-2.3027	-0.43985	0.03525	-1.3002	-1.0883	-1.2496	-0.95102	-0.60358	-2.2639
M69C	-0.24781	0	0	0.3917627677	0.347974721	1050.43513474	0	0	0	0	15	-1	0	1	2	5	1.9	2.5	-0.12014	-0.66004	-0.052178	-1.6684	-1.0542	-1.1936	-0.94782	-0.62737	-1.0994
M69D	-2.2857	0	0	0.3917627677	0.347974721	1050.43513474	0	0	0	0	15	-3	0	1	2	-2	1.9	-3.5	-0.16418	-2.5045	-0.086939	-2.1864	-2.7005	-2.7526	-2.4269	-2.3372	-1.1735
M69E	-2.1845	0	0	0.3917627677	0.347974721	1050.43513474	0	0	0	0	15	-2	0	1	2	-3	1.9	-3.5	-0.25159	-2.3604	0.06106	-1.0346	-2.524	-2.6239	-2.2933	-2.3359	-1.9674
M69F	-2.0406	0	0	0.3917627677	0.347974721	1050.43513474	0	0	0	0	15	0	0	1	2	-3	1.9	2.8	-1.1521	-0.32064	-0.059512	-1.6549	-1.3355	-1.1249	-0.83041	-1.1373	-2.1748
M69G	-0.039557	0	0	0.3917627677	0.347974721	1050.43513474	0	0	0	0	15	-3	0	1	2	1	1.9	-0.4	-1.1873	-1.7872	-0.17479	-1.7282	-2.3306	-2.4916	-1.8747	-1.6632	0.06881
M69H	-1.5564	0	0	0.3917627677	0.347974721	1050.43513474	0	0	0	0	15	-2	0	1	2	-2	1.9	-3.2	-0.29476	-2.5359	0.11818	-0.77596	-2.4634	-2.56	-2.1439	-2.0781	-1.2889
M69I	-1.2836	0	0	0.3917627677	0.347974721	1050.43513474	0	0	0	0	15	1	0	1	2	-4	1.9	4.5	-0.50492	-0.023503	-0.082702	-1.594	-0.924	-0.57689	-0.53241	-0.95688	-1.7589
M69K	-2.9694	0	0	0.3917627677	0.347974721	1050.43513474	0	0	0	0	15	-1	0	1	2	-3	1.9	-3.9	-0.56307	-2.4234	-0.013682	-0.2846	-2.226	-2.4255	-2.1359	-2.2283	-0.68734
M69L	-0.44923	0	0	0.3917627677	0.347974721	1050.43513474	0	0	0	0	15	2	0	1	2	-3	1.9	3.8	-0.40113	-0.46767	0.18193	-1.5092	-0.50666	-0.027313	-0.13451	-0.47827	-0.97946
M69N	-0.0076286	0	0	0.3917627677	0.347974721	1050.43513474	0	0	0	0	15	-2	0	1	2	-1	1.9	-3.5	-0.49184	-2.3604	-0.0025849	-1.248	-2.4295	-2.5458	-2.1353	-1.9131	-0.22333
M69P	-2.7558	0	0	0.3917627677	0.347974721	1050.43513474	0	0	0	0	15	-2	0	1	2	-3	1.9	-1.6	-0.5366	-1.9261	-0.52285	-1.0346	-2.3678	-2.4462	-1.9016	-2.0676	-0.8431
M69Q	-1.0989	0	0	0.3917627677	0.347974721	1050.43513474	0	0	0	0	15	0	0	1	2	0	1.9	-3.5	-0.10006	-2.3147	0.06106	-1.8237	-1.6082	-1.7632	-1.5082	-1.2583	-1.6209
M69R	-2.9421	0	0	0.3917627677	0.347974721	1050.43513474	0	0	0	0	15	-1	0	1	2	-4	1.9	-4.5	-0.067175	-2.5832	0.070411	-0.57255	-2.3074	-2.5476	-2.3411	-2.5056	-3.0427
M69S	-0.10032	0	0	0.3917627677	0.347974721	1050.43513474	0	0	0	0	15	-1	0	1	2	-1	1.9	-0.8	-1.7683	-1.3456	0.11027	-1.322	-1.8292	-1.9259	-1.2994	-1.2291	-1.6702
M69T	-0.062694	0	0	0.3917627677	0.347974721	1050.43513474	0	0	0	0	15	-1	0	1	2	-2	1.9	-0.7	-1.9691	-1.391	0.039648	-1.2475	-1.8781	-1.9706	-1.3611	-1.3939	-2.4221
M69V	-0.2058	0	0	0.3917627677	0.347974721	1050.43513474	0	0	0	0	15	1	0	1	2	-3	1.9	4.2	-1.6148	0.015166	0.054112	-1.5827	-0.85192	-0.49657	-0.48454	-0.8178	-1.0205
M69W	-2.7763	0	0	0.3917627677	0.347974721	1050.43513474	0	0	0	0	15	-1	0	1	2	-2	1.9	-0.9	-0.082627	-2.3333	-0.099579	-1.833	-1.8951	-1.9966	-1.4009	-1.4343	-0.021836
M69Y	-2.8692	0	0	0.3917627677	0.347974721	1050.43513474	0	0	0	0	15	-1	0	1	2	-2	1.9	-1.3	-0.008669	-1.795	-0.0095684	-1.692	-1.9361	-2.0488	-1.4778	-1.5262	0.1156
S70A	-3.369	0	0	0.9616694124	0.0803720808	1092.15139741	0	0	0	0	12	1	0.113	1	7	-2	-0.8	1.8	-0.019207	-0.058235	-1.7573	-0.73436	-1.9185	-2.293	-2.0809	-2.6157	-2.1561
S70C	-2.3832	0	0	0.9616694124	0.0803720808	1092.15139741	0	0	0	0	12	-1	0.113	1	7	-1	-0.8	2.5	-1.3278	-0.10062	-1.9051	-1.3339	-2.3493	-2.6656	-2.5314	-2.7502	-0.39149
S70D	-3.1922	0	0	0.9616694124	0.0803720808	1092.15139741	0	0	0	0	12	0	0.113	1	7	-2	-0.8	-3.5	-1.1434	-0.08476	-2.1722	-1.3078	-2.4461	-2.8921	-2.8215	-2.9487	-1.9763
S70E	-3.3582	0	0	0.9616694124	0.0803720808	1092.15139741	0	0	0	0	12	0	0.113	1	7	-2	-0.8	-3.5	-1.1549	-0.08476	-2.0308	-1.3078	-2.4461	-2.8921	-2.8215	-2.9487	-0.59977
S70F	-2.8596	0	0	0.9616694124	0.0803720808	1092.15139741	0	0	0	0	12	-2	0.113	1	7	-7	-0.8	2.8	-2.7213	-0.047476	-1.5144	-1.348	-2.6884	-2.7331	-2.7208	-2.8413	-0.663
S70G	-2.5774	0	0	0.9616694124	0.0803720808	1092.15139741	0	0	0	0	12	0	0.113	1	7	0	-0.8	-0.4	-2.8011	-0.37559	-2.2295	-1.1218	-2.2166	-2.7064	-2.522	-2.7433	-2.1731
S70H	-2.9733	0	0	0.9616694124	0.0803720808	1092.15139741	0	0	0	0	12	-1	0.113	1	7	-5	-0.8	-3.2	-2.6558	-0.12695	-2.0563	-1.6064	-2.7433	-3.0298	-3.0531	-3.0875	-0.025595
S70I	-1.6525	0	0	0.9616694124	0.0803720808	1092.15139741	0	0	0	0	12	-2	0.113	1	7	-6	-0.8	4.5	-1.8576	-0.076374	-0.6065	-0.75545	-2.5902	-2.6324	-2.494	-2.6522	-2.6681
S70K	-2.9456	0	0	0.9616694124	0.0803720808	1092.15139741	0	0	0	0	12	0	0.113	1	7	-3	-0.8	-3.9	-2.3332	-0.065792	-1.8942	-1.3338	-2.4984	-2.9001	-2.8391	-2.9525	-0.81151
S70L	-3.0816	0	0	0.9616694124	0.0803720808	1092.15139741	0	0	0	0	12	-2	0.113	1	7	-7	-0.8	3.8	-2.1215	-0.0048346	-0.73351	-0.68904	-2.6317	-2.6674	-2.5926	-2.7417	-1.993
S70M	-2.9276	0	0	0.9616694124	0.0803720808	1092.15139741	0	0	0	0	12	-1	0.113	1	7	-6	-0.8	1.9	-1.3809	-0.093228	-2.0308	-1.1771	-2.5463	-2.7099	-2.6606	-2.8907	-1.0001
S70N	-2.0963	0	0	0.9616694124	0.0803720808	1092.15139741	0	0	0	0	12	1	0.113	1	7	-1	-0.8	-3.5	-2.3395	-0.18931	-2.0501	-1.4849	-2.1497	-2.6407	-2.4513	-2.6375	0.066744
S70P	-3.316	0	0	0.9616694124	0.0803720808	1092.15139741	0	0	0	0	12	-1	0.113	1	7	-3	-0.8	-1.6	-2.0371	-0.093228	-1.8932	-1.3078	-2.649	-2.9931	-2.9939	-3.0828	-0.77606
S70Q	-2.8921	0	0	0.9616694124	0.0803720808	1092.15139741	0	0	0	0	12	0	0.113	1	7	-2	-0.8	-3.5	-0.86657	-0.069831	-1.8996	-1.5386	-2.4461	-2.8921	-2.8215	-2.9487	-2.1914
S70R	-2.991	0	0	0.9616694124	0.0803720808	1092.15139741	0	0	0	0	12	-1	0.113	1	7	-5	-0.8	-4.5	-1.2652	-0.080174	-1.9129	-0.99777	-2.7538	-3.0281	-3.0665	-3.065	-0.14675
S70T	-2.7131	0	0	0.9616694124	0.0803720808	1092.15139741	0	0	0	0	12	1	0.113	1	7	-2	-0.8	-0.7	-1.2639	0.022804	-1.7527	-1.0305	-2.0533	-2.5171	-2.3102	-2.6694	-0.57263
S70V	-2.5707	0	0	0.9616694124	0.0803720808	1092.15139741	0	0	0	0	12	-2	0.113	1	7	-6	-0.8	4.2	-1.9362	-0.063788	-1.0201	-0.54266	-2.608	-2.6493	-2.5285	-2.6767	-0.26914
S70W	-3.3468	0	0	0.9616694124	0.0803720808	1092.15139741	0	0	0	0	12	-3	0.113	1	7	-7	-0.8	-0.9	-2.8188	-0.3423	-2.1035	-2.243	-2.9362	-3.0266	-3.2034	-3.1063	-1.2402
S70Y	-2.9768	0	0	0.9616694124	0.0803720808	1092.15139741	0	0	0	0	12	-2	0.113	1	7	-6	-0.8	-1.3	-2.7867	0.0096518	-1.7775	-1.6746	-2.8588	-3.032	-3.1237	-3.1116	-0.71396
T71A	-2.7597	0	0	0.6408566722	0.5896787264	1071.13918225	11	0.0526315789	0.5391304348	0.0985204555	15	0	0	1	5	-1	-0.7	1.8	-0.77089	-0.20116	-0.13113	-0.14681	-1.8942	-2.0768	-2.0431	-2.1638	-0.40988
T71C	-1.7647	0	0	0.6408566722	0.5896787264	1071.13918225	11	0.0526315789	0.5391304348	0.0985204555	15	-1	0	1	5	0	-0.7	2.5	-0.74161	-0.4211	-0.35793	-0.14005	-2.1256	-2.1541	-2.1943	-2.272	-2.8034
T71D	-3.2654	0	0	0.6408566722	0.5896787264	1071.13918225	11	0.0526315789	0.5391304348	0.0985204555	15	-1	0	1	5	-3	-0.7	-3.5	-1.4909	0.055227	-0.1722	0.047985	-2.6428	-2.5759	-2.8529	-2.9611	-0.82093
T71E	-3.1958	0	0	0.6408566722	0.5896787264	1071.13918225	11	0.0526315789	0.5391304348	0.0985204555	15	-1	0	1	5	-3	-0.7	-3.5	-1.5008	-0.12053	-0.035196	-0.065341	-2.6428	-2.5759	-2.8529	-2.9611	-0.88795
T71F	-3.3354	0	0	0.6408566722	0.5896787264	1071.13918225	11	0.0526315789	0.5391304348	0.0985204555	15	-2	0	1	5	-2	-0.7	2.8	-1.9194	-0.16166	-0.48507	-0.42071	-2.4842	-2.3334	-2.4677	-2.6154	0.04163
T71G	-2.6288	0	0	0.6408566722	0.5896787264	1071.13918225	11	0.0526315789	0.5391304348	0.0985204555	15	-2	0	1	5	-4	-0.7	-0.4	-2.6385	-0.11477	-0.89457	-0.091963	-2.7451	-2.5244	-2.7706	-2.8772	-0.5363
T71H	-1.6643	0	0	0.6408566722	0.5896787264	1071.13918225	11	0.0526315789	0.5391304348	0.0985204555	15	-2	0	1	5	-5	-0.7	-3.2	-2.7186	0.15956	-0.29779	-0.0010771	-2.9241	-2.575	-3.0712	-3.166	-0.18898
T71I	-1.6857	0	0	0.6408566722	0.5896787264	1071.13918225	11	0.0526315789	0.5391304348	0.0985204555	15	-1	0	1	5	1	-0.7	4.5	-2.0775	-0.15569	-0.46485	-0.12395	-1.9849	-1.9148	-2.1326	-2.2009	-0.641
T71K	-3.0338	0	0	0.6408566722	0.5896787264	1071.13918225	11	0.0526315789	0.5391304348	0.0985204555	15	-1	0	1	5	-4	-0.7	-3.9	-2.1312	-0.10301	-0.35518	-0.028713	-2.7158	-2.6112	-2.9407	-3.0719	-1.8473
T71L	-2.3927	0	0	0.6408566722	0.5896787264	1071.13918225	11	0.0526315789	0.5391304348	0.0985204555	15	-1	0	1	5	1	-0.7	3.8	-0.044654	-0.20078	-0.39846	-0.048912	-2.0154	-1.9786	-2.1451	-2.2216	-1.2025
T71M	-2.4787	0	0	0.6408566722	0.5896787264	1071.13918225	11	0.0526315789	0.5391304348	0.0985204555	15	-1	0	1	5	1	-0.7	1.9	-0.41818	-0.039568	-0.074178	-0.32178	-2.0886	-2.1382	-2.1695	-2.207	-0.64362
T71N	-2.7126	0	0	0.6408566722	0.5896787264	1071.13918225	11	0.0526315789	0.5391304348	0.0985204555	15	0	0	1	5	-2	-0.7	-3.5	-0.065357	-0.54529	-0.49236	-0.41324	-2.3283	-2.4653	-2.5666	-2.6459	-2.4268
T71P	-2.2959	0	0	0.6408566722	0.5896787264	1071.13918225	11	0.0526315789	0.5391304348	0.0985204555	15	-1	0	1	5	-3	-0.7	-1.6	-0.78209	-0.12053	-0.9527	0.047985	-2.5464	-2.5307	-2.6411	-2.7543	-1.2544
T71Q	-2.3619	0	0	0.6408566722	0.5896787264	1071.13918225	11	0.0526315789	0.5391304348	0.0985204555	15	-1	0	1	5	-3	-0.7	-3.5	-1.8606	-0.072721	-0.20125	-0.34679	-2.6428	-2.5759	-2.8529	-2.9611	-1.6517
T71R	-3.2939	0	0	0.6408566722	0.5896787264	1071.13918225	11	0.0526315789	0.5391304348	0.0985204555	15	-1	0	1	5	-4	-0.7	-4.5	-1.2648	0.061783	-0.49046	-0.27277	-2.7387	-2.6201	-3	-3.1427	-0.27172
T71S	-1.8406	0	0	0.6408566722	0.5896787264	1071.13918225	11	0.0526315789	0.5391304348	0.0985204555	15	1	0	1	5	-1	-0.7	-0.8	-1.7784	-0.075706	-0.42725	-0.32468	-1.7697	-2.0093	-1.8793	-1.9093	-1.8405
T71V	-2.7014	0	0	0.6408566722	0.5896787264	1071.13918225	11	0.0526315789	0.5391304348	0.0985204555	15	0	0	1	5	3	-0.7	4.2	-2.6	-0.14354	-0.36774	0.0023788	-1.5377	-1.5301	-1.8566	-1.9163	-1.0576
T71W	-3.0471	0	0	0.6408566722	0.5896787264	1071.13918225	11	0.0526315789	0.5391304348	0.0985204555	15	-2	0	1	5	-5	-0.7	-0.9	-2.6203	-0.30881	-0.31907	-0.16138	-2.817	-2.554	-2.8521	-2.9811	-2.3124
T71Y	-2.8991	0	0	0.6408566722	0.5896787264	1071.13918225	11	0.0526315789	0.5391304348	0.0985204555	15	-2	0	1	5	-4	-0.7	-1.3	-0.39201	-0.39399	-0.4775	-0.33325	-2.799	-2.5407	-2.8571	-2.9614	-0.79604
F72A	-0.061251	0	0	0.410214168	0.4466948677	1055.45400801	0	0	0	0	15	-2	0	1	5	-1	2.8	1.8	-0.54941	0.067337	-2.2684	-1.2261	-2.0024	-2.6102	-1.351	-1.2088	-0.1364
F72C	-0.99265	0	0	0.410214168	0.4466948677	1055.45400801	0	0	0	0	15	-2	0	1	5	-1	2.8	2.5	-0.59411	-0.15657	-2.1607	-1.177	-1.9702	-2.5738	-1.37	-1.2425	-1.3396
F72D	-3.1554	0	0	0.410214168	0.4466948677	1055.45400801	0	0	0	0	15	-3	0	1	5	-5	2.8	-3.5	-0.24437	-0.0061728	-2.4372	-2.8626	-2.8659	-2.9229	-2.5535	-2.7455	-2.1875
F72E	-2.5124	0	0	0.410214168	0.4466948677	1055.45400801	0	0	0	0	15	-3	0	1	5	-4	2.8	-3.5	-0.40574	-0.0061728	-2.4373	-2.7592	-2.8192	-2.9243	-2.4694	-2.5903	-0.38131
F72G	-1.4417	0	0	0.410214168	0.4466948677	1055.45400801	0	0	0	0	15	-3	0	1	5	0	2.8	-0.4	-0.26441	0.012038	-1.1393	-0.86913	-2.2828	-2.9001	-1.6823	-1.528	-0.95814
F72H	-0.36135	0	0	0.410214168	0.4466948677	1055.45400801	0	0	0	0	15	-1	0	1	5	1	2.8	-3.2	-1.8321	-0.18563	-2.2534	-2.4961	-1.8842	-2.3976	-1.7897	-1.2588	-2.8173
F72I	-1.3744	0	0	0.410214168	0.4466948677	1055.45400801	0	0	0	0	15	0	0	1	5	3	2.8	4.5	-2.6536	-0.068075	-2.3265	-2.7492	-0.94122	-1.3329	-1.0271	-0.94552	-1.7542
F72K	-2.7916	0	0	0.410214168	0.4466948677	1055.45400801	0	0	0	0	15	-3	0	1	5	-3	2.8	-3.9	-2.7041	0.026461	-2.2788	-0.054334	-2.7799	-2.9225	-2.4611	-2.4968	-0.86459
F72L	-1.8656	0	0	0.410214168	0.4466948677	1055.45400801	0	0	0	0	15	0	0	1	5	-1	2.8	3.8	-0.82466	0.15334	-2.4414	-2.7019	-1.3421	-1.6345	-1.1655	-1.2218	-2.0948
F72M	0.011484	0	0	0.410214168	0.4466948677	1055.45400801	0	0	0	0	15	0	0	1	5	1	2.8	1.9	-1.7131	0.029046	-1.9883	-0.39503	-1.1897	-1.64	-1.0253	-0.84344	-1.9703
F72N	-1.7999	0	0	0.410214168	0.4466948677	1055.45400801	0	0	0	0	15	-3	0	1	5	-2	2.8	-3.5	-1.9516	0.037026	-1.914	-2.7592	-2.6777	-2.9244	-2.3045	-2.2485	-2.7111
F72P	-2.9651	0	0	0.410214168	0.4466948677	1055.45400801	0	0	0	0	15	-4	0	1	5	-3	2.8	-1.6	-0.010122	0.12686	-2.4372	-2.5237	-2.7228	-2.9961	-2.2311	-2.4357	-1.0649
F72Q	-2.2303	0	0	0.410214168	0.4466948677	1055.45400801	0	0	0	0	15	-3	0	1	5	-3	2.8	-3.5	-0.13535	-0.22166	-2.4859	-2.6552	-2.7523	-2.9252	-2.3875	-2.4302	-0.04246
F72R	-2.6917	0	0	0.410214168	0.4466948677	1055.45400801	0	0	0	0	15	-3	0	1	5	-2	2.8	-4.5	0.0052957	-0.0061728	-2.4127	-2.7672	-2.7378	-2.9124	-2.4894	-2.4103	-0.59932
F72S	-0.36473	0	0	0.410214168	0.4466948677	1055.45400801	0	0	0	0	15	-2	0	1	5	0	2.8	-0.8	-0.6944	0.29991	-2.4459	-2.1689	-2.101	-2.6924	-1.5467	-1.3016	-1.4746
F72T	-1.7186	0	0	0.410214168	0.4466948677	1055.45400801	0	0	0	0	15	-2	0	1	5	-1	2.8	-0.7	-1.0368	-0.013354	-2.3805	-1.8621	-2.193	-2.7159	-1.5742	-1.4076	-1.5677
F72V	-0.037759	0	0	0.410214168	0.4466948677	1055.45400801	0	0	0	0	15	-1	0	1	5	0	2.8	4.2	-0.82865	0.058353	-2.2818	-0.33055	-1.5222	-2.0291	-1.2817	-1.2084	-0.54317
F72W	-1.0126	0	0	0.410214168	0.4466948677	1055.45400801	0	0	0	0	15	1	0	1	5	0	2.8	-0.9	-0.071801	0.036406	-2.2133	-2.2858	-1.1791	-1.4318	-1.2798	-1.0945	-2.6989
F72Y	-2.6639	0	0	0.410214168	0.4466948677	1055.45400801	0	0	0	0	15	3	0	1	5	3	2.8	-1.3	-0.049759	-0.22006	-1.3555	-2.0457	-0.51493	-0.25443	-1.3265	-1.3265	-1.6048
K73A	-3.5759	0	0	0.9674903899	0.0761585715	996.144436742	0	0	0	0	15	-1	0	1	7	-3	-3.9	1.8	-0.077283	-1.5256	-2.4598	-0.12925	-2.9499	-3.2929	-3.0942	-3.2659	-2.2486
K73C	-3.203	0	0	0.9674903899	0.0761585715	996.144436742	0	0	0	0	15	-3	0	1	7	-6	-3.9	2.5	-0.14263	-1.4978	-2.11	-0.079058	-3.0853	-3.174	-3.1221	-3.0372	-0.042916
K73D	-3.2699	0	0	0.9674903899	0.0761585715	996.144436742	0	0	0	0	15	-1	0	1	7	-2	-3.9	-3.5	-0.32932	-2.9196	-2.8203	0.018581	-3.049	-3.634	-3.1977	-3.1942	-0.21239
K73E	-2.7905	0	0	0.9674903899	0.0761585715	996.144436742	0	0	0	0	15	1	0	1	7	-2	-3.9	-3.5	-0.34516	-2.6637	-2.8428	-0.12078	-2.768	-3.3796	-2.9029	-2.9884	-2.0962
K73F	-2.9164	0	0	0.9674903899	0.0761585715	996.144436742	0	0	0	0	15	-3	0	1	7	-6	-3.9	2.8	-1.7341	-0.8813	-2.2678	-0.19205	-3.0766	-3.155	-3.1057	-3.027	-0.4997
K73G	-3.3852	0	0	0.9674903899	0.0761585715	996.144436742	0	0	0	0	15	-2	0	1	7	-5	-3.9	-0.4	-2.0589	-2.7845	-2.6284	-0.068224	-3.1013	-3.4333	-3.2387	-3.2137	-1.8562
K73H	-3.2278	0	0	0.9674903899	0.0761585715	996.144436742	0	0	0	0	15	-1	0	1	7	-1	-3.9	-3.2	-2.1188	-2.6125	-2.5777	0.086993	-3.024	-3.6357	-3.1572	-3.1986	-1.0916
K73I	-2.773	0	0	0.9674903899	0.0761585715	996.144436742	0	0	0	0	15	-3	0	1	7	-3	-3.9	4.5	-0.06006	-0.17611	-1.854	-0.12835	-3.0297	-3.1073	-2.9783	-2.9608	-0.061827
K73L	-3.1236	0	0	0.9674903899	0.0761585715	996.144436742	0	0	0	0	15	-2	0	1	7	-4	-3.9	3.8	-0.14607	-2.4625	-2.8539	-0.12114	-2.9933	-3.1513	-3.019	-3.1249	-2.5069
K73M	-3.0164	0	0	0.9674903899	0.0761585715	996.144436742	0	0	0	0	15	-1	0	1	7	-1	-3.9	1.9	-0.099471	-0.26683	-1.5358	-0.086923	-2.9062	-3.2871	-3.0209	-3.1672	-0.58952
K73N	-2.8756	0	0	0.9674903899	0.0761585715	996.144436742	0	0	0	0	15	0	0	1	7	-4	-3.9	-3.5	-0.1892	-2.7264	-2.8428	-0.14851	-2.9439	-3.5309	-3.1042	-3.1064	-2.6681
K73P	-3.1228	0	0	0.9674903899	0.0761585715	996.144436742	0	0	0	0	15	-1	0	1	7	-5	-3.9	-1.6	-0.25468	-2.5675	-3.0586	-0.40862	-3.0298	-3.5012	-3.1978	-3.2532	-0.91006
K73Q	-3.0533	0	0	0.9674903899	0.0761585715	996.144436742	0	0	0	0	15	1	0	1	7	-1	-3.9	-3.5	-0.33801	-2.3797	-2.619	-0.12078	-2.7513	-3.3615	-2.8851	-2.9841	-3.0206
K73R	-3.1817	0	0	0.9674903899	0.0761585715	996.144436742	0	0	0	0	15	2	0	1	7	-1	-3.9	-4.5	-0.05867	-2.5414	-2.8861	-0.12348	-2.5582	-3.1507	-2.7052	-2.7597	-1.782
K73S	-3.7433	0	0	0.9674903899	0.0761585715	996.144436742	0	0	0	0	15	0	0	1	7	-2	-3.9	-0.8	-0.12765	-2.2	-2.6495	0.07171	-2.8375	-3.399	-3.0084	-3.2738	-1.4934
K73T	-3.0174	0	0	0.9674903899	0.0761585715	996.144436742	0	0	0	0	15	-1	0	1	7	-2	-3.9	-0.7	-0.19987	-1.7388	-2.6417	-0.047901	-2.9802	-3.4883	-3.1227	-3.2655	-2.1608
K73V	-3.2603	0	0	0.9674903899	0.0761585715	996.144436742	0	0	0	0	15	-2	0	1	7	-3	-3.9	4.2	-0.8887	-0.429	-1.8789	-0.13531	-2.9765	-3.1342	-2.9899	-3.0994	-0.19778
K73W	-2.9062	0	0	0.9674903899	0.0761585715	996.144436742	0	0	0	0	15	-3	0	1	7	-6	-3.9	-0.9	-0.58035	-2.2031	-2.8713	-0.45782	-3.1634	-3.3962	-3.3033	-3.1107	-1.8087
K73Y	-3.0623	0	0	0.9674903899	0.0761585715	996.144436742	0	0	0	0	15	-2	0	1	7	-2	-3.9	-1.3	-0.90209	-1.7969	-2.5538	-0.33602	-3.0912	-3.5581	-3.2017	-3.2094	-2.2611
V74A	-0.85642	0	0	0.4082372323	0.2777105759	1056.50863397	0	0	0	0	15	0	0	1	3	1	4.2	1.8	-1.3006	-0.086393	-0.27021	-1.8034	-1.3479	-1.3129	-1.3472	-1.1288	-1.2726
V74C	-1.4961	0	0	0.4082372323	0.2777105759	1056.50863397	0	0	0	0	15	-1	0	1	3	0	4.2	2.5	-1.3675	-0.33876	-0.31716	-2.2483	-1.7088	-1.8276	-1.6849	-1.5041	-0.10134
V74D	-2.7117	0	0	0.4082372323	0.2777105759	1056.50863397	0	0	0	0	15	-3	0	1	3	-4	4.2	-3.5	-0.39147	-0.13934	-0.89802	-2.4742	-2.7716	-2.9077	-2.7644	-2.7225	-0.76051
V74E	-1.7255	0	0	0.4082372323	0.2777105759	1056.50863397	0	0	0	0	15	-2	0	1	3	-4	4.2	-3.5	-0.61575	-0.054068	-0.55964	-2.4789	-2.6398	-2.7836	-2.514	-2.4455	-2.8785
V74F	-2.5835	0	0	0.4082372323	0.2777105759	1056.50863397	0	0	0	0	15	-1	0	1	3	1	4.2	2.8	-0.66769	-0.47	-0.32882	-2.7386	-1.6053	-1.7483	-1.6974	-1.5114	-0.66931
V74G	-2.5757	0	0	0.4082372323	0.2777105759	1056.50863397	0	0	0	0	15	-3	0	1	3	-2	4.2	-0.4	-0.57735	-1.0125	-0.71707	-2.644	-2.4987	-2.7588	-2.2974	-2.2052	-2.1121
V74H	-2.6923	0	0	0.4082372323	0.2777105759	1056.50863397	0	0	0	0	15	-3	0	1	3	-4	4.2	-3.2	-0.52909	-0.33257	-0.62485	-2.8301	-2.7534	-2.8952	-2.7256	-2.6854	-0.03192
V74I	-0.50786	0	0	0.4082372323	0.2777105759	1056.50863397	0	0	0	0	15	3	0	1	3	1	4.2	4.5	-0.558	-0.37073	-0.23305	-2.399	-0.27952	0.12302	-0.25351	-0.24008	-1.5671
V74K	-1.6455	0	0	0.4082372323	0.2777105759	1056.50863397	0	0	0	0	15	-2	0	1	3	-4	4.2	-3.9	-2.0977	-0.3499	-0.1795	-2.5386	-2.6642	-2.8019	-2.5858	-2.5107	-1.823
V74L	-1.9647	0	0	0.4082372323	0.2777105759	1056.50863397	0	0	0	0	15	1	0	1	3	2	4.2	3.8	-2.7101	-0.31038	-0.13251	-2.3936	-0.82439	-0.56239	-0.94721	-0.82029	-2.6071
V74M	-1.8925	0	0	0.4082372323	0.2777105759	1056.50863397	0	0	0	0	15	1	0	1	3	1	4.2	1.9	-2.6927	-0.060239	-0.76318	-2.3425	-0.99161	-0.75644	-1.0129	-0.84742	-0.11282
V74N	-2.6862	0	0	0.4082372323	0.2777105759	1056.50863397	0	0	0	0	15	-3	0	1	3	-4	4.2	-3.5	-0.69573	-0.55454	-0.70126	-1.986	-2.7716	-2.9077	-2.7644	-2.7225	-2.709
V74P	-0.027108	0	0	0.4082372323	0.2777105759	1056.50863397	0	0	0	0	15	-2	0	1	3	-2	4.2	-1.6	-1.4926	-1.1367	-0.55964	-2.2838	-2.4298	-2.6515	-2.1123	-1.948	-1.8781
V74Q	-2.5135	0	0	0.4082372323	0.2777105759	1056.50863397	0	0	0	0	15	-2	0	1	3	-2	4.2	-3.5	-1.6735	-0.17401	-0.37059	-2.4789	-2.5798	-2.7605	-2.4403	-2.2758	-0.74824
V74R	-2.9237	0	0	0.4082372323	0.2777105759	1056.50863397	0	0	0	0	15	-3	0	1	3	-4	4.2	-4.5	-0.35364	-0.59402	-0.48817	-2.596	-2.823	-2.9418	-2.8909	-2.8262	-2.6208
V74S	-1.4562	0	0	0.4082372323	0.2777105759	1056.50863397	0	0	0	0	15	-2	0	1	3	-2	4.2	-0.8	-0.38989	-0.55261	-0.57222	-1.1407	-2.3655	-2.5919	-2.0323	-1.8755	-1.8078
V74T	-0.31569	0	0	0.4082372323	0.2777105759	1056.50863397	0	0	0	0	15	0	0	1	3	0	4.2	-0.7	-0.14836	-0.26956	-0.14286	-2.0307	-1.5985	-1.6835	-1.4366	-1.1568	-0.2915
V74W	-2.0047	0	0	0.4082372323	0.2777105759	1056.50863397	0	0	0	0	15	-3	0	1	3	2	4.2	-0.9	-2.1205	-0.34539	-0.41309	-3.0227	-2.2547	-2.8003	-2.3689	-2.1343	0.13303
V74Y	-2.713	0	0	0.4082372323	0.2777105759	1056.50863397	0	0	0	0	15	-1	0	1	3	-1	4.2	-1.3	-2.2288	-0.63694	-0.63435	-2.9642	-2.0837	-2.2831	-1.797	-1.5829	-0.99486
L75A	-0.064116	0	0	0.3040087864	0.1963192932	1062.68113617	0	0	0	0	16	-1	0	1	1	0	3.8	1.8	-2.4608	-1.518	-1.883	-1.3527	-1.5344	-1.1889	-1.1613	-1.1835	-1.7001
L75C	-0.72425	0	0	0.3040087864	0.1963192932	1062.68113617	0	0	0	0	16	-1	0	1	1	0	3.8	2.5	-1.7571	-1.4107	-1.8423	-1.6022	-1.4852	-1.1361	-1.1315	-1.1702	-0.61946
L75D	-2.9948	0	0	0.3040087864	0.1963192932	1062.68113617	0	0	0	0	16	-4	0	1	1	-4	3.8	-3.5	-2.4835	-2.6559	-2.4916	-3.1238	-2.7256	-2.7476	-2.8367	-2.8046	-2.575
L75E	-2.9475	0	0	0.3040087864	0.1963192932	1062.68113617	0	0	0	0	16	-3	0	1	1	-4	3.8	-3.5	-2.5002	-2.4968	-2.3895	-3.0413	-2.6317	-2.6486	-2.6428	-2.6794	-1.9731
L75F	-0.44822	0	0	0.3040087864	0.1963192932	1062.68113617	0	0	0	0	16	0	0	1	1	2	3.8	2.8	-0.26006	-0.86271	-1.3457	-1.1813	-0.9287	-0.49672	-0.64266	-0.63083	-0.54909
L75G	-1.4639	0	0	0.3040087864	0.1963192932	1062.68113617	0	0	0	0	16	-4	0	1	1	-2	3.8	-0.4	-0.25636	-2.6239	-2.5843	-2.7612	-2.4859	-2.3839	-2.4394	-2.2077	-1.5011
L75H	-1.5737	0	0	0.3040087864	0.1963192932	1062.68113617	0	0	0	0	16	-3	0	1	1	2	3.8	-3.2	-0.3039	-2.3939	-2.3256	-2.6432	-2.3647	-2.3998	-2.3989	-2.085	-0.74385
L75I	0.028685	0	0	0.3040087864	0.1963192932	1062.68113617	0	0	0	0	16	2	0	1	1	0	3.8	4.5	-0.14886	-0.16703	-0.27392	-0.66544	-0.24903	0.2144	0.06601	0.0086814	-1.3349
L75K	-2.9438	0	0	0.3040087864	0.1963192932	1062.68113617	0	0	0	0	16	-2	0	1	1	-2	3.8	-3.9	-0.16689	-2.3239	-2.2469	-3.0041	-2.4297	-2.4144	-2.3695	-2.3502	-0.0085739
L75M	-0.10406	0	0	0.3040087864	0.1963192932	1062.68113617	0	0	0	0	16	2	0	1	1	1	3.8	1.9	-1.086	-0.31941	-0.57202	-0.71206	-0.31624	0.26592	-0.016555	-0.015568	-0.85436
L75N	-2.2743	0	0	0.3040087864	0.1963192932	1062.68113617	0	0	0	0	16	-3	0	1	1	-4	3.8	-3.5	-0.98457	-2.4968	-2.3895	-3.0413	-2.6317	-2.6486	-2.6428	-2.6794	-1.3477
L75P	-0.13478	0	0	0.3040087864	0.1963192932	1062.68113617	0	0	0	0	16	-3	0	1	1	4	3.8	-1.6	-0.78414	-2.4237	-2.3983	-2.9567	-2.1418	-2.1612	-2.2105	-1.9432	-0.21267
L75Q	-1.5095	0	0	0.3040087864	0.1963192932	1062.68113617	0	0	0	0	16	-2	0	1	1	-1	3.8	-3.5	-0.13556	-2.3028	-2.2467	-2.3569	-2.3624	-2.3105	-2.239	-2.1649	-1.9436
L75R	-2.5804	0	0	0.3040087864	0.1963192932	1062.68113617	0	0	0	0	16	-2	0	1	1	-2	3.8	-4.5	-0.14316	-2.3662	-2.2439	-2.8258	-2.4611	-2.4883	-2.4625	-2.419	-1.1052
L75S	-0.98645	0	0	0.3040087864	0.1963192932	1062.68113617	0	0	0	0	16	-2	0	1	1	-2	3.8	-0.8	-0.13271	-2.1862	-2.2916	-2.5081	-2.1821	-1.9986	-1.8468	-1.8595	-0.403
L75T	-0.7553	0	0	0.3040087864	0.1963192932	1062.68113617	0	0	0	0	16	-1	0	1	1	-2	3.8	-0.7	-0.77448	-1.7537	-1.9943	-2.3175	-1.8644	-1.6029	-1.4784	-1.5278	-2.1846
L75V	-0.036333	0	0	0.3040087864	0.1963192932	1062.68113617	0	0	0	0	16	1	0	1	1	0	3.8	4.2	-1.3362	-0.4031	-0.73511	-0.71318	-0.58977	-0.12893	-0.26459	-0.31685	-2.2368
L75W	-2.3221	0	0	0.3040087864	0.1963192932	1062.68113617	0	0	0	0	16	-2	0	1	1	2	3.8	-0.9	-1.41	-2.0921	-2.2485	-2.147	-1.9694	-1.8331	-1.8615	-1.7277	-0.97013
L75Y	-1.7879	0	0	0.3040087864	0.1963192932	1062.68113617	0	0	0	0	16	-1	0	1	1	0	3.8	-1.3	-1.4209	-1.7934	-1.9789	-1.4432	-1.827	-1.5669	-1.5437	-1.5026	-0.19078
L76A	-1.315	0	0	0.3722130697	0.2286231836	1020.09620967	0	0	0	0	13	-1	0	1	1	0	3.8	1.8	-1.4687	-0.56434	-1.9359	-0.17798	-1.5379	-1.4743	-1.5891	-1.9829	-2.2739
L76C	-2.2209	0	0	0.3722130697	0.2286231836	1020.09620967	0	0	0	0	13	-1	0	1	1	1	3.8	2.5	-0.13799	-1.4009	-2.0428	-0.47388	-1.4238	-1.3854	-1.531	-1.9773	-0.72592
L76D	-2.7357	0	0	0.3722130697	0.2286231836	1020.09620967	0	0	0	0	13	-4	0	1	1	-1	3.8	-3.5	-0.36693	-0.12867	-2.3194	-0.22107	-2.6566	-2.7033	-3.0025	-3.0232	-2.5259
L76E	-2.6361	0	0	0.3722130697	0.2286231836	1020.09620967	0	0	0	0	13	-3	0	1	1	-1	3.8	-3.5	-0.19774	-0.32291	-2.0506	-0.66046	-2.52	-2.5855	-2.8237	-2.9481	-0.15918
L76F	-3.1124	0	0	0.3722130697	0.2286231836	1020.09620967	0	0	0	0	13	0	0	1	1	0	3.8	2.8	-0.25473	-1.5116	-2.2047	-0.14698	-1.1004	-0.90581	-1.1016	-1.6032	-0.45932
L76G	-2.3863	0	0	0.3722130697	0.2286231836	1020.09620967	0	0	0	0	13	-4	0	1	1	-2	3.8	-0.4	-0.33038	-0.27508	-2.2416	-0.48853	-2.555	-2.5634	-2.8101	-2.8494	0.23239
L76H	-3.4873	0	0	0.3722130697	0.2286231836	1020.09620967	0	0	0	0	13	-3	0	1	1	0	3.8	-3.2	-0.38772	-2.0783	-1.9363	-0.46517	-2.4501	-2.5374	-2.7117	-2.8575	-0.94203
L76I	-1.4736	0	0	0.3722130697	0.2286231836	1020.09620967	0	0	0	0	13	2	0	1	1	3	3.8	4.5	-1.66	-0.26018	-2.1689	-0.20895	-0.17325	-0.0072688	-0.24903	-0.68799	-0.081888
L76K	-3.1061	0	0	0.3722130697	0.2286231836	1020.09620967	0	0	0	0	13	-2	0	1	1	-3	3.8	-3.9	-2.3218	-2.0404	-1.6453	-0.4676	-2.4239	-2.492	-2.7751	-2.9955	-2.1213
L76M	-0.42843	0	0	0.3722130697	0.2286231836	1020.09620967	0	0	0	0	13	2	0	1	1	1	3.8	1.9	-2.3791	-1.324	-2.116	-0.40692	-0.33617	-0.021094	-0.31428	-0.57263	-0.10858
L76N	-2.8724	0	0	0.3722130697	0.2286231836	1020.09620967	0	0	0	0	13	-3	0	1	1	-1	3.8	-3.5	-1.6504	-0.0066284	-1.8279	-0.47388	-2.52	-2.5855	-2.8237	-2.9481	-0.73246
L76P	-2.8723	0	0	0.3722130697	0.2286231836	1020.09620967	0	0	0	0	13	-3	0	1	1	-1	3.8	-1.6	-2.4722	-0.64233	-2.0506	-0.29477	-2.4198	-2.4778	-2.6505	-2.8495	-2.7465
L76Q	-3.2429	0	0	0.3722130697	0.2286231836	1020.09620967	0	0	0	0	13	-2	0	1	1	-1	3.8	-3.5	-2.5451	-0.32291	-2.2442	-0.22107	-2.3061	-2.366	-2.5871	-2.7604	-1.6264
L76R	-3.1263	0	0	0.3722130697	0.2286231836	1020.09620967	0	0	0	0	13	-2	0	1	1	-3	3.8	-4.5	-1.4865	-0.18184	-1.8522	-0.19475	-2.4496	-2.5301	-2.8289	-3.0315	0.043997
L76S	-2.5996	0	0	0.3722130697	0.2286231836	1020.09620967	0	0	0	0	13	-2	0	1	1	-1	3.8	-0.8	-1.4862	-0.32802	-2.0609	0.068852	-2.1178	-2.1596	-2.2352	-2.5006	-0.12269
L76T	-1.513	0	0	0.3722130697	0.2286231836	1020.09620967	0	0	0	0	13	-1	0	1	1	0	3.8	-0.7	-1.5427	-0.76725	-2.055	-0.10987	-1.6741	-1.7002	-1.764	-2.0274	0.11393
L76V	-0.23273	0	0	0.3722130697	0.2286231836	1020.09620967	0	0	0	0	13	1	0	1	1	1	3.8	4.2	-0.12027	-1.84	-2.1734	-0.24754	-0.61571	-0.39378	-0.64951	-1.042	-2.3573
L76W	-2.9034	0	0	0.3722130697	0.2286231836	1020.09620967	0	0	0	0	13	-2	0	1	1	2	3.8	-0.9	-0.30397	-0.56103	-2.4361	-0.98645	-1.8814	-2.0413	-2.0703	-2.3237	-0.11546
L76Y	-2.9354	0	0	0.3722130697	0.2286231836	1020.09620967	0	0	0	0	13	-1	0	1	1	0	3.8	-1.3	-0.14317	-0.95066	-2.1591	-0.55349	-1.7151	-1.7604	-1.8527	-2.1054	-1.8214
C77A	-0.12497	0	0	0.3985722131	0.1775491016	1129.49139176	0	0	0	0	14	0	0	1	3	0	2.5	1.8	-0.94339	-0.99321	-0.5633	-1.2679	-1.1539	-0.86913	-0.95457	-0.72664	-2.6652
C77D	-2.6211	0	0	0.3985722131	0.1775491016	1129.49139176	0	0	0	0	14	-3	0	1	3	0	2.5	-3.5	-1.0247	-2.7888	-1.0725	-2.326	-2.5039	-2.4855	-2.5784	-2.6712	-0.29023
C77E	-2.6579	0	0	0.3985722131	0.1775491016	1129.49139176	0	0	0	0	14	-4	0	1	3	-2	2.5	-3.5	-1.0127	-2.4684	-2.5608	-1.9413	-2.7245	-2.5882	-2.8956	-3.0443	-0.11743
C77F	-2.8396	0	0	0.3985722131	0.1775491016	1129.49139176	0	0	0	0	14	-2	0	1	3	1	2.5	2.8	-1.7426	-2.1757	-2.1895	-2.03	-1.6972	-1.6973	-1.6399	-1.5301	-2.2388
C77G	-1.0533	0	0	0.3985722131	0.1775491016	1129.49139176	0	0	0	0	14	-3	0	1	3	0	2.5	-0.4	-1.7897	-1.5332	-0.89558	-1.1726	-2.2931	-2.2819	-2.0734	-2.1342	-1.4347
C77H	-3.2951	0	0	0.3985722131	0.1775491016	1129.49139176	0	0	0	0	14	-3	0	1	3	-2	2.5	-3.2	-1.2346	-2.6488	-2.2367	-2.4054	-2.6153	-2.4778	-2.6746	-2.8772	0.084226
C77I	-0.95544	0	0	0.3985722131	0.1775491016	1129.49139176	0	0	0	0	14	-1	0	1	3	0	2.5	4.5	-1.2336	-1.6476	-2.376	-1.6444	-1.3913	-1.1797	-1.3482	-1.0996	-0.32443
C77K	-3.1475	0	0	0.3985722131	0.1775491016	1129.49139176	0	0	0	0	14	-3	0	1	3	-2	2.5	-3.9	-1.2602	-2.5014	0.0047546	-1.9558	-2.6456	-2.5168	-2.7731	-2.9588	-1.0508
C77L	-1.8691	0	0	0.3985722131	0.1775491016	1129.49139176	0	0	0	0	14	-1	0	1	3	0	2.5	3.8	-0.065276	-1.7067	-1.7723	-1.6169	-1.4211	-1.2137	-1.3322	-1.1251	-0.77082
C77M	-1.6555	0	0	0.3985722131	0.1775491016	1129.49139176	0	0	0	0	14	-1	0	1	3	2	2.5	1.9	-0.08419	-1.6072	-0.19994	-1.715	-1.324	-1.2752	-1.2396	-1.0852	-0.30584
C77N	-3.2336	0	0	0.3985722131	0.1775491016	1129.49139176	0	0	0	0	14	-3	0	1	3	1	2.5	-3.5	-0.34386	-2.7888	-2.2826	-2.326	-2.4129	-2.4764	-2.518	-2.572	-1.0833
C77P	-2.9637	0	0	0.3985722131	0.1775491016	1129.49139176	0	0	0	0	14	-3	0	1	3	-3	2.5	-1.6	-0.3717	-2.2262	-2.0161	-1.8412	-2.5588	-2.3687	-2.5073	-2.7228	-0.45504
C77Q	-3.068	0	0	0.3985722131	0.1775491016	1129.49139176	0	0	0	0	14	-3	0	1	3	1	2.5	-3.5	-0.2859	-2.4684	-1.812	-1.9413	-2.4129	-2.4764	-2.518	-2.572	-0.74458
C77R	-2.9101	0	0	0.3985722131	0.1775491016	1129.49139176	0	0	0	0	14	-3	0	1	3	-2	2.5	-4.5	-2.4151	-2.536	-1.8224	-1.9692	-2.663	-2.5448	-2.85	-3.0086	-0.26549
C77S	-1.6181	0	0	0.3985722131	0.1775491016	1129.49139176	0	0	0	0	14	-1	0	1	3	0	2.5	-0.8	-2.5502	-1.1197	-1.3824	-0.73961	-1.7458	-1.6587	-1.5398	-1.5043	-0.59706
C77T	-1.1714	0	0	0.3985722131	0.1775491016	1129.49139176	0	0	0	0	14	-1	0	1	3	0	2.5	-0.7	-2.5942	-1.5342	-0.93877	-1.2307	-1.7364	-1.6473	-1.5264	-1.4834	-0.34863
C77V	-0.26226	0	0	0.3985722131	0.1775491016	1129.49139176	0	0	0	0	14	-1	0	1	3	0	2.5	4.2	-0.84001	-1.2304	-0.084228	-1.2669	-1.4059	-1.193	-1.3404	-1.1061	-1.9394
C77W	-2.4127	0	0	0.3985722131	0.1775491016	1129.49139176	0	0	0	0	14	-2	0	1	3	-2	2.5	-0.9	-0.99493	-2.7042	-2.0898	-2.611	-2.2576	-2.095	-1.9939	-2.1573	-0.11103
C77Y	-2.9821	0	0	0.3985722131	0.1775491016	1129.49139176	0	0	0	0	14	-2	0	1	3	1	2.5	-1.3	-1.8001	-2.5583	-1.18	-2.3245	-2.0369	-2.0713	-1.8875	-1.9835	-0.16332
G78A	-0.0064244	0	0	0.3188358045	0.1879165857	1159.98947416	0	0	0	0	12	0	0	1	-1	0	-0.4	1.8	-1.4102	-1.7627	-0.049827	-0.025908	-0.77197	-0.63464	-0.79807	-0.61972	-0.1117
G78C	-1.1156	0	0	0.3188358045	0.1879165857	1159.98947416	0	0	0	0	12	-3	0	1	-1	2	-0.4	2.5	-2.0808	-1.7336	-0.084045	-0.41299	-1.8798	-1.7665	-1.793	-1.6467	-1.5166
G78D	-2.3423	0	0	0.3188358045	0.1879165857	1159.98947416	0	0	0	0	12	-1	0	1	-1	0	-0.4	-3.5	-2.3594	-2.495	-0.054143	0.059609	-1.6	-1.9182	-2.0686	-2.1184	-0.36538
G78E	-3.0538	0	0	0.3188358045	0.1879165857	1159.98947416	0	0	0	0	12	-2	0	1	-1	0	-0.4	-3.5	-1.798	-2.5409	-0.1864	-0.15853	-2.0084	-2.3227	-2.4756	-2.5333	-2.6168
G78F	-1.7898	0	0	0.3188358045	0.1879165857	1159.98947416	0	0	0	0	12	-3	0	1	-1	1	-0.4	2.8	-1.841	-1.2668	-0.07757	-0.10108	-1.924	-1.8218	-1.8447	-1.7272	-0.69004
G78H	-3.4837	0	0	0.3188358045	0.1879165857	1159.98947416	0	0	0	0	12	-2	0	1	-1	2	-0.4	-3.2	-1.8934	-2.7408	-0.088983	0.054854	-1.9288	-2.0397	-2.2112	-2.177	-0.94719
G78I	-1.8141	0	0	0.3188358045	0.1879165857	1159.98947416	0	0	0	0	12	-4	0	1	-1	0	-0.4	4.5	-2.2625	-2.6034	-0.10058	-0.17239	-2.1846	-2.0897	-2.1077	-1.8919	-0.58713
G78K	-3.3535	0	0	0.3188358045	0.1879165857	1159.98947416	0	0	0	0	12	-2	0	1	-1	-2	-0.4	-3.9	-2.1768	-2.775	-0.046291	0.02612	-2.0621	-2.6045	-2.7191	-2.9083	-2.7682
G78L	-1.6856	0	0	0.3188358045	0.1879165857	1159.98947416	0	0	0	0	12	-4	0	1	-1	-1	-0.4	3.8	-2.5564	-0.36915	-0.10326	-0.1066	-2.2572	-2.1526	-2.1999	-1.9905	-1.2264
G78M	-1.7994	0	0	0.3188358045	0.1879165857	1159.98947416	0	0	0	0	12	-3	0	1	-1	1	-0.4	1.9	-2.84	-0.94608	-0.11887	-0.080152	-1.9654	-1.8691	-1.8912	-1.8027	-0.18478
G78N	-3.3637	0	0	0.3188358045	0.1879165857	1159.98947416	0	0	0	0	12	0	0	1	-1	0	-0.4	-3.5	-2.7777	-2.6185	-0.11052	-0.039864	-1.1451	-1.424	-1.5846	-1.5673	-0.32922
G78P	-3.2368	0	0	0.3188358045	0.1879165857	1159.98947416	0	0	0	0	12	-2	0	1	-1	-3	-0.4	-1.6	-1.0914	-2.4887	-0.082271	-0.072446	-1.972	-2.3259	-2.4156	-2.7188	-0.29103
G78Q	-3.3547	0	0	0.3188358045	0.1879165857	1159.98947416	0	0	0	0	12	-2	0	1	-1	0	-0.4	-3.5	-2.1816	-2.6968	-0.083142	0.059609	-2.0084	-2.3227	-2.4756	-2.5333	-2.7191
G78R	-3.2504	0	0	0.3188358045	0.1879165857	1159.98947416	0	0	0	0	12	-2	0	1	-1	0	-0.4	-4.5	-1.7906	-3.0743	-0.06559	-0.051389	-2.0539	-2.456	-2.5859	-2.5844	-2.0147
G78S	-0.032136	0	0	0.3188358045	0.1879165857	1159.98947416	0	0	0	0	12	0	0	1	-1	0	-0.4	-0.8	-1.6875	-2.2352	-0.01223	-0.055885	-0.93822	-0.93994	-1.0921	-1.0083	-1.6738
G78T	-1.522	0	0	0.3188358045	0.1879165857	1159.98947416	0	0	0	0	12	-2	0	1	-1	0	-0.4	-0.7	-2.738	-1.8493	-0.070569	-0.045613	-1.8413	-1.8758	-1.9268	-2.0227	-2.2699
G78V	-1.8872	0	0	0.3188358045	0.1879165857	1159.98947416	0	0	0	0	12	-3	0	1	-1	0	-0.4	4.2	-2.5081	-0.19377	-0.015525	-0.059665	-1.9224	-1.8413	-1.851	-1.7419	-2.5189
G78W	-1.716	0	0	0.3188358045	0.1879165857	1159.98947416	0	0	0	0	12	-2	0	1	-1	3	-0.4	-0.9	-0.91491	-2.277	-0.2043	-0.27867	-1.6985	-1.5992	-1.7277	-1.6709	0.14186
G78Y	-1.7525	0	0	0.3188358045	0.1879165857	1159.98947416	0	0	0	0	12	-3	0	1	-1	1	-0.4	-1.3	-0.98822	-1.8419	-0.14332	-0.092836	-2.1598	-2.202	-2.2309	-2.2547	-2.6739
A79C	0.031666	0	0	0.5432180121	0.3356558729	1133.94852845	0	0	0	0	11	0	0	1	-1	2	1.8	2.5	-0.74637	-0.0051894	-1.5403	-0.20367	-1.0697	-1.1936	-0.78846	-0.14563	-2.4072
A79D	-1.2347	0	0	0.5432180121	0.3356558729	1133.94852845	0	0	0	0	11	-2	0	1	-1	0	1.8	-3.5	-1.2896	-2.5462	-2.4751	-0.27533	-2.0825	-2.2642	-2.1206	-1.3026	-0.37361
A79E	-1.1058	0	0	0.5432180121	0.3356558729	1133.94852845	0	0	0	0	11	-1	0	1	-1	0	1.8	-3.5	-0.99877	-2.1354	-2.5116	-0.84684	-1.6607	-1.9715	-1.6974	-1.018	-2.6941
A79F	-0.047762	0	0	0.5432180121	0.3356558729	1133.94852845	0	0	0	0	11	-2	0	1	-1	1	1.8	2.8	-0.11456	-0.3484	-2.842	-0.54566	-1.9949	-2.2674	-1.7804	-1.1204	-2.2025
A79G	-1.1523	0	0	0.5432180121	0.3356558729	1133.94852845	0	0	0	0	11	0	0	1	-1	-1	1.8	-0.4	0.01137	-1.2142	-2.6046	-0.29283	-1.1741	-1.4267	-0.94458	-0.53192	-0.35527
A79H	-0.045084	0	0	0.5432180121	0.3356558729	1133.94852845	0	0	0	0	11	-2	0	1	-1	2	1.8	-3.2	-0.032391	-1.9937	-2.6551	-0.39156	-2.0004	-2.142	-1.9781	-1.0936	-1.7492
A79I	-0.44771	0	0	0.5432180121	0.3356558729	1133.94852845	0	0	0	0	11	-1	0	1	-1	0	1.8	4.5	-0.41679	-0.090761	-2.5548	-0.1132	-1.6076	-1.837	-1.3216	-0.84045	-1.7208
A79K	-0.10162	0	0	0.5432180121	0.3356558729	1133.94852845	0	0	0	0	11	-1	0	1	-1	0	1.8	-3.9	-0.30954	-2.2126	-2.8502	-0.30826	-1.6694	-1.983	-1.734	-1.0243	-1.8752
A79L	-0.052055	0	0	0.5432180121	0.3356558729	1133.94852845	0	0	0	0	11	-1	0	1	-1	-1	1.8	3.8	-0.33878	-0.044027	-2.8167	-0.12561	-1.6578	-1.8564	-1.3161	-0.87036	-2.3007
A79M	0.0036732	0	0	0.5432180121	0.3356558729	1133.94852845	0	0	0	0	11	-1	0	1	-1	1	1.8	1.9	-1.1654	-0.12627	-2.6529	-0.25339	-1.562	-1.7773	-1.2444	-0.66263	-1.8535
A79N	-0.10236	0	0	0.5432180121	0.3356558729	1133.94852845	0	0	0	0	11	-2	0	1	-1	0	1.8	-3.5	-1.6234	-2.5462	-2.0865	-0.1081	-2.0825	-2.2642	-2.1206	-1.3026	-1.868
A79P	-2.5265	0	0	0.5432180121	0.3356558729	1133.94852845	0	0	0	0	11	-1	0	1	-1	-3	1.8	-1.6	-1.3487	-2.2182	-2.8064	-0.25603	-1.7309	-2.0696	-1.7802	-1.482	-2.2473
A79Q	-0.053636	0	0	0.5432180121	0.3356558729	1133.94852845	0	0	0	0	11	-1	0	1	-1	0	1.8	-3.5	-0.66845	-2.0252	-2.842	-0.55332	-1.6607	-1.9715	-1.6974	-1.018	-2.1961
A79R	-0.38861	0	0	0.5432180121	0.3356558729	1133.94852845	0	0	0	0	11	-1	0	1	-1	0	1.8	-4.5	-1.717	-1.981	-2.7719	-0.16406	-1.6869	-1.9967	-1.7935	-1.0522	-0.75655
A79S	-0.10635	0	0	0.5432180121	0.3356558729	1133.94852845	0	0	0	0	11	1	0	1	-1	0	1.8	-0.8	-1.3171	-0.61451	-1.9901	-0.45366	-0.72521	-0.89798	-0.47972	-0.015523	-1.3503
A79T	-0.23398	0	0	0.5432180121	0.3356558729	1133.94852845	0	0	0	0	11	0	0	1	-1	0	1.8	-0.7	-1.5861	-0.79113	-2.6041	-0.31496	-1.1462	-1.3928	-0.92784	-0.46299	-2.1364
A79V	-0.046065	0	0	0.5432180121	0.3356558729	1133.94852845	0	0	0	0	11	0	0	1	-1	0	1.8	4.2	-1.8672	0.18426	-2.4557	-0.33808	-1.1486	-1.2807	-0.84833	-0.35767	-0.18702
A79W	-1.6479	0	0	0.5432180121	0.3356558729	1133.94852845	0	0	0	0	11	-3	0	1	-1	3	1.8	-0.9	-1.9031	-1.3804	-2.5061	-0.43281	-2.2298	-2.4352	-2.1613	-1.4559	-1.668
A79Y	-0.015251	0	0	0.5432180121	0.3356558729	1133.94852845	0	0	0	0	11	-2	0	1	-1	1	1.8	-1.3	-0.99294	-0.85745	-2.8917	-0.17204	-2.0294	-2.2086	-1.9567	-1.2842	-0.76527
V80A	-1.6562	0	0	0.5388248215	0.3367484249	1126.40230173	0	0	0	0	15	0	0	1	0	0	4.2	1.8	-2.2083	-0.20395	-0.84853	-0.5004	-1.4002	-1.2844	-1.395	-1.4285	0.10482
V80C	-1.6832	0	0	0.5388248215	0.3367484249	1126.40230173	0	0	0	0	15	-1	0	1	0	3	4.2	2.5	-1.7667	-0.33163	-1.6264	-1.6542	-1.652	-1.7111	-1.9105	-1.965	-0.18215
V80D	-2.7877	0	0	0.5388248215	0.3367484249	1126.40230173	0	0	0	0	15	-3	0	1	0	-3	4.2	-3.5	-2.0384	-0.53916	-0.59778	-1.7899	-2.6088	-2.7877	-2.8572	-2.9109	-0.070687
V80E	-2.6983	0	0	0.5388248215	0.3367484249	1126.40230173	0	0	0	0	15	-2	0	1	0	0	4.2	-3.5	-2.6232	-0.53916	-0.4988	-1.5918	-2.3844	-2.5399	-2.5989	-2.6078	-0.19413
V80F	-2.1806	0	0	0.5388248215	0.3367484249	1126.40230173	0	0	0	0	15	-1	0	1	0	1	4.2	2.8	-2.6444	-0.55344	-2.0861	-2.1514	-1.7354	-1.7444	-1.908	-1.9979	-2.1223
V80G	-3.1858	0	0	0.5388248215	0.3367484249	1126.40230173	0	0	0	0	15	-3	0	1	0	0	4.2	-0.4	-1.1083	-0.38831	-1.169	-1.0822	-2.4745	-2.6748	-2.6953	-2.8107	-2.8362
V80H	-2.543	0	0	0.5388248215	0.3367484249	1126.40230173	0	0	0	0	15	-3	0	1	0	2	4.2	-3.2	-2.3695	-0.48706	-1.0613	-1.931	-2.5286	-2.709	-2.7416	-2.7325	-0.030272
V80I	0.00016968	0	0	0.5388248215	0.3367484249	1126.40230173	0	0	0	0	15	3	0	1	0	0	4.2	4.5	-2.3511	-0.37782	-1.6458	-2.1143	-0.28157	0.23714	0.0009708	0.034671	-1.9318
V80K	-2.5912	0	0	0.5388248215	0.3367484249	1126.40230173	0	0	0	0	15	-2	0	1	0	-2	4.2	-3.9	-2.5961	-0.56935	-0.45018	-1.8307	-2.4238	-2.6139	-2.6771	-2.6909	-0.082444
V80L	-0.3445	0	0	0.5388248215	0.3367484249	1126.40230173	0	0	0	0	15	1	0	1	0	0	4.2	3.8	-2.5879	-0.3374	-1.5712	-2.2278	-0.9448	-0.59795	-0.80729	-0.82725	-2.613
V80M	-0.58285	0	0	0.5388248215	0.3367484249	1126.40230173	0	0	0	0	15	1	0	1	0	2	4.2	1.9	-2.3406	-0.19199	-1.139	-1.6516	-0.91258	-0.6496	-0.8889	-0.83206	-0.43499
V80N	-2.7535	0	0	0.5388248215	0.3367484249	1126.40230173	0	0	0	0	15	-3	0	1	0	-2	4.2	-3.5	-2.2682	-0.5918	-0.79369	-1.1031	-2.6153	-2.7711	-2.8362	-2.8682	-1.6819
V80P	-3.1621	0	0	0.5388248215	0.3367484249	1126.40230173	0	0	0	0	15	-2	0	1	0	1	4.2	-1.6	-1.5273	-0.53916	-0.4988	-2.1783	-2.2751	-2.4427	-2.5098	-2.5955	-2.5388
V80Q	-2.5235	0	0	0.5388248215	0.3367484249	1126.40230173	0	0	0	0	15	-2	0	1	0	-2	4.2	-3.5	-2.6083	-0.67972	-0.66233	-1.4117	-2.4045	-2.5938	-2.6379	-2.6601	-1.5999
V80R	-3.1025	0	0	0.5388248215	0.3367484249	1126.40230173	0	0	0	0	15	-3	0	1	0	-3	4.2	-4.5	-2.5685	-0.38092	-0.77635	-2.0109	-2.6546	-2.8234	-2.938	-2.9759	-0.35948
V80S	-2.7418	0	0	0.5388248215	0.3367484249	1126.40230173	0	0	0	0	15	-2	0	1	0	0	4.2	-0.8	-1.803	-0.32992	-0.8213	-0.53276	-2.2543	-2.4186	-2.4306	-2.5445	-1.1433
V80T	-1.1334	0	0	0.5388248215	0.3367484249	1126.40230173	0	0	0	0	15	0	0	1	0	0	4.2	-0.7	-2.2447	-0.26613	-1.2405	-2.0567	-1.5126	-1.5469	-1.583	-1.5552	-1.513
V80W	-3.0181	0	0	0.5388248215	0.3367484249	1126.40230173	0	0	0	0	15	-3	0	1	0	4	4.2	-0.9	-1.9488	-0.86649	-2.0891	-2.5113	-2.3479	-2.6701	-2.721	-2.8258	-0.50371
V80Y	-3.0241	0	0	0.5388248215	0.3367484249	1126.40230173	0	0	0	0	15	-1	0	1	0	2	4.2	-1.3	-0.74323	-0.53758	-1.6242	-2.1594	-1.8928	-2.0181	-2.1764	-2.1968	-2.4224
L81A	-2.1796	0	0	0.597693575	0.4487554897	1081.09233899	1	0	0.4920634921	0.0105422267	15	-1	0	1	-1	-1	3.8	1.8	-0.8985	0.067459	-0.05668	-0.017643	-2.0206	-1.7187	-2.2628	-2.3588	-2.2047
L81C	-2.2677	0	0	0.597693575	0.4487554897	1081.09233899	1	0	0.4920634921	0.0105422267	15	-1	0	1	-1	2	3.8	2.5	-0.93624	-0.14355	-0.057851	-0.21985	-1.9297	-1.4098	-2.2407	-2.3546	-3.0113
L81D	-3.0609	0	0	0.597693575	0.4487554897	1081.09233899	1	0	0.4920634921	0.0105422267	15	-4	0	1	-1	0	3.8	-3.5	-0.1211	-0.055222	0.11638	-0.34187	-2.8269	-3.0325	-2.9149	-2.9579	-0.44732
L81E	-3.129	0	0	0.597693575	0.4487554897	1081.09233899	1	0	0.4920634921	0.0105422267	15	-3	0	1	-1	0	3.8	-3.5	-0.040088	-0.19027	-0.052607	-0.069283	-2.7085	-2.8496	-2.7799	-2.8264	-0.19989
L81F	-1.868	0	0	0.597693575	0.4487554897	1081.09233899	1	0	0.4920634921	0.0105422267	15	0	0	1	-1	0	3.8	2.8	-0.057577	-0.35781	-0.069771	-0.10736	-1.5249	-1.015	-1.9097	-1.9618	-1.9986
L81G	-2.9572	0	0	0.597693575	0.4487554897	1081.09233899	1	0	0.4920634921	0.0105422267	15	-4	0	1	-1	-1	3.8	-0.4	-0.17526	-0.12107	-0.0072599	-0.2581	-2.8181	-2.9647	-2.9173	-3.0411	-0.032623
L81H	-2.3377	0	0	0.597693575	0.4487554897	1081.09233899	1	0	0.4920634921	0.0105422267	15	-3	0	1	-1	2	3.8	-3.2	-0.45565	-0.059695	-0.051882	-0.25362	-2.6791	-2.7062	-2.7111	-2.7615	0.079465
L81I	-1.9923	0	0	0.597693575	0.4487554897	1081.09233899	1	0	0.4920634921	0.0105422267	15	2	0	1	-1	0	3.8	4.5	-0.27162	-0.15659	-0.094983	-0.092896	-0.65808	-0.042924	-1.2547	-1.199	-2.3775
L81K	-2.6602	0	0	0.597693575	0.4487554897	1081.09233899	1	0	0.4920634921	0.0105422267	15	-2	0	1	-1	0	3.8	-3.9	-0.066208	-0.04909	-0.20539	0.017672	-2.5166	-2.5931	-2.6349	-2.6358	-2.6478
L81M	-0.13668	0	0	0.597693575	0.4487554897	1081.09233899	1	0	0.4920634921	0.0105422267	15	2	0	1	-1	1	3.8	1.9	-0.024182	-0.20709	-0.065904	0.0084672	-0.72669	-0.010134	-1.1284	-0.97722	-1.0516
L81N	-2.6521	0	0	0.597693575	0.4487554897	1081.09233899	1	0	0.4920634921	0.0105422267	15	-3	0	1	-1	0	3.8	-3.5	-0.0099455	-0.16065	0.020353	-0.20094	-2.7085	-2.8496	-2.7799	-2.8264	-0.061586
L81P	-3.1395	0	0	0.597693575	0.4487554897	1081.09233899	1	0	0.4920634921	0.0105422267	15	-3	0	1	-1	-3	3.8	-1.6	-0.74912	0.0017438	-0.063372	-0.28907	-2.7077	-2.9216	-2.8207	-2.9242	-0.091246
L81Q	-2.3063	0	0	0.597693575	0.4487554897	1081.09233899	1	0	0.4920634921	0.0105422267	15	-2	0	1	-1	0	3.8	-3.5	-1.0944	-0.21565	-0.050424	-0.069283	-2.5079	-2.5655	-2.619	-2.6271	-1.6864
L81R	-2.8179	0	0	0.597693575	0.4487554897	1081.09233899	1	0	0.4920634921	0.0105422267	15	-2	0	1	-1	0	3.8	-4.5	-1.1308	-0.055222	-0.14178	0.016688	-2.523	-2.6309	-2.6553	-2.6544	-1.7749
L81S	-2.5469	0	0	0.597693575	0.4487554897	1081.09233899	1	0	0.4920634921	0.0105422267	15	-2	0	1	-1	0	3.8	-0.8	-0.073291	-0.11558	-0.014102	-0.108	-2.4432	-2.3495	-2.5202	-2.6395	-2.3816
L81T	-2.2125	0	0	0.597693575	0.4487554897	1081.09233899	1	0	0.4920634921	0.0105422267	15	-1	0	1	-1	0	3.8	-0.7	-0.34281	0.014342	-0.036494	-0.1996	-2.1181	-1.8736	-2.234	-2.2807	-1.9978
L81V	-1.7865	0	0	0.597693575	0.4487554897	1081.09233899	1	0	0.4920634921	0.0105422267	15	1	0	1	-1	-1	3.8	4.2	-0.21127	-0.19038	-0.08735	0.00047642	-1.0525	-0.54601	-1.602	-1.6223	-2.5637
L81W	-2.3855	0	0	0.597693575	0.4487554897	1081.09233899	1	0	0.4920634921	0.0105422267	15	-2	0	1	-1	3	3.8	-0.9	-1.2739	-0.59567	-0.20627	-0.37031	-2.3819	-2.1176	-2.4728	-2.6089	-2.1875
L81Y	-3.0237	0	0	0.597693575	0.4487554897	1081.09233899	1	0	0.4920634921	0.0105422267	15	-1	0	1	-1	1	3.8	-1.3	-1.5566	-0.36173	-0.12636	-0.25417	-2.124	-1.8438	-2.233	-2.2802	-1.6115
S82A	0.0087305	0	0	0.1753981329	0.0903986408	1267.14939064	0	0	0	0	10	1	0.274	1	0	-1	-0.8	1.8	-1.6154	-1.6531	-1.613	-0.18086	-0.019076	0.38934	0.23164	0.068807	-0.34187
S82C	-1.0174	0	0	0.1753981329	0.0903986408	1267.14939064	0	0	0	0	10	-1	0.274	1	0	2	-0.8	2.5	-1.4539	-1.6121	-1.53	-0.33336	-0.07448	0.33689	0.27169	-0.046161	-2.8947
S82D	-0.21707	0	0	0.1753981329	0.0903986408	1267.14939064	0	0	0	0	10	0	0.274	1	0	0	-0.8	-3.5	-2.6361	-2.8858	-2.8144	-0.47349	-0.30735	-0.11172	-0.10123	-0.2332	-0.86478
S82E	0.10092	0	0	0.1753981329	0.0903986408	1267.14939064	0	0	0	0	10	0	0.274	1	0	0	-0.8	-3.5	-2.6718	-2.8858	-2.8144	-0.47349	-0.30735	-0.11172	-0.10123	-0.2332	-2.2486
S82F	-0.02235	0	0	0.1753981329	0.0903986408	1267.14939064	0	0	0	0	10	-2	0.274	1	0	0	-0.8	2.8	-0.73543	-1.2274	-1.1811	-0.48841	-0.50617	-0.038399	-0.074433	-0.1742	0.044557
S82G	-0.060435	0	0	0.1753981329	0.0903986408	1267.14939064	0	0	0	0	10	0	0.274	1	0	-1	-0.8	-0.4	-2.1131	-2.6924	-2.6967	-0.45075	-0.31008	0.044455	-0.053642	-0.25049	-2.7847
S82H	0.034713	0	0	0.1753981329	0.0903986408	1267.14939064	0	0	0	0	10	-1	0.274	1	0	2	-0.8	-3.2	-1.8772	-2.8499	-2.815	-0.42382	-0.32471	-0.07271	0.000038052	-0.052534	-1.0609
S82I	-0.2525	0	0	0.1753981329	0.0903986408	1267.14939064	0	0	0	0	10	-2	0.274	1	0	0	-0.8	4.5	-0.49665	-2.9179	-2.829	-0.2746	-0.47974	-0.011698	-0.040988	-0.173	-0.37229
S82K	-0.065342	0	0	0.1753981329	0.0903986408	1267.14939064	0	0	0	0	10	0	0.274	1	0	0	-0.8	-3.9	-1.8012	-0.31345	-0.22177	-0.49262	-0.32069	-0.14278	-0.11469	-0.22743	-1.1083
S82L	-0.017216	0	0	0.1753981329	0.0903986408	1267.14939064	0	0	0	0	10	-2	0.274	1	0	-1	-0.8	3.8	-0.31786	-0.81324	-0.76668	-0.27979	-0.59901	-0.10168	-0.14262	-0.22748	-2.2928
S82M	-0.066786	0	0	0.1753981329	0.0903986408	1267.14939064	0	0	0	0	10	-1	0.274	1	0	1	-0.8	1.9	-1.6211	-2.8858	-2.8144	-0.16899	-0.18958	0.22956	0.17011	-0.086085	-0.51876
S82N	0.03798	0	0	0.1753981329	0.0903986408	1267.14939064	0	0	0	0	10	1	0.274	1	0	0	-0.8	-3.5	-0.32866	-2.6949	-2.7085	-0.59536	-0.10896	0.16282	0.08983	-0.070865	-2.7234
S82P	-2.293	0	0	0.1753981329	0.0903986408	1267.14939064	0	0	0	0	10	-1	0.274	1	0	-3	-0.8	-1.6	-1.682	-2.8739	-2.8316	-0.47349	-0.82375	-0.66592	-0.70637	-1.0944	-1.137
S82Q	0.042273	0	0	0.1753981329	0.0903986408	1267.14939064	0	0	0	0	10	0	0.274	1	0	0	-0.8	-3.5	-1.5881	-2.9634	-2.8497	-0.65748	-0.30735	-0.11172	-0.10123	-0.2332	-2.1794
S82R	0.0063169	0	0	0.1753981329	0.0903986408	1267.14939064	0	0	0	0	10	-1	0.274	1	0	0	-0.8	-4.5	-1.6688	-2.3004	-2.3727	-0.39096	-0.59313	-0.50913	-0.36221	-0.38821	-2.1546
S82T	-0.022613	0	0	0.1753981329	0.0903986408	1267.14939064	0	0	0	0	10	1	0.274	1	0	0	-0.8	-0.7	-1.291	-1.9661	-1.9787	-0.29801	-0.020091	0.35978	0.2366	0.050052	-1.2792
S82V	-0.081588	0	0	0.1753981329	0.0903986408	1267.14939064	0	0	0	0	10	-2	0.274	1	0	-1	-0.8	4.2	-1.002	-0.12103	0.082839	-0.17242	-0.59248	-0.095477	-0.13572	-0.22903	-1.7989
S82W	0.012556	0	0	0.1753981329	0.0903986408	1267.14939064	0	0	0	0	10	-3	0.274	1	0	3	-0.8	-0.9	-0.29026	-2.6118	-2.5	-0.75562	-0.70914	-0.24772	-0.26385	-0.25266	-0.20642
S82Y	0.040014	0	0	0.1753981329	0.0903986408	1267.14939064	0	0	0	0	10	-2	0.274	1	0	1	-0.8	-1.3	-1.2539	-2.0536	-2.0088	-0.5118	-0.59292	-0.29478	-0.25772	-0.38128	-1.1283
R83A	-0.18815	0	0	0.2944535969	0.3193189963	1268.40631374	0	0	0	0	12	-1	0.637	1	0	-1	-4.5	1.8	-1.0698	-1.3296	-0.5026	-3.509	-0.54692	-0.40996	-0.43552	-0.59642	0.019057
R83C	-1.6241	0	0	0.2944535969	0.3193189963	1268.40631374	0	0	0	0	12	-3	0.637	1	0	2	-4.5	2.5	-0.25568	-1.3115	-0.43329	-3.4859	-0.82581	-0.55052	-0.81479	-0.86207	-2.5852
R83D	-1.5815	0	0	0.2944535969	0.3193189963	1268.40631374	0	0	0	0	12	-2	0.637	1	0	0	-4.5	-3.5	0.081787	-2.071	-1.9876	-4.1331	-0.9955	-1.4567	-1.0131	-1.4132	-1.0374
R83E	-1.4667	0	0	0.2944535969	0.3193189963	1268.40631374	0	0	0	0	12	0	0.637	1	0	0	-4.5	-3.5	0.022194	-1.8086	-1.6961	-4.0295	-0.59954	-0.59602	-0.44586	-0.65209	-0.71362
R83F	-0.6998	0	0	0.2944535969	0.3193189963	1268.40631374	0	0	0	0	12	-3	0.637	1	0	0	-4.5	2.8	-0.25563	-1.1375	-0.096105	-2.9939	-0.91739	-0.80791	-0.91522	-0.99993	-0.28917
R83G	-1.5136	0	0	0.2944535969	0.3193189963	1268.40631374	0	0	0	0	12	-2	0.637	1	0	-1	-4.5	-0.4	0.020516	-2.0604	-1.7293	-4.1311	-0.88847	-1.1568	-0.86987	-1.2615	-2.5784
R83H	-0.32121	0	0	0.2944535969	0.3193189963	1268.40631374	0	0	0	0	12	0	0.637	1	0	2	-4.5	-3.2	-0.2369	-1.8077	-1.671	-4.0311	-0.46004	-0.16635	-0.27858	-0.33671	-2.2137
R83I	-1.4239	0	0	0.2944535969	0.3193189963	1268.40631374	0	0	0	0	12	-3	0.637	1	0	0	-4.5	4.5	-0.0016666	-0.84889	0.491	-2.2252	-0.86181	-0.63302	-0.89401	-0.94377	-0.53567
R83K	-0.051616	0	0	0.2944535969	0.3193189963	1268.40631374	0	0	0	0	12	2	0.637	1	0	0	-4.5	-3.9	-0.22349	-1.5773	-1.4406	-3.8005	-0.32072	0.1635	0.052512	-0.01791	-0.703
R83L	-0.17922	0	0	0.2944535969	0.3193189963	1268.40631374	0	0	0	0	12	-2	0.637	1	0	-1	-4.5	3.8	-0.12696	-0.84317	0.36338	-2.2868	-0.6863	-0.51305	-0.63096	-0.74344	-0.14296
R83M	-0.18656	0	0	0.2944535969	0.3193189963	1268.40631374	0	0	0	0	12	-1	0.637	1	0	1	-4.5	1.9	-0.12526	-1.8086	-1.6961	-4.0295	-0.42032	-0.074014	-0.30988	-0.36893	-0.47845
R83N	-0.23924	0	0	0.2944535969	0.3193189963	1268.40631374	0	0	0	0	12	0	0.637	1	0	0	-4.5	-3.5	0.00047632	-1.8164	-1.5409	-4.0375	-0.59954	-0.59602	-0.44586	-0.65209	0.17624
R83P	-3.0627	0	0	0.2944535969	0.3193189963	1268.40631374	0	0	0	0	12	-2	0.637	1	0	-3	-4.5	-1.6	-0.024348	-1.5748	-1.4065	-3.8033	-1.0944	-1.7368	-1.1119	-1.8133	-0.078055
R83Q	-0.21571	0	0	0.2944535969	0.3193189963	1268.40631374	0	0	0	0	12	1	0.637	1	0	0	-4.5	-3.5	0.041111	-1.5806	-1.4827	-3.7955	-0.43608	-0.17007	-0.16529	-0.2987	-2.3969
R83S	-0.72598	0	0	0.2944535969	0.3193189963	1268.40631374	0	0	0	0	12	-1	0.637	1	0	0	-4.5	-0.8	0.021701	-1.5848	-1.1461	-3.8328	-0.62866	-0.64957	-0.56825	-0.86919	0.00098248
R83T	-1.776	0	0	0.2944535969	0.3193189963	1268.40631374	0	0	0	0	12	-1	0.637	1	0	0	-4.5	-0.7	-0.23749	-1.3768	-0.78024	-3.5325	-0.62388	-0.63298	-0.56171	-0.85237	-2.5359
R83V	-1.66	0	0	0.2944535969	0.3193189963	1268.40631374	0	0	0	0	12	-3	0.637	1	0	-1	-4.5	4.2	-0.37774	-1.0764	-0.018046	-2.3611	-0.9382	-0.79439	-0.94638	-1.0315	-0.70019
R83W	-1.4565	0	0	0.2944535969	0.3193189963	1268.40631374	0	0	0	0	12	-3	0.637	1	0	3	-4.5	-0.9	-0.12511	-1.6085	-1.1632	-3.7589	-0.9447	-0.88364	-0.92006	-1.084	-0.63259
R83Y	-0.68062	0	0	0.2944535969	0.3193189963	1268.40631374	0	0	0	0	12	-2	0.637	1	0	1	-4.5	-1.3	-0.24172	-1.3755	-0.85072	-3.5254	-0.8002	-0.94391	-0.81014	-1.08	-1.6122
V84A	-0.11599	0	0	0.4099945085	0.1892131633	1293.91860812	0	0	0	0	12	0	0.328	1	0	-1	4.2	1.8	-0.042873	-0.2329	0.37127	0.064569	-0.73778	-0.70325	-0.75909	-0.80098	-1.1081
V84C	-0.16116	0	0	0.4099945085	0.1892131633	1293.91860812	0	0	0	0	12	-1	0.328	1	0	2	4.2	2.5	-0.095453	-0.61969	0.17753	-0.0014034	-0.83407	-1.0149	-1.0254	-1.2213	-1.326
V84D	-1.8508	0	0	0.4099945085	0.1892131633	1293.91860812	0	0	0	0	12	-3	0.328	1	0	0	4.2	-3.5	-0.31621	0.59174	0.47386	0.17115	-1.6871	-1.8191	-1.8611	-1.7068	-2.0222
V84E	-1.8947	0	0	0.4099945085	0.1892131633	1293.91860812	0	0	0	0	12	-2	0.328	1	0	0	4.2	-3.5	-0.042871	0.42277	0.3304	0.17883	-1.3784	-1.558	-1.5545	-1.4503	-0.84853
V84F	-1.6335	0	0	0.4099945085	0.1892131633	1293.91860812	0	0	0	0	12	-1	0.328	1	0	1	4.2	2.8	-0.34311	-0.60411	0.19283	0.010643	-0.90048	-1.0312	-1.0654	-1.2666	-0.32698
V84G	-1.778	0	0	0.4099945085	0.1892131633	1293.91860812	0	0	0	0	12	-3	0.328	1	0	-1	4.2	-0.4	-0.13265	0.1898	0.4026	0.16098	-1.6306	-1.8393	-1.9202	-1.914	-1.6879
V84H	-0.51264	0	0	0.4099945085	0.1892131633	1293.91860812	0	0	0	0	12	-3	0.328	1	0	2	4.2	-3.2	-0.23289	0.38992	0.33746	0.14393	-1.5279	-1.702	-1.6707	-1.4512	-0.14945
V84I	-0.067475	0	0	0.4099945085	0.1892131633	1293.91860812	0	0	0	0	12	3	0.328	1	0	0	4.2	4.5	-0.23643	-0.50314	0.30276	0.061804	-0.042105	0.27424	0.061203	0.024124	-2.6384
V84K	-1.5437	0	0	0.4099945085	0.1892131633	1293.91860812	0	0	0	0	12	-2	0.328	1	0	0	4.2	-3.9	-0.21998	0.38082	0.27649	0.1488	-1.3907	-1.5544	-1.5519	-1.4259	-2.5578
V84L	-1.8471	0	0	0.4099945085	0.1892131633	1293.91860812	0	0	0	0	12	1	0.328	1	0	-1	4.2	3.8	-0.095453	-0.50845	0.29684	0.04923	-0.4952	-0.26493	-0.44364	-0.51131	-2.6876
V84M	-1.3927	0	0	0.4099945085	0.1892131633	1293.91860812	0	0	0	0	12	1	0.328	1	0	1	4.2	1.9	-0.16294	-0.2783	0.35031	0.082554	-0.38457	-0.23501	-0.37354	-0.47536	-0.67646
V84N	-2.0002	0	0	0.4099945085	0.1892131633	1293.91860812	0	0	0	0	12	-3	0.328	1	0	0	4.2	-3.5	0.034096	-0.23946	0.11183	-0.052821	-1.6871	-1.8191	-1.8611	-1.7068	-2.4379
V84P	-2.9608	0	0	0.4099945085	0.1892131633	1293.91860812	0	0	0	0	12	-2	0.328	1	0	-3	4.2	-1.6	-0.30104	0.36163	0.28316	0.15991	-1.468	-1.7077	-1.8449	-1.9428	-0.21455
V84Q	-1.4728	0	0	0.4099945085	0.1892131633	1293.91860812	0	0	0	0	12	-2	0.328	1	0	0	4.2	-3.5	-0.42516	0.3402	0.22691	0.083546	-1.3784	-1.558	-1.5545	-1.4503	-1.2854
V84R	-1.5383	0	0	0.4099945085	0.1892131633	1293.91860812	0	0	0	0	12	-3	0.328	1	0	0	4.2	-4.5	-0.31294	0.30368	0.46696	0.13705	-1.7157	-1.8032	-1.8576	-1.6467	-0.50786
V84S	-0.65439	0	0	0.4099945085	0.1892131633	1293.91860812	0	0	0	0	12	-2	0.328	1	0	0	4.2	-0.8	-1.4449	0.19953	0.38219	0.16038	-1.2794	-1.536	-1.5203	-1.527	-1.1598
V84T	-0.45857	0	0	0.4099945085	0.1892131633	1293.91860812	0	0	0	0	12	0	0.328	1	0	0	4.2	-0.7	-0.91842	-0.52421	0.28412	0.057972	-0.67151	-0.77165	-0.78557	-0.75478	-0.11441
V84W	-1.5045	0	0	0.4099945085	0.1892131633	1293.91860812	0	0	0	0	12	-3	0.328	1	0	3	4.2	-0.9	-1.1914	-1.0015	-0.22026	-0.38612	-1.3637	-1.7069	-1.6386	-1.6286	-0.98552
V84Y	-1.3311	0	0	0.4099945085	0.1892131633	1293.91860812	0	0	0	0	12	-1	0.328	1	0	1	4.2	-1.3	-1.4233	-0.24828	0.1308	-0.03821	-0.92297	-1.1397	-1.0975	-1.1195	0.14953
D85A	-1.6918	0	1	0.3737506864	0.3264523393	1429.75284078	0	0	0	0	9	-2	0.558	1	0	-1	-3.5	1.8	-1.1292	0.026257	0.12648	-2.2973	-0.92093	-1.4395	-1.8746	-2.0147	-2.6771
D85C	-2.6888	0	1	0.3737506864	0.3264523393	1429.75284078	0	0	0	0	9	-3	0.558	1	0	2	-3.5	2.5	-1.1781	-0.3789	-0.19381	-3.2424	-0.88513	-1.3135	-2.0148	-2.1453	-0.078326
D85E	-0.096052	0	1	0.3737506864	0.3264523393	1429.75284078	0	0	0	0	9	2	0.558	1	0	0	-3.5	-3.5	-1.226	0.52166	-0.28456	-2.0396	-0.29581	-0.42806	-0.55199	-0.66536	0.096283
D85F	-2.7042	0	1	0.3737506864	0.3264523393	1429.75284078	0	0	0	0	9	-3	0.558	1	0	1	-3.5	2.8	-0.96489	0.36501	-0.24041	-2.6094	-0.95643	-1.3814	-2.0528	-2.1763	-1.8021
D85G	-1.8651	0	1	0.3737506864	0.3264523393	1429.75284078	0	0	0	0	9	-1	0.558	1	0	-1	-3.5	-0.4	-1.5191	-0.60839	-0.39352	-3.2261	-0.83102	-1.4625	-1.7527	-2.0063	-0.26118
D85H	-2.2692	0	1	0.3737506864	0.3264523393	1429.75284078	0	0	0	0	9	-1	0.558	1	0	2	-3.5	-3.2	-1.1045	0.1297	-0.20165	-2.3352	-0.64201	-1.2775	-1.626	-1.7599	-1.827
D85I	-2.0169	0	1	0.3737506864	0.3264523393	1429.75284078	0	0	0	0	9	-3	0.558	1	0	0	-3.5	4.5	-1.2191	0.19741	-0.41044	-3.0041	-1.0208	-1.2969	-1.9847	-2.0775	-2.489
D85K	-2.1948	0	1	0.3737506864	0.3264523393	1429.75284078	0	0	0	0	9	-1	0.558	1	0	0	-3.5	-3.9	-0.68684	-0.60836	-0.32226	-2.4654	-0.81467	-1.6465	-1.7312	-1.9615	-2.336
D85L	-2.7348	0	1	0.3737506864	0.3264523393	1429.75284078	0	0	0	0	9	-4	0.558	1	0	-1	-3.5	3.8	-1.0537	0.32598	-0.23891	-3.0907	-1.3507	-1.7216	-2.3667	-2.4502	-2.2137
D85M	-1.6884	0	1	0.3737506864	0.3264523393	1429.75284078	0	0	0	0	9	-3	0.558	1	0	2	-3.5	1.9	-1.3423	-0.51011	-0.38681	-2.6956	-0.89748	-1.3899	-2.0364	-2.1668	0.25382
D85N	-2.0191	0	1	0.3737506864	0.3264523393	1429.75284078	0	0	0	0	9	1	0.558	1	0	0	-3.5	-3.5	-0.86929	-0.36408	-0.21738	-1.5922	-0.45475	-0.79621	-0.92898	-1.1297	0.027262
D85P	-2.9443	0	1	0.3737506864	0.3264523393	1429.75284078	0	0	0	0	9	-1	0.558	1	0	0	-3.5	-1.6	-1.2501	0.57304	-0.14622	-3.3339	-0.78487	-1.4812	-1.7795	-2.091	0.1655
D85Q	-0.30768	0	1	0.3737506864	0.3264523393	1429.75284078	0	0	0	0	9	0	0.558	1	0	0	-3.5	-3.5	-0.25323	-0.23918	-0.34564	-2.3283	-0.62522	-1.2117	-1.3456	-1.5128	-2.3869
D85R	-2.11	0	1	0.3737506864	0.3264523393	1429.75284078	0	0	0	0	9	-2	0.558	1	0	0	-3.5	-4.5	-0.11678	0.36501	-0.24041	-2.4519	-1.0316	-2.0337	-2.0615	-2.2535	-1.9574
D85S	-1.6535	0	1	0.3737506864	0.3264523393	1429.75284078	0	0	0	0	9	0	0.558	1	0	-1	-3.5	-0.8	0.022654	0.21353	-0.40958	-2.0562	-0.65687	-1.1268	-1.3991	-1.6346	-0.32623
D85T	-1.7427	0	1	0.3737506864	0.3264523393	1429.75284078	0	0	0	0	9	-1	0.558	1	0	0	-3.5	-0.7	-0.2757	0.40654	-0.18295	-2.7612	-0.7586	-1.3605	-1.731	-1.9608	-2.427
D85V	-1.9703	0	1	0.3737506864	0.3264523393	1429.75284078	0	0	0	0	9	-3	0.558	1	0	-1	-3.5	4.2	-0.24379	-0.57528	-0.34661	-3.1579	-1.0922	-1.4178	-2.0303	-2.1384	-3.0531
D85W	-2.9969	0	1	0.3737506864	0.3264523393	1429.75284078	0	0	0	0	9	-4	0.558	1	0	4	-3.5	-0.9	-0.28465	-0.87216	-0.7712	-2.2427	-1.1479	-1.7815	-2.2576	-2.4451	-1.4192
D85Y	-2.8895	0	1	0.3737506864	0.3264523393	1429.75284078	0	0	0	0	9	-3	0.558	1	0	1	-3.5	-1.3	-0.25286	-0.5422	-0.54639	-2.8612	-1.0796	-1.9732	-2.3274	-2.5501	-1.1138
A86C	-0.43893	0	1	0.2668863262	0.2010089155	1657.16795184	0	0	0	0	6	0	0.735	1	-1	2	1.8	2.5	-0.095267	0.0019784	-0.866	0.1335	0.033094	-0.047263	-0.10087	-0.072847	-1.5295
A86D	-0.0057155	0	1	0.2668863262	0.2010089155	1657.16795184	0	0	0	0	6	-2	0.735	1	-1	0	1.8	-3.5	-0.13131	-0.32048	-1.6215	-0.09231	-0.28436	-0.50124	-0.30847	-0.3061	-1.71
A86E	-0.000023426	0	1	0.2668863262	0.2010089155	1657.16795184	0	0	0	0	6	-1	0.735	1	-1	0	1.8	-3.5	0.0065928	0.16231	-1.8337	0.049436	-0.1515	-0.33788	-0.12866	-0.18044	-2.3224
A86F	-0.18614	0	1	0.2668863262	0.2010089155	1657.16795184	0	0	0	0	6	-2	0.735	1	-1	1	1.8	2.8	0.0058306	0.52843	-2.0727	0.20344	-0.26824	-0.45343	-0.376	-0.31636	-1.8461
A86G	-0.024582	0	1	0.2668863262	0.2010089155	1657.16795184	0	0	0	0	6	0	0.735	1	-1	-1	1.8	-0.4	-0.076076	-0.32984	-1.6021	-0.047981	-0.14906	-0.44899	-0.1582	-0.31266	-0.71553
A86H	-0.00087355	0	1	0.2668863262	0.2010089155	1657.16795184	0	0	0	0	6	-2	0.735	1	-1	2	1.8	-3.2	-0.12872	-0.24964	-2.1343	-0.042641	-0.14687	-0.22633	-0.21741	-0.11616	-0.33904
A86I	-0.013375	0	1	0.2668863262	0.2010089155	1657.16795184	0	0	0	0	6	-1	0.735	1	-1	0	1.8	4.5	-0.20432	0.20633	-1.8619	0.10864	-0.2422	-0.24195	-0.16133	-0.12777	-0.21348
A86K	0.027428	0	1	0.2668863262	0.2010089155	1657.16795184	0	0	0	0	6	-1	0.735	1	-1	0	1.8	-3.9	-0.18457	-0.27851	-2.136	-0.049722	-0.15032	-0.29992	-0.10692	-0.14939	-2.5555
A86L	0.0050851	0	1	0.2668863262	0.2010089155	1657.16795184	0	0	0	0	6	-1	0.735	1	-1	-1	1.8	3.8	-0.19942	-0.17742	-1.9183	0.071978	-0.31351	-0.35982	-0.18125	-0.18216	-0.85542
A86M	-0.0095739	0	1	0.2668863262	0.2010089155	1657.16795184	0	0	0	0	6	-1	0.735	1	-1	1	1.8	1.9	-0.47894	0.0010196	-1.9259	0.13127	-0.12743	-0.31164	-0.24559	-0.23156	-1.785
A86N	0.037338	0	1	0.2668863262	0.2010089155	1657.16795184	0	0	0	0	6	-2	0.735	1	-1	0	1.8	-3.5	-1.1452	0.35022	-1.5435	0.15467	-0.28436	-0.50124	-0.30847	-0.3061	-1.8999
A86P	-2.3601	0	1	0.2668863262	0.2010089155	1657.16795184	0	0	0	0	6	-1	0.735	1	-1	-3	1.8	-1.6	-1.0657	0.050573	-1.6169	0.063612	-0.42873	-0.92493	-0.41811	-0.88891	-1.8387
A86Q	0.020055	0	1	0.2668863262	0.2010089155	1657.16795184	0	0	0	0	6	-1	0.735	1	-1	0	1.8	-3.5	-0.48974	0.49403	-2.1509	0.19792	-0.1515	-0.33788	-0.12866	-0.18044	-0.2826
A86R	0.016879	0	1	0.2668863262	0.2010089155	1657.16795184	0	0	0	0	6	-1	0.735	1	-1	0	1.8	-4.5	-1.1192	0.56783	-2.1627	0.18743	-0.15032	-0.24007	-0.078911	-0.10506	0.033668
A86S	0.012672	0	1	0.2668863262	0.2010089155	1657.16795184	0	0	0	0	6	1	0.735	1	-1	0	1.8	-0.8	-1.1206	0.16916	-1.1586	0.1156	0.011287	-0.1537	0.020661	-0.086779	-1.8052
A86T	-0.014527	0	1	0.2668863262	0.2010089155	1657.16795184	0	0	0	0	6	0	0.735	1	-1	0	1.8	-0.7	-0.34191	0.032565	-1.8099	0.091729	-0.069471	-0.31569	-0.12505	-0.23095	-1.2361
A86V	-0.02048	0	1	0.2668863262	0.2010089155	1657.16795184	0	0	0	0	6	0	0.735	1	-1	0	1.8	4.2	-0.2786	-0.12893	-1.5047	0.062253	-0.11607	-0.10632	-0.032709	-0.018269	0.016554
A86W	-0.39576	0	1	0.2668863262	0.2010089155	1657.16795184	0	0	0	0	6	-3	0.735	1	-1	3	1.8	-0.9	-0.99723	-0.19582	-2.0002	-0.15112	-0.24086	-0.44385	-0.47757	-0.38215	-0.89802
A86Y	-0.15051	0	1	0.2668863262	0.2010089155	1657.16795184	0	0	0	0	6	-2	0.735	1	-1	1	1.8	-1.3	-1.0167	-0.12165	-2.2211	-0.0029849	-0.20155	-0.49993	-0.38494	-0.39074	-1.7445
G87A	-0.13406	0	0	0.5524437122	0.3054935477	1831.61448119	0	0	0	0	7	0	0.8	0	-1	0	-0.4	1.8	-1.0944	-0.72453	0.17427	-1.1642	-0.16557	-0.40354	-0.3516	-0.44276	-2.484
G87C	-1.4026	0	0	0.5524437122	0.3054935477	1831.61448119	0	0	0	0	7	-3	0.8	0	-1	2	-0.4	2.5	-0.73463	-0.66104	0.028048	-1.1773	-0.38916	-0.95565	-0.81755	-0.87689	-0.33358
G87D	-0.10692	0	0	0.5524437122	0.3054935477	1831.61448119	0	0	0	0	7	-1	0.8	0	-1	0	-0.4	-3.5	-0.53952	-1.2469	-0.2571	-1.5404	-0.21594	-0.097449	-0.38736	-0.27157	-1.6618
G87E	-0.088474	0	0	0.5524437122	0.3054935477	1831.61448119	0	0	0	0	7	-2	0.8	0	-1	0	-0.4	-3.5	-0.34115	-1.0864	0.11195	-1.5476	-0.31186	-0.14467	-0.5556	-0.38135	-2.8734
G87F	-0.61554	0	0	0.5524437122	0.3054935477	1831.61448119	0	0	0	0	7	-3	0.8	0	-1	0	-0.4	2.8	-0.80359	-0.46154	0.017022	-0.89152	-0.4754	-0.87761	-0.86695	-0.95885	-1.635
G87H	-0.051679	0	0	0.5524437122	0.3054935477	1831.61448119	0	0	0	0	7	-2	0.8	0	-1	1	-0.4	-3.2	-0.54858	-1.5971	-0.25122	-1.7396	-0.27625	-0.18509	-0.52258	-0.38143	-1.8819
G87I	-1.5316	0	0	0.5524437122	0.3054935477	1831.61448119	0	0	0	0	7	-4	0.8	0	-1	0	-0.4	4.5	-0.61217	-1.036	-0.17114	-1.5643	-0.66831	-1.1124	-1.1282	-1.236	-2.4332
G87K	-0.033351	0	0	0.5524437122	0.3054935477	1831.61448119	0	0	0	0	7	-2	0.8	0	-1	0	-0.4	-3.9	-1.0826	-1.1372	0.09932	-1.5335	-0.31499	-0.09539	-0.51244	-0.31176	-0.60846
G87L	-0.42489	0	0	0.5524437122	0.3054935477	1831.61448119	0	0	0	0	7	-4	0.8	0	-1	-1	-0.4	3.8	-0.94637	-0.022689	0.12979	-0.41737	-0.70894	-0.99658	-1.1068	-1.2029	-0.3427
G87M	-0.18669	0	0	0.5524437122	0.3054935477	1831.61448119	0	0	0	0	7	-3	0.8	0	-1	1	-0.4	1.9	-0.59089	-0.17372	0.18177	-0.63807	-0.41009	-0.85703	-0.81277	-0.85899	-1.1552
G87N	-0.076675	0	0	0.5524437122	0.3054935477	1831.61448119	0	0	0	0	7	0	0.8	0	-1	0	-0.4	-3.5	-1.0638	-1.1631	-0.10987	-1.5428	-0.14959	-0.051503	-0.20264	-0.11008	-1.4075
G87P	-2.9089	0	0	0.5524437122	0.3054935477	1831.61448119	0	0	0	0	7	-2	0.8	0	-1	0	-0.4	-1.6	-0.46906	-1.2698	-0.17721	-1.5911	-0.30936	-0.37628	-0.75084	-0.79642	-0.10228
G87Q	-0.025383	0	0	0.5524437122	0.3054935477	1831.61448119	0	0	0	0	7	-2	0.8	0	-1	0	-0.4	-3.5	-0.77466	-1.013	0.056323	-1.5514	-0.31186	-0.14467	-0.5556	-0.38135	-0.13549
G87R	-0.10238	0	0	0.5524437122	0.3054935477	1831.61448119	0	0	0	0	7	-2	0.8	0	-1	0	-0.4	-4.5	-0.44398	-1.0118	0.14524	-1.5145	-0.33008	-0.023584	-0.46079	-0.22415	-0.83838
G87S	-0.16497	0	0	0.5524437122	0.3054935477	1831.61448119	0	0	0	0	7	0	0.8	0	-1	0	-0.4	-0.8	-0.87702	-1.005	0.011934	-1.4157	-0.145	-0.27226	-0.34272	-0.34752	-0.14655
G87T	-1.2822	0	0	0.5524437122	0.3054935477	1831.61448119	0	0	0	0	7	-2	0.8	0	-1	0	-0.4	-0.7	-0.77027	-0.70076	-0.087879	-1.1499	-0.30761	-0.47394	-0.7575	-0.8264	-0.48705
G87V	-1.542	0	0	0.5524437122	0.3054935477	1831.61448119	0	0	0	0	7	-3	0.8	0	-1	0	-0.4	4.2	-0.78903	0.096987	0.20653	-0.20523	-0.50486	-0.9739	-0.89586	-1.079	-0.24078
G87W	-1.5967	0	0	0.5524437122	0.3054935477	1831.61448119	0	0	0	0	7	-2	0.8	0	-1	-3	-0.4	-0.9	-0.74759	-1.1228	-0.09724	-1.6594	-0.49828	-0.39444	-0.85963	-0.91425	-0.74274
G87Y	-0.79417	0	0	0.5524437122	0.3054935477	1831.61448119	0	0	0	0	7	-3	0.8	0	-1	1	-0.4	-1.3	-0.6441	-0.68616	-0.24274	-1.1378	-0.40431	-0.5069	-0.83044	-0.82397	-2.2425
Q88A	-0.031346	0	0	0.2027457441	0.0742643867	1614.65101012	0	0	0	0	6	-1	1.025	0	0	-1	-3.5	1.8	-0.52125	-0.66078	-0.75869	-0.72985	-0.11266	-0.17268	-0.14056	-0.10861	-0.010868
Q88C	-0.32177	0	0	0.2027457441	0.0742643867	1614.65101012	0	0	0	0	6	-3	1.025	0	0	2	-3.5	2.5	-0.63953	-0.56263	-0.84912	-0.83919	-0.25279	-0.1414	-0.23578	-0.22905	-1.6965
Q88D	0.0098973	0	0	0.2027457441	0.0742643867	1614.65101012	0	0	0	0	6	0	1.025	0	0	0	-3.5	-3.5	-0.59562	-0.94497	-1.0193	-1.3391	-0.061169	-0.30351	-0.14946	-0.16852	-0.42459
Q88E	-0.036396	0	0	0.2027457441	0.0742643867	1614.65101012	0	0	0	0	6	2	1.025	0	0	-1	-3.5	-3.5	-0.80874	-0.71942	-1.0503	-1.1891	0.010424	-0.12201	-0.10141	-0.079317	-2.5396
Q88F	0.12034	0	0	0.2027457441	0.0742643867	1614.65101012	0	0	0	0	6	-3	1.025	0	0	0	-3.5	2.8	-0.67085	-0.43907	-0.3608	-0.51757	-0.29116	-0.16756	-0.22609	-0.19506	-0.047326
Q88G	-0.04985	0	0	0.2027457441	0.0742643867	1614.65101012	0	0	0	0	6	-2	1.025	0	0	-1	-3.5	-0.4	-0.62041	-1.3692	-1.3944	-1.2083	-0.26741	-0.38289	-0.30046	-0.35713	-0.15682
Q88H	-0.014527	0	0	0.2027457441	0.0742643867	1614.65101012	0	0	0	0	6	0	1.025	0	0	2	-3.5	-3.2	-0.86695	-0.62151	-1.1062	-1.2773	-0.0083096	-0.15694	-0.049771	-0.073372	-1.1013
Q88I	-0.039301	0	0	0.2027457441	0.0742643867	1614.65101012	0	0	0	0	6	-3	1.025	0	0	0	-3.5	4.5	-0.56276	-0.26647	-1.003	-0.024276	-0.25631	-0.14904	-0.22152	-0.17566	-1.5998
Q88K	-0.0093625	0	0	0.2027457441	0.0742643867	1614.65101012	0	0	0	0	6	1	1.025	0	0	0	-3.5	-3.9	-0.79804	-0.47518	0.22384	-0.98822	-0.01154	-0.1627	-0.083777	-0.081244	-0.44902
Q88L	-0.029438	0	0	0.2027457441	0.0742643867	1614.65101012	0	0	0	0	6	-2	1.025	0	0	-1	-3.5	3.8	-0.58105	-0.16777	-0.30107	0.033066	-0.18094	-0.14151	-0.14404	-0.083886	-0.23434
Q88M	-0.015556	0	0	0.2027457441	0.0742643867	1614.65101012	0	0	0	0	6	0	1.025	0	0	2	-3.5	1.9	-0.62186	-0.71942	-1.0251	-1.1891	0.091093	0.03745	-0.012308	0.01244	-1.9087
Q88N	0.014918	0	0	0.2027457441	0.0742643867	1614.65101012	0	0	0	0	6	0	1.025	0	0	0	-3.5	-3.5	-0.89705	-0.87331	-1.1324	-1.2327	-0.061169	-0.30351	-0.14946	-0.16852	-0.41081
Q88P	-1.3688	0	0	0.2027457441	0.0742643867	1614.65101012	0	0	0	0	6	-1	1.025	0	0	0	-3.5	-1.6	-0.67085	-0.50388	-1.0846	-0.99873	-0.11915	-0.36279	-0.26958	-0.36233	-0.10255
Q88R	0.0073858	0	0	0.2027457441	0.0742643867	1614.65101012	0	0	0	0	6	1	1.025	0	0	0	-3.5	-4.5	-0.97725	-0.43212	-0.97896	-0.97306	-0.021431	-0.14519	-0.070278	-0.050886	-1.161
Q88S	0.01644	0	0	0.2027457441	0.0742643867	1614.65101012	0	0	0	0	6	0	1.025	0	0	-1	-3.5	-0.8	-0.62719	-0.69702	-0.96955	-1.0634	-0.060239	-0.28269	-0.23711	-0.22463	0.32711
Q88T	0.065981	0	0	0.2027457441	0.0742643867	1614.65101012	0	0	0	0	6	-1	1.025	0	0	0	-3.5	-0.7	-0.7281	-0.49853	-0.78959	-0.80006	-0.10365	-0.30015	-0.22916	-0.28451	-2.6797
Q88V	-0.0022315	0	0	0.2027457441	0.0742643867	1614.65101012	0	0	0	0	6	-2	1.025	0	0	-1	-3.5	4.2	-0.44172	-0.37101	0.51583	-0.25051	-0.16729	-0.14038	-0.13913	-0.07951	-2.7339
Q88W	-0.024832	0	0	0.2027457441	0.0742643867	1614.65101012	0	0	0	0	6	-2	1.025	0	0	3	-3.5	-0.9	-0.95657	-0.52856	-1.3153	-1.176	-0.18191	-0.24672	-0.17243	-0.21112	-1.8923
Q88Y	0.037877	0	0	0.2027457441	0.0742643867	1614.65101012	0	0	0	0	6	-1	1.025	0	0	1	-3.5	-1.3	-0.91087	-0.40067	-0.76865	-0.83455	-0.084812	-0.28429	-0.19479	-0.27038	-1.6473
E89A	-1.0044	0	1	0.2694124108	0.2925641961	1385.89632527	0	0	0	0	9	-1	0	0	-1	-1	-3.5	1.8	0.030236	0.37889	-0.18188	-2.0878	-1.1334	-0.89705	-0.80036	-0.78669	-0.14169
E89C	-1.9003	0	1	0.2694124108	0.2925641961	1385.89632527	0	0	0	0	9	-4	0	0	-1	2	-3.5	2.5	-0.067591	0.12933	-0.41769	-2.5124	-1.6837	-1.5195	-1.2364	-1.2476	-0.46714
E89D	-0.0072141	0	1	0.2694124108	0.2925641961	1385.89632527	0	0	0	0	9	2	0	0	-1	0	-3.5	-3.5	-0.067591	0.58369	-0.50423	-1.8227	-0.79814	-1.0504	-0.60241	-1.0357	-0.16806
E89F	-0.29276	0	1	0.2694124108	0.2925641961	1385.89632527	0	0	0	0	9	-3	0	0	-1	0	-3.5	2.8	-0.17497	0.21866	-0.29689	-2.3691	-1.5408	-1.2273	-1.0152	-0.88293	-0.27655
E89G	-1.6692	0	1	0.2694124108	0.2925641961	1385.89632527	0	0	0	0	9	-2	0	0	-1	-1	-3.5	-0.4	0.058525	0.25384	-0.11207	-2.4669	-1.5302	-1.5228	-1.4066	-1.5191	-2.5331
E89H	-1.8515	0	1	0.2694124108	0.2925641961	1385.89632527	0	0	0	0	9	0	0	0	-1	2	-3.5	-3.2	-0.21842	0.35916	-0.67573	-2.2745	-1.1213	-1.4128	-1.1392	-1.4485	-1.8547
E89I	-0.022246	0	1	0.2694124108	0.2925641961	1385.89632527	0	0	0	0	9	-3	0	0	-1	0	-3.5	4.5	-0.17628	0.29665	-0.41274	-2.2668	-1.4874	-1.1154	-0.86004	-0.68228	-0.30733
E89K	-2.9213	0	1	0.2694124108	0.2925641961	1385.89632527	0	0	0	0	9	1	0	0	-1	0	-3.5	-3.9	-0.22137	0.4661	0.46648	-2.11	-1.0512	-1.385	-1.0295	-1.5791	-2.8748
E89L	0.024209	0	1	0.2694124108	0.2925641961	1385.89632527	0	0	0	0	9	-3	0	0	-1	-1	-3.5	3.8	-0.015558	0.25919	-0.063277	-2.3097	-1.5829	-1.1514	-0.9653	-0.82249	-2.757
E89M	-0.031614	0	1	0.2694124108	0.2925641961	1385.89632527	0	0	0	0	9	-2	0	0	-1	2	-3.5	1.9	-0.20735	0.30817	0.41152	-2.2921	-1.1466	-1.0438	-0.82483	-0.67056	-0.25747
E89N	-1.6475	0	1	0.2694124108	0.2925641961	1385.89632527	0	0	0	0	9	0	0	0	-1	0	-3.5	-3.5	-0.067591	0.36642	-0.29689	-2.3304	-1.2463	-1.6054	-1.3208	-1.7805	-1.8257
E89P	-2.4836	0	1	0.2694124108	0.2925641961	1385.89632527	0	0	0	0	9	-1	0	0	-1	0	-3.5	-1.6	-0.31249	0.31985	-0.46802	-2.4269	-1.3171	-1.4922	-1.3109	-1.5558	-2.3997
E89Q	-1.1763	0	1	0.2694124108	0.2925641961	1385.89632527	0	0	0	0	9	2	0	0	-1	0	-3.5	-3.5	0.042618	0.58369	-0.099975	-1.8227	-0.79814	-1.0504	-0.60241	-1.0357	0.21971
E89R	-2.3478	0	1	0.2694124108	0.2925641961	1385.89632527	0	0	0	0	9	0	0	0	-1	0	-3.5	-4.5	-0.22016	0.35456	-0.010029	-2.402	-1.3349	-1.7727	-1.4507	-1.9285	-2.2137
E89S	-1.5017	0	1	0.2694124108	0.2925641961	1385.89632527	0	0	0	0	9	0	0	0	-1	-1	-3.5	-0.8	-0.40574	0.39932	-0.32101	-2.0798	-1.0876	-1.1228	-0.95198	-1.2677	-1.0552
E89T	-0.83613	0	1	0.2694124108	0.2925641961	1385.89632527	0	0	0	0	9	-1	0	0	-1	0	-3.5	-0.7	-0.27155	0.31988	-0.11718	-2.2845	-1.2449	-1.3021	-1.1443	-1.2972	-0.94719
E89V	-0.12196	0	1	0.2694124108	0.2925641961	1385.89632527	0	0	0	0	9	-2	0	0	-1	-1	-3.5	4.2	-0.43484	0.37529	0.21103	-2.1354	-1.2773	-0.89307	-0.69163	-0.53658	-0.3145
E89W	-1.5584	0	1	0.2694124108	0.2925641961	1385.89632527	0	0	0	0	9	-3	0	0	-1	3	-3.5	-0.9	-1.1165	0.12959	-0.50091	-2.6009	-1.6031	-1.7332	-1.4907	-1.5134	-0.31957
E89Y	-1.6329	0	1	0.2694124108	0.2925641961	1385.89632527	0	0	0	0	9	-2	0	0	-1	1	-3.5	-1.3	-1.1165	0.22587	-0.1377	-2.5147	-1.4781	-1.6329	-1.4399	-1.5503	-1.4996
Q90A	-0.0001203	1	3	0.2030752334	0.26985101	1571.29398072	0	0	0	0	8	-1	1.035	0	0	-1	-3.5	1.8	-0.96294	-1.3226	-0.7552	-0.58442	-0.17363	-0.32367	-0.16427	-0.11663	-1.3391
Q90C	-0.27391	1	3	0.2030752334	0.26985101	1571.29398072	0	0	0	0	8	-3	1.035	0	0	2	-3.5	2.5	-0.34983	-1.4051	-0.77331	-1.0447	-0.44356	-0.54806	-0.40948	-0.31918	-1.3198
Q90D	0.077217	1	3	0.2030752334	0.26985101	1571.29398072	0	0	0	0	8	0	1.035	0	0	0	-3.5	-3.5	-1.1483	-1.3949	-0.88094	-0.98859	-0.22639	-0.28	-0.26846	-0.19854	-2.9291
Q90E	0.029576	1	3	0.2030752334	0.26985101	1571.29398072	0	0	0	0	8	2	1.035	0	0	0	-3.5	-3.5	-0.39433	-1.3076	-0.88094	-0.98859	-0.022413	0.084619	0.12917	0.13238	0.025464
Q90F	-0.058579	1	3	0.2030752334	0.26985101	1571.29398072	0	0	0	0	8	-3	1.035	0	0	1	-3.5	2.8	-0.20919	-1.3828	-0.98026	-1.3377	-0.43278	-0.59429	-0.39567	-0.30846	-0.35135
Q90G	-0.081861	1	3	0.2030752334	0.26985101	1571.29398072	0	0	0	0	8	-2	1.035	0	0	-1	-3.5	-0.4	-1.2763	-1.38	-0.41689	-0.79995	-0.45509	-0.68095	-0.6212	-0.5711	-0.38268
Q90H	0.015803	1	3	0.2030752334	0.26985101	1571.29398072	0	0	0	0	8	0	1.035	0	0	2	-3.5	-3.2	-1.1165	-1.2993	-0.14414	-1.1627	-0.16766	-0.06026	-0.14001	-0.020334	-1.5946
Q90I	-0.07721	1	3	0.2030752334	0.26985101	1571.29398072	0	0	0	0	8	-3	1.035	0	0	0	-3.5	4.5	-1.1905	-1.3796	-0.874	-1.3154	-0.37061	-0.62409	-0.27601	-0.23287	-1.8372
Q90K	0.09475	1	3	0.2030752334	0.26985101	1571.29398072	0	0	0	0	8	1	1.035	0	0	0	-3.5	-3.9	-0.75218	-1.2391	-0.16927	-1.1904	-0.13159	-0.077155	-0.045365	-0.0032985	-2.8059
Q90L	-0.0045439	1	3	0.2030752334	0.26985101	1571.29398072	0	0	0	0	8	-2	1.035	0	0	-1	-3.5	3.8	-0.6793	-1.3521	-0.23493	-1.3409	-0.2458	-0.46575	-0.16986	-0.09086	-0.67497
Q90M	-0.014628	1	3	0.2030752334	0.26985101	1571.29398072	0	0	0	0	8	0	1.035	0	0	2	-3.5	1.9	-0.48525	-1.3135	-0.88094	-1.0994	0.045135	0.10711	0.12096	0.11146	0.14333
Q90N	0.027462	1	3	0.2030752334	0.26985101	1571.29398072	0	0	0	0	8	0	1.035	0	0	0	-3.5	-3.5	-0.12392	-1.3076	-1.1242	-0.72906	-0.22639	-0.28	-0.26846	-0.19854	-2.1782
Q90P	-1.9269	1	3	0.2030752334	0.26985101	1571.29398072	0	0	0	0	8	-1	1.035	0	0	0	-3.5	-1.6	-0.16467	-1.3845	-0.88094	-1.3799	-0.28527	-0.44074	-0.49829	-0.48527	-0.58393
Q90R	0.016367	1	3	0.2030752334	0.26985101	1571.29398072	0	0	0	0	8	1	1.035	0	0	0	-3.5	-4.5	-1.5981	-1.2658	-0.86317	-0.98859	-0.16017	-0.076389	-0.046861	0.0085766	-1.8056
Q90S	0.02368	1	3	0.2030752334	0.26985101	1571.29398072	0	0	0	0	8	0	1.035	0	0	-1	-3.5	-0.8	-1.1423	-1.3406	-0.75883	-1.3567	-0.15603	-0.27887	-0.21156	-0.23097	-2.2368
Q90T	0.02307	1	3	0.2030752334	0.26985101	1571.29398072	0	0	0	0	8	-1	1.035	0	0	0	-3.5	-0.7	-0.78191	-1.3401	-0.69213	-0.66222	-0.24615	-0.3861	-0.39037	-0.35461	-0.24046
Q90V	-0.020389	1	3	0.2030752334	0.26985101	1571.29398072	0	0	0	0	8	-2	1.035	0	0	-1	-3.5	4.2	-1.4966	-1.3792	-0.47208	-1.3264	-0.23301	-0.46232	-0.13749	-0.072467	-0.51262
Q90W	0.052155	1	3	0.2030752334	0.26985101	1571.29398072	0	0	0	0	8	-2	1.035	0	0	4	-3.5	-0.9	-1.2952	-1.427	-0.094421	-1.5708	-0.4151	-0.2927	-0.43478	-0.24742	-1.9852
Q90Y	0.08786	1	3	0.2030752334	0.26985101	1571.29398072	0	0	0	0	8	-1	1.035	0	0	1	-3.5	-1.3	-1.4513	-1.382	0.4569	-1.4586	-0.25729	-0.32518	-0.40515	-0.35005	-0.22534
L91A	-1.5175	0	0	0.7873695772	0.3481374772	1285.41604493	0	0	0	0	11	-1	0.159	0	4	-2	3.8	1.8	-0.61889	-0.12901	-1.4385	-1.6813	-1.7126	-1.5331	-1.5642	-1.5029	-2.6372
L91C	-2.1063	0	0	0.7873695772	0.3481374772	1285.41604493	0	0	0	0	11	-1	0.159	0	4	1	3.8	2.5	-1.3878	-0.60498	-2.0279	-1.6995	-1.5817	-1.5897	-1.5265	-1.48	-2.0942
L91D	-2.1981	0	0	0.7873695772	0.3481374772	1285.41604493	0	0	0	0	11	-4	0.159	0	4	-2	3.8	-3.5	-1.2259	0.51962	-1.736	-1.9124	-2.1264	-2.1027	-2.1274	-2.0028	-1.9488
L91E	-2.1224	0	0	0.7873695772	0.3481374772	1285.41604493	0	0	0	0	11	-3	0.159	0	4	-2	3.8	-3.5	-1.1597	-0.41647	-1.3061	-1.9124	-2.0116	-1.9712	-1.9744	-1.9418	-2.7404
L91F	-1.0656	0	0	0.7873695772	0.3481374772	1285.41604493	0	0	0	0	11	0	0.159	0	4	0	3.8	2.8	-0.65014	-0.2899	-1.9257	-1.9204	-1.4113	-1.076	-1.1849	-1.1228	-2.1223
L91G	-1.7465	0	0	0.7873695772	0.3481374772	1285.41604493	0	0	0	0	11	-4	0.159	0	4	-2	3.8	-0.4	-1.0844	0.33579	-1.7913	-1.3364	-2.1002	-2.3748	-2.1904	-1.9227	-0.72034
L91H	-1.5157	0	0	0.7873695772	0.3481374772	1285.41604493	0	0	0	0	11	-3	0.159	0	4	0	3.8	-3.2	-1.0956	-0.42659	-1.2863	-1.086	-1.8981	-2.073	-1.8815	-1.8449	-0.54751
L91I	-0.29283	0	0	0.7873695772	0.3481374772	1285.41604493	0	0	0	0	11	2	0.159	0	4	-1	3.8	4.5	-1.4681	0.26935	-1.835	-1.9048	-0.98703	-0.16534	-0.52547	-0.46911	-2.7859
L91K	-1.9044	0	0	0.7873695772	0.3481374772	1285.41604493	0	0	0	0	11	-2	0.159	0	4	-2	3.8	-3.9	-1.5045	-0.46199	-0.82837	-1.0758	-1.9024	-1.7527	-1.7979	-1.8649	-2.5538
L91M	-0.068122	0	0	0.7873695772	0.3481374772	1285.41604493	0	0	0	0	11	2	0.159	0	4	1	3.8	1.9	-1.1811	-0.17772	-1.6651	-1.0353	-0.9044	-0.1865	-0.39049	-0.35599	-0.35401
L91N	-1.8074	0	0	0.7873695772	0.3481374772	1285.41604493	0	0	0	0	11	-3	0.159	0	4	-1	3.8	-3.5	-0.56867	0.30502	-1.3849	-1.9124	-1.9549	-2.0107	-1.9311	-1.8965	-1.3613
L91P	-1.4522	0	0	0.7873695772	0.3481374772	1285.41604493	0	0	0	0	11	-3	0.159	0	4	2	3.8	-1.6	-0.53254	-0.10711	-1.3061	-2.1301	-1.7815	-2.2728	-1.827	-1.7889	-2.062
L91Q	-1.8147	0	0	0.7873695772	0.3481374772	1285.41604493	0	0	0	0	11	-2	0.159	0	4	-1	3.8	-3.5	-0.53254	0.37125	-1.7854	-1.9124	-1.8379	-1.8035	-1.7506	-1.8199	-1.0364
L91R	-2.0099	0	0	0.7873695772	0.3481374772	1285.41604493	0	0	0	0	11	-2	0.159	0	4	-2	3.8	-4.5	-0.78554	0.18553	-1.0501	-1.8925	-1.9145	-1.7186	-1.8042	-1.882	-0.52296
L91S	-1.6796	0	0	0.7873695772	0.3481374772	1285.41604493	0	0	0	0	11	-2	0.159	0	4	-2	3.8	-0.8	-0.5592	0.11778	-1.5471	-1.6751	-1.8613	-1.8896	-1.7788	-1.7569	-0.70165
L91T	-1.7121	0	0	0.7873695772	0.3481374772	1285.41604493	0	0	0	0	11	-1	0.159	0	4	-2	3.8	-0.7	-0.54183	-0.06468	-1.5456	-1.6859	-1.7185	-1.5506	-1.5279	-1.5913	-2.4467
L91V	-1.5269	0	0	0.7873695772	0.3481374772	1285.41604493	0	0	0	0	11	1	0.159	0	4	-2	3.8	4.2	-0.56273	-0.27656	-1.8511	-1.4046	-1.2474	-0.58005	-0.90569	-0.82143	-1.7994
L91W	-1.7333	0	0	0.7873695772	0.3481374772	1285.41604493	0	0	0	0	11	-2	0.159	0	4	3	3.8	-0.9	-0.58993	-0.84073	-1.9883	-0.66498	-1.6063	-2.0376	-1.6127	-1.69	-0.98074
L91Y	-1.4355	0	0	0.7873695772	0.3481374772	1285.41604493	0	0	0	0	11	-1	0.159	0	4	0	3.8	-1.3	-0.42702	-0.18493	-1.7853	-0.14322	-1.6158	-1.596	-1.4736	-1.5774	0.019697
G92A	-0.011699	0	0	0.2899505766	0.1197430124	1651.05820559	0	0	0	0	7	0	0.484	0	-1	-1	-0.4	1.8	-0.53254	-1.2799	-0.82206	-0.5317	-0.067136	-0.21761	-0.083562	-0.054775	-0.19245
G92C	-0.97529	0	0	0.2899505766	0.1197430124	1651.05820559	0	0	0	0	7	-3	0.484	0	-1	2	-0.4	2.5	-0.74636	-1.444	-1.0017	-0.87114	-0.22275	-0.56548	-0.34962	-0.40705	-0.39087
G92D	-0.0054789	0	0	0.2899505766	0.1197430124	1651.05820559	0	0	0	0	7	-1	0.484	0	-1	0	-0.4	-3.5	-0.40059	-1.0812	-1.2418	-0.6841	-0.10726	-0.096206	-0.024509	-0.036655	-2.2162
G92E	0.041201	0	0	0.2899505766	0.1197430124	1651.05820559	0	0	0	0	7	-2	0.484	0	-1	0	-0.4	-3.5	-0.39578	-1.3992	-1.2418	-0.6841	-0.21387	-0.15426	-0.11504	-0.083153	-1.4502
G92F	-0.1315	0	0	0.2899505766	0.1197430124	1651.05820559	0	0	0	0	7	-3	0.484	0	-1	1	-0.4	2.8	-0.39114	-1.3692	-1.2887	-1.1	-0.26078	-0.53429	-0.35327	-0.37657	-1.9053
G92H	-0.036366	0	0	0.2899505766	0.1197430124	1651.05820559	0	0	0	0	7	-2	0.484	0	-1	2	-0.4	-3.2	-1.0514	-1.2489	-1.3491	-0.8587	-0.13734	-0.16773	-0.029313	-0.020788	-1.3718
G92I	-0.13522	0	0	0.2899505766	0.1197430124	1651.05820559	0	0	0	0	7	-4	0.484	0	-1	0	-0.4	4.5	-0.7369	-1.3909	-1.2567	-0.78518	-0.5388	-0.64667	-0.5669	-0.55683	-2.3729
G92K	-0.10883	0	0	0.2899505766	0.1197430124	1651.05820559	0	0	0	0	7	-2	0.484	0	-1	0	-0.4	-3.9	-0.38008	-1.1734	-0.96216	-0.90761	-0.22385	-0.12796	-0.092516	-0.033508	-0.2491
G92L	-0.12836	0	0	0.2899505766	0.1197430124	1651.05820559	0	0	0	0	7	-4	0.484	0	-1	-1	-0.4	3.8	-0.13887	-1.4028	-1.2557	-0.69196	-0.58219	-0.52957	-0.53071	-0.51574	-1.0723
G92M	-0.039756	0	0	0.2899505766	0.1197430124	1651.05820559	0	0	0	0	7	-3	0.484	0	-1	2	-0.4	1.9	-0.32238	-1.3477	-1.1218	-0.91166	-0.22258	-0.5321	-0.33195	-0.3765	-1.8985
G92N	0.01735	0	0	0.2899505766	0.1197430124	1651.05820559	0	0	0	0	7	0	0.484	0	-1	0	-0.4	-3.5	-0.28697	-1.2565	-0.94582	-0.6741	-0.02753	-0.025373	0.046827	0.04317	0.1825
G92P	-0.68542	0	0	0.2899505766	0.1197430124	1651.05820559	0	0	0	0	7	-2	0.484	0	-1	0	-0.4	-1.6	-0.33842	-1.3152	-1.3847	-0.90173	-0.18744	-0.25752	-0.18896	-0.3025	-0.13237
G92Q	0.072975	0	0	0.2899505766	0.1197430124	1651.05820559	0	0	0	0	7	-2	0.484	0	-1	0	-0.4	-3.5	-0.21412	-1.0812	-1.2418	-0.6841	-0.21387	-0.15426	-0.11504	-0.083153	-0.16746
G92R	-0.14584	0	0	0.2899505766	0.1197430124	1651.05820559	0	0	0	0	7	-2	0.484	0	-1	0	-0.4	-4.5	-0.3718	-1.27	-1.3993	-0.93753	-0.24337	-0.087279	-0.071714	0.027347	-2.9348
G92S	-0.020905	0	0	0.2899505766	0.1197430124	1651.05820559	0	0	0	0	7	0	0.484	0	-1	-1	-0.4	-0.8	-0.2202	-1.2287	-1.0824	-0.59445	-0.063605	-0.14456	-0.084737	-0.13922	-0.090366
G92T	-0.032387	0	0	0.2899505766	0.1197430124	1651.05820559	0	0	0	0	7	-2	0.484	0	-1	0	-0.4	-0.7	-0.249	-1.2998	-1.0736	-0.59107	-0.17533	-0.2927	-0.19451	-0.30129	-1.9203
G92V	-0.15537	0	0	0.2899505766	0.1197430124	1651.05820559	0	0	0	0	7	-3	0.484	0	-1	-1	-0.4	4.2	-0.17952	-1.338	-0.76761	-0.70027	-0.40496	-0.52312	-0.4056	-0.39175	-2.1365
G92W	-0.044056	0	0	0.2899505766	0.1197430124	1651.05820559	0	0	0	0	7	-2	0.484	0	-1	4	-0.4	-0.9	-0.25044	-1.441	-1.8443	-1.364	-0.065101	-0.33442	-0.10074	-0.20765	-1.2683
G92Y	-0.065199	0	0	0.2899505766	0.1197430124	1651.05820559	0	0	0	0	7	-3	0.484	0	-1	1	-0.4	-1.3	-0.15911	-1.3855	-1.3204	-0.94675	-0.29707	-0.33775	-0.27564	-0.31307	-2.4799
R93A	-1.3529	0	3	0.2702910489	0.3211788894	1407.59935044	0	0	0	0	9	-1	0.8	0	0	-1	-4.5	1.8	-0.21289	-1.6537	-0.61156	-0.87643	-0.83447	-0.98532	-1.0556	-1.3048	-0.59302
R93C	-1.3636	0	3	0.2702910489	0.3211788894	1407.59935044	0	0	0	0	9	-3	0.8	0	0	2	-4.5	2.5	-0.27392	-1.708	-0.95574	-1.7654	-1.0983	-1.1718	-1.3678	-1.7353	-1.5902
R93D	-1.6531	0	3	0.2702910489	0.3211788894	1407.59935044	0	0	0	0	9	-2	0.8	0	0	0	-4.5	-3.5	-0.52034	-1.7024	-0.45026	-0.41303	-1.3602	-1.6124	-1.8446	-1.7928	-0.27097
R93E	-1.8431	0	3	0.2702910489	0.3211788894	1407.59935044	0	0	0	0	9	0	0.8	0	0	0	-4.5	-3.5	-0.24981	-1.6252	-0.8231	-1.4055	-0.9375	-1.1701	-1.223	-1.1529	-0.032494
R93F	-2.1904	0	3	0.2702910489	0.3211788894	1407.59935044	0	0	0	0	9	-3	0.8	0	0	1	-4.5	2.8	-1.2656	-1.7054	-1.0267	-1.2716	-1.0964	-1.2206	-1.3641	-1.7661	-2.7676
R93G	-1.8398	0	3	0.2702910489	0.3211788894	1407.59935044	0	0	0	0	9	-2	0.8	0	0	-1	-4.5	-0.4	-0.74701	-1.7019	-0.79958	-0.99544	-1.2213	-1.3919	-1.6515	-1.8432	-0.12269
R93H	-0.089973	0	3	0.2702910489	0.3211788894	1407.59935044	0	0	0	0	9	0	0.8	0	0	2	-4.5	-3.2	-1.1889	-1.6233	-0.71849	-1.109	-0.77488	-0.92758	-0.99523	-0.88441	-0.66743
R93I	-1.7764	0	3	0.2702910489	0.3211788894	1407.59935044	0	0	0	0	9	-3	0.8	0	0	0	-4.5	4.5	-1.1347	-1.6878	-0.77488	-0.70868	-1.0154	-1.245	-1.2035	-1.7086	-2.1509
R93K	-0.12475	0	3	0.2702910489	0.3211788894	1407.59935044	0	0	0	0	9	2	0.8	0	0	0	-4.5	-3.9	-1.1464	-1.5615	-0.78844	-1.0196	-0.59437	-0.75288	-0.53276	-0.47817	-0.91676
R93L	-1.7011	0	3	0.2702910489	0.3211788894	1407.59935044	0	0	0	0	9	-2	0.8	0	0	-1	-4.5	3.8	-0.82025	-1.6699	-0.72933	-1.3639	-0.90243	-1.0999	-1.0629	-1.5	-2.9248
R93M	-1.4732	0	3	0.2702910489	0.3211788894	1407.59935044	0	0	0	0	9	-1	0.8	0	0	2	-4.5	1.9	-1.2097	-1.6592	-0.8702	-1.0131	-0.67756	-0.73434	-0.86398	-1.1233	-2.4229
R93N	-0.51299	0	3	0.2702910489	0.3211788894	1407.59935044	0	0	0	0	9	0	0.8	0	0	0	-4.5	-3.5	-1.0685	-1.6309	-0.99624	-1.1964	-0.9375	-1.1701	-1.223	-1.1529	-1.621
R93P	-2.5714	0	3	0.2702910489	0.3211788894	1407.59935044	0	0	0	0	9	-2	0.8	0	0	0	-4.5	-1.6	-0.99282	-1.6809	-0.53354	-0.41303	-1.2502	-1.4336	-1.7455	-1.8721	-0.9179
R93Q	-1.3669	0	3	0.2702910489	0.3211788894	1407.59935044	0	0	0	0	9	1	0.8	0	0	0	-4.5	-3.5	-0.74701	-1.5943	-1.0142	-1.0696	-0.72604	-0.94114	-0.87081	-0.83281	-2.7132
R93S	-1.3525	0	3	0.2702910489	0.3211788894	1407.59935044	0	0	0	0	9	-1	0.8	0	0	-1	-4.5	-0.8	-0.92444	-1.6665	-0.71931	-0.81995	-1.0162	-1.2304	-1.3912	-1.5369	-0.3002
R93T	-0.59896	0	3	0.2702910489	0.3211788894	1407.59935044	0	0	0	0	9	-1	0.8	0	0	0	-4.5	-0.7	-0.91949	-1.6667	-0.88975	-1.1254	-0.9621	-1.1245	-1.3301	-1.4627	-1.1325
R93V	-1.9207	0	3	0.2702910489	0.3211788894	1407.59935044	0	0	0	0	9	-3	0.8	0	0	-1	-4.5	4.2	-0.99074	-1.681	-0.57364	-0.86764	-1.0897	-1.2966	-1.2781	-1.7708	-1.1003
R93W	-2.2152	0	3	0.2702910489	0.3211788894	1407.59935044	0	0	0	0	9	-3	0.8	0	0	4	-4.5	-0.9	-1.0816	-1.7276	-1.2231	-2.0228	-1.333	-1.247	-1.7241	-1.8455	-2.1341
R93Y	-2.2676	0	3	0.2702910489	0.3211788894	1407.59935044	0	0	0	0	9	-2	0.8	0	0	1	-4.5	-1.3	-1.1027	-1.6983	-1.051	-1.5281	-1.1865	-1.3121	-1.6626	-1.7846	-2.8254
R94A	-0.61713	0	0	0.3924217463	0.3371216868	1485.80776624	0	0	0	0	10	-1	1.014	1	0	-1	-4.5	1.8	-1.0716	-1.4336	-0.90094	-1.9215	-0.23291	-0.17011	-0.33904	-0.3578	-0.55117
R94C	-1.4577	0	0	0.3924217463	0.3371216868	1485.80776624	0	0	0	0	10	-3	1.014	1	0	2	-4.5	2.5	-1.6884	-1.4316	-1.5485	-2.2044	-0.2916	-0.15413	-0.40115	-0.56914	-1.9901
R94D	-1.5541	0	0	0.3924217463	0.3371216868	1485.80776624	0	0	0	0	10	-2	1.014	1	0	0	-4.5	-3.5	-1.582	-1.5058	-0.38401	-2.4615	-0.4256	-0.92515	-0.72378	-1.0238	-1.358
R94E	-0.59141	0	0	0.3924217463	0.3371216868	1485.80776624	0	0	0	0	10	0	1.014	1	0	0	-4.5	-3.5	-1.1415	-1.5058	-1.3069	-2.0799	-0.23296	-0.3335	-0.36598	-0.42672	-1.0181
R94F	-0.30291	0	0	0.3924217463	0.3371216868	1485.80776624	0	0	0	0	10	-3	1.014	1	0	1	-4.5	2.8	-1.6751	-1.4897	-1.2464	-2.1825	-0.31139	-0.24057	-0.4281	-0.55876	-2.6435
R94G	-1.715	0	0	0.3924217463	0.3371216868	1485.80776624	0	0	0	0	10	-2	1.014	1	0	-1	-4.5	-0.4	-1.6109	-1.3869	-0.72738	-2.2865	-0.40187	-0.75159	-0.69718	-0.91152	-0.022083
R94H	-0.10374	0	0	0.3924217463	0.3371216868	1485.80776624	0	0	0	0	10	0	1.014	1	0	2	-4.5	-3.2	-1.5245	-1.3754	-1.2986	-2.0343	-0.12264	0.032897	-0.19392	-0.14346	-0.075665
R94I	-0.036946	0	0	0.3924217463	0.3371216868	1485.80776624	0	0	0	0	10	-3	1.014	1	0	0	-4.5	4.5	-0.93906	-1.5006	-0.61751	-2.092	-0.32796	-0.20069	-0.391	-0.47445	-0.21483
R94K	0.025212	0	0	0.3924217463	0.3371216868	1485.80776624	0	0	0	0	10	2	1.014	1	0	0	-4.5	-3.9	-1.4581	-1.3755	-1.3882	-1.7376	-0.092444	0.21366	-0.0020269	0.0034742	-0.75924
R94L	-0.044806	0	0	0.3924217463	0.3371216868	1485.80776624	0	0	0	0	10	-2	1.014	1	0	-1	-4.5	3.8	-1.3768	-1.3797	-1.0029	-1.9673	-0.27468	-0.15527	-0.30431	-0.35601	-2.0026
R94M	-0.042024	0	0	0.3924217463	0.3371216868	1485.80776624	0	0	0	0	10	-1	1.014	1	0	2	-4.5	1.9	-1.4121	-1.513	-0.82535	-1.9286	-0.079161	0.24922	-0.13075	-0.11629	-0.75536
R94N	-0.26638	0	0	0.3924217463	0.3371216868	1485.80776624	0	0	0	0	10	0	1.014	1	0	0	-4.5	-3.5	-1.0009	-1.5334	-1.0019	-2.1134	-0.23296	-0.3335	-0.36598	-0.42672	-0.31093
R94P	-0.99742	0	0	0.3924217463	0.3371216868	1485.80776624	0	0	0	0	10	-2	1.014	1	0	0	-4.5	-1.6	-1.3178	-1.4611	-0.38401	-2.2506	-0.36611	-0.75886	-0.68128	-0.92102	-1.1545
R94Q	-0.11258	0	0	0.3924217463	0.3371216868	1485.80776624	0	0	0	0	10	1	1.014	1	0	0	-4.5	-3.5	-1.3187	-1.4855	-0.8209	-1.8752	-0.16271	-0.034722	-0.17149	-0.19611	-0.62906
R94S	-0.37949	0	0	0.3924217463	0.3371216868	1485.80776624	0	0	0	0	10	-1	1.014	1	0	-1	-4.5	-0.8	-1.4722	-1.4451	-0.77576	-2.0873	-0.32539	-0.55894	-0.55632	-0.69158	-0.24304
R94T	-0.029915	0	0	0.3924217463	0.3371216868	1485.80776624	0	0	0	0	10	-1	1.014	1	0	0	-4.5	-0.7	-1.6985	-1.4282	-0.96905	-2.0809	-0.25395	-0.37984	-0.46051	-0.54594	-0.22861
R94V	-0.051775	0	0	0.3924217463	0.3371216868	1485.80776624	0	0	0	0	10	-3	1.014	1	0	-1	-4.5	4.2	-1.5131	-1.4096	-1.0743	-2.1181	-0.38508	-0.33297	-0.43988	-0.51778	-0.57226
R94W	-0.43407	0	0	0.3924217463	0.3371216868	1485.80776624	0	0	0	0	10	-3	1.014	1	0	4	-4.5	-0.9	-2.5428	-1.35	-1.3135	-2.4275	-0.34024	-0.28975	-0.47839	-0.56727	-1.0957
R94Y	-0.049946	0	0	0.3924217463	0.3371216868	1485.80776624	0	0	0	0	10	-2	1.014	1	0	1	-4.5	-1.3	-3.0225	-1.3044	-1.1934	-2.2933	-0.31289	-0.55569	-0.56687	-0.7119	-1.5009
I95A	-1.9608	0	0	0.4137287205	0.3280980409	1374.10828409	0	0	0	0	11	-1	0.239	1	0	-1	4.5	1.8	-3.0225	-1.6	-0.22387	-2.6292	-1.274	-1.583	-1.5575	-1.7748	-2.1577
I95C	-2.4456	0	0	0.4137287205	0.3280980409	1374.10828409	0	0	0	0	11	-1	0.239	1	0	2	4.5	2.5	-2.9926	-2.2593	-0.47513	-2.4733	-1.1723	-1.491	-1.6295	-1.8537	-0.36251
I95D	-2.5317	0	0	0.4137287205	0.3280980409	1374.10828409	0	0	0	0	11	-3	0.239	1	0	0	4.5	-3.5	-1.9293	-1.9717	-0.60065	-3.2113	-1.8141	-2.0884	-2.1043	-2.1695	-2.4579
I95E	-2.3285	0	0	0.4137287205	0.3280980409	1374.10828409	0	0	0	0	11	-3	0.239	1	0	0	4.5	-3.5	-3.014	-1.9717	-0.096053	-3.2113	-1.8141	-2.0884	-2.1043	-2.1695	-0.09964
I95F	-1.9054	0	0	0.4137287205	0.3280980409	1374.10828409	0	0	0	0	11	0	0.239	1	0	1	4.5	2.8	-1.9828	-2.4929	-0.45553	-3.0296	-0.94728	-1.0284	-1.2184	-1.3892	0.15884
I95G	-2.3328	0	0	0.4137287205	0.3280980409	1374.10828409	0	0	0	0	11	-4	0.239	1	0	-3	4.5	-0.4	-1.922	-2.0538	-0.29798	-2.4025	-2.08	-2.4903	-2.5813	-2.6524	-1.1526
I95H	-1.8746	0	0	0.4137287205	0.3280980409	1374.10828409	0	0	0	0	11	-3	0.239	1	0	2	4.5	-3.2	-3.068	-2.2448	-0.17743	-1.8107	-1.6592	-2.0013	-2.0429	-2.0421	-2.8573
I95K	-2.6281	0	0	0.4137287205	0.3280980409	1374.10828409	0	0	0	0	11	-3	0.239	1	0	0	4.5	-3.9	-2.8855	-2.4257	-0.55187	-3.1794	-1.8174	-2.0593	-2.0831	-2.1325	-1.9029
I95L	0.009083	0	0	0.4137287205	0.3280980409	1374.10828409	0	0	0	0	11	2	0.239	1	0	-1	4.5	3.8	-2.9727	-2.1378	0.48901	-1.8481	-0.48392	-0.21514	-0.412	-0.44973	-2.1616
I95M	-0.19882	0	0	0.4137287205	0.3280980409	1374.10828409	0	0	0	0	11	1	0.239	1	0	1	4.5	1.9	-2.8574	-2.3901	-0.30452	-1.7588	-0.62154	-0.59192	-0.74001	-0.82478	-1.8221
I95N	-1.83	0	0	0.4137287205	0.3280980409	1374.10828409	0	0	0	0	11	-3	0.239	1	0	0	4.5	-3.5	-2.7876	-1.9877	-0.1196	-3.2633	-1.8141	-2.0884	-2.1043	-2.1695	-1.0429
I95P	-2.8276	0	0	0.4137287205	0.3280980409	1374.10828409	0	0	0	0	11	-3	0.239	1	0	-3	4.5	-1.6	-2.0905	-2.287	-0.0045123	-3.1966	-1.8924	-2.3098	-2.3013	-2.4594	-0.8585
I95Q	-1.6542	0	0	0.4137287205	0.3280980409	1374.10828409	0	0	0	0	11	-3	0.239	1	0	1	4.5	-3.5	-2.0833	-2.0799	-0.93227	-2.8906	-1.7421	-2.0324	-2.0582	-2.0828	-2.5567
I95R	-2.4733	0	0	0.4137287205	0.3280980409	1374.10828409	0	0	0	0	11	-3	0.239	1	0	0	4.5	-4.5	-1.7813	-2.3124	0.16976	-3.0817	-1.8176	-2.0125	-2.0615	-2.0802	-2.5759
I95S	-2.279	0	0	0.4137287205	0.3280980409	1374.10828409	0	0	0	0	11	-2	0.239	1	0	0	4.5	-0.8	-1.6774	-1.7237	-0.43191	-2.8704	-1.511	-1.9486	-1.9248	-2.1012	-0.99798
I95T	-1.9582	0	0	0.4137287205	0.3280980409	1374.10828409	0	0	0	0	11	-1	0.239	1	0	0	4.5	-0.7	-1.7283	-1.6314	-0.42456	-2.7523	-1.2045	-1.5714	-1.5242	-1.6916	-2.4526
I95V	0.051135	0	0	0.4137287205	0.3280980409	1374.10828409	0	0	0	0	11	3	0.239	1	0	0	4.5	4.2	-1.7283	-2.1972	-0.72264	-2.0473	-0.2357	0.097971	-0.12753	-0.12266	-1.3961
I95W	-2.629	0	0	0.4137287205	0.3280980409	1374.10828409	0	0	0	0	11	-3	0.239	1	0	4	4.5	-0.9	-1.8085	-2.621	-0.83422	-1.8103	-1.4479	-2.0948	-2.1543	-2.294	0.029646
I95Y	-1.9343	0	0	0.4137287205	0.3280980409	1374.10828409	0	0	0	0	11	-1	0.239	1	0	1	4.5	-1.3	-1.8014	-2.1447	-0.68375	-1.3335	-1.1458	-1.5054	-1.488	-1.647	0.074158
H96A	-0.080151	0	1	0.2205381658	0.3559743229	1826.43785261	0	0	0	0	7	-2	1.318	0	2	-1	-3.2	1.8	-1.497	-1.7413	-3.0246	-1.8584	-0.17642	-0.1579	-0.08914	-0.087504	-0.65359
H96C	-1.0839	0	1	0.2205381658	0.3559743229	1826.43785261	0	0	0	0	7	-3	1.318	0	2	1	-3.2	2.5	-1.7834	-1.748	-3.042	-2.5892	-0.23658	-0.12075	-0.15007	-0.14312	-0.42978
H96D	-0.21819	0	1	0.2205381658	0.3559743229	1826.43785261	0	0	0	0	7	-1	1.318	0	2	0	-3.2	-3.5	-1.6114	-2.0518	-3.3759	-2.0438	-0.12772	-0.049606	-0.17683	-0.12797	-0.42186
H96E	-0.062243	0	1	0.2205381658	0.3559743229	1826.43785261	0	0	0	0	7	0	1.318	0	2	0	-3.2	-3.5	-1.501	-1.9779	-3.3759	-2.0438	-0.05731	0.047898	-0.068029	-0.086229	-1.7248
H96F	-0.050553	0	1	0.2205381658	0.3559743229	1826.43785261	0	0	0	0	7	-1	1.318	0	2	-1	-3.2	2.8	-1.7595	-1.6571	-3.2487	-2.7102	-0.069083	0.01234	0.050897	0.024889	-0.83578
H96G	-0.28379	0	1	0.2205381658	0.3559743229	1826.43785261	0	0	0	0	7	-2	1.318	0	2	-3	-3.2	-0.4	-2.0397	-1.9578	-3.2236	-2.4537	-0.305	-0.41803	-0.33279	-0.34156	-1.3409
H96I	-0.073751	0	1	0.2205381658	0.3559743229	1826.43785261	0	0	0	0	7	-3	1.318	0	2	-1	-3.2	4.5	-1.5477	-1.9687	-2.3087	-2.3321	-0.26635	-0.17138	-0.11422	-0.12044	-0.96298
H96K	0.0067423	0	1	0.2205381658	0.3559743229	1826.43785261	0	0	0	0	7	-1	1.318	0	2	0	-3.2	-3.9	-1.4962	-1.5321	-3.4284	-2.5353	-0.13261	-0.036029	-0.18124	-0.1191	-0.8262
H96L	-0.031465	0	1	0.2205381658	0.3559743229	1826.43785261	0	0	0	0	7	-3	1.318	0	2	-1	-3.2	3.8	-1.2578	-1.9039	-2.3775	-2.1391	-0.27768	-0.19263	-0.14428	-0.13028	-1.0915
H96M	-0.035634	0	1	0.2205381658	0.3559743229	1826.43785261	0	0	0	0	7	-2	1.318	0	2	1	-3.2	1.9	-2.2777	-1.422	-2.6007	-2.5991	-0.10333	-0.00030146	-0.013339	-0.020909	-0.83735
H96N	-0.12166	0	1	0.2205381658	0.3559743229	1826.43785261	0	0	0	0	7	1	1.318	0	2	-1	-3.2	-3.5	-1.938	-1.9772	-3.3259	-2.3732	-0.042733	0.036958	-0.076256	-0.12531	-0.77334
H96P	-0.5304	0	1	0.2205381658	0.3559743229	1826.43785261	0	0	0	0	7	-2	1.318	0	2	2	-3.2	-1.6	-1.6942	-1.9122	-3.4945	-2.3346	-0.15414	-0.010215	-0.15251	-0.097733	-0.85666
H96Q	-0.014702	0	1	0.2205381658	0.3559743229	1826.43785261	0	0	0	0	7	0	1.318	0	2	0	-3.2	-3.5	-2.6588	-1.7933	-3.5932	-2.1372	-0.05731	0.047898	-0.068029	-0.086229	-1.4439
H96R	-0.038048	0	1	0.2205381658	0.3559743229	1826.43785261	0	0	0	0	7	0	1.318	0	2	1	-3.2	-4.5	-2.3569	-1.9221	-3.5159	-2.2421	-0.04916	0.18226	-0.018742	0.020068	-0.51409
H96S	-0.055669	0	1	0.2205381658	0.3559743229	1826.43785261	0	0	0	0	7	-1	1.318	0	2	-1	-3.2	-0.8	-1.4275	-1.8067	-3.1415	-2.1222	-0.10783	-0.15696	-0.12886	-0.15467	-1.3112
H96T	-0.049445	0	1	0.2205381658	0.3559743229	1826.43785261	0	0	0	0	7	-2	1.318	0	2	3	-3.2	-0.7	-2.3339	-1.8044	-3.2152	-2.0455	-0.12521	0.073493	-0.08889	-0.042828	-0.093959
H96V	-0.046367	0	1	0.2205381658	0.3559743229	1826.43785261	0	0	0	0	7	-3	1.318	0	2	-1	-3.2	4.2	-1.2796	-1.5272	-2.6671	-2.2572	-0.26976	-0.17983	-0.12468	-0.12267	-1.1913
H96W	-0.0030657	0	1	0.2205381658	0.3559743229	1826.43785261	0	0	0	0	7	-2	1.318	0	2	2	-3.2	-0.9	-2.1512	-1.8078	-2.5099	-2.8291	-0.13573	-0.0068764	-0.12476	-0.077677	-2.2255
H96Y	-0.046654	0	1	0.2205381658	0.3559743229	1826.43785261	0	0	0	0	7	2	1.318	0	2	0	-3.2	-1.3	-1.1002	-1.8145	-1.8899	-2.3647	0.090776	0.18927	0.086455	0.015465	-0.41178
Y97A	-2.3354	0	0	0.4159253158	0.4188316072	1375.36480547	0	0	0	0	14	-2	0.18	0	1	-1	-1.3	1.8	-2.0844	-1.0566	-1.4345	-2.4953	-1.7986	-1.8817	-1.6893	-1.8037	-0.74947
Y97C	-1.6466	0	0	0.4159253158	0.4188316072	1375.36480547	0	0	0	0	14	-2	0.18	0	1	2	-1.3	2.5	-1.8341	-1.0982	-1.8963	-2.772	-1.5645	-1.7328	-1.6062	-1.6006	-0.49084
Y97D	-2.5407	0	0	0.4159253158	0.4188316072	1375.36480547	0	0	0	0	14	-3	0.18	0	1	0	-1.3	-3.5	-2.1859	-2.2346	-1.9416	-3.7679	-2.2075	-2.4931	-2.5495	-2.6079	-3.1402
Y97E	-2.4015	0	0	0.4159253158	0.4188316072	1375.36480547	0	0	0	0	14	-2	0.18	0	1	0	-1.3	-3.5	-1.778	-1.9042	-1.9416	-3.4761	-2.0328	-2.4412	-2.377	-2.4868	-1.3143
Y97F	0.0017018	0	0	0.4159253158	0.4188316072	1375.36480547	0	0	0	0	14	3	0.18	0	1	1	-1.3	2.8	-1.7706	-0.78325	-1.9325	-2.3482	-0.23095	0.079729	0.009465	-0.0020763	-2.8698
Y97G	-2.2756	0	0	0.4159253158	0.4188316072	1375.36480547	0	0	0	0	14	-3	0.18	0	1	-1	-1.3	-0.4	-1.2432	-1.5992	-2.0744	-3.4137	-2.1148	-2.2175	-2.155	-2.2911	-2.2912
Y97H	-1.7838	0	0	0.4159253158	0.4188316072	1375.36480547	0	0	0	0	14	2	0.18	0	1	2	-1.3	-3.2	-1.9056	-1.7404	-2.0711	-3.3857	-0.9967	-1.1141	-1.0943	-1.1513	-1.7325
Y97I	-0.08485	0	0	0.4159253158	0.4188316072	1375.36480547	0	0	0	0	14	-1	0.18	0	1	0	-1.3	4.5	-1.8494	-0.75594	-1.7546	-2.0412	-1.3191	-1.4068	-1.054	-1.022	-1.2381
Y97K	-2.6993	0	0	0.4159253158	0.4188316072	1375.36480547	0	0	0	0	14	-2	0.18	0	1	0	-1.3	-3.9	-0.73463	-1.6246	-2.0729	-3.2689	-2.0504	-2.4935	-2.426	-2.516	-2.1984
Y97L	-0.91281	0	0	0.4159253158	0.4188316072	1375.36480547	0	0	0	0	14	-1	0.18	0	1	-1	-1.3	3.8	-2.2787	-0.60816	-1.8659	-1.6903	-1.4087	-1.4642	-1.1311	-1.1563	-0.75315
Y97M	-1.7051	0	0	0.4159253158	0.4188316072	1375.36480547	0	0	0	0	14	-1	0.18	0	1	2	-1.3	1.9	-1.9362	-1.7041	-1.7888	-3.549	-1.3366	-1.3993	-1.3414	-1.3145	-0.8085
Y97N	-2.6353	0	0	0.4159253158	0.4188316072	1375.36480547	0	0	0	0	14	-2	0.18	0	1	0	-1.3	-3.5	-0.97918	-1.5218	-2.0909	-3.1518	-2.0328	-2.4412	-2.377	-2.4868	-0.11583
Y97P	-1.9903	0	0	0.4159253158	0.4188316072	1375.36480547	0	0	0	0	14	-3	0.18	0	1	0	-1.3	-1.6	-1.8105	-1.1026	-2.0499	-2.7866	-2.1298	-2.3019	-2.3024	-2.4089	-0.20636
Y97Q	-2.5667	0	0	0.4159253158	0.4188316072	1375.36480547	0	0	0	0	14	-1	0.18	0	1	0	-1.3	-3.5	-0.92833	-1.8725	-2.0472	-3.3039	-1.837	-2.3007	-2.1338	-2.2536	-1.0024
Y97R	-2.5533	0	0	0.4159253158	0.4188316072	1375.36480547	0	0	0	0	14	-2	0.18	0	1	0	-1.3	-4.5	-1.6876	-0.94023	-1.8486	-2.7657	-2.0733	-2.5683	-2.4894	-2.5501	-0.31421
Y97S	-2.125	0	0	0.4159253158	0.4188316072	1375.36480547	0	0	0	0	14	-2	0.18	0	1	-1	-1.3	-0.8	-0.79102	-0.97807	-1.7467	-2.7611	-1.9292	-2.1228	-1.9788	-2.1658	-0.024325
Y97T	-2.6732	0	0	0.4159253158	0.4188316072	1375.36480547	0	0	0	0	14	-2	0.18	0	1	0	-1.3	-0.7	-1.8094	-0.73942	-1.5595	-1.9997	-1.8864	-2.0765	-1.969	-2.135	-0.52893
Y97V	-1.1787	0	0	0.4159253158	0.4188316072	1375.36480547	0	0	0	0	14	-1	0.18	0	1	-1	-1.3	4.2	-1.3137	-1.001	-2.2268	-3.0026	-1.3919	-1.4556	-1.0944	-1.1034	-1.259
Y97W	-0.02961	0	0	0.4159253158	0.4188316072	1375.36480547	0	0	0	0	14	2	0.18	0	1	4	-1.3	-0.9	-1.7871	-1.0501	-1.8687	-2.8701	-0.70685	-0.44774	-0.58769	-0.53028	-1.9535
S98A	-0.0036421	0	0	0.1972542559	0.0697826107	1779.13169454	0	0	0	0	6	1	0.549	0	0	0	-0.8	1.8	-1.3182	-2.2166	-1.0837	-2.0333	0.093296	-0.010082	0.030797	0.071414	-0.58665
S98C	-0.71625	0	0	0.1972542559	0.0697826107	1779.13169454	0	0	0	0	6	-1	0.549	0	0	2	-0.8	2.5	-1.36	-2.7633	-1.3579	-2.0303	0.09332	-0.11832	-0.014848	-0.091153	-0.27085
S98D	-0.0032199	0	0	0.1972542559	0.0697826107	1779.13169454	0	0	0	0	6	0	0.549	0	0	0	-0.8	-3.5	-0.84711	-2.8023	-2.5157	-2.9035	0.047137	0.083109	0.06013	-0.033999	-1.6227
S98E	0.028233	0	0	0.1972542559	0.0697826107	1779.13169454	0	0	0	0	6	0	0.549	0	0	0	-0.8	-3.5	-1.3785	-2.8023	-2.2621	-2.6986	0.047137	0.083109	0.06013	-0.033999	-0.6197
S98F	-0.10621	0	0	0.1972542559	0.0697826107	1779.13169454	0	0	0	0	6	-2	0.549	0	0	-2	-0.8	2.8	-1.411	-2.9974	-0.89737	-1.9862	-0.21268	-0.175	-0.19371	-0.16742	-2.0668
S98G	0.037468	0	0	0.1972542559	0.0697826107	1779.13169454	0	0	0	0	6	0	0.549	0	0	0	-0.8	-0.4	-2.3431	-2.5771	-2.0879	-2.814	0.06895	-0.035399	-0.014558	-0.1368	-1.0767
S98H	0.011625	0	0	0.1972542559	0.0697826107	1779.13169454	0	0	0	0	6	-1	0.549	0	0	2	-0.8	-3.2	-2.6286	-3.0244	-2.1653	-2.6538	0.084185	0.091551	0.14508	-0.06516	-0.26989
S98I	-0.082016	0	0	0.1972542559	0.0697826107	1779.13169454	0	0	0	0	6	-2	0.549	0	0	0	-0.8	4.5	-2.6286	-2.9481	-0.49963	-1.6413	-0.10459	-0.25021	-0.21973	-0.15448	-1.5594
S98K	-0.0023632	0	0	0.1972542559	0.0697826107	1779.13169454	0	0	0	0	6	0	0.549	0	0	0	-0.8	-3.9	-2.5633	-2.8459	-2.1124	-2.4244	0.039008	0.10931	0.079541	0.014541	-2.9749
S98L	-0.025364	0	0	0.1972542559	0.0697826107	1779.13169454	0	0	0	0	6	-2	0.549	0	0	-1	-0.8	3.8	-2.4448	-2.9673	-0.15467	-1.2271	-0.15945	-0.20948	-0.20297	-0.14191	-0.59195
S98M	-0.019678	0	0	0.1972542559	0.0697826107	1779.13169454	0	0	0	0	6	-1	0.549	0	0	1	-0.8	1.9	-2.4186	-2.7705	-2.3207	-2.6198	0.056269	-0.11303	-0.029003	-0.10697	-1.4962
S98N	0.0095971	0	0	0.1972542559	0.0697826107	1779.13169454	0	0	0	0	6	1	0.549	0	0	0	-0.8	-3.5	-2.6412	-2.5173	-1.8372	-2.6697	0.083779	0.14848	0.083075	0.047602	0.14889
S98P	-1.4561	0	0	0.1972542559	0.0697826107	1779.13169454	0	0	0	0	6	-1	0.549	0	0	1	-0.8	-1.6	-2.4917	-2.8972	-1.7258	-1.8952	0.057707	-0.030884	0.029669	-0.27766	-0.21303
S98Q	0.048938	0	0	0.1972542559	0.0697826107	1779.13169454	0	0	0	0	6	0	0.549	0	0	1	-0.8	-3.5	-2.531	-2.8023	-2.147	-2.4867	0.093671	0.13235	0.13435	0.0091779	-0.36378
S98R	0.0037683	0	0	0.1972542559	0.0697826107	1779.13169454	0	0	0	0	6	-1	0.549	0	0	0	-0.8	-4.5	-2.68	-3.1737	-1.4802	-2.258	-0.023083	0.098089	0.091764	0.015041	-1.6869
S98T	0.03225	0	0	0.1972542559	0.0697826107	1779.13169454	0	0	0	0	6	1	0.549	0	0	0	-0.8	-0.7	-2.6286	-2.3048	-1.4699	-2.309	0.10362	0.040658	0.021518	-0.014767	-2.5399
S98V	-0.031687	0	0	0.1972542559	0.0697826107	1779.13169454	0	0	0	0	6	-2	0.549	0	0	0	-0.8	4.2	-2.7877	-2.9558	-0.46174	-1.5951	-0.099697	-0.23612	-0.20665	-0.14815	-0.18839
S98W	-0.34579	0	0	0.1972542559	0.0697826107	1779.13169454	0	0	0	0	6	-3	0.549	0	0	-3	-0.8	-0.9	-2.4006	-3.2911	-1.7606	-2.3103	-0.36873	-0.15375	-0.30268	-0.38609	-0.41318
S98Y	-0.090142	0	0	0.1972542559	0.0697826107	1779.13169454	0	0	0	0	6	-2	0.549	0	0	1	-0.8	-1.3	-2.4414	-3.1176	-1.6239	-2.3184	-0.025584	-0.093471	-0.03072	-0.28176	-0.45919
Q99A	-0.019612	0	0	0.2635914333	0.1270001558	1882.50374126	0	0	0	0	5	-1	1.305	1	0	-1	-3.5	1.8	-2.8826	-1.3938	-1.9851	-1.9959	-0.029659	-0.16408	-0.029186	-0.0087569	-1.1253
Q99C	-1.577	0	0	0.2635914333	0.1270001558	1882.50374126	0	0	0	0	5	-3	1.305	1	0	2	-3.5	2.5	-2.8137	-1.4191	-2.5627	-2.7432	-0.026942	0.21664	-0.15409	-0.11095	-2.3098
Q99D	-0.0028579	0	0	0.2635914333	0.1270001558	1882.50374126	0	0	0	0	5	0	1.305	1	0	0	-3.5	-3.5	-1.8996	-1.5313	-2.8327	-2.1868	-0.022897	-0.45043	-0.051954	-0.092317	-0.13121
Q99E	0.0021587	0	0	0.2635914333	0.1270001558	1882.50374126	0	0	0	0	5	2	1.305	1	0	0	-3.5	-3.5	-2.4994	-1.5313	-2.8327	-2.1868	0.04465	-0.20361	0.054701	0.019703	-0.19524
Q99F	-0.075288	0	0	0.2635914333	0.1270001558	1882.50374126	0	0	0	0	5	-3	1.305	1	0	1	-3.5	2.8	-2.4994	-1.4855	-2.6016	-3.1907	-0.050048	0.14667	-0.12775	-0.083867	-0.19126
Q99G	-0.014012	0	0	0.2635914333	0.1270001558	1882.50374126	0	0	0	0	5	-2	1.305	1	0	-1	-3.5	-0.4	-2.169	-1.5454	-2.5792	-2.1769	-0.12456	-0.5865	-0.18166	-0.21878	-1.5572
Q99H	-0.091936	0	0	0.2635914333	0.1270001558	1882.50374126	0	0	0	0	5	0	1.305	1	0	2	-3.5	-3.2	-2.5397	-1.5878	-2.9655	-2.6576	0.076317	-0.12225	0.022551	0.058944	-1.1071
Q99I	-0.050842	0	0	0.2635914333	0.1270001558	1882.50374126	0	0	0	0	5	-3	1.305	1	0	0	-3.5	4.5	-1.6544	-1.3999	-2.4791	-3.2231	-0.070126	0.26742	-0.024194	0.019066	-2.418
Q99K	-0.01029	0	0	0.2635914333	0.1270001558	1882.50374126	0	0	0	0	5	1	1.305	1	0	0	-3.5	-3.9	-2.5103	-1.5455	-2.8319	-2.2345	0.0033965	-0.32069	0.0074228	-0.01713	-0.80033
Q99L	-0.010569	0	0	0.2635914333	0.1270001558	1882.50374126	0	0	0	0	5	-2	1.305	1	0	-1	-3.5	3.8	-1.7034	-1.4045	-2.5167	-3.211	-0.033326	0.11461	0.031983	0.07181	0.092006
Q99M	-0.077931	0	0	0.2635914333	0.1270001558	1882.50374126	0	0	0	0	5	0	1.305	1	0	2	-3.5	1.9	-1.8845	-1.4131	-2.4573	-2.9546	0.13225	0.28598	0.041944	0.054575	-1.2452
Q99N	-0.096147	0	0	0.2635914333	0.1270001558	1882.50374126	0	0	0	0	5	0	1.305	1	0	0	-3.5	-3.5	-2.4399	-1.4719	-2.5537	-1.741	-0.022897	-0.45043	-0.051954	-0.092317	-0.22171
Q99P	-0.033617	0	0	0.2635914333	0.1270001558	1882.50374126	0	0	0	0	5	-1	1.305	1	0	0	-3.5	-1.6	-2.4994	-1.5013	-2.8972	-2.662	-0.041053	-0.49125	-0.12567	-0.17384	-0.27465
Q99R	-0.02549	0	0	0.2635914333	0.1270001558	1882.50374126	0	0	0	0	5	1	1.305	1	0	0	-3.5	-4.5	-2.5292	-1.5313	-2.8327	-2.1868	-0.0027166	-0.30059	0.029689	-0.0011617	-0.83911
Q99S	-0.015191	0	0	0.2635914333	0.1270001558	1882.50374126	0	0	0	0	5	0	1.305	1	0	-1	-3.5	-0.8	-2.0123	-1.553	-3.0748	-2.6318	-0.042307	-0.47209	-0.099863	-0.13909	-2.7238
Q99T	-0.032345	0	0	0.2635914333	0.1270001558	1882.50374126	0	0	0	0	5	-1	1.305	1	0	0	-3.5	-0.7	-1.4088	-1.3846	-2.2252	-1.8934	-0.028419	-0.40156	-0.12491	-0.11349	-0.95989
Q99V	0.021819	0	0	0.2635914333	0.1270001558	1882.50374126	0	0	0	0	5	-2	1.305	1	0	-1	-3.5	4.2	-2.5794	-1.3427	-2.5032	-3.2197	-0.029415	0.17367	0.06249	0.093653	-0.12976
Q99W	-0.079322	0	0	0.2635914333	0.1270001558	1882.50374126	0	0	0	0	5	-2	1.305	1	0	4	-3.5	-0.9	-2.5783	-1.5617	-3.116	-3.2	0.050652	0.12975	-0.085501	-0.028128	-0.14892
Q99Y	-0.089757	0	0	0.2635914333	0.1270001558	1882.50374126	0	0	0	0	5	-1	1.305	1	0	1	-3.5	-1.3	-1.1661	-1.5552	-2.991	-3.0097	0.016822	-0.30088	-0.094469	-0.083231	-3.0201
N100A	-0.054691	0	0	0.1890170236	0.0763310729	2261.04852673	0	0	0	0	4	-2	1.403	1	0	-1	-3.5	1.8	-2.2204	-2.6903	-2.4764	-1.7633	-0.053849	-0.011504	-0.19537	-0.21776	-0.50142
N100C	-1.6681	0	0	0.1890170236	0.0763310729	2261.04852673	0	0	0	0	4	-3	1.403	1	0	2	-3.5	2.5	-2.1686	-3.0999	-2.559	-1.9226	-0.032836	0.34547	-0.55226	-0.64061	-2.6136
N100D	-0.031769	0	0	0.1890170236	0.0763310729	2261.04852673	0	0	0	0	4	1	1.403	1	0	0	-3.5	-3.5	-1.6205	-3.1952	-3.2871	-2.5608	0.011343	-0.053574	0.017538	-0.010366	-1.3095
N100E	-0.091126	0	0	0.1890170236	0.0763310729	2261.04852673	0	0	0	0	4	0	1.403	1	0	0	-3.5	-3.5	-0.67181	-2.7321	-3.2871	-2.5608	-0.013267	-0.13684	-0.022506	-0.062372	-0.047622
N100F	-0.022139	0	0	0.1890170236	0.0763310729	2261.04852673	0	0	0	0	4	-3	1.403	1	0	1	-3.5	2.8	-2.1395	-3.0726	-2.8808	-2.2603	-0.049934	0.28187	-0.46999	-0.52746	-1.9273
N100G	-0.061982	0	0	0.1890170236	0.0763310729	2261.04852673	0	0	0	0	4	0	1.403	1	0	-1	-3.5	-0.4	-0.92317	-3.1214	-3.2742	-2.6325	-0.0090517	-0.13072	-0.025444	-0.090595	-2.3749
N100H	-0.049312	0	0	0.1890170236	0.0763310729	2261.04852673	0	0	0	0	4	1	1.403	1	0	2	-3.5	-3.2	-0.80635	-3.1483	-3.4562	-2.9049	0.089232	0.19494	0.0090858	0.019388	-2.5602
N100I	-0.047688	0	0	0.1890170236	0.0763310729	2261.04852673	0	0	0	0	4	-3	1.403	1	0	0	-3.5	4.5	-2.2298	-2.9509	-2.2843	-1.7379	-0.059588	0.40295	-0.31197	-0.31636	-2.1416
N100K	-0.033608	0	0	0.1890170236	0.0763310729	2261.04852673	0	0	0	0	4	0	1.403	1	0	0	-3.5	-3.9	-2.1204	-2.7867	-3.3371	-2.6593	-0.016211	-0.13344	-0.019634	-0.050464	-1.1144
N100L	-0.050659	0	0	0.1890170236	0.0763310729	2261.04852673	0	0	0	0	4	-3	1.403	1	0	-1	-3.5	3.8	-2.127	-2.6827	-2.3485	-1.7778	-0.098191	0.21893	-0.27774	-0.2669	-1.0506
N100M	-0.093437	0	0	0.1890170236	0.0763310729	2261.04852673	0	0	0	0	4	-2	1.403	1	0	2	-3.5	1.9	-1.4097	-2.9975	-2.5293	-1.8945	0.026491	0.34289	-0.37558	-0.43885	-0.8981
N100P	-0.08287	0	0	0.1890170236	0.0763310729	2261.04852673	0	0	0	0	4	-2	1.403	1	0	0	-3.5	-1.6	-1.4557	-3.0053	-3.063	-2.2149	-0.045167	-0.23169	-0.21425	-0.27464	-2.5504
N100Q	-0.053535	0	0	0.1890170236	0.0763310729	2261.04852673	0	0	0	0	4	0	1.403	1	0	0	-3.5	-3.5	-0.93565	-2.7118	-3.1774	-2.4227	-0.013267	-0.13684	-0.022506	-0.062372	-0.66756
N100R	-0.043623	0	0	0.1890170236	0.0763310729	2261.04852673	0	0	0	0	4	0	1.403	1	0	0	-3.5	-4.5	-0.92396	-2.6057	-3.2871	-2.5608	-0.016733	-0.12188	-0.0045074	-0.028033	-2.2947
N100S	-0.049635	0	0	0.1890170236	0.0763310729	2261.04852673	0	0	0	0	4	1	1.403	1	0	-1	-3.5	-0.8	-0.71721	-2.6758	-3.3495	-2.7049	0.019339	-0.076973	0.024943	-0.018704	-2.1397
N100T	-0.056333	0	0	0.1890170236	0.0763310729	2261.04852673	0	0	0	0	4	0	1.403	1	0	0	-3.5	-0.7	-2.9416	-2.8948	-2.4893	-1.6458	0.0076785	-0.028727	-0.045452	-0.083635	-0.19218
N100V	-0.048611	0	0	0.1890170236	0.0763310729	2261.04852673	0	0	0	0	4	-3	1.403	1	0	-1	-3.5	4.2	-3.0625	-2.764	-1.8806	-1.3862	-0.092846	0.27427	-0.25876	-0.24012	-2.4553
N100W	-0.040331	0	0	0.1890170236	0.0763310729	2261.04852673	0	0	0	0	4	-4	1.403	1	0	4	-3.5	-0.9	-2.9041	-3.3843	-3.3499	-2.7205	-0.098846	0.23668	-0.61925	-0.64166	-0.35135
N100Y	-0.019943	0	0	0.1890170236	0.0763310729	2261.04852673	0	0	0	0	4	-2	1.403	1	0	1	-3.5	-1.3	-2.9218	-3.1773	-3.3374	-2.7108	-0.019983	-0.072947	-0.24743	-0.26606	-1.9455
D101A	-0.16138	0	0	0.6431630972	0.5422276877	1786.2634426	6	0	0.5166666667	0.0535770752	8	-2	0.481	1	0	-1	-3.5	1.8	-3.0102	-1.1421	-1.5432	-2.897	-0.57676	-0.87208	-0.39522	-0.66233	-0.55021
D101C	-1.9917	0	0	0.6431630972	0.5422276877	1786.2634426	6	0	0.5166666667	0.0535770752	8	-3	0.481	1	0	2	-3.5	2.5	-2.7656	-1.0552	-1.4994	-2.8765	-0.67139	-1.0191	-0.63742	-1.0492	-1.3198
D101E	-0.052276	0	0	0.6431630972	0.5422276877	1786.2634426	6	0	0.5166666667	0.0535770752	8	2	0.481	1	0	0	-3.5	-3.5	-2.7726	-2.7612	-2.7204	-3.3179	-0.098983	-0.2547	0.33192	0.29266	-1.8716
D101F	-1.4842	0	0	0.6431630972	0.5422276877	1786.2634426	6	0	0.5166666667	0.0535770752	8	-3	0.481	1	0	1	-3.5	2.8	-2.7729	-2.6377	-2.5723	-3.2853	-0.70373	-0.97698	-0.61782	-0.97298	-0.79634
D101G	-1.6565	0	0	0.6431630972	0.5422276877	1786.2634426	6	0	0.5166666667	0.0535770752	8	-1	0.481	1	0	-1	-3.5	-0.4	-3.0146	-0.57847	-1.6274	-3.1008	-0.45094	-0.88255	-0.37401	-0.66845	-0.43559
D101H	-0.17279	0	0	0.6431630972	0.5422276877	1786.2634426	6	0	0.5166666667	0.0535770752	8	-1	0.481	1	0	2	-3.5	-3.2	-2.9029	-2.2798	-1.5459	-2.5843	-0.44079	-0.87652	-0.45642	-0.5633	-0.20469
D101I	-0.87772	0	0	0.6431630972	0.5422276877	1786.2634426	6	0	0.5166666667	0.0535770752	8	-3	0.481	1	0	0	-3.5	4.5	-2.8393	-2.1752	-0.68047	-2.0565	-0.73356	-0.83634	-0.51617	-0.73843	-1.6937
D101K	-0.70081	0	0	0.6431630972	0.5422276877	1786.2634426	6	0	0.5166666667	0.0535770752	8	-1	0.481	1	0	0	-3.5	-3.9	-2.8937	0.075227	-2.4335	-3.2475	-0.52382	-0.94744	-0.55838	-0.6853	-0.33497
D101L	-0.58951	0	0	0.6431630972	0.5422276877	1786.2634426	6	0	0.5166666667	0.0535770752	8	-4	0.481	1	0	-1	-3.5	3.8	-2.9487	-2.3515	-0.99009	-2.3	-1.0391	-1.0202	-0.94119	-0.96528	-1.047
D101M	-0.14484	0	0	0.6431630972	0.5422276877	1786.2634426	6	0	0.5166666667	0.0535770752	8	-3	0.481	1	0	2	-3.5	1.9	-2.721	-0.10259	-0.90425	-2.2103	-0.6815	-1.0651	-0.69433	-1.0691	-0.67967
D101N	-0.25733	0	0	0.6431630972	0.5422276877	1786.2634426	6	0	0.5166666667	0.0535770752	8	1	0.481	1	0	0	-3.5	-3.5	-3.0988	-2.6377	-2.2198	-3.2098	-0.19675	-0.46923	0.085077	0.021046	-0.57094
D101P	-2.0321	0	0	0.6431630972	0.5422276877	1786.2634426	6	0	0.5166666667	0.0535770752	8	-1	0.481	1	0	0	-3.5	-1.6	-3.0405	-2.0006	-2.2586	-3.3893	-0.43558	-0.92484	-0.45496	-0.69461	-2.1848
D101Q	-0.07651	0	0	0.6431630972	0.5422276877	1786.2634426	6	0	0.5166666667	0.0535770752	8	0	0.481	1	0	0	-3.5	-3.5	-1.2531	-2.2209	-2.4046	-3.2483	-0.33555	-0.71074	-0.2113	-0.29399	-0.040695
D101R	-1.2456	0	0	0.6431630972	0.5422276877	1786.2634426	6	0	0.5166666667	0.0535770752	8	-2	0.481	1	0	0	-3.5	-4.5	-2.5823	-2.4143	-2.3011	-3.2062	-0.73251	-1.1581	-0.95949	-1.0376	-2.2254
D101S	-0.1735	0	0	0.6431630972	0.5422276877	1786.2634426	6	0	0.5166666667	0.0535770752	8	0	0.481	1	0	-1	-3.5	-0.8	-2.2813	-1.9661	-1.5761	-2.8879	-0.31042	-0.69548	-0.11398	-0.31851	-0.73547
D101T	-0.40917	0	0	0.6431630972	0.5422276877	1786.2634426	6	0	0.5166666667	0.0535770752	8	-1	0.481	1	0	0	-3.5	-0.7	-1.1542	-1.6436	-1.7318	-2.9429	-0.41497	-0.87883	-0.37112	-0.62334	-2.4286
D101V	-0.35478	0	0	0.6431630972	0.5422276877	1786.2634426	6	0	0.5166666667	0.0535770752	8	-3	0.481	1	0	-1	-3.5	4.2	-2.1617	-0.12921	-1.0913	-2.5236	-0.7806	-0.83784	-0.52608	-0.68516	-0.39301
D101W	-1.8763	0	0	0.6431630972	0.5422276877	1786.2634426	6	0	0.5166666667	0.0535770752	8	-4	0.481	1	0	4	-3.5	-0.9	-0.81461	-1.7738	-1.053	-2.003	-1.0377	-1.4345	-1.441	-1.6398	-1.0187
D101Y	-1.5135	0	0	0.6431630972	0.5422276877	1786.2634426	6	0	0.5166666667	0.0535770752	8	-3	0.481	1	0	1	-3.5	-1.3	-2.3055	-1.6209	-0.30819	-1.2593	-0.8185	-1.2801	-1.1609	-1.3603	-0.44622
L102A	-1.8748	0	0	0.5527732015	0.5026006115	1334.21917094	4	0	0.5081967213	0.0388867607	11	-1	0.405	0	-1	-1	3.8	1.8	-0.82446	-1.6179	-2.804	-2.7365	-1.0075	-0.73895	-1.3924	-1.4111	-0.1128
L102C	-1.5784	0	0	0.5527732015	0.5026006115	1334.21917094	4	0	0.5081967213	0.0388867607	11	-1	0.405	0	-1	2	3.8	2.5	-0.93237	-1.5909	-3.0815	-3.2882	-1.0482	-0.70161	-1.386	-1.331	-1.7274
L102D	-2.8381	0	0	0.5527732015	0.5026006115	1334.21917094	4	0	0.5081967213	0.0388867607	11	-4	0.405	0	-1	0	3.8	-3.5	-2.0292	-2.7308	-3.2891	-2.6283	-1.9474	-1.9351	-2.0383	-2.2961	-3.0192
L102E	-2.2992	0	0	0.5527732015	0.5026006115	1334.21917094	4	0	0.5081967213	0.0388867607	11	-3	0.405	0	-1	0	3.8	-3.5	-2.1906	-2.5461	-2.8541	-2.0635	-1.7328	-1.6624	-1.8768	-2.1359	-0.044408
L102F	-0.8005	0	0	0.5527732015	0.5026006115	1334.21917094	4	0	0.5081967213	0.0388867607	11	0	0.405	0	-1	1	3.8	2.8	-2.6082	-1.1029	-3.0608	-3.285	-0.71547	-0.29705	-1.0082	-0.90082	-2.4565
L102G	-2.5561	0	0	0.5527732015	0.5026006115	1334.21917094	4	0	0.5081967213	0.0388867607	11	-4	0.405	0	-1	-1	3.8	-0.4	-1.937	-2.6633	-3.1593	-3.0799	-1.893	-1.9582	-2.0687	-2.3295	-0.39475
L102H	-2.3077	0	0	0.5527732015	0.5026006115	1334.21917094	4	0	0.5081967213	0.0388867607	11	-3	0.405	0	-1	2	3.8	-3.2	-1.2784	-2.4776	-3.2652	-2.5623	-1.7322	-1.6835	-1.8783	-2.0767	-2.8844
L102I	-0.058038	0	0	0.5527732015	0.5026006115	1334.21917094	4	0	0.5081967213	0.0388867607	11	2	0.405	0	-1	0	3.8	4.5	-1.9861	-0.54523	-2.93	-3.1827	-0.1584	0.26935	-0.42972	-0.22343	-0.16952
L102K	-2.0084	0	0	0.5527732015	0.5026006115	1334.21917094	4	0	0.5081967213	0.0388867607	11	-2	0.405	0	-1	0	3.8	-3.9	-1.6333	-2.5003	-2.8274	-3.0352	-1.4837	-1.338	-1.6774	-1.9242	0.12268
L102M	-0.046431	0	0	0.5527732015	0.5026006115	1334.21917094	4	0	0.5081967213	0.0388867607	11	2	0.405	0	-1	2	3.8	1.9	-1.1277	-0.49406	-2.7752	-2.625	-0.18931	0.29116	-0.33118	-0.20002	-1.6683
L102N	-2.6504	0	0	0.5527732015	0.5026006115	1334.21917094	4	0	0.5081967213	0.0388867607	11	-3	0.405	0	-1	0	3.8	-3.5	-2.7677	-2.5461	-3.0738	-2.4854	-1.7328	-1.6624	-1.8768	-2.1359	-0.46743
L102P	-2.5743	0	0	0.5527732015	0.5026006115	1334.21917094	4	0	0.5081967213	0.0388867607	11	-3	0.405	0	-1	0	3.8	-1.6	-2.5234	-2.4719	-3.0949	-2.8137	-1.6828	-1.6776	-1.8744	-2.1646	-2.6781
L102Q	-2.1183	0	0	0.5527732015	0.5026006115	1334.21917094	4	0	0.5081967213	0.0388867607	11	-2	0.405	0	-1	0	3.8	-3.5	-0.83353	-2.3341	-2.8448	-1.9963	-1.4686	-1.3393	-1.6745	-1.9275	-0.057155
L102R	-2.1786	0	0	0.5527732015	0.5026006115	1334.21917094	4	0	0.5081967213	0.0388867607	11	-2	0.405	0	-1	0	3.8	-4.5	-2.3944	-2.5387	-2.6937	-1.7209	-1.5027	-1.334	-1.6752	-1.9184	-2.4951
L102S	-1.98	0	0	0.5527732015	0.5026006115	1334.21917094	4	0	0.5081967213	0.0388867607	11	-2	0.405	0	-1	-1	3.8	-0.8	-0.73731	-2.1912	-2.8207	-2.3656	-1.3644	-1.2804	-1.6229	-1.8626	-2.1285
L102T	-1.8214	0	0	0.5527732015	0.5026006115	1334.21917094	4	0	0.5081967213	0.0388867607	11	-1	0.405	0	-1	0	3.8	-0.7	-2.2311	-1.8133	-3.027	-2.6455	-1.0744	-0.87731	-1.3878	-1.546	0.092889
L102V	-0.055274	0	0	0.5527732015	0.5026006115	1334.21917094	4	0	0.5081967213	0.0388867607	11	1	0.405	0	-1	-1	3.8	4.2	-0.72571	-0.70905	-2.7933	-2.9933	-0.40396	0.0017492	-0.72734	-0.47535	0.0025393
L102W	-1.1856	0	0	0.5527732015	0.5026006115	1334.21917094	4	0	0.5081967213	0.0388867607	11	-2	0.405	0	-1	4	3.8	-0.9	-2.0547	-2.1117	-3.315	-3.315	-1.4408	-1.2975	-1.6581	-1.7611	-1.3929
L102Y	-1.5216	0	0	0.5527732015	0.5026006115	1334.21917094	4	0	0.5081967213	0.0388867607	11	-1	0.405	0	-1	1	3.8	-1.3	-2.1742	-1.8606	-3.2561	-2.9159	-1.1149	-0.90303	-1.4152	-1.5709	-0.084651
V103A	-0.70029	0	0	0.5632070291	0.4763443094	1323.82793585	2	0	0.5	0.0210489388	10	0	0.401	0	-1	-1	4.2	1.8	-2.2633	0.077135	-0.99474	-2.0668	-0.69825	-0.33084	-0.64792	-0.55548	-1.171
V103C	-0.59567	0	0	0.5632070291	0.4763443094	1323.82793585	2	0	0.5	0.0210489388	10	-1	0.401	0	-1	2	4.2	2.5	-1.9241	-0.55057	-1.3488	-2.4023	-1.0216	-0.69892	-0.96231	-0.94331	-1.1479
V103D	-0.21175	0	0	0.5632070291	0.4763443094	1323.82793585	2	0	0.5	0.0210489388	10	-3	0.401	0	-1	0	4.2	-3.5	-1.6252	-1.1367	-2.8474	-3.0286	-1.6661	-1.5486	-1.1986	-1.3398	-2.1547
V103E	-0.74398	0	0	0.5632070291	0.4763443094	1323.82793585	2	0	0.5	0.0210489388	10	-2	0.401	0	-1	0	4.2	-3.5	-0.79754	-1.4227	-2.7299	-2.8202	-1.4133	-1.2036	-1.0246	-1.1804	-2.0308
V103F	-1.8693	0	0	0.5632070291	0.4763443094	1323.82793585	2	0	0.5	0.0210489388	10	-1	0.401	0	-1	1	4.2	2.8	-1.719	-0.58612	-1.3146	-2.3597	-1.0009	-0.69125	-0.96367	-0.92345	-2.2117
V103G	-1.2393	0	0	0.5632070291	0.4763443094	1323.82793585	2	0	0.5	0.0210489388	10	-3	0.401	0	-1	-1	4.2	-0.4	-1.558	-1.0319	-2.2844	-2.9698	-1.5778	-1.5974	-1.3171	-1.5027	-1.7962
V103H	-1.3367	0	0	0.5632070291	0.4763443094	1323.82793585	2	0	0.5	0.0210489388	10	-3	0.401	0	-1	2	4.2	-3.2	-0.98028	-0.86936	-2.8245	-3.0293	-1.6686	-1.5799	-1.2633	-1.3981	-2.0308
V103I	-0.10115	0	0	0.5632070291	0.4763443094	1323.82793585	2	0	0.5	0.0210489388	10	3	0.401	0	-1	0	4.2	4.5	-2.6618	-1.8265	0.37901	-1.0881	0.0069174	0.44402	0.046867	0.14913	-1.2817
V103K	-0.27703	0	0	0.5632070291	0.4763443094	1323.82793585	2	0	0.5	0.0210489388	10	-2	0.401	0	-1	0	4.2	-3.9	-2.4003	-0.92321	-2.7596	-2.8251	-1.4314	-1.1942	-1.0229	-1.1727	-1.3159
V103L	-0.080784	0	0	0.5632070291	0.4763443094	1323.82793585	2	0	0.5	0.0210489388	10	1	0.401	0	-1	-1	4.2	3.8	-0.88205	-0.65476	-0.45095	-1.7047	-0.41539	0.0027656	-0.41115	-0.19463	-0.23067
V103M	-0.2421	0	0	0.5632070291	0.4763443094	1323.82793585	2	0	0.5	0.0210489388	10	1	0.401	0	-1	2	4.2	1.9	-2.3016	-0.82221	-0.56408	-1.7491	-0.43686	0.031522	-0.31805	-0.25267	-0.41368
V103N	-0.80412	0	0	0.5632070291	0.4763443094	1323.82793585	2	0	0.5	0.0210489388	10	-3	0.401	0	-1	0	4.2	-3.5	-0.50649	-1.5334	-2.8474	-3.0286	-1.6661	-1.5486	-1.1986	-1.3398	-0.09499
V103P	-2.5385	0	0	0.5632070291	0.4763443094	1323.82793585	2	0	0.5	0.0210489388	10	-2	0.401	0	-1	0	4.2	-1.6	-2.1179	-1.4227	-2.2542	-2.7573	-1.3582	-1.2242	-1.0814	-1.32	-0.39204
V103Q	-0.25328	0	0	0.5632070291	0.4763443094	1323.82793585	2	0	0.5	0.0210489388	10	-2	0.401	0	-1	0	4.2	-3.5	-0.62583	-1.591	-2.4639	-2.7628	-1.4133	-1.2036	-1.0246	-1.1804	-0.1414
V103R	-0.49896	0	0	0.5632070291	0.4763443094	1323.82793585	2	0	0.5	0.0210489388	10	-3	0.401	0	-1	0	4.2	-4.5	-2.1675	-0.27037	-2.9019	-3.0268	-1.6891	-1.5061	-1.1939	-1.3171	-0.29269
V103S	-0.73457	0	0	0.5632070291	0.4763443094	1323.82793585	2	0	0.5	0.0210489388	10	-2	0.401	0	-1	-1	4.2	-0.8	-2.0141	-0.85708	-2.1618	-2.7544	-1.3204	-1.2076	-1.0865	-1.2529	-0.24592
V103T	-0.11836	0	0	0.5632070291	0.4763443094	1323.82793585	2	0	0.5	0.0210489388	10	0	0.401	0	-1	0	4.2	-0.7	-2.1575	-0.59005	-1.3333	-2.1162	-0.76232	-0.41059	-0.62069	-0.65089	-0.43576
V103W	-2.2915	0	0	0.5632070291	0.4763443094	1323.82793585	2	0	0.5	0.0210489388	10	-3	0.401	0	-1	4	4.2	-0.9	-1.7343	-0.48884	-2.0806	-2.8817	-1.6509	-1.6703	-1.3813	-1.6304	-0.14678
V103Y	-1.5029	0	0	0.5632070291	0.4763443094	1323.82793585	2	0	0.5	0.0210489388	10	-1	0.401	0	-1	1	4.2	-1.3	-1.3456	-1.1224	-1.8457	-2.4551	-1.079	-0.81214	-0.91296	-1.0561	-0.19668
E104A	0.016406	0	0	0.2262493136	0.1122292539	2043.53646506	0	0	0	0	5	-1	1.41	0	0	-1	-3.5	1.8	-0.67831	-0.99657	-0.90342	-2.3847	-0.12964	-0.0054566	-0.044391	-0.037957	-0.30517
E104C	-1.7524	0	0	0.2262493136	0.1122292539	2043.53646506	0	0	0	0	5	-4	1.41	0	0	2	-3.5	2.5	-1.5336	-2.3815	-0.85357	-2.3855	-0.55009	-0.22205	-0.76592	-0.7272	-0.87731
E104D	-0.0029742	0	0	0.2262493136	0.1122292539	2043.53646506	0	0	0	0	5	2	1.41	0	0	0	-3.5	-3.5	-1.3966	-2.0219	-2.4766	-3.1921	0.025349	0.13578	0.038249	0.042474	-0.029407
E104F	-0.087692	0	0	0.2262493136	0.1122292539	2043.53646506	0	0	0	0	5	-3	1.41	0	0	1	-3.5	2.8	-2.4967	-1.9747	-2.4329	-3.0079	-0.39515	-0.1118	-0.41699	-0.39537	-0.4718
E104G	-0.29466	0	0	0.2262493136	0.1122292539	2043.53646506	0	0	0	0	5	-2	1.41	0	0	-1	-3.5	-0.4	-2.7999	-1.2804	-0.43769	-2.0352	-0.25674	-0.25256	-0.27186	-0.26017	-0.56113
E104H	-0.068771	0	0	0.2262493136	0.1122292539	2043.53646506	0	0	0	0	5	0	1.41	0	0	2	-3.5	-3.2	-1.1507	-2.2455	-1.8943	-3.1679	-0.021182	0.11752	-0.018288	0.0040417	-0.60274
E104I	-0.098006	0	0	0.2262493136	0.1122292539	2043.53646506	0	0	0	0	5	-3	1.41	0	0	0	-3.5	4.5	-2.0358	-1.5272	-1.5392	-2.9243	-0.38076	-0.065369	-0.37022	-0.35456	-0.94973
E104K	-0.062874	0	0	0.2262493136	0.1122292539	2043.53646506	0	0	0	0	5	1	1.41	0	0	0	-3.5	-3.9	-0.90735	-2.0591	0.4121	-1.4071	-0.016723	0.080868	-0.011054	0.012095	-0.4718
E104L	-0.061772	0	0	0.2262493136	0.1122292539	2043.53646506	0	0	0	0	5	-3	1.41	0	0	-1	-3.5	3.8	-2.5724	-1.5478	-1.9759	-2.7409	-0.39896	-0.12722	-0.36438	-0.32399	-0.98147
E104M	-0.062338	0	0	0.2262493136	0.1122292539	2043.53646506	0	0	0	0	5	-2	1.41	0	0	2	-3.5	1.9	-0.93134	-1.4926	0.19985	-1.3743	-0.23241	0.019313	-0.22241	-0.2225	-2.5992
E104N	-0.086305	0	0	0.2262493136	0.1122292539	2043.53646506	0	0	0	0	5	0	1.41	0	0	0	-3.5	-3.5	-0.92008	-2.3815	-2.4329	-3.0079	-0.050832	-0.013859	-0.072152	-0.059837	-1.6567
E104P	0.0071377	0	0	0.2262493136	0.1122292539	2043.53646506	0	0	0	0	5	-1	1.41	0	0	0	-3.5	-1.6	-2.3844	-1.9963	-1.4759	-2.9252	-0.12686	-0.1213	-0.15553	-0.14481	-2.3174
E104Q	-0.045656	0	0	0.2262493136	0.1122292539	2043.53646506	0	0	0	0	5	2	1.41	0	0	0	-3.5	-3.5	-2.4653	-2.0219	-1.7521	-2.7152	0.025349	0.13578	0.038249	0.042474	-1.7499
E104R	-0.11226	0	0	0.2262493136	0.1122292539	2043.53646506	0	0	0	0	5	0	1.41	0	0	0	-3.5	-4.5	-2.5959	-2.1118	-2.0209	-2.7438	-0.059534	0.021282	-0.065823	-0.041282	-2.3688
E104S	0.012133	0	0	0.2262493136	0.1122292539	2043.53646506	0	0	0	0	5	0	1.41	0	0	-1	-3.5	-0.8	-1.4237	-0.89163	-1.6723	-2.7149	-0.06546	-0.054884	-0.042107	-0.051845	-1.983
E104T	-0.019363	0	0	0.2262493136	0.1122292539	2043.53646506	0	0	0	0	5	-1	1.41	0	0	0	-3.5	-0.7	-1.4078	-1.2639	-1.462	-2.4171	-0.12212	-0.093421	-0.11908	-0.097766	-1.2315
E104V	-0.013551	0	0	0.2262493136	0.1122292539	2043.53646506	0	0	0	0	5	-2	1.41	0	0	-1	-3.5	4.2	-0.91677	-1.0959	0.03692	-1.7383	-0.24867	0.0099849	-0.15685	-0.12199	-2.7213
E104W	-0.75465	0	0	0.2262493136	0.1122292539	2043.53646506	0	0	0	0	5	-3	1.41	0	0	4	-3.5	-0.9	-1.9016	-2.5102	-1.2326	-2.6578	-0.34604	-0.13894	-0.54192	-0.52144	-1.6524
E104Y	-0.043455	0	0	0.2262493136	0.1122292539	2043.53646506	0	0	0	0	5	-2	1.41	0	0	1	-3.5	-1.3	-1.7896	-2.1999	-1.1972	-2.3764	-0.23064	-0.17021	-0.28439	-0.25394	-1.9489
Y105A	-1.5507	0	0	0.4806150467	0.6590652778	1421.49553506	17	1.8958333333	0.5688073395	0.1385250521	10	-2	0.977	0	1	-1	-1.3	1.8	-1.5085	-1.2294	-0.95577	-1.9011	-0.86948	-1.3459	-1.6613	-1.5944	-2.0181
Y105C	-1.8546	0	0	0.4806150467	0.6590652778	1421.49553506	17	1.8958333333	0.5688073395	0.1385250521	10	-2	0.977	0	1	2	-1.3	2.5	-1.9254	-1.7287	-0.92417	-1.9065	-0.7559	-1.1582	-1.599	-1.6074	-0.11306
Y105D	-2.2264	0	0	0.4806150467	0.6590652778	1421.49553506	17	1.8958333333	0.5688073395	0.1385250521	10	-3	0.977	0	1	0	-1.3	-3.5	-2.1946	-2.6776	-1.8193	-2.5753	-1.244	-1.8235	-1.9092	-1.8993	-0.29072
Y105E	-2.1777	0	0	0.4806150467	0.6590652778	1421.49553506	17	1.8958333333	0.5688073395	0.1385250521	10	-2	0.977	0	1	0	-1.3	-3.5	-1.4938	-2.292	-1.7065	-2.3732	-1.0085	-1.7656	-1.7454	-1.7179	-0.30289
Y105F	-0.23875	0	0	0.4806150467	0.6590652778	1421.49553506	17	1.8958333333	0.5688073395	0.1385250521	10	3	0.977	0	1	1	-1.3	2.8	-1.5702	-1.6895	-0.52687	-1.5611	0.058653	-0.23549	-0.40426	-0.30396	-0.28794
Y105G	-1.5459	0	0	0.4806150467	0.6590652778	1421.49553506	17	1.8958333333	0.5688073395	0.1385250521	10	-3	0.977	0	1	-1	-1.3	-0.4	-2.2096	-2.5604	-1.8513	-2.5874	-1.1962	-1.5932	-1.8392	-1.757	-0.46565
Y105H	-0.78262	0	0	0.4806150467	0.6590652778	1421.49553506	17	1.8958333333	0.5688073395	0.1385250521	10	2	0.977	0	1	2	-1.3	-3.2	-1.683	-2.5136	-1.6031	-2.3812	-0.27893	-0.59055	-0.61741	-0.62419	-0.23873
Y105I	-1.6357	0	0	0.4806150467	0.6590652778	1421.49553506	17	1.8958333333	0.5688073395	0.1385250521	10	-1	0.977	0	1	0	-1.3	4.5	-1.622	-0.32961	0.17973	-0.88838	-0.52627	-0.99654	-1.4054	-1.458	-0.18246
Y105K	-2.5364	0	0	0.4806150467	0.6590652778	1421.49553506	17	1.8958333333	0.5688073395	0.1385250521	10	-2	0.977	0	1	0	-1.3	-3.9	-1.9424	-2.4092	-1.8973	-2.1592	-1.0192	-1.7886	-1.7414	-1.7198	-0.31645
Y105L	-1.6818	0	0	0.4806150467	0.6590652778	1421.49553506	17	1.8958333333	0.5688073395	0.1385250521	10	-1	0.977	0	1	-1	-1.3	3.8	-2.1946	-0.77091	0.18491	-0.86135	-0.58564	-1.0912	-1.4373	-1.4663	-0.16252
Y105M	-1.7461	0	0	0.4806150467	0.6590652778	1421.49553506	17	1.8958333333	0.5688073395	0.1385250521	10	-1	0.977	0	1	2	-1.3	1.9	-2.2762	-0.89426	-1.7065	-2.3732	-0.5547	-1.0712	-1.4216	-1.3899	-0.1207
Y105N	-1.2467	0	0	0.4806150467	0.6590652778	1421.49553506	17	1.8958333333	0.5688073395	0.1385250521	10	-2	0.977	0	1	0	-1.3	-3.5	-1.1833	-2.635	-1.6424	-2.4015	-1.0085	-1.7656	-1.7454	-1.7179	-0.36136
Y105P	-1.1254	0	0	0.4806150467	0.6590652778	1421.49553506	17	1.8958333333	0.5688073395	0.1385250521	10	-3	0.977	0	1	0	-1.3	-1.6	-1.8007	-2.2292	-1.5639	-2.1332	-1.2026	-1.6745	-1.8715	-1.8119	-0.40874
Y105Q	-1.9369	0	0	0.4806150467	0.6590652778	1421.49553506	17	1.8958333333	0.5688073395	0.1385250521	10	-1	0.977	0	1	0	-1.3	-3.5	-1.3477	-2.3753	-1.9246	-2.1631	-0.79435	-1.6237	-1.4974	-1.5039	-0.68298
Y105R	-1.8384	0	0	0.4806150467	0.6590652778	1421.49553506	17	1.8958333333	0.5688073395	0.1385250521	10	-2	0.977	0	1	0	-1.3	-4.5	-1.7558	-2.7585	-1.431	-2.1677	-1.038	-1.8162	-1.7323	-1.7134	-0.66478
Y105S	-1.6206	0	0	0.4806150467	0.6590652778	1421.49553506	17	1.8958333333	0.5688073395	0.1385250521	10	-2	0.977	0	1	-1	-1.3	-0.8	-2.1255	-2.228	-1.0926	-1.8592	-0.967	-1.5863	-1.6886	-1.6158	-1.0643
Y105T	-1.5576	0	0	0.4806150467	0.6590652778	1421.49553506	17	1.8958333333	0.5688073395	0.1385250521	10	-2	0.977	0	1	0	-1.3	-0.7	-0.82571	-1.3865	-0.063536	-1.2178	-0.93757	-1.5389	-1.676	-1.6116	-0.85745
Y105V	-1.5513	0	0	0.4806150467	0.6590652778	1421.49553506	17	1.8958333333	0.5688073395	0.1385250521	10	-1	0.977	0	1	-1	-1.3	4.2	-1.7771	-2.5937	-1.3035	-2.185	-0.57846	-1.0645	-1.4262	-1.4803	-1.4133
Y105W	0.054448	0	0	0.4806150467	0.6590652778	1421.49553506	17	1.8958333333	0.5688073395	0.1385250521	10	2	0.977	0	1	4	-1.3	-0.9	-1.5496	-1.8437	-1.1287	-1.8482	-0.15881	-0.36564	-0.57808	-0.48597	-0.78938
S106A	-0.59359	0	0	0.5809994509	0.2657469893	1281.17240498	0	0	0	0	11	1	0.08	0	-1	-1	-0.8	1.8	-1.192	-1.4403	-0.34514	-2.023	-1.1311	-0.68129	-1.2583	-1.3597	-1.0835
S106C	-1.8419	0	0	0.5809994509	0.2657469893	1281.17240498	0	0	0	0	11	-1	0.08	0	-1	2	-0.8	2.5	-1.1461	-1.4637	-0.781	-2.9323	-1.5244	-1.1602	-1.6823	-1.8708	-0.76387
S106D	-2.4868	0	0	0.5809994509	0.2657469893	1281.17240498	0	0	0	0	11	0	0.08	0	-1	0	-0.8	-3.5	-0.98986	-2.9784	-0.85024	-3.1827	-1.7358	-1.4286	-1.8886	-2.071	-0.91586
S106E	-2.9796	0	0	0.5809994509	0.2657469893	1281.17240498	0	0	0	0	11	0	0.08	0	-1	0	-0.8	-3.5	-1.5882	-2.8204	-0.9482	-2.6474	-1.7358	-1.4286	-1.8886	-2.071	-0.51232
S106F	-2.3261	0	0	0.5809994509	0.2657469893	1281.17240498	0	0	0	0	11	-2	0.08	0	-1	1	-0.8	2.8	-1.0555	-1.1134	-0.81592	-2.9602	-1.7632	-1.4078	-1.833	-2.1547	-0.77597
S106G	-1.652	0	0	0.5809994509	0.2657469893	1281.17240498	0	0	0	0	11	0	0.08	0	-1	-1	-0.8	-0.4	-1.0606	-2.4774	-0.70838	-3.0111	-1.5181	-1.0315	-1.6077	-1.7969	-0.66484
S106H	-1.9057	0	0	0.5809994509	0.2657469893	1281.17240498	0	0	0	0	11	-1	0.08	0	-1	2	-0.8	-3.2	-1.4922	-2.822	-1.0024	-2.371	-1.8549	-1.4881	-1.961	-2.068	-1.0574
S106I	-1.8907	0	0	0.5809994509	0.2657469893	1281.17240498	0	0	0	0	11	-2	0.08	0	-1	0	-0.8	4.5	-1.5496	-0.60574	-1.342	-3.0012	-1.782	-1.5144	-1.8149	-2.2556	-0.90937
S106K	-2.465	0	0	0.5809994509	0.2657469893	1281.17240498	0	0	0	0	11	0	0.08	0	-1	0	-0.8	-3.9	-1.6449	-2.7313	-1.0832	-2.3702	-1.756	-1.4827	-1.9128	-2.0841	-1.4751
S106L	-3.0132	0	0	0.5809994509	0.2657469893	1281.17240498	0	0	0	0	11	-2	0.08	0	-1	-1	-0.8	3.8	-1.0183	-0.98763	-0.83198	-2.2807	-1.8366	-1.4234	-1.828	-2.3023	-0.73724
S106M	-2.5379	0	0	0.5809994509	0.2657469893	1281.17240498	0	0	0	0	11	-1	0.08	0	-1	2	-0.8	1.9	-1.1396	-2.8204	-0.70498	-2.8882	-1.5523	-1.1436	-1.6967	-1.8555	-0.90937
S106N	-1.2067	0	0	0.5809994509	0.2657469893	1281.17240498	0	0	0	0	11	1	0.08	0	-1	0	-0.8	-3.5	-0.86619	-2.4127	-1.4586	-3.0483	-1.4737	-1.2377	-1.6435	-1.6727	-0.72788
S106P	-2.4749	0	0	0.5809994509	0.2657469893	1281.17240498	0	0	0	0	11	-1	0.08	0	-1	0	-0.8	-1.6	-1.8072	-2.6649	-0.9482	-2.8882	-1.7949	-1.3263	-1.8841	-2.1336	-0.63946
S106Q	-3.1118	0	0	0.5809994509	0.2657469893	1281.17240498	0	0	0	0	11	0	0.08	0	-1	0	-0.8	-3.5	-1.5878	-2.8315	-0.97362	-2.9898	-1.7358	-1.4286	-1.8886	-2.071	-1.3204
S106R	-2.2317	0	0	0.5809994509	0.2657469893	1281.17240498	0	0	0	0	11	-1	0.08	0	-1	0	-0.8	-4.5	-1.4004	-2.1788	-0.53225	-2.3694	-1.9392	-1.6728	-2.06	-2.2431	-0.95774
S106T	-1.723	0	0	0.5809994509	0.2657469893	1281.17240498	0	0	0	0	11	1	0.08	0	-1	0	-0.8	-0.7	-2.5754	-1.9774	-0.85513	-2.3696	-1.2612	-0.83748	-1.3933	-1.4129	-0.44663
S106V	-2.2033	0	0	0.5809994509	0.2657469893	1281.17240498	0	0	0	0	11	-2	0.08	0	-1	-1	-0.8	4.2	-2.2834	-0.71964	-0.8393	-2.3704	-1.8351	-1.4565	-1.8214	-2.3095	-1.1614
S106W	-2.4636	0	0	0.5809994509	0.2657469893	1281.17240498	0	0	0	0	11	-3	0.08	0	-1	4	-0.8	-0.9	-1.4742	-2.3084	-0.64836	-2.7815	-1.9283	-1.5687	-2.0822	-2.1708	-1.0674
S106Y	-2.141	0	0	0.5809994509	0.2657469893	1281.17240498	0	0	0	0	11	-2	0.08	0	-1	1	-0.8	-1.3	-2.2387	-2.1339	-0.87453	-2.6481	-1.9116	-1.4274	-1.99	-2.2193	-0.82441
P107A	-1.6179	3	1	0.6610653487	0.7530109305	1354.72644208	31	33.5284395128	0.6526315789	0.2029685452	9	-1	0.186	0	0	0	-1.6	1.8	-1.0748	0.18988	-1.1711	-1.0668	-1.667	-1.7541	-1.6239	-1.5767	-0.60352
P107C	-2.264	3	1	0.6610653487	0.7530109305	1354.72644208	31	33.5284395128	0.6526315789	0.2029685452	9	-3	0.186	0	0	2	-1.6	2.5	-2.3433	0.29639	-1.7545	-2.0148	-2.0483	-2.0532	-1.9482	-2.0134	-0.98358
P107D	-2.2705	3	1	0.6610653487	0.7530109305	1354.72644208	31	33.5284395128	0.6526315789	0.2029685452	9	-1	0.186	0	0	0	-1.6	-3.5	-1.2208	-0.20421	-1.5697	-1.4552	-1.8241	-2.1648	-1.5886	-1.6202	-0.65052
P107E	-1.5076	3	1	0.6610653487	0.7530109305	1354.72644208	31	33.5284395128	0.6526315789	0.2029685452	9	-1	0.186	0	0	0	-1.6	-3.5	-1.1822	-0.20421	-1.8081	-1.8217	-1.8241	-2.1648	-1.5886	-1.6202	-0.26926
P107F	-2.0273	3	1	0.6610653487	0.7530109305	1354.72644208	31	33.5284395128	0.6526315789	0.2029685452	9	-4	0.186	0	0	0	-1.6	2.8	-2.1019	-0.040846	-1.3319	-2.0046	-2.3009	-2.1037	-2.0949	-2.1404	-0.5515
P107G	-1.8891	3	1	0.6610653487	0.7530109305	1354.72644208	31	33.5284395128	0.6526315789	0.2029685452	9	-2	0.186	0	0	-1	-1.6	-0.4	-2.3169	-0.21266	-1.6944	-1.7597	-2.0092	-2.177	-1.8518	-1.8185	-0.88677
P107H	-1.6078	3	1	0.6610653487	0.7530109305	1354.72644208	31	33.5284395128	0.6526315789	0.2029685452	9	-2	0.186	0	0	1	-1.6	-3.2	-2.6268	0.010566	-1.4612	-2.1499	-2.0168	-2.3379	-1.7997	-1.8681	-0.84705
P107I	-1.9023	3	1	0.6610653487	0.7530109305	1354.72644208	31	33.5284395128	0.6526315789	0.2029685452	9	-3	0.186	0	0	0	-1.6	4.5	-2.0584	0.072292	-1.5633	-1.9071	-2.0779	-1.8293	-1.942	-1.9902	-0.42013
P107K	-1.4479	3	1	0.6610653487	0.7530109305	1354.72644208	31	33.5284395128	0.6526315789	0.2029685452	9	-1	0.186	0	0	0	-1.6	-3.9	-1.5969	-0.21068	-1.5235	-2.1453	-1.8328	-2.1777	-1.5831	-1.6209	-0.42013
P107L	-1.5655	3	1	0.6610653487	0.7530109305	1354.72644208	31	33.5284395128	0.6526315789	0.2029685452	9	-3	0.186	0	0	-1	-1.6	3.8	-2.1563	-0.037584	-1.5339	-2.0212	-2.1288	-1.8883	-1.9671	-1.9955	-0.4791
P107M	-1.9629	3	1	0.6610653487	0.7530109305	1354.72644208	31	33.5284395128	0.6526315789	0.2029685452	9	-2	0.186	0	0	1	-1.6	1.9	-1.7706	0.17154	-1.7545	-1.0953	-1.8805	-1.9454	-1.8231	-1.8258	-0.78609
P107N	-1.9576	3	1	0.6610653487	0.7530109305	1354.72644208	31	33.5284395128	0.6526315789	0.2029685452	9	-2	0.186	0	0	0	-1.6	-3.5	-1.5999	-0.077029	-1.8213	-1.8612	-2.0458	-2.3698	-1.8047	-1.8679	-0.47013
P107Q	-1.6207	3	1	0.6610653487	0.7530109305	1354.72644208	31	33.5284395128	0.6526315789	0.2029685452	9	-1	0.186	0	0	0	-1.6	-3.5	-2.6628	-0.88872	-1.5697	-1.8217	-1.8241	-2.1648	-1.5886	-1.6202	-0.42013
P107R	-1.6711	3	1	0.6610653487	0.7530109305	1354.72644208	31	33.5284395128	0.6526315789	0.2029685452	9	-2	0.186	0	0	0	-1.6	-4.5	-2.459	-0.20421	-1.5539	-1.8394	-2.0604	-2.3902	-1.7704	-1.8445	-0.76448
P107S	-1.6945	3	1	0.6610653487	0.7530109305	1354.72644208	31	33.5284395128	0.6526315789	0.2029685452	9	-1	0.186	0	0	0	-1.6	-0.8	-1.5585	-0.35191	-0.93776	-1.0496	-1.7581	-2.0002	-1.625	-1.5732	-1.2154
P107T	-1.4553	3	1	0.6610653487	0.7530109305	1354.72644208	31	33.5284395128	0.6526315789	0.2029685452	9	-1	0.186	0	0	0	-1.6	-0.7	-2.4599	0.050071	-1.2864	-1.7792	-1.7571	-1.9918	-1.6268	-1.5709	-1.4351
P107V	-1.4323	3	1	0.6610653487	0.7530109305	1354.72644208	31	33.5284395128	0.6526315789	0.2029685452	9	-2	0.186	0	0	0	-1.6	4.2	-1.2942	-0.004687	-1.0962	-1.984	-1.8464	-1.7132	-1.7639	-1.7824	-1.4351
P107W	-2.1676	3	1	0.6610653487	0.7530109305	1354.72644208	31	33.5284395128	0.6526315789	0.2029685452	9	-4	0.186	0	0	-3	-1.6	-0.9	-2.2339	-0.13754	-1.9469	-1.7645	-2.4266	-2.4054	-2.1648	-2.1309	-1.5938
P107Y	-1.3969	3	1	0.6610653487	0.7530109305	1354.72644208	31	33.5284395128	0.6526315789	0.2029685452	9	-3	0.186	0	0	1	-1.6	-1.3	-1.2963	-0.23237	-1.7673	-2.0721	-2.165	-2.3968	-1.9988	-2.062	-0.64132
V108A	-0.23833	0	0	0.3678198792	0.3371002309	1273.19763144	0	0	0	0	10	0	0.33	0	0	-1	4.2	1.8	-2.4308	0.3054	-1.7029	-0.39415	-0.56841	-0.5099	-0.35584	-0.37451	-1.4214
V108C	-0.57423	0	0	0.3678198792	0.3371002309	1273.19763144	0	0	0	0	10	-1	0.33	0	0	-3	4.2	2.5	-2.2158	0.33478	-2.1232	-0.77484	-0.94041	-0.81631	-0.65688	-0.70459	-0.38021
V108D	-1.6647	0	0	0.3678198792	0.3371002309	1273.19763144	0	0	0	0	10	-3	0.33	0	0	0	4.2	-3.5	-2.2768	-0.052987	-2.9675	-0.50246	-1.229	-0.98254	-1.0707	-1.19	-1.4351
V108E	-0.040877	0	0	0.3678198792	0.3371002309	1273.19763144	0	0	0	0	10	-2	0.33	0	0	0	4.2	-3.5	-2.06	0.14567	-2.6081	-0.93904	-0.94918	-0.85812	-0.81257	-0.88206	-1.7893
V108F	-1.1385	0	0	0.3678198792	0.3371002309	1273.19763144	0	0	0	0	10	-1	0.33	0	0	0	4.2	2.8	-1.8614	0.24018	-2.0567	-0.3576	-0.75192	-0.88774	-0.6407	-0.69006	-1.4351
V108G	-1.5154	0	0	0.3678198792	0.3371002309	1273.19763144	0	0	0	0	10	-3	0.33	0	0	-1	4.2	-0.4	-1.449	0.10109	-2.7068	-0.79682	-1.2446	-1.2321	-1.102	-1.2244	-1.4034
V108H	-0.99465	0	0	0.3678198792	0.3371002309	1273.19763144	0	0	0	0	10	-3	0.33	0	0	2	4.2	-3.2	-1.9386	0.38033	-2.6899	-0.74441	-1.1269	-1.0709	-1.0158	-1.0491	-1.1712
V108I	0.0019538	0	0	0.3678198792	0.3371002309	1273.19763144	0	0	0	0	10	3	0.33	0	0	0	4.2	4.5	-1.8378	0.23989	-0.13736	-0.49851	-0.051383	0.099739	0.043468	-0.041232	0.049212
V108K	-1.2857	0	0	0.3678198792	0.3371002309	1273.19763144	0	0	0	0	10	-2	0.33	0	0	0	4.2	-3.9	0.016598	0.10477	-2.7495	-0.73426	-0.96004	-0.82404	-0.8097	-0.87268	-1.6343
V108L	-0.040587	0	0	0.3678198792	0.3371002309	1273.19763144	0	0	0	0	10	1	0.33	0	0	-1	4.2	3.8	-0.20495	0.27424	-1.0319	-0.66755	-0.41971	-0.28572	-0.24889	-0.24372	-2.0906
V108M	-0.066307	0	0	0.3678198792	0.3371002309	1273.19763144	0	0	0	0	10	1	0.33	0	0	1	4.2	1.9	-0.20495	0.4452	-1.2686	-0.77484	-0.24295	-0.20873	-0.10814	-0.12302	-1.3806
V108N	-1.4875	0	0	0.3678198792	0.3371002309	1273.19763144	0	0	0	0	10	-3	0.33	0	0	0	4.2	-3.5	-0.20731	0.14567	-2.8887	-0.61479	-1.229	-0.98254	-1.0707	-1.19	-2.2694
V108P	-2.6207	0	0	0.3678198792	0.3371002309	1273.19763144	0	0	0	0	10	-2	0.33	0	0	0	4.2	-1.6	-0.079082	-0.26191	-2.5449	-0.50246	-0.91343	-1.0036	-0.87244	-1.0117	-1.3806
V108Q	-0.35622	0	0	0.3678198792	0.3371002309	1273.19763144	0	0	0	0	10	-2	0.33	0	0	0	4.2	-3.5	-0.16266	0.15369	-2.7405	-0.49126	-0.94918	-0.85812	-0.81257	-0.88206	-2.2255
V108R	-1.1481	0	0	0.3678198792	0.3371002309	1273.19763144	0	0	0	0	10	-3	0.33	0	0	0	4.2	-4.5	-0.2514	0.28295	-2.9827	-0.078332	-1.2534	-0.87866	-1.0629	-1.1377	-2.0218
V108S	-0.66168	0	0	0.3678198792	0.3371002309	1273.19763144	0	0	0	0	10	-2	0.33	0	0	0	4.2	-0.8	-0.22877	0.28899	-2.5464	-0.32449	-0.91937	-1.0521	-0.8463	-0.97242	-1.0427
V108T	-0.28487	0	0	0.3678198792	0.3371002309	1273.19763144	0	0	0	0	10	0	0.33	0	0	0	4.2	-0.7	-0.027388	0.20329	-1.9416	-0.47704	-0.44222	-0.50827	-0.30614	-0.35407	-0.41973
V108W	-0.96288	0	0	0.3678198792	0.3371002309	1273.19763144	0	0	0	0	10	-3	0.33	0	0	3	4.2	-0.9	-0.42259	0.28544	-2.7136	-1.2013	-1.0382	-1.3422	-1.0287	-1.0858	-0.41973
V108Y	-0.81935	0	0	0.3678198792	0.3371002309	1273.19763144	0	0	0	0	10	-1	0.33	0	0	1	4.2	-1.3	-0.20495	0.25473	-2.2917	-0.84097	-0.60122	-0.79685	-0.55117	-0.67732	-1.2719
T109A	-0.0893	0	0	0.3561779242	0.3396678238	1183.74886094	0	0	0	0	16	0	0	1	0	-1	-0.7	1.8	-0.55592	-0.93883	-1.4673	-1.207	-1.2415	-0.8599	-1.066	-1.0921	-0.75753
T109C	-0.24623	0	0	0.3561779242	0.3396678238	1183.74886094	0	0	0	0	16	-1	0	1	0	2	-0.7	2.5	0.038953	-1.2537	-1.386	-1.5425	-1.6206	-1.127	-1.5871	-1.5899	-1.0736
T109D	-2.7357	0	0	0.3561779242	0.3396678238	1183.74886094	0	0	0	0	16	-1	0	1	0	0	-0.7	-3.5	-0.21979	-2.0988	-2.4365	-2.0523	-2.2003	-2.3357	-2.5451	-2.7417	-0.41675
T109E	-2.6513	0	0	0.3561779242	0.3396678238	1183.74886094	0	0	0	0	16	-1	0	1	0	0	-0.7	-3.5	-0.66155	-1.8416	-2.1365	-1.7475	-2.2003	-2.3357	-2.5451	-2.7417	-0.75854
T109F	-3.0478	0	0	0.3561779242	0.3396678238	1183.74886094	0	0	0	0	16	-2	0	1	0	1	-0.7	2.8	-0.46338	-1.2602	-0.96871	-1.5609	-2.091	-1.7329	-2.0824	-2.1636	-0.6413
T109G	-1.8406	0	0	0.3561779242	0.3396678238	1183.74886094	0	0	0	0	16	-2	0	1	0	-1	-0.7	-0.4	-0.66179	-2.2714	-2.5831	-2.0757	-2.3476	-2.223	-2.3063	-2.5034	-0.81896
T109H	-2.9928	0	0	0.3561779242	0.3396678238	1183.74886094	0	0	0	0	16	-2	0	1	0	2	-0.7	-3.2	-0.85115	-2.0032	-2.0713	-2.0302	-2.4461	-2.4638	-2.7339	-2.8555	-1.3916
T109I	-1.8534	0	0	0.3561779242	0.3396678238	1183.74886094	0	0	0	0	16	-1	0	1	0	0	-0.7	4.5	-0.39463	-0.051835	-0.10175	-0.26842	-1.5591	-1.1602	-1.4778	-1.5369	-0.89034
T109K	-2.826	0	0	0.3561779242	0.3396678238	1183.74886094	0	0	0	0	16	-1	0	1	0	0	-0.7	-3.9	-0.68498	-1.8244	-1.8509	-1.7752	-2.2304	-2.4124	-2.6292	-2.8103	-0.51652
T109L	-0.6636	0	0	0.3561779242	0.3396678238	1183.74886094	0	0	0	0	16	-1	0	1	0	-1	-0.7	3.8	-0.70655	-0.47198	-0.31415	-0.88733	-1.6283	-1.2669	-1.4685	-1.5582	-0.41497
T109M	-1.9563	0	0	0.3561779242	0.3396678238	1183.74886094	0	0	0	0	16	-1	0	1	0	2	-0.7	1.9	-0.58005	-0.51206	-2.1365	-0.86057	-1.6698	-1.1835	-1.6271	-1.6344	0.01252
T109N	-2.709	0	0	0.3561779242	0.3396678238	1183.74886094	0	0	0	0	16	0	0	1	0	0	-0.7	-3.5	-0.18324	-2.0988	-2.4669	-2.0323	-1.7865	-1.8779	-2.0984	-2.256	-0.39246
T109P	-2.6922	0	0	0.3561779242	0.3396678238	1183.74886094	0	0	0	0	16	-1	0	1	0	0	-0.7	-1.6	-0.43673	-2.073	-1.8557	-1.7911	-2.0571	-1.938	-2.1325	-2.3406	-0.44841
T109Q	-2.8088	0	0	0.3561779242	0.3396678238	1183.74886094	0	0	0	0	16	-1	0	1	0	0	-0.7	-3.5	-0.32716	-1.8416	-1.8433	-1.776	-2.2003	-2.3357	-2.5451	-2.7417	-0.26541
T109R	-3.1155	0	0	0.3561779242	0.3396678238	1183.74886094	0	0	0	0	16	-1	0	1	0	0	-0.7	-4.5	-0.86911	-2.0221	-1.8505	-2.0512	-2.2705	-2.5194	-2.7383	-2.901	-0.037264
T109S	-0.12085	0	0	0.3561779242	0.3396678238	1183.74886094	0	0	0	0	16	1	0	1	0	-1	-0.7	-0.8	-0.24586	-1.9116	-1.5032	-1.8116	-1.0633	-0.77876	-1.0159	-1.0175	-0.41533
T109V	-0.57977	0	0	0.3561779242	0.3396678238	1183.74886094	0	0	0	0	16	0	0	1	0	-1	-0.7	4.2	-0.45496	-1.1002	-0.5214	-1.1703	-1.1021	-0.65831	-0.96143	-1.0154	-0.26504
T109W	-2.8378	0	0	0.3561779242	0.3396678238	1183.74886094	0	0	0	0	16	-2	0	1	0	4	-0.7	-0.9	-0.45189	-2.1266	-1.8196	-2.08	-2.1704	-1.9208	-2.3299	-2.3682	-0.15254
T109Y	-2.7887	0	0	0.3561779242	0.3396678238	1183.74886094	0	0	0	0	16	-2	0	1	0	1	-0.7	-1.3	-0.62254	-1.4883	-1.475	-1.5003	-2.3859	-2.2237	-2.4487	-2.6391	-0.31082
E110A	0.055105	0	0	0.5029104887	0.5744795885	1553.26567651	9	0	0.5299145299	0.083955012	9	-1	0.907	1	0	-1	-3.5	1.8	-0.90703	-0.47215	0.16026	-0.93534	-0.19633	-0.094931	-0.068997	0.025132	-1.2268
E110C	-1.1093	0	0	0.5029104887	0.5744795885	1553.26567651	9	0	0.5299145299	0.083955012	9	-4	0.907	1	0	2	-3.5	2.5	-0.70586	-0.46709	-0.11852	-0.91534	-0.80265	-0.3089	-0.75327	-0.78016	-0.36779
E110D	0.0069822	0	0	0.5029104887	0.5744795885	1553.26567651	9	0	0.5299145299	0.083955012	9	2	0.907	1	0	0	-3.5	-3.5	-0.65261	-0.31775	-0.14394	-1.8594	0.032634	0.089922	0.14737	0.12092	-1.6242
E110F	-0.2627	0	0	0.5029104887	0.5744795885	1553.26567651	9	0	0.5299145299	0.083955012	9	-3	0.907	1	0	1	-3.5	2.8	-1.5842	-0.50504	-0.14394	-1.6343	-0.51128	-0.181	-0.4086	-0.37599	-1.3701
E110G	0.010259	0	0	0.5029104887	0.5744795885	1553.26567651	9	0	0.5299145299	0.083955012	9	-2	0.907	1	0	-1	-3.5	-0.4	-1.2815	-0.47615	-0.29146	-0.64678	-0.4751	-0.35539	-0.55479	-0.54198	-0.75169
E110H	-0.082149	0	0	0.5029104887	0.5744795885	1553.26567651	9	0	0.5299145299	0.083955012	9	0	0.907	1	0	2	-3.5	-3.2	-0.69907	-0.29596	-0.17711	-1.7136	-0.15682	0.019212	-0.1313	0.0068768	-1.2986
E110I	0.03026	0	0	0.5029104887	0.5744795885	1553.26567651	9	0	0.5299145299	0.083955012	9	-3	0.907	1	0	0	-3.5	4.5	-1.3796	-0.56808	-0.11929	-1.6273	-0.48459	-0.12762	-0.32464	-0.24469	-1.3345
E110K	-0.052186	0	0	0.5029104887	0.5744795885	1553.26567651	9	0	0.5299145299	0.083955012	9	1	0.907	1	0	0	-3.5	-3.9	-0.4914	-0.58479	-0.26195	-0.096561	-0.1023	-0.036936	-0.047178	0.000194	-1.1241
E110L	-0.11249	0	0	0.5029104887	0.5744795885	1553.26567651	9	0	0.5299145299	0.083955012	9	-3	0.907	1	0	-1	-3.5	3.8	-1.3067	-0.77234	-0.14807	-1.4105	-0.53192	-0.18401	-0.40091	-0.29685	-0.94655
E110M	0.073929	0	0	0.5029104887	0.5744795885	1553.26567651	9	0	0.5299145299	0.083955012	9	-2	0.907	1	0	2	-3.5	1.9	-0.59431	-0.4653	-0.31072	-0.16841	-0.30084	-0.066537	-0.19241	-0.15494	-1.1237
E110N	-0.01237	0	0	0.5029104887	0.5744795885	1553.26567651	9	0	0.5299145299	0.083955012	9	0	0.907	1	0	0	-3.5	-3.5	-0.47047	-0.36746	-0.129	-1.6343	-0.21677	-0.16686	-0.24668	-0.16395	-0.99973
E110P	-1.0627	0	0	0.5029104887	0.5744795885	1553.26567651	9	0	0.5299145299	0.083955012	9	-1	0.907	1	0	0	-3.5	-1.6	-1.348	-0.44235	-0.0060067	-1.5302	-0.27549	-0.23536	-0.42447	-0.39784	-0.86617
E110Q	-0.029397	0	0	0.5029104887	0.5744795885	1553.26567651	9	0	0.5299145299	0.083955012	9	2	0.907	1	0	0	-3.5	-3.5	-1.2815	-0.44593	-0.67186	-1.391	0.032634	0.089922	0.14737	0.12092	-1.0645
E110R	-0.043445	0	0	0.5029104887	0.5744795885	1553.26567651	9	0	0.5299145299	0.083955012	9	0	0.907	1	0	0	-3.5	-4.5	-1.659	-0.77149	-0.14394	-1.4374	-0.26039	-0.18502	-0.25724	-0.16205	-1.4178
E110S	0.054907	0	0	0.5029104887	0.5744795885	1553.26567651	9	0	0.5299145299	0.083955012	9	0	0.907	1	0	-1	-3.5	-0.8	-1.1289	-0.4085	-0.25661	-1.288	-0.13513	-0.14735	-0.15064	-0.11942	-1.3135
E110T	-0.026729	0	0	0.5029104887	0.5744795885	1553.26567651	9	0	0.5299145299	0.083955012	9	-1	0.907	1	0	0	-3.5	-0.7	-0.69464	-0.38982	0.079339	-1.0245	-0.24332	-0.1869	-0.32631	-0.26985	-0.65942
E110V	0.021242	0	0	0.5029104887	0.5744795885	1553.26567651	9	0	0.5299145299	0.083955012	9	-2	0.907	1	0	-1	-3.5	4.2	-1.1959	-0.59216	-0.30086	-0.34635	-0.29467	-0.063128	-0.10047	-0.014686	-2.2331
E110W	-0.42357	0	0	0.5029104887	0.5744795885	1553.26567651	9	0	0.5299145299	0.083955012	9	-3	0.907	1	0	4	-3.5	-0.9	-0.85783	-0.68875	-0.39688	-1.3093	-0.64768	-0.27722	-0.62301	-0.64932	-1.2483
E110Y	-0.18563	0	0	0.5029104887	0.5744795885	1553.26567651	9	0	0.5299145299	0.083955012	9	-2	0.907	1	0	1	-3.5	-1.3	-0.9167	-0.66535	-0.3092	-1.0463	-0.44337	-0.28766	-0.53826	-0.50223	-1.5728
K111A	0.017571	0	0	0.522789676	0.480643905	1845.73328776	2	0	0.5	0.0210489388	6	-1	1.531	1	0	-1	-3.9	1.8	-0.42966	-0.31172	0.024988	-0.7492	-0.16555	-0.37414	-0.05832	-0.031935	-1.4169
K111C	-0.97722	0	0	0.522789676	0.480643905	1845.73328776	2	0	0.5	0.0210489388	6	-3	1.531	1	0	2	-3.9	2.5	-0.92426	-0.37676	-0.0043151	-1.2596	-0.3535	-0.5008	-0.4824	-0.4666	-1.167
K111D	-0.042958	0	0	0.522789676	0.480643905	1845.73328776	2	0	0.5	0.0210489388	6	-1	1.531	1	0	0	-3.9	-3.5	-0.77741	-0.20147	-0.26328	-1.1015	-0.23197	-0.35135	-0.24534	-0.30429	-1.5839
K111E	-0.046458	0	0	0.522789676	0.480643905	1845.73328776	2	0	0.5	0.0210489388	6	1	1.531	1	0	0	-3.9	-3.5	-0.84286	-0.71079	-0.060482	-1.1015	-0.051978	-0.059072	0.065882	0.028407	-2.8646
K111F	-0.12532	0	0	0.522789676	0.480643905	1845.73328776	2	0	0.5	0.0210489388	6	-3	1.531	1	0	1	-3.9	2.8	-0.95427	-0.38925	-0.068452	-1.5854	-0.36602	-0.50878	-0.4395	-0.38795	-3.2452
K111G	-0.0064318	0	0	0.522789676	0.480643905	1845.73328776	2	0	0.5	0.0210489388	6	-2	1.531	1	0	-1	-3.9	-0.4	-1.1186	-0.23572	-0.21242	-1.0625	-0.30597	-0.63293	-0.4015	-0.43368	-3.2452
K111H	-0.050997	0	0	0.522789676	0.480643905	1845.73328776	2	0	0.5	0.0210489388	6	-1	1.531	1	0	2	-3.9	-3.2	-0.96453	-0.63696	0.20519	-1.3495	-0.19329	-0.20509	-0.16799	-0.19182	-3.1712
K111I	-0.063511	0	0	0.522789676	0.480643905	1845.73328776	2	0	0.5	0.0210489388	6	-3	1.531	1	0	0	-3.9	4.5	-0.82223	-0.17164	-0.042386	-1.5558	-0.36168	-0.39467	-0.28566	-0.22322	-2.6909
K111L	0.011094	0	0	0.522789676	0.480643905	1845.73328776	2	0	0.5	0.0210489388	6	-2	1.531	1	0	-1	-3.9	3.8	-0.69542	-0.64203	0.0068206	-1.1166	-0.2723	-0.35704	-0.10511	-0.042783	-3.2258
K111M	0.04116	0	0	0.522789676	0.480643905	1845.73328776	2	0	0.5	0.0210489388	6	-1	1.531	1	0	2	-3.9	1.9	-1.2211	-0.45962	0.0041575	-1.5811	-0.11713	-0.2177	-0.024333	-0.04326	-1.8679
K111N	0.031006	0	0	0.522789676	0.480643905	1845.73328776	2	0	0.5	0.0210489388	6	0	1.531	1	0	0	-3.9	-3.5	-0.6028	-0.37676	0.21705	-1.282	-0.13243	-0.1937	-0.080647	-0.12032	-3.2831
K111P	-0.97344	0	0	0.522789676	0.480643905	1845.73328776	2	0	0.5	0.0210489388	6	-1	1.531	1	0	0	-3.9	-1.6	-0.76844	-0.63967	-0.060482	-0.77618	-0.19439	-0.41125	-0.21486	-0.35056	-3.2865
K111Q	0.015314	0	0	0.522789676	0.480643905	1845.73328776	2	0	0.5	0.0210489388	6	1	1.531	1	0	0	-3.9	-3.5	-0.90333	-0.20147	-0.68305	-1.5716	-0.051978	-0.059072	0.065882	0.028407	-3.0368
K111R	0.0072151	0	0	0.522789676	0.480643905	1845.73328776	2	0	0.5	0.0210489388	6	2	1.531	1	0	0	-3.9	-4.5	-1.3549	-0.13483	-0.0068523	-1.1015	-0.002422	0.077952	0.18983	0.16476	-3.1731
K111S	-0.013475	0	0	0.522789676	0.480643905	1845.73328776	2	0	0.5	0.0210489388	6	0	1.531	1	0	-1	-3.9	-0.8	-1.2732	-0.20553	0.0088679	-1.4921	-0.10396	-0.32297	-0.045172	-0.12189	-2.914
K111T	0.0021047	0	0	0.522789676	0.480643905	1845.73328776	2	0	0.5	0.0210489388	6	-1	1.531	1	0	0	-3.9	-0.7	-0.21627	-0.28902	0.015391	-0.7047	-0.18265	-0.41216	-0.18762	-0.25327	-1.9708
K111V	-0.035012	0	0	0.522789676	0.480643905	1845.73328776	2	0	0.5	0.0210489388	6	-2	1.531	1	0	-1	-3.9	4.2	-0.29873	-0.48143	-0.11872	-1.5722	-0.26524	-0.32486	-0.07517	-0.015985	-2.3681
K111W	-0.11899	0	0	0.522789676	0.480643905	1845.73328776	2	0	0.5	0.0210489388	6	-3	1.531	1	0	4	-3.9	-0.9	-0.19387	-0.63426	-0.078496	-1.9435	-0.36367	-0.51266	-0.5889	-0.52541	-2.0448
K111Y	-0.1016	0	0	0.522789676	0.480643905	1845.73328776	2	0	0.5	0.0210489388	6	-2	1.531	1	0	1	-3.9	-1.3	-0.35978	-0.47797	-0.022595	-1.6974	-0.26962	-0.5146	-0.37529	-0.41322	-2.0448
H112A	-0.1809	0	0	0.4405271829	0.7427939732	1560.55877803	26	17.0256174381	0.6262626263	0.1854327127	10	-2	0.781	0	4	-1	-3.2	1.8	-0.20131	-0.043984	-0.75798	-0.95834	-0.63358	-0.44723	-1.0328	-0.86487	-2.5324
H112C	-0.94235	0	0	0.4405271829	0.7427939732	1560.55877803	26	17.0256174381	0.6262626263	0.1854327127	10	-3	0.781	0	4	-7	-3.2	2.5	-0.37075	-0.65287	-1.3485	-1.1159	-1.1305	-0.67731	-1.5525	-1.4355	-2.3689
H112D	-1.8241	0	0	0.4405271829	0.7427939732	1560.55877803	26	17.0256174381	0.6262626263	0.1854327127	10	-1	0.781	0	4	-1	-3.2	-3.5	-0.20242	0.17872	-1.8466	-1.7146	-0.59685	-0.81271	-1.0918	-0.903	-2.248
H112E	-1.0504	0	0	0.4405271829	0.7427939732	1560.55877803	26	17.0256174381	0.6262626263	0.1854327127	10	0	0.781	0	4	-1	-3.2	-3.5	-0.41168	-0.005931	-1.5788	-1.0691	-0.4718	-0.5276	-0.73304	-0.59706	-2.1349
H112F	-0.053775	0	0	0.4405271829	0.7427939732	1560.55877803	26	17.0256174381	0.6262626263	0.1854327127	10	-1	0.781	0	4	1	-3.2	2.8	-0.29769	-0.74365	-1.2582	-1.2089	-0.36547	-0.07081	-0.6027	-0.43607	-2.1603
H112G	-0.22471	0	0	0.4405271829	0.7427939732	1560.55877803	26	17.0256174381	0.6262626263	0.1854327127	10	-2	0.781	0	4	-2	-3.2	-0.4	-0.32962	0.010999	-1.9155	-1.4374	-0.73352	-0.75235	-1.1958	-0.99037	-2.3247
H112I	-1.9902	0	0	0.4405271829	0.7427939732	1560.55877803	26	17.0256174381	0.6262626263	0.1854327127	10	-3	0.781	0	4	-1	-3.2	4.5	-0.19387	-1.1621	-1.8939	-0.77229	-0.79741	-0.25326	-1.2473	-1.2771	-1.9733
H112K	0.012442	0	0	0.4405271829	0.7427939732	1560.55877803	26	17.0256174381	0.6262626263	0.1854327127	10	-1	0.781	0	4	-1	-3.2	-3.9	-0.21972	0.027377	0.41575	-1.0971	-0.6114	-0.8459	-1.1124	-0.9032	-2.7381
H112L	-0.41858	0	0	0.4405271829	0.7427939732	1560.55877803	26	17.0256174381	0.6262626263	0.1854327127	10	-3	0.781	0	4	2	-3.2	3.8	-0.1319	-1.1368	-1.5651	-0.49444	-0.70589	-0.23754	-1.0118	-0.94246	-2.3442
H112M	-0.15659	0	0	0.4405271829	0.7427939732	1560.55877803	26	17.0256174381	0.6262626263	0.1854327127	10	-2	0.781	0	4	2	-3.2	1.9	-0.15687	-0.63256	-0.22891	-1.0171	-0.55136	-0.3011	-0.8321	-0.67212	-1.5557
H112N	-0.016681	0	0	0.4405271829	0.7427939732	1560.55877803	26	17.0256174381	0.6262626263	0.1854327127	10	1	0.781	0	4	0	-3.2	-3.5	-0.3067	0.29277	-0.47504	-0.7604	-0.35168	-0.104	-0.34411	-0.23846	-1.6682
H112P	-2.3011	0	0	0.4405271829	0.7427939732	1560.55877803	26	17.0256174381	0.6262626263	0.1854327127	10	-2	0.781	0	4	-1	-3.2	-1.6	-0.35319	-0.15944	-1.8466	-1.0691	-0.71792	-0.84051	-1.238	-1.1632	-3.1779
H112Q	-0.23154	0	0	0.4405271829	0.7427939732	1560.55877803	26	17.0256174381	0.6262626263	0.1854327127	10	0	0.781	0	4	0	-3.2	-3.5	-0.27429	-0.005931	-1.6565	-1.7987	-0.44345	-0.4425	-0.6802	-0.51125	-2.9183
H112R	-0.059301	0	0	0.4405271829	0.7427939732	1560.55877803	26	17.0256174381	0.6262626263	0.1854327127	10	0	0.781	0	4	1	-3.2	-4.5	-0.40046	0.069109	-1.5788	-0.74727	-0.46176	-0.41978	-0.67106	-0.49025	-1.0463
H112S	-0.16045	0	0	0.4405271829	0.7427939732	1560.55877803	26	17.0256174381	0.6262626263	0.1854327127	10	-1	0.781	0	4	-1	-3.2	-0.8	-0.19567	0.13168	-1.8022	-1.1038	-0.51298	-0.55021	-0.83344	-0.66189	-2.7653
H112T	-1.5513	0	0	0.4405271829	0.7427939732	1560.55877803	26	17.0256174381	0.6262626263	0.1854327127	10	-2	0.781	0	4	-1	-3.2	-0.7	-0.26652	-0.23012	-1.6229	-1.0923	-0.69458	-0.73786	-1.1599	-1.0131	-2.8235
H112V	-1.7412	0	0	0.4405271829	0.7427939732	1560.55877803	26	17.0256174381	0.6262626263	0.1854327127	10	-3	0.781	0	4	-1	-3.2	4.2	-0.44032	-0.86349	-0.92468	-1.1673	-0.80059	-0.28759	-1.2538	-1.2576	-2.9691
H112W	-0.56047	0	0	0.4405271829	0.7427939732	1560.55877803	26	17.0256174381	0.6262626263	0.1854327127	10	-2	0.781	0	4	2	-3.2	-0.9	-0.52213	-0.36859	-2.0387	-1.3335	-0.61128	-0.59756	-1.0067	-0.88814	-2.5022
H112Y	0.10476	0	0	0.4405271829	0.7427939732	1560.55877803	26	17.0256174381	0.6262626263	0.1854327127	10	2	0.781	0	4	2	-3.2	-1.3	-0.28431	-0.4049	-1.3316	-1.3148	-0.097485	0.51909	0.10102	0.20106	-2.1653
L113A	-0.17892	0	0	0.2894014278	0.2312777679	1564.10235752	0	0	0	0	11	-1	0.412	0	-1	-1	3.8	1.8	-0.54158	0.1614	-0.13448	-0.86401	-0.35146	-0.53532	-0.24865	-0.25369	-1.9565
L113C	-0.23076	0	0	0.2894014278	0.2312777679	1564.10235752	0	0	0	0	11	-1	0.412	0	-1	2	3.8	2.5	-0.39826	-0.32078	-0.18856	-1.2326	-0.25583	-0.64111	-0.30828	-0.26955	-2.1481
L113D	-1.7055	0	0	0.2894014278	0.2312777679	1564.10235752	0	0	0	0	11	-4	0.412	0	-1	0	3.8	-3.5	-0.25471	0.57766	0.26085	-1.5861	-1.0163	-0.62869	-1.2134	-1.2161	-2.0922
L113E	-1.0014	0	0	0.2894014278	0.2312777679	1564.10235752	0	0	0	0	11	-3	0.412	0	-1	0	3.8	-3.5	-0.26652	0.66579	-0.18916	-1.3339	-0.74373	-0.52223	-0.87964	-0.90662	-1.2981
L113F	-0.056213	0	0	0.2894014278	0.2312777679	1564.10235752	0	0	0	0	11	0	0.412	0	-1	1	3.8	2.8	-0.30834	-0.31488	-0.11216	-1.2355	-0.14496	-0.36021	-0.083487	-0.086994	-1.3109
L113G	-1.3386	0	0	0.2894014278	0.2312777679	1564.10235752	0	0	0	0	11	-4	0.412	0	-1	-1	3.8	-0.4	-0.17457	-0.00769	0.052926	-1.6649	-0.97937	-0.91642	-1.1734	-1.2259	-2.5319
L113H	-0.1196	0	0	0.2894014278	0.2312777679	1564.10235752	0	0	0	0	11	-3	0.412	0	-1	2	3.8	-3.2	-0.27478	0.67067	-0.2116	-1.6372	-0.68063	-0.59483	-0.84082	-0.68404	-2.3459
L113I	0.05121	0	0	0.2894014278	0.2312777679	1564.10235752	0	0	0	0	11	2	0.412	0	-1	0	3.8	4.5	-0.44207	-0.25499	-0.11095	-0.074276	0.058685	0.00022815	0.11906	0.062083	-1.1587
L113K	-0.44529	0	0	0.2894014278	0.2312777679	1564.10235752	0	0	0	0	11	-2	0.412	0	-1	0	3.8	-3.9	-0.33529	0.69124	-0.40843	-1.318	-0.5125	-0.36639	-0.54793	-0.51386	-2.3476
L113M	-0.0081785	0	0	0.2894014278	0.2312777679	1564.10235752	0	0	0	0	11	2	0.412	0	-1	2	3.8	1.9	-0.35578	-0.043393	-0.18995	-0.60239	0.16308	0.14681	0.24875	0.22658	-2.2565
L113N	-1.7939	0	0	0.2894014278	0.2312777679	1564.10235752	0	0	0	0	11	-3	0.412	0	-1	0	3.8	-3.5	-0.15403	0.36381	0.14726	-0.55675	-0.74373	-0.52223	-0.87964	-0.90662	-2.2168
L113P	-1.1248	0	0	0.2894014278	0.2312777679	1564.10235752	0	0	0	0	11	-3	0.412	0	-1	0	3.8	-1.6	-0.023651	0.57766	-0.061441	-1.5861	-0.70177	-0.71257	-0.85742	-0.91743	-2.2011
L113Q	-0.083322	0	0	0.2894014278	0.2312777679	1564.10235752	0	0	0	0	11	-2	0.412	0	-1	0	3.8	-3.5	-0.015582	0.31109	0.023671	-1.372	-0.49905	-0.39998	-0.54497	-0.51502	-1.4524
L113R	-0.78826	0	0	0.2894014278	0.2312777679	1564.10235752	0	0	0	0	11	-2	0.412	0	-1	0	3.8	-4.5	-0.179	0.71046	-0.25186	-1.3339	-0.53122	-0.31809	-0.55969	-0.51165	-1.6398
L113S	-0.2555	0	0	0.2894014278	0.2312777679	1564.10235752	0	0	0	0	11	-2	0.412	0	-1	-1	3.8	-0.8	-0.11546	0.40955	0.0028711	-1.5545	-0.49014	-0.59517	-0.49839	-0.57756	-1.7057
L113T	-0.055476	0	0	0.2894014278	0.2312777679	1564.10235752	0	0	0	0	11	-1	0.412	0	-1	0	3.8	-0.7	-0.18325	0.26556	-0.022257	-1.4379	-0.2775	-0.42619	-0.22121	-0.23263	-1.7386
L113V	0.035017	0	0	0.2894014278	0.2312777679	1564.10235752	0	0	0	0	11	1	0.412	0	-1	-1	3.8	4.2	-0.019322	-0.029727	-0.22989	-0.80032	-0.13179	-0.18569	0.00018203	0.00019823	-2.5238
L113W	-0.08094	0	0	0.2894014278	0.2312777679	1564.10235752	0	0	0	0	11	-2	0.412	0	-1	4	3.8	-0.9	-0.12862	0.14048	-0.41063	-1.7478	-0.36385	-0.69802	-0.53524	-0.38388	-2.5238
L113Y	-0.079256	0	0	0.2894014278	0.2312777679	1564.10235752	0	0	0	0	11	-1	0.412	0	-1	1	3.8	-1.3	0.047536	0.34021	-0.25187	-1.1332	-0.2472	-0.40422	-0.23221	-0.21424	-2.7822
T114A	0.040527	0	0	0.2555738605	0.0914509683	2168.33596902	0	0	0	0	5	0	1.387	0	-1	-1	-0.7	1.8	-0.035007	-0.76944	-0.014708	-0.85768	0.0060868	0.036509	0.019477	0.027321	-2.5969
T114C	-0.22473	0	0	0.2555738605	0.0914509683	2168.33596902	0	0	0	0	5	-1	1.387	0	-1	-1	-0.7	2.5	-0.035631	-1.1308	0.043217	-0.86417	-0.07903	-0.03729	-0.09495	-0.054177	-2.5623
T114D	0.0015991	0	0	0.2555738605	0.0914509683	2168.33596902	0	0	0	0	5	-1	1.387	0	-1	2	-0.7	-3.5	-0.0066296	-0.34721	0.21256	-0.27727	-0.014756	0.18116	-0.015067	0.051067	-2.5238
T114E	0.028462	0	0	0.2555738605	0.0914509683	2168.33596902	0	0	0	0	5	-1	1.387	0	-1	-1	-0.7	-3.5	-0.028462	-0.023157	-0.4013	-0.86402	-0.033314	0.034104	-0.044398	-0.0070365	-2.4769
T114F	0.049081	0	0	0.2555738605	0.0914509683	2168.33596902	0	0	0	0	5	-2	1.387	0	-1	-2	-0.7	2.8	-0.12743	-1.1596	0.23439	-0.90613	-0.20529	-0.16043	-0.20405	-0.13509	-2.1498
T114G	0.068758	0	0	0.2555738605	0.0914509683	2168.33596902	0	0	0	0	5	-2	1.387	0	-1	4	-0.7	-0.4	-0.037478	-1.0359	-0.077797	-0.92275	-0.13588	0.0082623	-0.27356	-0.20319	-2.4837
T114H	0.0127	0	0	0.2555738605	0.0914509683	2168.33596902	0	0	0	0	5	-2	1.387	0	-1	-1	-0.7	-3.2	-0.011668	-0.21909	-0.17362	-0.79073	-0.11641	-0.034047	-0.14397	-0.085998	-2.6636
T114I	0.084895	0	0	0.2555738605	0.0914509683	2168.33596902	0	0	0	0	5	-1	1.387	0	-1	-3	-0.7	4.5	-1.6965	-1.1046	0.2429	-1.1826	-0.14232	-0.036556	-0.088979	-0.025649	-2.0226
T114K	0.061175	0	0	0.2555738605	0.0914509683	2168.33596902	0	0	0	0	5	-1	1.387	0	-1	-2	-0.7	-3.9	-1.1693	-0.13248	-0.099909	-0.97028	-0.050885	0.011658	-0.059114	-0.014965	-1.4846
T114L	0.012446	0	0	0.2555738605	0.0914509683	2168.33596902	0	0	0	0	5	-1	1.387	0	-1	-4	-0.7	3.8	-1.5603	-0.95873	-0.15566	-0.9025	-0.17992	-0.081416	-0.071736	-0.0017017	-2.7253
T114M	0.0082228	0	0	0.2555738605	0.0914509683	2168.33596902	0	0	0	0	5	-1	1.387	0	-1	-8	-0.7	1.9	-1.6325	-0.45219	0.043217	-0.54317	-0.416	-0.28274	-0.19245	-0.16395	-1.9361
T114N	0.049527	0	0	0.2555738605	0.0914509683	2168.33596902	0	0	0	0	5	0	1.387	0	-1	2	-0.7	-3.5	-1.4153	-0.34721	0.14376	-0.95528	0.063873	0.23891	0.070026	0.1132	-2.3835
T114P	-0.018968	0	0	0.2555738605	0.0914509683	2168.33596902	0	0	0	0	5	-1	1.387	0	-1	2	-0.7	-1.6	-1.3575	-0.66958	0.21256	-0.84713	-0.0088622	0.076239	-0.091821	-0.028582	-2.3304
T114Q	-0.051818	0	0	0.2555738605	0.0914509683	2168.33596902	0	0	0	0	5	-1	1.387	0	-1	0	-0.7	-3.5	-1.5015	-0.12328	0.28866	-1.482	-0.017717	0.084011	-0.033993	0.01905	-2.1283
T114R	0.019411	0	0	0.2555738605	0.0914509683	2168.33596902	0	0	0	0	5	-1	1.387	0	-1	-1	-0.7	-4.5	-1.3521	-0.4826	0.38801	-0.70674	-0.026451	0.10959	-0.02037	0.032056	-1.6223
T114S	0.018287	0	0	0.2555738605	0.0914509683	2168.33596902	0	0	0	0	5	1	1.387	0	-1	-2	-0.7	-0.8	-1.5174	-0.69219	0.20558	-0.86244	0.021641	0.018228	0.07065	0.03572	-2.3072
T114V	0.00043685	0	0	0.2555738605	0.0914509683	2168.33596902	0	0	0	0	5	0	1.387	0	-1	-3	-0.7	4.2	-1.1693	-0.94103	0.067747	-0.82272	-0.071794	0.039795	0.015182	0.050953	-1.2138
T114W	0.0064929	0	0	0.2555738605	0.0914509683	2168.33596902	0	0	0	0	5	-2	1.387	0	-1	0	-0.7	-0.9	-1.5752	-0.77121	-0.4868	-1.2589	-0.12783	-0.11423	-0.21259	-0.12787	-2.2332
T114Y	0.054426	0	0	0.2555738605	0.0914509683	2168.33596902	0	0	0	0	5	-2	1.387	0	-1	-2	-0.7	-1.3	-1.2963	-0.6223	-0.16992	-1.2464	-0.14767	-0.1755	-0.19688	-0.15676	-2.4465
D115A	-0.066054	0	0	0.2385502471	0.0956089517	1983.11104176	0	0	0	0	6	-2	0.879	0	0	-1	-3.5	1.8	-1.4493	-1.6999	-0.50473	-0.27056	-0.16147	-0.039384	-0.047825	-0.09236	-2.2801
D115C	-0.304	0	0	0.2385502471	0.0956089517	1983.11104176	0	0	0	0	6	-3	0.879	0	0	-7	-3.5	2.5	-1.2828	-1.7953	-1.0047	-0.62972	-0.59504	-0.22602	-0.35071	-0.31031	-2.3032
D115E	-0.0057277	0	0	0.2385502471	0.0956089517	1983.11104176	0	0	0	0	6	2	0.879	0	0	0	-3.5	-3.5	-1.7221	-2.2599	-0.84502	-0.467	0.049401	0.093171	-0.0048644	0.010709	-1.862
D115F	-0.23118	0	0	0.2385502471	0.0956089517	1983.11104176	0	0	0	0	6	-3	0.879	0	0	-2	-3.5	2.8	-1.6431	-2.0098	-0.98425	-0.61574	-0.30927	-0.065953	-0.13606	-0.12659	-0.98172
D115G	-0.060906	0	0	0.2385502471	0.0956089517	1983.11104176	0	0	0	0	6	-1	0.879	0	0	2	-3.5	-0.4	-0.43894	-1.6353	-0.99643	-0.25606	0.0067739	0.042414	-0.0020693	-0.082915	-2.8576
D115H	-0.03476	0	0	0.2385502471	0.0956089517	1983.11104176	0	0	0	0	6	-1	0.879	0	0	1	-3.5	-3.2	-0.12334	-2.2297	-0.95282	-0.64798	-0.066289	-0.064778	-0.064583	-0.10017	-2.9513
D115I	-0.10136	0	0	0.2385502471	0.0956089517	1983.11104176	0	0	0	0	6	-3	0.879	0	0	-2	-3.5	4.5	-0.049415	-2.0886	-1.1531	-0.38986	-0.30027	-0.016319	-0.099996	-0.075948	-3.1471
D115K	-0.042644	0	0	0.2385502471	0.0956089517	1983.11104176	0	0	0	0	6	-1	0.879	0	0	1	-3.5	-3.9	-0.46401	-1.5192	-0.99092	-0.45746	-0.072428	-0.047691	-0.045289	-0.056154	-2.9229
D115L	-0.18779	0	0	0.2385502471	0.0956089517	1983.11104176	0	0	0	0	6	-4	0.879	0	0	-3	-3.5	3.8	-0.36397	-1.8017	-1.1784	-0.36524	-0.45688	-0.091583	-0.24585	-0.19757	-3.1244
D115M	-0.11809	0	0	0.2385502471	0.0956089517	1983.11104176	0	0	0	0	6	-3	0.879	0	0	0	-3.5	1.9	-0.4836	-1.4503	-1.0226	-0.47349	-0.24438	-0.062429	-0.1258	-0.12539	-3.1051
D115N	-0.052588	0	0	0.2385502471	0.0956089517	1983.11104176	0	0	0	0	6	1	0.879	0	0	0	-3.5	-3.5	-0.084766	-2.054	-0.70259	-0.62972	0.011289	0.021284	-0.03722	-0.040252	-2.7541
D115P	-0.73111	0	0	0.2385502471	0.0956089517	1983.11104176	0	0	0	0	6	-1	0.879	0	0	-1	-3.5	-1.6	-0.38552	-2.1662	-0.95612	-0.45408	-0.13784	-0.17603	-0.19764	-0.29105	-3.1375
D115Q	-0.011884	0	0	0.2385502471	0.0956089517	1983.11104176	0	0	0	0	6	0	0.879	0	0	1	-3.5	-3.5	-0.11155	-1.8226	-0.98425	-0.467	-0.010943	0.018015	-0.010817	-0.034401	-2.9452
D115R	-0.084542	0	0	0.2385502471	0.0956089517	1983.11104176	0	0	0	0	6	-2	0.879	0	0	0	-3.5	-4.5	-0.19869	-1.8293	-0.99162	-0.44712	-0.18255	-0.16258	-0.13763	-0.10795	-2.7096
D115S	-0.023461	0	0	0.2385502471	0.0956089517	1983.11104176	0	0	0	0	6	0	0.879	0	0	0	-3.5	-0.8	-0.10613	-1.777	-0.6182	-0.025671	-0.0057758	-0.017916	-0.049823	-0.12858	-3.2172
D115T	0.022649	0	0	0.2385502471	0.0956089517	1983.11104176	0	0	0	0	6	-1	0.879	0	0	1	-3.5	-0.7	-0.15361	-1.5965	-0.92685	-0.27518	-0.035195	-0.025014	-0.051694	-0.13552	-3.1165
D115V	-0.086304	0	0	0.2385502471	0.0956089517	1983.11104176	0	0	0	0	6	-3	0.879	0	0	0	-3.5	4.2	-0.22054	-1.5702	-0.95618	-0.22503	-0.21582	0.011619	-0.089121	-0.070933	-1.9073
D115W	-0.32076	0	0	0.2385502471	0.0956089517	1983.11104176	0	0	0	0	6	-4	0.879	0	0	1	-3.5	-0.9	-0.38144	-1.9895	-0.97583	-0.89898	-0.37117	-0.20815	-0.32514	-0.28161	-2.7564
D115Y	-0.1031	0	0	0.2385502471	0.0956089517	1983.11104176	0	0	0	0	6	-3	0.879	0	0	-1	-3.5	-1.3	-0.26668	-1.6551	-1.0851	-0.69039	-0.30186	-0.24671	-0.28964	-0.31577	-2.5788
G116A	-1.7682	0	0	0.3833058759	0.4001298501	1586.27915345	0	0	0	0	9	0	0.033	0	-1	-1	-0.4	1.8	-0.18289	-0.0020487	-0.063543	0.28999	-0.7253	-0.92883	-0.99809	-1.246	-2.758
G116C	-1.6932	0	0	0.3833058759	0.4001298501	1586.27915345	0	0	0	0	9	-3	0.033	0	-1	1	-0.4	2.5	-1.21	-0.98542	-0.131	0.026101	-1.4181	-1.8528	-1.8316	-1.8889	-2.4105
G116D	-1.9887	0	0	0.3833058759	0.4001298501	1586.27915345	0	0	0	0	9	-1	0.033	0	-1	0	-0.4	-3.5	-2.1685	0.30884	-0.23361	0.077687	-1.0909	-1.5106	-1.4903	-1.758	-2.4554
G116E	-2.4977	0	0	0.3833058759	0.4001298501	1586.27915345	0	0	0	0	9	-2	0.033	0	-1	1	-0.4	-3.5	-1.9843	0.061234	0.0083797	0.017526	-1.3466	-1.691	-1.7366	-1.825	-2.7747
G116F	-1.7026	0	0	0.3833058759	0.4001298501	1586.27915345	0	0	0	0	9	-3	0.033	0	-1	-1	-0.4	2.8	-1.13	-0.97942	-0.15514	0.13967	-1.5563	-1.7587	-1.8435	-1.9595	-2.4082
G116H	-1.9472	0	0	0.3833058759	0.4001298501	1586.27915345	0	0	0	0	9	-2	0.033	0	-1	1	-0.4	-3.2	-1.9758	0.09808	-0.29698	0.06091	-1.3314	-1.6857	-1.7315	-1.836	-1.4551
G116I	-2.6941	0	0	0.3833058759	0.4001298501	1586.27915345	0	0	0	0	9	-4	0.033	0	-1	-1	-0.4	4.5	-1.019	-1.2932	-0.11139	0.051538	-1.8826	-1.9984	-2.1308	-2.2722	-2.5804
G116K	-1.4955	0	0	0.3833058759	0.4001298501	1586.27915345	0	0	0	0	9	-2	0.033	0	-1	1	-0.4	-3.9	-1.8285	0.11255	-0.084509	0.012482	-1.365	-1.6978	-1.737	-1.8026	-1.9844
G116L	-2.1345	0	0	0.3833058759	0.4001298501	1586.27915345	0	0	0	0	9	-4	0.033	0	-1	-2	-0.4	3.8	-0.99135	-1.2846	-0.13954	0.10182	-1.9286	-1.9164	-2.1167	-2.2256	-1.5657
G116M	-2.6911	0	0	0.3833058759	0.4001298501	1586.27915345	0	0	0	0	9	-3	0.033	0	-1	1	-0.4	1.9	-1.8015	-0.95113	-0.033554	0.070964	-1.4244	-1.852	-1.838	-1.8929	-1.5773
G116N	-1.9791	0	0	0.3833058759	0.4001298501	1586.27915345	0	0	0	0	9	0	0.033	0	-1	0	-0.4	-3.5	-1.7825	0.46015	0.1122	0.14752	-0.82579	-1.2819	-1.2293	-1.5348	-2.7508
G116P	-2.0482	0	0	0.3833058759	0.4001298501	1586.27915345	0	0	0	0	9	-2	0.033	0	-1	-1	-0.4	-1.6	-1.8638	-0.21964	-0.23361	0.062544	-1.3202	-1.6356	-1.7155	-1.9526	-2.5614
G116Q	-2.1117	0	0	0.3833058759	0.4001298501	1586.27915345	0	0	0	0	9	-2	0.033	0	-1	1	-0.4	-3.5	-1.6443	0.061234	-0.23289	0.017526	-1.3466	-1.691	-1.7366	-1.825	-2.7927
G116R	-2.5086	0	0	0.3833058759	0.4001298501	1586.27915345	0	0	0	0	9	-2	0.033	0	-1	1	-0.4	-4.5	-1.4669	0.18335	-0.14192	0.0080557	-1.3919	-1.7071	-1.7398	-1.7782	-2.1901
G116S	-1.6983	0	0	0.3833058759	0.4001298501	1586.27915345	0	0	0	0	9	0	0.033	0	-1	0	-0.4	-0.8	-1.106	0.15969	-0.14603	0.19274	-0.71364	-1.0933	-1.0739	-1.4005	-2.5614
G116T	-1.8872	0	0	0.3833058759	0.4001298501	1586.27915345	0	0	0	0	9	-2	0.033	0	-1	1	-0.4	-0.7	-1.5367	-0.33621	-0.183	0.094861	-1.1996	-1.6351	-1.6435	-1.8352	-1.6697
G116V	-2.478	0	0	0.3833058759	0.4001298501	1586.27915345	0	0	0	0	9	-3	0.033	0	-1	-1	-0.4	4.2	-1.4642	-0.9248	-0.013672	0.17424	-1.5782	-1.7671	-1.8394	-2.0349	-1.5751
G116W	-1.9791	0	0	0.3833058759	0.4001298501	1586.27915345	0	0	0	0	9	-2	0.033	0	-1	2	-0.4	-0.9	-0.21428	-0.24684	-0.10453	0.0069684	-1.1467	-1.647	-1.6368	-1.784	-1.5379
G116Y	-1.924	0	0	0.3833058759	0.4001298501	1586.27915345	0	0	0	0	9	-3	0.033	0	-1	0	-0.4	-1.3	-0.11768	-0.56069	-0.16375	0.020849	-1.5387	-1.8176	-1.9381	-2.023	-1.4797
M117A	-1.6603	0	0	0.5444261395	0.8230333669	1251.45550544	37	65.7799047143	0.7045454545	0.2232001682	12	-1	0.08	1	2	-1	1.9	1.8	-0.22185	0.11401	-0.64319	-0.43575	-1.618	-1.8541	-2.1427	-2.1681	-2.7152
M117C	-2.2963	0	0	0.5444261395	0.8230333669	1251.45550544	37	65.7799047143	0.7045454545	0.2232001682	12	-1	0.08	1	2	2	1.9	2.5	-0.23409	0.053802	-0.6668	-0.81191	-1.4336	-1.8502	-2.2595	-2.3379	-2.4957
M117D	-2.4232	0	0	0.5444261395	0.8230333669	1251.45550544	37	65.7799047143	0.7045454545	0.2232001682	12	-3	0.08	1	2	0	1.9	-3.5	-0.38682	-0.057274	-0.39412	-0.096577	-1.896	-2.5247	-2.6406	-2.5612	-2.8874
M117E	-2.7477	0	0	0.5444261395	0.8230333669	1251.45550544	37	65.7799047143	0.7045454545	0.2232001682	12	-2	0.08	1	2	0	1.9	-3.5	-0.24593	0.11929	-0.7593	-0.6146	-1.7343	-2.4504	-2.42	-2.4201	-2.3718
M117F	-2.2316	0	0	0.5444261395	0.8230333669	1251.45550544	37	65.7799047143	0.7045454545	0.2232001682	12	0	0.08	1	2	1	1.9	2.8	-0.41763	0.0083708	-0.99407	-0.68588	-1.3265	-1.3796	-1.8482	-1.8631	-2.4957
M117G	-3.1103	0	0	0.5444261395	0.8230333669	1251.45550544	37	65.7799047143	0.7045454545	0.2232001682	12	-3	0.08	1	2	-1	1.9	-0.4	-0.21594	-0.031675	-0.45012	-0.31672	-1.9258	-2.4786	-2.6976	-2.6399	-1.5953
M117H	-2.6946	0	0	0.5444261395	0.8230333669	1251.45550544	37	65.7799047143	0.7045454545	0.2232001682	12	-2	0.08	1	2	2	1.9	-3.2	-0.13411	0.29517	-0.62149	-0.61528	-1.6254	-2.5052	-2.4605	-2.5832	-1.6152
M117I	-0.68416	0	0	0.5444261395	0.8230333669	1251.45550544	37	65.7799047143	0.7045454545	0.2232001682	12	1	0.08	1	2	0	1.9	4.5	-0.22185	-0.068514	-0.61658	-0.30418	-1.1359	-0.6316	-1.2997	-1.121	-1.2912
M117K	-1.9421	0	0	0.5444261395	0.8230333669	1251.45550544	37	65.7799047143	0.7045454545	0.2232001682	12	-1	0.08	1	2	0	1.9	-3.9	-0.28851	0.10128	-0.80099	-0.62834	-1.5821	-2.269	-2.1247	-2.1412	-2.4879
M117L	-0.11263	0	0	0.5444261395	0.8230333669	1251.45550544	37	65.7799047143	0.7045454545	0.2232001682	12	2	0.08	1	2	-1	1.9	3.8	-0.021676	0.0221	-0.44281	-0.4419	-0.99201	-0.32666	-0.70349	-0.54876	-2.7793
M117N	-2.3055	0	0	0.5444261395	0.8230333669	1251.45550544	37	65.7799047143	0.7045454545	0.2232001682	12	-2	0.08	1	2	0	1.9	-3.5	-0.13578	0.25958	-0.76058	-0.48914	-1.7343	-2.4504	-2.42	-2.4201	-2.6305
M117P	-2.8251	0	0	0.5444261395	0.8230333669	1251.45550544	37	65.7799047143	0.7045454545	0.2232001682	12	-2	0.08	1	2	0	1.9	-1.6	-0.27328	0.11929	-0.78655	-0.55068	-1.723	-2.4652	-2.4841	-2.5529	-1.725
M117Q	-1.0572	0	0	0.5444261395	0.8230333669	1251.45550544	37	65.7799047143	0.7045454545	0.2232001682	12	0	0.08	1	2	0	1.9	-3.5	-0.1052	0.0091017	-0.39412	-0.096577	-1.4284	-2.006	-1.8007	-1.8624	-2.6161
M117R	-1.9673	0	0	0.5444261395	0.8230333669	1251.45550544	37	65.7799047143	0.7045454545	0.2232001682	12	-1	0.08	1	2	0	1.9	-4.5	-0.26062	0.13869	-0.82007	-0.55907	-1.5916	-2.2509	-2.1174	-2.1108	-1.7446
M117S	-2.1168	0	0	0.5444261395	0.8230333669	1251.45550544	37	65.7799047143	0.7045454545	0.2232001682	12	-1	0.08	1	2	-1	1.9	-0.8	-0.93288	0.047831	-0.69845	-0.39808	-1.6251	-2.1773	-2.135	-2.1615	-1.6483
M117T	-1.9862	0	0	0.5444261395	0.8230333669	1251.45550544	37	65.7799047143	0.7045454545	0.2232001682	12	-1	0.08	1	2	0	1.9	-0.7	-0.8737	0.13463	-0.72775	-0.48879	-1.5663	-2.2056	-2.1693	-2.2368	-2.4128
M117V	-1.6822	0	0	0.5444261395	0.8230333669	1251.45550544	37	65.7799047143	0.7045454545	0.2232001682	12	1	0.08	1	2	-1	1.9	4.2	-0.55072	-0.10012	-0.58318	-0.48769	-1.2011	-0.66843	-1.2656	-1.1512	-2.7195
M117W	-2.9069	0	0	0.5444261395	0.8230333669	1251.45550544	37	65.7799047143	0.7045454545	0.2232001682	12	-1	0.08	1	2	4	1.9	-0.9	-0.96387	0.15617	-0.59552	-0.71534	-1.3393	-2.3075	-2.2281	-2.5367	-2.4128
M117Y	-2.5223	0	0	0.5444261395	0.8230333669	1251.45550544	37	65.7799047143	0.7045454545	0.2232001682	12	-1	0.08	1	2	1	1.9	-1.3	-0.91199	0.098517	-0.75427	-0.62938	-1.5035	-2.2744	-2.1968	-2.343	-1.8436
T118A	-1.3789	0	0	0.5786930258	0.3655423718	1318.16673164	0	0	0	0	10	0	0.159	1	5	-3	-0.7	1.8	-0.96935	-1.503	0.59919	-0.49971	-1.2747	-1.1454	-1.0655	-0.86089	-1.7335
T118C	-1.5697	0	0	0.5786930258	0.3655423718	1318.16673164	0	0	0	0	10	-1	0.159	1	5	-1	-0.7	2.5	-0.39591	-1.5421	0.38296	-0.88424	-1.4119	-1.4191	-1.338	-1.1498	-1.7645
T118D	-0.76726	0	0	0.5786930258	0.3655423718	1318.16673164	0	0	0	0	10	-1	0.159	1	5	-2	-0.7	-3.5	-0.89152	-2.0906	0.46803	-0.62414	-1.6416	-1.5879	-1.4132	-1.3637	-1.5992
T118E	-0.001675	0	0	0.5786930258	0.3655423718	1318.16673164	0	0	0	0	10	-1	0.159	1	5	-3	-0.7	-3.5	-0.66609	-2.0906	0.74843	-0.34836	-1.734	-1.6251	-1.5059	-1.4568	-2.035
T118F	-2.0455	0	0	0.5786930258	0.3655423718	1318.16673164	0	0	0	0	10	-2	0.159	1	5	-3	-0.7	2.8	-0.85869	-1.2215	0.39486	-0.84559	-1.8803	-1.7391	-1.8065	-1.5957	-2.0813
T118G	-1.9295	0	0	0.5786930258	0.3655423718	1318.16673164	0	0	0	0	10	-2	0.159	1	5	-4	-0.7	-0.4	-0.45176	-2.7417	0.32699	-0.75234	-2.0635	-1.8585	-1.8444	-1.7556	-2.0987
T118H	-2.3486	0	0	0.5786930258	0.3655423718	1318.16673164	0	0	0	0	10	-2	0.159	1	5	-1	-0.7	-3.2	-0.74604	-2.0446	0.55342	-0.51405	-1.8561	-1.8093	-1.6946	-1.7123	-1.8114
T118I	-1.5479	0	0	0.5786930258	0.3655423718	1318.16673164	0	0	0	0	10	-1	0.159	1	5	-4	-0.7	4.5	-0.71275	-2.0381	0.46969	-0.79479	-1.6201	-1.376	-1.5541	-1.2897	-1.0104
T118K	-1.5863	0	0	0.5786930258	0.3655423718	1318.16673164	0	0	0	0	10	-1	0.159	1	5	-1	-0.7	-3.9	-1.024	-0.80916	0.58603	-0.49868	-1.5481	-1.5437	-1.367	-1.3462	-2.0527
T118L	-0.83111	0	0	0.5786930258	0.3655423718	1318.16673164	0	0	0	0	10	-1	0.159	1	5	-5	-0.7	3.8	-0.90947	-0.92679	0.58664	-0.62022	-1.7048	-1.4237	-1.5765	-1.31	-1.8221
T118M	-1.0602	0	0	0.5786930258	0.3655423718	1318.16673164	0	0	0	0	10	-1	0.159	1	5	-2	-0.7	1.9	-0.82375	-2.0906	0.78511	-0.41188	-1.508	-1.4583	-1.3717	-1.1627	-1.6809
T118N	-0.57305	0	0	0.5786930258	0.3655423718	1318.16673164	0	0	0	0	10	0	0.159	1	5	-1	-0.7	-3.5	-0.36943	-2.3381	0.46803	-0.62414	-1.2199	-1.2627	-0.98182	-0.93462	-1.9759
T118P	-1.6762	0	0	0.5786930258	0.3655423718	1318.16673164	0	0	0	0	10	-1	0.159	1	5	2	-0.7	-1.6	-0.40368	-2.0404	0.432	-0.649	-1.2036	-1.4654	-1.1256	-1.1588	-0.95294
T118Q	-0.5007	0	0	0.5786930258	0.3655423718	1318.16673164	0	0	0	0	10	-1	0.159	1	5	-2	-0.7	-3.5	-0.13735	-1.958	0.56335	-0.53783	-1.6416	-1.5879	-1.4132	-1.3637	-1.8729
T118R	-2.0948	0	0	0.5786930258	0.3655423718	1318.16673164	0	0	0	0	10	-1	0.159	1	5	-1	-0.7	-4.5	-0.3705	-1.8797	0.57457	-0.48147	-1.5619	-1.5294	-1.4095	-1.3902	-2.0651
T118S	-0.073522	0	0	0.5786930258	0.3655423718	1318.16673164	0	0	0	0	10	1	0.159	1	5	4	-0.7	-0.8	-0.37946	-1.4258	0.48411	-0.59067	-0.57807	-0.6469	-0.33642	-0.19896	-1.3634
T118V	-1.5398	0	0	0.5786930258	0.3655423718	1318.16673164	0	0	0	0	10	0	0.159	1	5	-4	-0.7	4.2	-0.33442	-0.67515	0.60688	-0.61741	-1.3176	-1.058	-1.1923	-0.97796	-1.8944
T118W	-2.4912	0	0	0.5786930258	0.3655423718	1318.16673164	0	0	0	0	10	-2	0.159	1	5	0	-0.7	-0.9	-0.05016	-2.2634	0.43621	-0.76293	-1.6851	-1.8188	-1.57	-1.5939	-1.423
T118Y	-2.1626	0	0	0.5786930258	0.3655423718	1318.16673164	0	0	0	0	10	-2	0.159	1	5	-3	-0.7	-1.3	-0.27865	-1.3832	0.48702	-0.60546	-1.9995	-1.8589	-1.7984	-1.7615	-1.4877
V119A	-1.9474	0	0	0.3900054915	0.2789945295	1249.73562881	0	0	0	0	15	0	0	1	3	-1	4.2	1.8	-0.17712	-0.35572	-1.2767	-1.9997	-1.4388	-1.3959	-1.6323	-1.4817	-2.2254
V119C	-2.2837	0	0	0.3900054915	0.2789945295	1249.73562881	0	0	0	0	15	-1	0	1	3	0	4.2	2.5	-0.37688	-0.40225	-1.6907	-1.7825	-1.6601	-1.7914	-1.9736	-1.8147	-1.8716
V119D	-2.8815	0	0	0.3900054915	0.2789945295	1249.73562881	0	0	0	0	15	-3	0	1	3	-10	4.2	-3.5	-0.069532	-0.17511	-3.0398	-2.6602	-2.6124	-2.7783	-2.9578	-3.0638	-1.9286
V119E	-2.5654	0	0	0.3900054915	0.2789945295	1249.73562881	0	0	0	0	15	-2	0	1	3	-9	4.2	-3.5	-0.23647	-0.027509	-2.7077	-2.4837	-2.4787	-2.6814	-2.754	-2.8373	-2.2975
V119F	-1.8595	0	0	0.3900054915	0.2789945295	1249.73562881	0	0	0	0	15	-1	0	1	3	0	4.2	2.8	-0.21497	-0.23791	-1.0654	-1.528	-1.6461	-1.7643	-1.9727	-1.8088	-2.1002
V119G	-2.6304	0	0	0.3900054915	0.2789945295	1249.73562881	0	0	0	0	15	-3	0	1	3	-3	4.2	-0.4	-0.36825	-0.56416	-2.853	-2.6173	-2.4097	-2.637	-2.5737	-2.5449	-1.7599
V119H	-2.1708	0	0	0.3900054915	0.2789945295	1249.73562881	0	0	0	0	15	-3	0	1	3	0	4.2	-3.2	-0.4599	-0.47434	-2.9313	-2.3467	-2.4529	-2.7428	-2.8088	-2.612	-2.6796
V119I	0.02286	0	0	0.3900054915	0.2789945295	1249.73562881	0	0	0	0	15	3	0	1	3	3	4.2	4.5	-0.34819	-0.17095	-0.26458	-0.9648	-0.1764	0.20091	-0.36419	-0.037794	-2.5825
V119K	-2.7436	0	0	0.3900054915	0.2789945295	1249.73562881	0	0	0	0	15	-2	0	1	3	-9	4.2	-3.9	-0.84102	-0.48459	-2.3412	-2.2698	-2.4961	-2.6959	-2.7945	-2.8599	-2.8013
V119L	-0.058099	0	0	0.3900054915	0.2789945295	1249.73562881	0	0	0	0	15	1	0	1	3	4	4.2	3.8	-1.5471	-0.25554	-0.58234	-0.8369	-0.68411	-0.48405	-1.1337	-0.63723	-2.4118
V119M	-0.048577	0	0	0.3900054915	0.2789945295	1249.73562881	0	0	0	0	15	1	0	1	3	0	4.2	1.9	-1.5471	0.00076189	-2.8236	-2.4148	-1.04	-0.80488	-1.2611	-1.03	-2.5652
V119N	-2.1855	0	0	0.3900054915	0.2789945295	1249.73562881	0	0	0	0	15	-3	0	1	3	-2	4.2	-3.5	-0.76084	-0.20507	-3.1097	-2.2313	-2.563	-2.7416	-2.8547	-2.7368	-2.8286
V119P	-1.9881	0	0	0.3900054915	0.2789945295	1249.73562881	0	0	0	0	15	-2	0	1	3	-3	4.2	-1.6	-1.7201	-0.027509	-2.4134	-2.1922	-2.3142	-2.5153	-2.4295	-2.3717	-2.432
V119Q	-2.2988	0	0	0.3900054915	0.2789945295	1249.73562881	0	0	0	0	15	-2	0	1	3	-2	4.2	-3.5	-1.5691	0.087059	-2.3881	-2.2619	-2.4046	-2.5749	-2.643	-2.4933	-1.4665
V119R	-2.8511	0	0	0.3900054915	0.2789945295	1249.73562881	0	0	0	0	15	-3	0	1	3	-3	4.2	-4.5	-0.7211	-0.25966	-2.0248	-2.2748	-2.6263	-2.7489	-2.9607	-2.873	-2.6534
V119S	-2.6258	0	0	0.3900054915	0.2789945295	1249.73562881	0	0	0	0	15	-2	0	1	3	-3	4.2	-0.8	-0.67402	-0.14793	-1.5221	-2.0105	-2.2568	-2.4734	-2.35	-2.2886	-1.9314
V119T	-1.3706	0	0	0.3900054915	0.2789945295	1249.73562881	0	0	0	0	15	0	0	1	3	-2	4.2	-0.7	-1.6017	-0.47892	-0.43096	-1.3526	-1.6245	-1.697	-1.7645	-1.6163	-1.9981
V119W	-2.9625	0	0	0.3900054915	0.2789945295	1249.73562881	0	0	0	0	15	-3	0	1	3	2	4.2	-0.9	-1.4971	-0.21217	-2.8241	-1.9263	-2.1663	-2.6922	-2.6363	-2.488	-1.8743
V119Y	-2.3042	0	0	0.3900054915	0.2789945295	1249.73562881	0	0	0	0	15	-1	0	1	3	1	4.2	-1.3	-1.5954	0.066328	-1.8483	-1.8457	-1.8117	-2.0723	-2.15	-1.951	-2.8644
R120A	0.05778	0	0	0.2451400329	0.1373848226	1327.10309609	0	0	0	0	10	-1	1.115	1	4	1	-4.5	1.8	-1.1948	-0.39409	-0.087289	-0.38059	0.019788	0.53123	0.18376	0.13587	-2.675
R120C	0.02243	0	0	0.2451400329	0.1373848226	1327.10309609	0	0	0	0	10	-3	1.115	1	4	0	-4.5	2.5	-0.99975	-0.33142	-0.57083	-0.69414	-0.16564	0.36878	-0.11286	-0.071619	-3.0496
R120D	0.030535	0	0	0.2451400329	0.1373848226	1327.10309609	0	0	0	0	10	-2	1.115	1	4	0	-4.5	-3.5	-0.65142	-1.1663	-0.34772	-0.87737	-0.22234	-0.22292	-0.045396	-0.098553	-2.4209
R120E	0.04905	0	0	0.2451400329	0.1373848226	1327.10309609	0	0	0	0	10	0	1.115	1	4	0	-4.5	-3.5	-1.1969	-1.043	-0.47392	-0.52935	-0.093464	0.019659	0.12934	0.10151	-2.675
R120F	-0.0068532	0	0	0.2451400329	0.1373848226	1327.10309609	0	0	0	0	10	-3	1.115	1	4	-2	-4.5	2.8	-0.93382	-0.48601	-0.57862	-0.67003	-0.28544	0.10393	-0.25216	-0.20182	-1.9756
R120G	0.015036	0	0	0.2451400329	0.1373848226	1327.10309609	0	0	0	0	10	-2	1.115	1	4	0	-4.5	-0.4	-0.14644	-0.72289	-0.3738	-0.62992	-0.1506	0.070518	-0.012992	0.007409	-1.9266
R120H	0.046339	0	0	0.2451400329	0.1373848226	1327.10309609	0	0	0	0	10	0	1.115	1	4	0	-4.5	-3.2	-0.063387	-0.8028	-0.75131	-0.4111	-0.086852	0.031899	0.13114	0.087737	-0.10798
R120I	-0.472	0	0	0.2451400329	0.1373848226	1327.10309609	0	0	0	0	10	-3	1.115	1	4	-1	-4.5	4.5	-0.040247	-0.32141	-0.46731	-0.64823	-0.17701	0.39736	-0.21759	-0.17121	-0.10798
R120K	-0.042341	0	0	0.2451400329	0.1373848226	1327.10309609	0	0	0	0	10	2	1.115	1	4	1	-4.5	-3.9	-0.093493	-1.0987	-0.79771	-0.2863	0.028812	0.41037	0.37133	0.3164	-0.085988
R120L	-0.023411	0	0	0.2451400329	0.1373848226	1327.10309609	0	0	0	0	10	-2	1.115	1	4	-1	-4.5	3.8	-0.19163	-0.32648	-0.57438	-0.48589	-0.11669	0.38125	-0.077209	-0.067341	-0.11254
R120M	-0.024257	0	0	0.2451400329	0.1373848226	1327.10309609	0	0	0	0	10	-1	1.115	1	4	0	-4.5	1.9	-0.19764	-0.34312	-0.21704	-0.36474	-0.038505	0.38856	0.1002	0.076374	-0.14845
R120N	0.040624	0	0	0.2451400329	0.1373848226	1327.10309609	0	0	0	0	10	0	1.115	1	4	-2	-4.5	-3.5	-0.068915	-1.043	-0.48407	-0.52935	-0.25304	-0.35987	-0.083947	-0.15598	-0.10798
R120P	-1.7249	0	0	0.2451400329	0.1373848226	1327.10309609	0	0	0	0	10	-2	1.115	1	4	-2	-4.5	-1.6	-0.19671	-0.86695	-0.47392	-0.69256	-0.32326	-0.43675	-0.22041	-0.33502	-0.44208
R120Q	0.11062	0	0	0.2451400329	0.1373848226	1327.10309609	0	0	0	0	10	1	1.115	1	4	1	-4.5	-3.5	-0.081893	-0.98224	-0.45563	-0.38917	0.014968	0.31731	0.3078	0.26506	-0.63166
R120S	0.090751	0	0	0.2451400329	0.1373848226	1327.10309609	0	0	0	0	10	-1	1.115	1	4	-1	-4.5	-0.8	-0.056455	-1.18	-0.18203	-0.51851	-0.16529	-0.077999	-0.020855	-0.044411	-1.7389
R120T	0.015905	0	0	0.2451400329	0.1373848226	1327.10309609	0	0	0	0	10	-1	1.115	1	4	-2	-4.5	-0.7	-0.040247	-0.67961	-0.48436	-0.4743	-0.2361	-0.2517	-0.11487	-0.15877	-0.77288
R120V	-0.17515	0	0	0.2451400329	0.1373848226	1327.10309609	0	0	0	0	10	-3	1.115	1	4	-3	-4.5	4.2	-0.038771	-0.63134	-0.58872	-0.63178	-0.31883	0.097061	-0.32272	-0.26536	-1.2979
R120W	0.068142	0	0	0.2451400329	0.1373848226	1327.10309609	0	0	0	0	10	-3	1.115	1	4	1	-4.5	-0.9	-0.072611	-0.32269	-0.36503	-0.79876	-0.17699	0.11004	-0.039164	-0.036227	-0.77288
R120Y	0.022057	0	0	0.2451400329	0.1373848226	1327.10309609	0	0	0	0	10	-2	1.115	1	4	0	-4.5	-1.3	-0.030938	-0.55786	-0.5864	-0.63969	-0.16324	-0.034129	-0.026638	-0.045879	-1.1365
E121A	-0.28614	0	0	0.5858319605	0.4955214186	1356.17158555	3	0	0.5040650407	0.0303912597	9	-1	0.79	1	0	-1	-3.5	1.8	-0.19857	0.12205	0.39276	-0.80099	-0.82479	-1.0345	-1.064	-1.2528	-1.401
E121C	-2.1288	0	0	0.5858319605	0.4955214186	1356.17158555	3	0	0.5040650407	0.0303912597	9	-4	0.79	1	0	2	-3.5	2.5	-0.050711	-0.35509	0.25815	-0.8527	-1.4735	-1.4682	-1.6665	-2.3239	-1.1653
E121D	0.050682	0	0	0.5858319605	0.4955214186	1356.17158555	3	0	0.5040650407	0.0303912597	9	2	0.79	1	0	0	-3.5	-3.5	-0.0069247	0.33396	-0.055343	-1.1483	-0.3719	-0.39439	-0.37804	-0.34856	-1.5792
E121F	-2.8107	0	0	0.5858319605	0.4955214186	1356.17158555	3	0	0.5040650407	0.0303912597	9	-3	0.79	1	0	1	-3.5	2.8	-1.4815	0.33396	0.19349	-1.1483	-1.251	-1.3252	-1.4564	-1.9725	-1.3856
E121G	-0.21126	0	0	0.5858319605	0.4955214186	1356.17158555	3	0	0.5040650407	0.0303912597	9	-2	0.79	1	0	-1	-3.5	-0.4	-2.2114	-0.73708	0.24765	-0.55212	-1.1633	-1.2913	-1.6886	-2.1083	-1.6879
E121H	-0.90901	0	0	0.5858319605	0.4955214186	1356.17158555	3	0	0.5040650407	0.0303912597	9	0	0.79	1	0	2	-3.5	-3.2	-2.0606	0.043183	0.06554	-1.3524	-0.68904	-0.63349	-0.95192	-1.0991	-1.6609
E121I	-2.3329	0	0	0.5858319605	0.4955214186	1356.17158555	3	0	0.5040650407	0.0303912597	9	-3	0.79	1	0	0	-3.5	4.5	-0.77686	0.23037	0.33847	-1.2176	-1.2453	-1.351	-1.4238	-1.8851	-1.4036
E121K	-1.4141	0	0	0.5858319605	0.4955214186	1356.17158555	3	0	0.5040650407	0.0303912597	9	1	0.79	1	0	0	-3.5	-3.9	-2.0861	-0.71179	0.32581	-1.1336	-0.57775	-0.58365	-0.72837	-0.84799	-1.6238
E121L	-2.7486	0	0	0.5858319605	0.4955214186	1356.17158555	3	0	0.5040650407	0.0303912597	9	-3	0.79	1	0	-1	-3.5	3.8	-1.1953	0.36905	0.47032	-0.023831	-1.3113	-1.3813	-1.5187	-1.9342	-1.5277
E121M	-1.6399	0	0	0.5858319605	0.4955214186	1356.17158555	3	0	0.5040650407	0.0303912597	9	-2	0.79	1	0	2	-3.5	1.9	-2.0809	-0.72004	0.40602	-0.25327	-0.98867	-1.0874	-1.1916	-1.6238	-0.77437
E121N	-0.60843	0	0	0.5858319605	0.4955214186	1356.17158555	3	0	0.5040650407	0.0303912597	9	0	0.79	1	0	0	-3.5	-3.5	-1.2949	-0.34094	0.5274	-1.1483	-0.7508	-0.81361	-1.1306	-1.3085	-1.7011
E121P	-2.8951	0	0	0.5858319605	0.4955214186	1356.17158555	3	0	0.5040650407	0.0303912597	9	-1	0.79	1	0	0	-3.5	-1.6	-1.278	0.44733	0.19349	-1.1572	-0.90082	-1.0367	-1.4916	-1.8508	-1.1023
E121Q	-0.055457	0	0	0.5858319605	0.4955214186	1356.17158555	3	0	0.5040650407	0.0303912597	9	2	0.79	1	0	0	-3.5	-3.5	-2.1226	-0.027278	0.054301	-1.1706	-0.3719	-0.39439	-0.37804	-0.34856	-1.388
E121R	-1.735	0	0	0.5858319605	0.4955214186	1356.17158555	3	0	0.5040650407	0.0303912597	9	0	0.79	1	0	0	-3.5	-4.5	-1.8691	0.40316	0.33913	-1.1138	-0.79167	-0.80979	-1.1134	-1.3194	-1.3927
E121S	-0.36467	0	0	0.5858319605	0.4955214186	1356.17158555	3	0	0.5040650407	0.0303912597	9	0	0.79	1	0	-1	-3.5	-0.8	-2.1006	0.25294	0.17234	-0.99821	-0.67603	-0.87441	-1.0649	-1.2502	-1.2513
E121T	-1.9042	0	0	0.5858319605	0.4955214186	1356.17158555	3	0	0.5040650407	0.0303912597	9	-1	0.79	1	0	0	-3.5	-0.7	-1.8968	0.2465	0.24556	-0.74633	-0.87053	-1.0186	-1.3801	-1.6909	-1.366
E121V	-2.2364	0	0	0.5858319605	0.4955214186	1356.17158555	3	0	0.5040650407	0.0303912597	9	-2	0.79	1	0	-1	-3.5	4.2	-1.8597	-0.71335	0.27373	0.19526	-1.0395	-1.2119	-1.2459	-1.533	-1.7342
E121W	-2.6959	0	0	0.5858319605	0.4955214186	1356.17158555	3	0	0.5040650407	0.0303912597	9	-3	0.79	1	0	4	-3.5	-0.9	-1.268	-0.90272	0.1667	-1.3845	-1.2788	-1.255	-1.5858	-2.2847	-1.4439
E121Y	-2.125	0	0	0.5858319605	0.4955214186	1356.17158555	3	0	0.5040650407	0.0303912597	9	-2	0.79	1	0	1	-3.5	-1.3	-1.0098	-0.34947	0.14368	-0.74844	-1.1178	-1.1938	-1.6492	-2.1501	-1.1904
L122A	-1.6567	0	0	0.7749588138	0.2845574971	1088.13933379	0	0	0	0	15	-1	0	1	5	0	3.8	1.8	0.049684	-0.49266	-0.17997	-1.6992	-2.0516	-2.0842	-1.8544	-1.8754	-0.94447
L122C	-1.9569	0	0	0.7749588138	0.2845574971	1088.13933379	0	0	0	0	15	-1	0	1	5	-1	3.8	2.5	0.04282	-0.50369	-0.34592	-1.4429	-2.0553	-2.0284	-1.8514	-1.9161	-1.7748
L122D	-2.6352	0	0	0.7749588138	0.2845574971	1088.13933379	0	0	0	0	15	-4	0	1	5	-4	3.8	-3.5	0.04282	-0.21272	-0.43461	-2.2234	-2.9005	-2.7543	-2.9827	-2.9526	-0.79891
L122E	-2.6891	0	0	0.7749588138	0.2845574971	1088.13933379	0	0	0	0	15	-3	0	1	5	-4	3.8	-3.5	-0.079373	-0.16333	-0.18693	-1.8766	-2.8595	-2.6834	-2.8831	-2.8687	-1.0841
L122F	-1.8854	0	0	0.7749588138	0.2845574971	1088.13933379	0	0	0	0	15	0	0	1	5	-2	3.8	2.8	0.086375	-0.54227	-0.36855	0.18928	-1.8198	-1.6282	-1.5224	-1.6262	-1.8841
L122G	-2.8046	0	0	0.7749588138	0.2845574971	1088.13933379	0	0	0	0	15	-4	0	1	5	-5	3.8	-0.4	-0.069502	-0.57617	-0.40894	-2.1431	-2.7969	-2.6693	-2.7364	-2.7881	-0.24808
L122H	-2.4368	0	0	0.7749588138	0.2845574971	1088.13933379	0	0	0	0	15	-3	0	1	5	-2	3.8	-3.2	0.027164	-0.062193	-0.019953	-0.14754	-2.8077	-2.7395	-2.81	-2.8299	-0.62266
L122I	-1.5937	0	0	0.7749588138	0.2845574971	1088.13933379	0	0	0	0	15	2	0	1	5	1	3.8	4.5	-0.081806	-0.55235	-0.39982	-1.1992	-1.0528	-0.56816	-0.60147	-0.76409	-0.34053
L122K	-2.7327	0	0	0.7749588138	0.2845574971	1088.13933379	0	0	0	0	15	-2	0	1	5	-4	3.8	-3.9	0.046199	-0.15074	-0.053824	-1.904	-2.7601	-2.5713	-2.8008	-2.7854	-0.45607
L122M	-0.31534	0	0	0.7749588138	0.2845574971	1088.13933379	0	0	0	0	15	2	0	1	5	1	3.8	1.9	0.088214	-0.5254	-0.28135	-1.2821	-1.1591	-0.74066	-0.76767	-0.75946	-0.39712
L122N	-2.9265	0	0	0.7749588138	0.2845574971	1088.13933379	0	0	0	0	15	-3	0	1	5	-4	3.8	-3.5	0.053865	-0.2786	-0.043029	-1.037	-2.8595	-2.6834	-2.8831	-2.8687	-0.49719
L122P	-2.7793	0	0	0.7749588138	0.2845574971	1088.13933379	0	0	0	0	15	-3	0	1	5	-7	3.8	-1.6	-0.031925	-0.21272	-0.18693	-1.8766	-2.7982	-2.5907	-2.7265	-2.7935	-0.45059
L122Q	-2.6735	0	0	0.7749588138	0.2845574971	1088.13933379	0	0	0	0	15	-2	0	1	5	-4	3.8	-3.5	0.075502	-0.38091	-0.3651	-2.1015	-2.7461	-2.5688	-2.7489	-2.7493	-0.52357
L122R	-2.6765	0	0	0.7749588138	0.2845574971	1088.13933379	0	0	0	0	15	-2	0	1	5	-6	3.8	-4.5	-0.066619	-0.10224	-0.11498	-1.4703	-2.7907	-2.546	-2.8764	-2.8305	-0.41602
L122S	-2.4886	0	0	0.7749588138	0.2845574971	1088.13933379	0	0	0	0	15	-2	0	1	5	-4	3.8	-0.8	-0.17	-0.45267	-0.28984	-1.9443	-2.6306	-2.4889	-2.395	-2.5231	-0.37016
L122T	-2.4134	0	0	0.7749588138	0.2845574971	1088.13933379	0	0	0	0	15	-1	0	1	5	-2	3.8	-0.7	0.025851	-0.41559	-0.19903	-1.8334	-2.3434	-2.2719	-2.1109	-2.2077	-0.55149
L122V	-1.7834	0	0	0.7749588138	0.2845574971	1088.13933379	0	0	0	0	15	1	0	1	5	1	3.8	4.2	-0.056929	-0.51675	-0.44118	-1.6912	-1.3276	-0.99636	-1.0065	-1.0485	-0.53431
L122W	-2.6432	0	0	0.7749588138	0.2845574971	1088.13933379	0	0	0	0	15	-2	0	1	5	0	3.8	-0.9	-0.018511	-0.21073	-0.36605	-1.2815	-2.4741	-2.5673	-2.3554	-2.4444	-1.0683
L122Y	-2.9011	0	0	0.7749588138	0.2845574971	1088.13933379	0	0	0	0	15	-1	0	1	5	-1	3.8	-1.3	0.0072616	-0.31281	-0.28147	0.024224	-2.3319	-2.3125	-2.206	-2.2544	-0.5184
C123A	-1.3671	0	0	0.342778693	0.5629444657	1169.82925745	2	0	0.5	0.0210489388	12	0	0	1	5	2	2.5	1.8	-0.065897	-0.68177	-1.0631	-0.072775	-1.0599	-1.0446	-1.4932	-1.4453	-1.3099
C123D	-2.6396	0	0	0.342778693	0.5629444657	1169.82925745	2	0	0.5	0.0210489388	12	-3	0	1	5	-5	2.5	-3.5	-0.071668	-0.62888	-1.2106	-0.21364	-2.531	-2.5506	-2.8536	-2.9955	-0.51599
C123E	-3.3	0	0	0.342778693	0.5629444657	1169.82925745	2	0	0.5	0.0210489388	12	-4	0	1	5	-2	2.5	-3.5	-0.041856	-0.21019	-1.5096	-0.12731	-2.5558	-2.6048	-2.9807	-3.0387	-1.2722
C123F	-2.9775	0	0	0.342778693	0.5629444657	1169.82925745	2	0	0.5	0.0210489388	12	-2	0	1	5	-2	2.5	2.8	0.0046031	-0.25505	-1.5096	0.043521	-1.7522	-2.0857	-2.4127	-2.5189	-1.0469
C123G	-1.7945	0	0	0.342778693	0.5629444657	1169.82925745	2	0	0.5	0.0210489388	12	-3	0	1	5	-3	2.5	-0.4	-0.038522	-0.67166	-0.77895	-0.17251	-2.2483	-2.4662	-2.6248	-2.724	-0.24721
C123H	-2.9333	0	0	0.342778693	0.5629444657	1169.82925745	2	0	0.5	0.0210489388	12	-3	0	1	5	-2	2.5	-3.2	0.070208	-0.51175	-1.9904	-0.33132	-2.3788	-2.4701	-2.7626	-2.8731	-0.67434
C123I	-1.6559	0	0	0.342778693	0.5629444657	1169.82925745	2	0	0.5	0.0210489388	12	-1	0	1	5	3	2.5	4.5	-0.0072329	-0.10003	-1.5735	0.048755	-1.2132	-1.3794	-1.8709	-1.7813	-0.54294
C123K	-3.1473	0	0	0.342778693	0.5629444657	1169.82925745	2	0	0.5	0.0210489388	12	-3	0	1	5	-3	2.5	-3.9	-0.0016637	-0.69079	-1.4862	-0.080233	-2.4535	-2.4966	-2.8303	-2.94	-0.73125
C123L	-1.6218	0	0	0.342778693	0.5629444657	1169.82925745	2	0	0.5	0.0210489388	12	-1	0	1	5	2	2.5	3.8	0.012428	-0.23176	0.085223	-0.032821	-1.2783	-1.449	-1.9234	-1.8573	-0.84995
C123M	-1.3069	0	0	0.342778693	0.5629444657	1169.82925745	2	0	0.5	0.0210489388	12	-1	0	1	5	1	2.5	1.9	0.012786	-0.74006	-0.4303	-0.0028433	-1.391	-1.5616	-1.9137	-1.9196	-0.28701
C123N	-2.9182	0	0	0.342778693	0.5629444657	1169.82925745	2	0	0.5	0.0210489388	12	-3	0	1	5	-3	2.5	-3.5	-0.027062	-0.52033	-1.5096	0.034046	-2.4384	-2.4981	-2.8133	-2.9294	-0.35119
C123P	-3.3183	0	0	0.342778693	0.5629444657	1169.82925745	2	0	0.5	0.0210489388	12	-3	0	1	5	-5	2.5	-1.6	-0.0039695	-0.53956	-1.7014	-0.12731	-2.4175	-2.5387	-2.7674	-2.9608	-0.30774
C123Q	-2.7639	0	0	0.342778693	0.5629444657	1169.82925745	2	0	0.5	0.0210489388	12	-3	0	1	5	-1	2.5	-3.5	0.01721	-0.25505	-1.5139	-0.20171	-2.3367	-2.4378	-2.7301	-2.8205	-0.37015
C123R	-2.9841	0	0	0.342778693	0.5629444657	1169.82925745	2	0	0.5	0.0210489388	12	-3	0	1	5	-2	2.5	-4.5	0.06639	-0.19078	-1.4488	-0.036012	-2.4261	-2.4594	-2.8159	-2.89	-0.45696
C123S	-2.1407	0	0	0.342778693	0.5629444657	1169.82925745	2	0	0.5	0.0210489388	12	-1	0	1	5	-1	2.5	-0.8	0.030685	-0.44444	-1.3681	-0.1598	-1.6345	-1.7847	-2.0924	-2.1937	-0.34755
C123T	-2.6115	0	0	0.342778693	0.5629444657	1169.82925745	2	0	0.5	0.0210489388	12	-1	0	1	5	-2	2.5	-0.7	0.017319	-0.43273	-1.0743	-0.16863	-1.6768	-1.8567	-2.1437	-2.2882	-0.14225
C123V	-2.6145	0	0	0.342778693	0.5629444657	1169.82925745	2	0	0.5	0.0210489388	12	-1	0	1	5	1	2.5	4.2	0.061966	-0.73173	0.37423	0.013202	-1.2952	-1.4856	-2.0017	-1.9866	-0.30774
C123W	-2.7473	0	0	0.342778693	0.5629444657	1169.82925745	2	0	0.5	0.0210489388	12	-2	0	1	5	-5	2.5	-0.9	0.052534	-0.56586	-1.8063	-0.055658	-2.1526	-2.3583	-2.5082	-2.7476	-0.32451
C123Y	-2.941	0	0	0.342778693	0.5629444657	1169.82925745	2	0	0.5	0.0210489388	12	-2	0	1	5	-2	2.5	-1.3	0.088632	-0.48106	-1.0882	-0.098113	-2.0267	-2.2167	-2.4471	-2.6049	-0.34715
S124A	-0.020963	0	0	0.2545853926	0.1794529724	1285.50024302	0	0	0	0	10	1	0.325	1	0	0	-0.8	1.8	0.016396	-1.2465	0.31656	0.054098	0.018082	0.37041	0.28963	0.37615	-0.27423
S124C	-0.64004	0	0	0.2545853926	0.1794529724	1285.50024302	0	0	0	0	10	-1	0.325	1	0	-1	-0.8	2.5	0.059101	-1.3401	0.32913	-0.19851	-0.48362	-0.21262	-0.14087	-0.10584	-0.26128
S124D	0.050177	0	0	0.2545853926	0.1794529724	1285.50024302	0	0	0	0	10	0	0.325	1	0	1	-0.8	-3.5	0.06449	-1.0513	0.13941	0.087376	-0.23214	-0.14905	-0.019306	0.086509	-0.30721
S124E	0.036992	0	0	0.2545853926	0.1794529724	1285.50024302	0	0	0	0	10	0	0.325	1	0	2	-0.8	-3.5	0.014724	-1.3295	0.19884	-0.10349	-0.1348	0.0057024	0.11904	0.27146	-2.4122
S124F	-0.15904	0	0	0.2545853926	0.1794529724	1285.50024302	0	0	0	0	10	-2	0.325	1	0	-1	-0.8	2.8	0.017319	-1.1978	0.45665	-0.062862	-0.72516	-0.47684	-0.32524	-0.19446	-2.1376
S124G	0.025669	0	0	0.2545853926	0.1794529724	1285.50024302	0	0	0	0	10	0	0.325	1	0	-2	-0.8	-0.4	0.010604	-1.2775	0.047178	-0.2102	-0.45058	-0.29526	-0.26135	-0.30153	-1.6402
S124H	0.011128	0	0	0.2545853926	0.1794529724	1285.50024302	0	0	0	0	10	-1	0.325	1	0	0	-0.8	-3.2	0.067444	-1.3281	0.36185	0.10933	-0.58604	-0.63818	-0.42034	-0.34594	-2.0483
S124I	-0.15417	0	0	0.2545853926	0.1794529724	1285.50024302	0	0	0	0	10	-2	0.325	1	0	-2	-0.8	4.5	0.063489	-1.3034	0.13079	-0.2983	-0.82382	-0.50892	-0.39179	-0.25731	-2.0817
S124K	-0.070358	0	0	0.2545853926	0.1794529724	1285.50024302	0	0	0	0	10	0	0.325	1	0	1	-0.8	-3.9	0.066651	-1.4171	0.33607	-0.035307	-0.25168	-0.17422	-0.039046	0.093135	-1.8982
S124L	-0.0093086	0	0	0.2545853926	0.1794529724	1285.50024302	0	0	0	0	10	-2	0.325	1	0	-2	-0.8	3.8	0.020464	-1.3453	0.37741	-0.23406	-0.82863	-0.52858	-0.39563	-0.26944	-1.7951
S124M	-0.2299	0	0	0.2545853926	0.1794529724	1285.50024302	0	0	0	0	10	-1	0.325	1	0	0	-0.8	1.9	0.038123	-1.1305	0.2522	-0.021625	-0.37225	-0.14271	-0.062474	-0.030284	-1.9083
S124N	0.028354	0	0	0.2545853926	0.1794529724	1285.50024302	0	0	0	0	10	1	0.325	1	0	0	-0.8	-3.5	-0.69039	-1.2277	0.27794	-0.15321	-0.13545	0.020156	0.054943	0.075506	-1.9061
S124P	-1.1376	0	0	0.2545853926	0.1794529724	1285.50024302	0	0	0	0	10	-1	0.325	1	0	-4	-0.8	-1.6	-0.406	-1.2116	0.19884	-0.13953	-0.95308	-1.084	-0.94374	-1.2456	-1.547
S124Q	0.031705	0	0	0.2545853926	0.1794529724	1285.50024302	0	0	0	0	10	0	0.325	1	0	1	-0.8	-3.5	-0.69293	-1.4197	0.24881	-0.45868	-0.23214	-0.14905	-0.019306	0.086509	-1.8149
S124R	0.0049432	0	0	0.2545853926	0.1794529724	1285.50024302	0	0	0	0	10	-1	0.325	1	0	1	-0.8	-4.5	-0.56683	-1.13	0.20803	0.0066578	-0.5273	-0.5674	-0.30005	-0.074303	-2.3132
S124T	-0.048348	0	0	0.2545853926	0.1794529724	1285.50024302	0	0	0	0	10	1	0.325	1	0	1	-0.8	-0.7	-0.62998	-1.2089	0.34305	-0.090978	0.030199	0.34794	0.30495	0.37413	-2.1308
S124V	-0.010097	0	0	0.2545853926	0.1794529724	1285.50024302	0	0	0	0	10	-2	0.325	1	0	-1	-0.8	4.2	-0.67418	-1.3261	0.35077	0.16161	-0.71519	-0.42885	-0.29684	-0.1703	-0.41071
S124W	-0.06561	0	0	0.2545853926	0.1794529724	1285.50024302	0	0	0	0	10	-3	0.325	1	0	0	-0.8	-0.9	-0.86903	-1.5091	0.30384	-0.65649	-1.0567	-0.97617	-0.73593	-0.54188	-0.81795
S124Y	-0.017809	0	0	0.2545853926	0.1794529724	1285.50024302	0	0	0	0	10	-2	0.325	1	0	1	-0.8	-1.3	-0.72094	-1.4179	0.48642	-0.36727	-0.66412	-0.61864	-0.37116	-0.28404	-0.59588
A125C	-1.2843	7	6	0.5983525535	0.6729460659	1142.28603597	22	2.5526638996	0.5961538462	0.1740080954	14	0	0.053	1	2	0	1.8	2.5	-0.5626	-1.3993	0.33509	-0.96326	-1.9251	-1.1832	-1.4401	-1.4765	-0.78255
A125D	-2.2774	7	6	0.5983525535	0.6729460659	1142.28603597	22	2.5526638996	0.5961538462	0.1740080954	14	-2	0.053	1	2	-1	1.8	-3.5	-0.50172	-1.4	0.0030069	-1.0744	-2.5443	-2.6771	-2.3995	-2.6206	-0.88397
A125E	-2.4801	7	6	0.5983525535	0.6729460659	1142.28603597	22	2.5526638996	0.5961538462	0.1740080954	14	-1	0.053	1	2	-1	1.8	-3.5	-0.9271	-2.0612	0.10545	-1.8876	-2.4224	-2.2692	-2.0921	-2.3264	-0.66254
A125F	-2.6434	7	6	0.5983525535	0.6729460659	1142.28603597	22	2.5526638996	0.5961538462	0.1740080954	14	-2	0.053	1	2	-1	1.8	2.8	-0.46507	-1.9544	0.10545	-1.6974	-2.2866	-2.2677	-2.3677	-2.5712	-0.17491
A125G	-1.5579	7	6	0.5983525535	0.6729460659	1142.28603597	22	2.5526638996	0.5961538462	0.1740080954	14	0	0.053	1	2	-1	1.8	-0.4	-0.55676	-1.2502	-0.14477	-0.78618	-2.0942	-1.4463	-1.4319	-1.5166	-0.59588
A125H	-2.2666	7	6	0.5983525535	0.6729460659	1142.28603597	22	2.5526638996	0.5961538462	0.1740080954	14	-2	0.053	1	2	0	1.8	-3.2	-0.665	-1.8863	0.12573	-1.6593	-2.5183	-2.56	-2.383	-2.6114	-0.44226
A125I	-1.6797	7	6	0.5983525535	0.6729460659	1142.28603597	22	2.5526638996	0.5961538462	0.1740080954	14	-1	0.053	1	2	-1	1.8	4.5	-1.0691	-1.9641	0.03552	-1.7691	-2.0572	-1.7028	-1.9747	-1.9697	-0.6324
A125K	-2.5146	7	6	0.5983525535	0.6729460659	1142.28603597	22	2.5526638996	0.5961538462	0.1740080954	14	-1	0.053	1	2	0	1.8	-3.9	-0.94265	-0.94158	-0.11216	-0.24532	-2.4218	-2.2009	-2.1197	-2.3625	-0.43279
A125L	-2.3103	7	6	0.5983525535	0.6729460659	1142.28603597	22	2.5526638996	0.5961538462	0.1740080954	14	-1	0.053	1	2	1	1.8	3.8	-1.1225	-1.8467	0.10838	-1.5043	-2.0502	-1.5624	-1.993	-2.1032	-0.78594
A125M	-2.7043	7	6	0.5983525535	0.6729460659	1142.28603597	22	2.5526638996	0.5961538462	0.1740080954	14	-1	0.053	1	2	0	1.8	1.9	-1.7075	-1.0619	-0.11277	-0.35009	-2.1379	-1.7391	-1.9236	-2.1564	-0.64594
A125N	-2.7014	7	6	0.5983525535	0.6729460659	1142.28603597	22	2.5526638996	0.5961538462	0.1740080954	14	-2	0.053	1	2	0	1.8	-3.5	-1.5393	-1.9544	0.0088878	-1.6974	-2.5252	-2.5815	-2.3967	-2.6254	-1.6802
A125P	-2.2777	7	6	0.5983525535	0.6729460659	1142.28603597	22	2.5526638996	0.5961538462	0.1740080954	14	-1	0.053	1	2	-2	1.8	-1.6	-1.0216	-1.8519	0.21931	-1.6095	-2.3509	-2.1978	-1.9811	-2.183	-1.5735
A125Q	-2.534	7	6	0.5983525535	0.6729460659	1142.28603597	22	2.5526638996	0.5961538462	0.1740080954	14	-1	0.053	1	2	0	1.8	-3.5	-1.6188	-1.8253	-0.0025725	-1.4879	-2.4033	-2.1616	-2.0887	-2.3374	-2.0012
A125R	-2.96	7	6	0.5983525535	0.6729460659	1142.28603597	22	2.5526638996	0.5961538462	0.1740080954	14	-1	0.053	1	2	-1	1.8	-4.5	-0.92172	-1.8754	0.12157	-1.5295	-2.4735	-2.3672	-2.1629	-2.3936	-1.8884
A125S	-0.27568	7	6	0.5983525535	0.6729460659	1142.28603597	22	2.5526638996	0.5961538462	0.1740080954	14	1	0.053	1	2	-1	1.8	-0.8	-1.3358	-1.6732	0.032337	-1.3198	-1.9457	-0.93708	-0.97348	-0.89623	-2.2384
A125T	-1.5782	7	6	0.5983525535	0.6729460659	1142.28603597	22	2.5526638996	0.5961538462	0.1740080954	14	0	0.053	1	2	-1	1.8	-0.7	-0.84072	-1.5288	0.26294	-1.1364	-2.1114	-1.4724	-1.4525	-1.5423	-1.7464
A125V	-1.467	7	6	0.5983525535	0.6729460659	1142.28603597	22	2.5526638996	0.5961538462	0.1740080954	14	0	0.053	1	2	-1	1.8	4.2	-1.4774	-1.0569	-0.11014	-0.43608	-1.8681	-1.2294	-1.4601	-1.4085	-1.8395
A125W	-2.604	7	6	0.5983525535	0.6729460659	1142.28603597	22	2.5526638996	0.5961538462	0.1740080954	14	-3	0.053	1	2	2	1.8	-0.9	-1.3331	-1.7163	-0.38368	-1.5554	-2.5171	-2.6452	-2.6213	-2.8934	-1.6235
A125Y	-2.2453	7	6	0.5983525535	0.6729460659	1142.28603597	22	2.5526638996	0.5961538462	0.1740080954	14	-2	0.053	1	2	2	1.8	-1.3	-1.3407	-1.568	-0.10915	-1.1978	-2.4061	-2.2507	-2.3189	-2.6013	-1.503
A126C	-0.91917	0	0	0.4801757276	0.4734082356	1094.71316709	2	0	0.5	0.0210489388	14	0	0	1	2	1	1.8	2.5	-1.3097	-0.6456	-0.04488	-0.63769	-1.1099	-0.74124	-1.1751	-1.096	-0.72268
A126D	-2.4686	0	0	0.4801757276	0.4734082356	1094.71316709	2	0	0.5	0.0210489388	14	-2	0	1	2	-5	1.8	-3.5	-1.1494	-0.89456	-0.34414	-0.93108	-2.6878	-2.7254	-2.8415	-2.943	-0.1795
A126E	-2.7218	0	0	0.4801757276	0.4734082356	1094.71316709	2	0	0.5	0.0210489388	14	-1	0	1	2	-5	1.8	-3.5	-1.0183	-2.0349	0.11396	-1.5277	-2.3939	-2.4853	-2.4973	-2.6509	-0.92436
A126F	-2.9264	0	0	0.4801757276	0.4734082356	1094.71316709	2	0	0.5	0.0210489388	14	-2	0	1	2	-1	1.8	2.8	-1.2287	-1.9302	0.39195	-1.328	-2.1018	-1.923	-2.2399	-2.4342	-0.26617
A126G	-1.3013	0	0	0.4801757276	0.4734082356	1094.71316709	2	0	0.5	0.0210489388	14	0	0	1	2	-2	1.8	-0.4	-1.1203	-0.76547	-0.3351	-0.86841	-1.4854	-1.3659	-1.4157	-1.3865	-0.88925
A126H	-3.0643	0	0	0.4801757276	0.4734082356	1094.71316709	2	0	0.5	0.0210489388	14	-2	0	1	2	-5	1.8	-3.2	-0.98695	-1.4969	-0.20612	-1.3304	-2.6787	-2.7051	-2.822	-2.9347	-0.67335
A126I	-1.7748	0	0	0.4801757276	0.4734082356	1094.71316709	2	0	0.5	0.0210489388	14	-1	0	1	2	1	1.8	4.5	-1.3472	-2.1502	0.15854	-1.6046	-1.4902	-1.1773	-1.7878	-1.8859	-0.088508
A126K	-3.0129	0	0	0.4801757276	0.4734082356	1094.71316709	2	0	0.5	0.0210489388	14	-1	0	1	2	-4	1.8	-3.9	-1.1545	-0.13423	-0.34298	0.036409	-2.3669	-2.4405	-2.4753	-2.6021	-0.38343
A126L	-2.4919	0	0	0.4801757276	0.4734082356	1094.71316709	2	0	0.5	0.0210489388	14	-1	0	1	2	-1	1.8	3.8	-1.0102	-1.9892	0.25127	-1.3373	-1.5989	-1.3963	-1.8382	-2.0358	-0.28677
A126M	-1.848	0	0	0.4801757276	0.4734082356	1094.71316709	2	0	0.5	0.0210489388	14	-1	0	1	2	7	1.8	1.9	-1.3067	-0.25619	-0.17648	-0.34611	-1.4577	-0.86741	-1.3965	-1.3828	-0.42791
A126N	-2.7415	0	0	0.4801757276	0.4734082356	1094.71316709	2	0	0.5	0.0210489388	14	-2	0	1	2	-1	1.8	-3.5	-0.78921	-0.67226	0.10216	-0.48278	-2.474	-2.4973	-2.571	-2.5909	-0.45754
A126P	-2.8428	0	0	0.4801757276	0.4734082356	1094.71316709	2	0	0.5	0.0210489388	14	-1	0	1	2	-5	1.8	-1.6	-1.1661	-2.0349	0.11396	-1.5277	-2.2671	-2.3003	-2.2897	-2.4905	-0.59619
A126Q	-2.8327	0	0	0.4801757276	0.4734082356	1094.71316709	2	0	0.5	0.0210489388	14	-1	0	1	2	-4	1.8	-3.5	-0.87422	-1.6219	-0.032736	-1.2512	-2.3492	-2.4063	-2.44	-2.5708	-1.5055
A126R	-2.8265	0	0	0.4801757276	0.4734082356	1094.71316709	2	0	0.5	0.0210489388	14	-1	0	1	2	-1	1.8	-4.5	-0.78998	-1.9302	0.25692	-1.328	-2.1689	-2.2361	-2.2768	-2.2579	-0.85797
A126S	-0.16679	0	0	0.4801757276	0.4734082356	1094.71316709	2	0	0.5	0.0210489388	14	1	0	1	2	0	1.8	-0.8	-1.142	-2.1651	0.073549	-1.5589	-0.90122	-0.61756	-0.797	-0.52398	-1.133
A126T	-0.065904	0	0	0.4801757276	0.4734082356	1094.71316709	2	0	0.5	0.0210489388	14	0	0	1	2	3	1.8	-0.7	-1.1545	-1.4048	-0.037965	-1.1648	-1.255	-0.8296	-1.0703	-0.77657	-0.85797
A126V	-1.1075	0	0	0.4801757276	0.4734082356	1094.71316709	2	0	0.5	0.0210489388	14	0	0	1	2	1	1.8	4.2	-1.3755	-1.2036	-0.17362	-0.77986	-1.0255	-0.67892	-1.272	-1.2573	-0.98806
A126W	-3.1523	0	0	0.4801757276	0.4734082356	1094.71316709	2	0	0.5	0.0210489388	14	-3	0	1	2	-5	1.8	-0.9	-1.155	-2.0237	-0.15142	-1.651	-2.7479	-2.6922	-2.879	-3.0696	-1.2469
A126Y	-2.8229	0	0	0.4801757276	0.4734082356	1094.71316709	2	0	0.5	0.0210489388	14	-2	0	1	2	-4	1.8	-1.3	-0.88336	-1.5194	-0.01418	-1.0636	-2.5214	-2.4957	-2.5737	-2.7595	-0.33418
I127A	-2.2022	0	0	0.3907742998	0.2393036579	1088.98284923	0	0	0	0	16	-1	0	1	4	-1	4.5	1.8	-1.2481	-0.093564	-0.046464	-2.2584	-1.9237	-2.0461	-1.9796	-1.8653	-1.1659
I127C	-0.96843	0	0	0.3907742998	0.2393036579	1088.98284923	0	0	0	0	16	-1	0	1	4	0	4.5	2.5	-0.97728	-0.57989	-0.20373	-2.5587	-1.8046	-1.9169	-1.9766	-1.7671	-0.48721
I127D	-2.82	0	0	0.3907742998	0.2393036579	1088.98284923	0	0	0	0	16	-3	0	1	4	-5	4.5	-3.5	-0.098719	0.55438	0.3706	-2.8143	-2.8091	-2.9701	-2.9737	-3.0539	-0.86126
I127E	-2.8223	0	0	0.3907742998	0.2393036579	1088.98284923	0	0	0	0	16	-3	0	1	4	-2	4.5	-3.5	-0.0046412	-0.38175	0.25428	-2.5172	-2.7662	-2.9984	-2.9681	-2.9669	-0.48721
I127F	-2.7596	0	0	0.3907742998	0.2393036579	1088.98284923	0	0	0	0	16	0	0	1	4	1	4.5	2.8	-0.068519	-0.256	-0.18414	-0.8359	-1.4434	-1.314	-1.6651	-1.4346	-0.75028
I127G	-2.8418	0	0	0.3907742998	0.2393036579	1088.98284923	0	0	0	0	16	-4	0	1	4	-2	4.5	-0.4	-0.04497	0.40183	0.20751	-2.5683	-2.6249	-2.9109	-2.7917	-2.767	-0.91198
I127H	-2.7541	0	0	0.3907742998	0.2393036579	1088.98284923	0	0	0	0	16	-3	0	1	4	-4	4.5	-3.2	-0.098759	-0.36656	0.40624	-0.96087	-2.7891	-2.967	-2.9273	-3.0016	-1.4458
I127K	-3.2663	0	0	0.3907742998	0.2393036579	1088.98284923	0	0	0	0	16	-3	0	1	4	-2	4.5	-3.9	-0.013608	0.47612	-0.18165	-2.1139	-2.7878	-3.0112	-3.0212	-3.0036	-1.4184
I127L	-0.13864	0	0	0.3907742998	0.2393036579	1088.98284923	0	0	0	0	16	2	0	1	4	2	4.5	3.8	-0.11426	-0.42465	0.25792	-2.524	-0.63654	-0.26097	-0.77432	-0.61344	-1.9763
I127M	-0.15644	0	0	0.3907742998	0.2393036579	1088.98284923	0	0	0	0	16	1	0	1	4	3	4.5	1.9	0.010577	-0.15481	-0.17983	-2.0069	-0.96083	-0.76029	-1.2869	-0.95292	-1.9763
I127N	-3.0071	0	0	0.3907742998	0.2393036579	1088.98284923	0	0	0	0	16	-3	0	1	4	-2	4.5	-3.5	-0.0079981	0.30631	-0.052661	-2.2652	-2.7662	-2.9984	-2.9681	-2.9669	-2.4819
I127P	-3.0059	0	0	0.3907742998	0.2393036579	1088.98284923	0	0	0	0	16	-3	0	1	4	-5	4.5	-1.6	-0.0046412	0.036172	0.016272	-2.5172	-2.6927	-2.8754	-2.73	-2.8715	-1.8995
I127Q	-3.3493	0	0	0.3907742998	0.2393036579	1088.98284923	0	0	0	0	16	-3	0	1	4	-1	4.5	-3.5	-0.029438	0.55438	0.25428	-2.7478	-2.723	-3.006	-2.9513	-2.9099	-2.2067
I127R	-3.2471	0	0	0.3907742998	0.2393036579	1088.98284923	0	0	0	0	16	-3	0	1	4	-2	4.5	-4.5	-0.018981	0.36786	0.26369	-2.114	-2.8155	-3.0256	-3.0873	-3.0523	-1.9273
I127S	-2.5378	0	0	0.3907742998	0.2393036579	1088.98284923	0	0	0	0	16	-2	0	1	4	-2	4.5	-0.8	0.0026934	0.11994	0.33762	-2.5354	-2.4335	-2.6769	-2.3817	-2.3679	-1.9736
I127T	-1.5335	0	0	0.3907742998	0.2393036579	1088.98284923	0	0	0	0	16	-1	0	1	4	-1	4.5	-0.7	-0.063514	-0.0019102	0.23636	-2.3281	-2.1447	-2.3255	-2.1344	-2.0262	-1.3781
I127V	-0.082028	0	0	0.3907742998	0.2393036579	1088.98284923	0	0	0	0	16	3	0	1	4	2	4.5	4.2	-0.012699	-0.22583	-0.18111	-2.4362	-0.33305	0.058927	-0.40289	-0.30814	-0.11472
I127W	-3.393	0	0	0.3907742998	0.2393036579	1088.98284923	0	0	0	0	16	-3	0	1	4	-4	4.5	-0.9	-0.011493	-0.17457	-0.31829	-2.0061	-2.631	-2.8416	-2.6325	-2.7529	-0.22329
I127Y	-3.1166	0	0	0.3907742998	0.2393036579	1088.98284923	0	0	0	0	16	-1	0	1	4	-1	4.5	-1.3	-1.0195	-0.10544	0.029922	-1.1134	-2.2026	-2.3858	-2.2156	-2.1294	-0.12785
T128A	-0.12011	0	0	0.3208127403	0.275484641	1281.36265256	0	0	0	0	10	0	0.265	1	3	2	-0.7	1.8	-1.1224	-1.3652	-1.5969	0.16079	-0.2186	0.021854	0.1086	-0.10341	0.085089
T128C	-0.18049	0	0	0.3208127403	0.275484641	1281.36265256	0	0	0	0	10	-1	0.265	1	3	0	-0.7	2.5	-0.98434	-1.33	-1.8015	-0.083151	-0.63977	-0.40711	-0.34114	-0.59947	-0.38435
T128D	-1.328	0	0	0.3208127403	0.275484641	1281.36265256	0	0	0	0	10	-1	0.265	1	3	-2	-0.7	-3.5	-0.61552	-1.4199	-0.50896	-0.20233	-1.1331	-1.0572	-0.85225	-1.5198	-0.17756
T128E	-0.021149	0	0	0.3208127403	0.275484641	1281.36265256	0	0	0	0	10	-1	0.265	1	3	-1	-0.7	-3.5	-1.1882	-1.3947	-1.8171	-0.20233	-0.99023	-0.93098	-0.70303	-1.2497	-0.24549
T128F	-2.7578	0	0	0.3208127403	0.275484641	1281.36265256	0	0	0	0	10	-2	0.265	1	3	-3	-0.7	2.8	-0.91566	-1.1211	-1.3002	-0.29587	-1.3039	-0.93319	-0.94821	-1.4048	-0.073754
T128G	-0.090434	0	0	0.3208127403	0.275484641	1281.36265256	0	0	0	0	10	-2	0.265	1	3	-3	-0.7	-0.4	-0.98288	-1.408	-1.1728	-0.12631	-1.453	-1.2202	-1.0321	-1.6089	-0.14567
T128H	-1.5901	0	0	0.3208127403	0.275484641	1281.36265256	0	0	0	0	10	-2	0.265	1	3	-2	-0.7	-3.2	-0.97584	-1.2122	-1.8188	-0.24328	-1.4458	-1.3422	-1.1676	-1.7509	-0.11271
T128I	-0.62846	0	0	0.3208127403	0.275484641	1281.36265256	0	0	0	0	10	-1	0.265	1	3	0	-0.7	4.5	-0.90947	-1.2836	-1.2093	-0.30137	-0.63329	-0.34103	-0.47087	-0.66924	-0.18528
T128K	-1.3584	0	0	0.3208127403	0.275484641	1281.36265256	0	0	0	0	10	-1	0.265	1	3	-1	-0.7	-3.9	-1.126	-1.3952	-2.1327	-0.21756	-1.004	-0.95017	-0.72956	-1.2554	-0.14526
T128L	-0.86166	0	0	0.3208127403	0.275484641	1281.36265256	0	0	0	0	10	-1	0.265	1	3	-2	-0.7	3.8	-0.82539	-1.2999	-1.8085	-0.32264	-0.86891	-0.48351	-0.58784	-0.92668	-1.8071
T128M	-0.24399	0	0	0.3208127403	0.275484641	1281.36265256	0	0	0	0	10	-1	0.265	1	3	-1	-0.7	1.9	-0.98221	-1.2943	-0.72889	-0.092274	-0.77517	-0.51752	-0.41392	-0.74425	-2.1364
T128N	-1.2931	0	0	0.3208127403	0.275484641	1281.36265256	0	0	0	0	10	0	0.265	1	3	-2	-0.7	-3.5	-1.0294	-1.3947	-1.2619	0.013451	-0.85759	-0.71739	-0.56381	-1.2047	-2.2072
T128P	-2.7507	0	0	0.3208127403	0.275484641	1281.36265256	0	0	0	0	10	-1	0.265	1	3	-4	-0.7	-1.6	-1	-1.4125	-0.96347	-0.30359	-1.3186	-1.1509	-0.99307	-1.8635	-1.4261
T128Q	-0.28798	0	0	0.3208127403	0.275484641	1281.36265256	0	0	0	0	10	-1	0.265	1	3	1	-0.7	-3.5	-0.96489	-1.366	-1.4514	-0.20233	-0.72789	-0.68029	-0.41023	-0.73505	-2.1694
T128R	-1.4194	0	0	0.3208127403	0.275484641	1281.36265256	0	0	0	0	10	-1	0.265	1	3	0	-0.7	-4.5	-0.51734	-1.397	-1.0322	-0.44511	-0.89527	-0.84316	-0.6288	-0.996	-1.3906
T128S	-0.028377	0	0	0.3208127403	0.275484641	1281.36265256	0	0	0	0	10	1	0.265	1	3	2	-0.7	-0.8	-0.96589	-1.3893	-1.2631	0.1461	-0.12407	0.2333	0.3449	0.079716	-1.5515
T128V	-0.38238	0	0	0.3208127403	0.275484641	1281.36265256	0	0	0	0	10	0	0.265	1	3	0	-0.7	4.2	-1.3305	-1.3777	-1.8545	-0.32164	-0.40902	-0.053336	-0.18095	-0.40464	-2.2673
T128W	-1.9635	0	0	0.3208127403	0.275484641	1281.36265256	0	0	0	0	10	-2	0.265	1	3	-2	-0.7	-0.9	-1.3305	-1.2951	-2.0822	-0.62005	-1.3412	-1.171	-0.95983	-1.515	-1.8837
T128Y	-2.7013	0	0	0.3208127403	0.275484641	1281.36265256	0	0	0	0	10	-2	0.265	1	3	-3	-0.7	-1.3	-1.1489	-1.1866	-1.8081	-0.41373	-1.5043	-1.3049	-1.1298	-1.8265	-2.2197
M129A	-0.69269	0	0	0.2904997254	0.3083233434	1237.16979143	0	0	0	0	11	-1	0.426	1	0	-1	1.9	1.8	-1.07	-0.25125	-0.43238	-1.8745	-0.64643	-0.66423	-0.38663	-0.55765	-1.9487
M129C	-0.48695	0	0	0.2904997254	0.3083233434	1237.16979143	0	0	0	0	11	-1	0.426	1	0	1	1.9	2.5	-1.1067	-0.40297	-0.45513	-2.4126	-0.4634	-0.47997	-0.32256	-0.42864	-1.3837
M129D	-0.93604	0	0	0.2904997254	0.3083233434	1237.16979143	0	0	0	0	11	-3	0.426	1	0	-1	1.9	-3.5	-1.3643	-0.75271	-1.0329	-2.1003	-1.4345	-1.6277	-1.215	-1.2755	-0.80965
M129E	-0.1639	0	0	0.2904997254	0.3083233434	1237.16979143	0	0	0	0	11	-2	0.426	1	0	0	1.9	-3.5	-1.1589	-0.75271	-0.85422	-2.1003	-0.95272	-1.1727	-0.77432	-0.77809	-0.016356
M129F	-0.30942	0	0	0.2904997254	0.3083233434	1237.16979143	0	0	0	0	11	0	0.426	1	0	0	1.9	2.8	-1.0026	-0.60469	-0.14388	-2.4602	-0.30068	-0.12666	-0.11938	-0.21949	-0.016356
M129G	-1.4971	0	0	0.2904997254	0.3083233434	1237.16979143	0	0	0	0	11	-3	0.426	1	0	-1	1.9	-0.4	-1.322	-0.51631	-1.1362	-2.1896	-1.3128	-1.5249	-1.1424	-1.2477	0.084736
M129H	-0.71325	0	0	0.2904997254	0.3083233434	1237.16979143	0	0	0	0	11	-2	0.426	1	0	1	1.9	-3.2	-1.3305	-0.83796	-0.7699	-2.3777	-0.84238	-1.0253	-0.67636	-0.61338	-0.0065822
M129I	-0.12632	0	0	0.2904997254	0.3083233434	1237.16979143	0	0	0	0	11	1	0.426	1	0	0	1.9	4.5	-1.5389	-0.56064	0.50184	-2.2226	-0.086474	0.20738	0.035978	-0.075973	-0.1669
M129K	-0.57875	0	0	0.2904997254	0.3083233434	1237.16979143	0	0	0	0	11	-1	0.426	1	0	0	1.9	-3.9	-0.97367	-0.78514	-0.69233	-2.1233	-0.65145	-0.80094	-0.46595	-0.47039	0.06161
M129L	0.005314	0	0	0.2904997254	0.3083233434	1237.16979143	0	0	0	0	11	2	0.426	1	0	0	1.9	3.8	-1.1497	-0.55886	0.43751	-2.192	0.11274	0.50881	0.25591	0.13886	-0.34299
M129N	-0.76755	0	0	0.2904997254	0.3083233434	1237.16979143	0	0	0	0	11	-2	0.426	1	0	0	1.9	-3.5	-1.5669	-0.4396	-0.85422	-2.1776	-0.95272	-1.1727	-0.77432	-0.77809	-0.055079
M129P	-2.8919	0	0	0.2904997254	0.3083233434	1237.16979143	0	0	0	0	11	-2	0.426	1	0	-2	1.9	-1.6	-1.4537	-0.62168	-0.84253	-2.3751	-1.1127	-1.3601	-0.951	-1.2664	-0.021002
M129Q	-0.10882	0	0	0.2904997254	0.3083233434	1237.16979143	0	0	0	0	11	0	0.426	1	0	1	1.9	-3.5	-2	-0.75114	-0.68751	-2.1003	-0.28004	-0.22317	-0.10301	-0.045862	-0.13965
M129R	-0.2199	0	0	0.2904997254	0.3083233434	1237.16979143	0	0	0	0	11	-1	0.426	1	0	0	1.9	-4.5	-1.7498	-0.75271	-0.70605	-2.4244	-0.66939	-0.81837	-0.47883	-0.45433	-0.062003
M129S	-0.55685	0	0	0.2904997254	0.3083233434	1237.16979143	0	0	0	0	11	-1	0.426	1	0	0	1.9	-0.8	-1.7498	-0.95083	-0.68231	-1.9635	-0.57694	-0.67127	-0.36419	-0.46316	-0.25479
M129T	-0.084531	0	0	0.2904997254	0.3083233434	1237.16979143	0	0	0	0	11	-1	0.426	1	0	0	1.9	-0.7	-2.1559	-0.383	-0.42501	-1.9574	-0.57429	-0.66669	-0.35995	-0.45949	-0.068851
M129V	-0.026401	0	0	0.2904997254	0.3083233434	1237.16979143	0	0	0	0	11	1	0.426	1	0	0	1.9	4.2	-2.0305	-0.55498	0.21195	-2.0393	-0.08482	0.2168	0.049956	-0.060957	0.20865
M129W	-0.060863	0	0	0.2904997254	0.3083233434	1237.16979143	0	0	0	0	11	-1	0.426	1	0	0	1.9	-0.9	-1.9863	-1.2443	-0.63314	-2.5078	-0.57643	-0.67588	-0.36923	-0.46932	-0.13965
M129Y	-0.20043	0	0	0.2904997254	0.3083233434	1237.16979143	0	0	0	0	11	-1	0.426	1	0	1	1.9	-1.3	-1.763	-0.93955	-0.41889	-2.531	-0.4816	-0.56873	-0.314	-0.35608	-0.15712
S130A	-2.874	0	0	0.9582646897	0.1645271538	1122.52812056	0	0	0	0	14	1	0.133	0	4	0	-0.8	1.8	-2.0621	-1.4564	-0.10708	-0.74899	-2.0963	-1.6887	-2.4079	-2.4503	-0.10508
S130C	-2.6624	0	0	0.9582646897	0.1645271538	1122.52812056	0	0	0	0	14	-1	0.133	0	4	-3	-0.8	2.5	-1.9586	-1.5236	-0.44907	-1.1225	-2.4783	-2.2088	-2.7664	-2.8104	-0.0057838
S130D	-2.8076	0	0	0.9582646897	0.1645271538	1122.52812056	0	0	0	0	14	0	0.133	0	4	0	-0.8	-3.5	-1.7498	-1.503	-0.81787	-1.3751	-2.5933	-2.7304	-2.8923	-2.8807	0.14678
S130E	-3.208	0	0	0.9582646897	0.1645271538	1122.52812056	0	0	0	0	14	0	0.133	0	4	0	-0.8	-3.5	-1.9496	-1.503	-0.65359	-1.1508	-2.5933	-2.7304	-2.8923	-2.8807	-0.031132
S130F	-2.8817	0	0	0.9582646897	0.1645271538	1122.52812056	0	0	0	0	14	-2	0.133	0	4	-4	-0.8	2.8	-1.8039	-1.5533	-0.43854	-0.99337	-2.5685	-2.3045	-2.8496	-2.9003	-0.074938
S130G	-2.5009	0	0	0.9582646897	0.1645271538	1122.52812056	0	0	0	0	14	0	0.133	0	4	2	-0.8	-0.4	-1.8087	-1.5065	-0.88094	-1.4567	-2.393	-2.2137	-2.6469	-2.681	0.022999
S130H	-3.2458	0	0	0.9582646897	0.1645271538	1122.52812056	0	0	0	0	14	-1	0.133	0	4	1	-0.8	-3.2	-1.885	-1.5251	-0.74891	-1.3338	-2.6565	-2.8417	-2.9862	-3.0273	-0.056067
S130I	-3.0404	0	0	0.9582646897	0.1645271538	1122.52812056	0	0	0	0	14	-2	0.133	0	4	-4	-0.8	4.5	-2.3196	-1.5185	0.73942	0.091897	-2.5388	-2.2567	-2.8431	-2.9511	-0.015281
S130K	-2.3807	0	0	0.9582646897	0.1645271538	1122.52812056	0	0	0	0	14	0	0.133	0	4	-2	-0.8	-3.9	-2.0684	-1.5069	-0.66099	-1.1445	-2.5845	-2.804	-2.8986	-2.7887	-0.059519
S130L	-3.0149	0	0	0.9582646897	0.1645271538	1122.52812056	0	0	0	0	14	-2	0.133	0	4	-3	-0.8	3.8	-0.52486	-1.5197	0.21685	-0.46474	-2.5578	-2.286	-2.8443	-2.952	-0.0929
S130M	-2.7541	0	0	0.9582646897	0.1645271538	1122.52812056	0	0	0	0	14	-1	0.133	0	4	-3	-0.8	1.9	-0.89214	-1.4899	0.12471	-0.36218	-2.4971	-2.2568	-2.7809	-2.8027	0.10605
S130N	-2.8582	0	0	0.9582646897	0.1645271538	1122.52812056	0	0	0	0	14	1	0.133	0	4	1	-0.8	-3.5	-0.67992	-1.5298	-0.81787	-1.3751	-2.4043	-2.4152	-2.6854	-2.659	-0.10914
S130P	-3.0275	0	0	0.9582646897	0.1645271538	1122.52812056	0	0	0	0	14	-1	0.133	0	4	0	-0.8	-1.6	-0.43662	-1.503	-0.62657	-1.1891	-2.6206	-2.6626	-2.923	-2.9613	-0.056067
S130Q	-2.9524	0	0	0.9582646897	0.1645271538	1122.52812056	0	0	0	0	14	0	0.133	0	4	1	-0.8	-3.5	-0.75942	-1.5359	-0.65359	-1.1508	-2.5817	-2.6988	-2.8818	-2.8939	-0.068467
S130R	-3.1588	0	0	0.9582646897	0.1645271538	1122.52812056	0	0	0	0	14	-1	0.133	0	4	0	-0.8	-4.5	-0.28329	-1.4797	-0.81974	-1.362	-2.6927	-2.9748	-3.0423	-3.0385	-0.082061
S130T	-2.4044	0	0	0.9582646897	0.1645271538	1122.52812056	0	0	0	0	14	1	0.133	0	4	0	-0.8	-0.7	-0.70887	-1.4788	-0.65473	-1.2018	-2.2495	-2.0396	-2.5047	-2.4723	-0.0071952
S130V	-2.9806	0	0	0.9582646897	0.1645271538	1122.52812056	0	0	0	0	14	-2	0.133	0	4	-4	-0.8	4.2	-0.34934	-1.4867	-0.15483	-0.6854	-2.5427	-2.261	-2.8465	-2.9442	-1.1013
S130W	-2.8045	0	0	0.9582646897	0.1645271538	1122.52812056	0	0	0	0	14	-3	0.133	0	4	-4	-0.8	-0.9	-0.25956	-1.5707	-0.80261	-1.4175	-2.6905	-2.5647	-2.9033	-2.9183	-1.1182
S130Y	-3.0148	0	0	0.9582646897	0.1645271538	1122.52812056	0	0	0	0	14	-2	0.133	0	4	-3	-0.8	-1.3	-0.58404	-1.5373	-0.39705	-0.90582	-2.6718	-2.663	-2.9446	-2.9438	-1.0901
D131A	-2.7126	0	0	0.9548599671	0.1887455485	1136.81738947	0	0	0	0	14	-2	0	0	6	-1	-3.5	1.8	-0.67992	0.065912	0.25251	-1.6099	-2.7039	-2.6668	-2.701	-2.7563	-0.80078
D131C	-2.4661	0	0	0.9548599671	0.1887455485	1136.81738947	0	0	0	0	14	-3	0	0	6	2	-3.5	2.5	-0.94942	0.036685	0.14258	-1.8655	-2.6415	-2.5639	-2.5884	-2.7001	-1.409
D131E	-2.5049	0	0	0.9548599671	0.1887455485	1136.81738947	0	0	0	0	14	2	0	0	6	1	-3.5	-3.5	-0.56842	-0.13151	0.30002	-2.057	-2.3832	-2.5467	-2.5038	-2.5076	-1.1129
D131F	-2.8271	0	0	0.9548599671	0.1887455485	1136.81738947	0	0	0	0	14	-3	0	0	6	-4	-3.5	2.8	-0.32962	0.045774	0.22076	-2.057	-2.801	-2.638	-2.6943	-2.7831	-0.73027
D131G	-3.1503	0	0	0.9548599671	0.1887455485	1136.81738947	0	0	0	0	14	-1	0	0	6	-1	-3.5	-0.4	-0.68525	-0.031701	0.051795	-2.2565	-2.7081	-2.8768	-2.7811	-2.8014	-0.5047
D131H	-2.9147	0	0	0.9548599671	0.1887455485	1136.81738947	0	0	0	0	14	-1	0	0	6	2	-3.5	-3.2	-0.41183	-0.16328	0.18717	-2.3701	-2.6851	-3.1229	-2.8522	-2.8667	-1.1261
D131I	-2.7188	0	0	0.9548599671	0.1887455485	1136.81738947	0	0	0	0	14	-3	0	0	6	-5	-3.5	4.5	-1.5006	-0.18244	0.23338	-2.3091	-2.7919	-2.5699	-2.7026	-2.8338	-0.50237
D131K	-2.7971	0	0	0.9548599671	0.1887455485	1136.81738947	0	0	0	0	14	-1	0	0	6	-1	-3.5	-3.9	-2.3149	0.00052514	0.17189	-1.9369	-2.7862	-3.3041	-2.9071	-2.8896	-0.69649
D131L	-3.1974	0	0	0.9548599671	0.1887455485	1136.81738947	0	0	0	0	14	-4	0	0	6	-2	-3.5	3.8	-2.3149	0.049243	0.18666	-2.0708	-2.7854	-2.5649	-2.6338	-2.8598	-1.3598
D131M	-2.5152	0	0	0.9548599671	0.1887455485	1136.81738947	0	0	0	0	14	-3	0	0	6	-4	-3.5	1.9	-1.7381	-0.0019509	0.28101	-1.9843	-2.8105	-2.6942	-2.7075	-2.7585	-1.1187
D131N	-2.7705	0	0	0.9548599671	0.1887455485	1136.81738947	0	0	0	0	14	1	0	0	6	2	-3.5	-3.5	-2.1761	0.042459	0.079725	-1.8638	-2.5242	-2.7841	-2.6927	-2.6776	-1.1966
D131P	-3.0188	0	0	0.9548599671	0.1887455485	1136.81738947	0	0	0	0	14	-1	0	0	6	-4	-3.5	-1.6	-1.3654	-0.13151	0.091995	-1.6911	-2.7569	-3.0869	-2.8344	-2.8348	-1.54
D131Q	-2.9204	0	0	0.9548599671	0.1887455485	1136.81738947	0	0	0	0	14	0	0	0	6	0	-3.5	-3.5	-2.3501	0.0033705	0.30002	-1.9901	-2.6982	-3.1306	-2.849	-2.8301	-1.359
D131R	-2.6715	0	0	0.9548599671	0.1887455485	1136.81738947	0	0	0	0	14	-2	0	0	6	-3	-3.5	-4.5	-1.4452	0.045774	0.058295	-2.057	-2.8457	-3.3483	-2.9182	-2.855	-1.8515
D131S	-3.1295	0	0	0.9548599671	0.1887455485	1136.81738947	0	0	0	0	14	0	0	0	6	-1	-3.5	-0.8	-1.5609	-0.12907	0.16415	-2.0955	-2.6275	-2.8096	-2.7234	-2.732	-1.128
D131T	-2.8443	0	0	0.9548599671	0.1887455485	1136.81738947	0	0	0	0	14	-1	0	0	6	-3	-3.5	-0.7	-2.104	-0.018204	0.13931	-1.2789	-2.7336	-2.964	-2.8027	-2.8171	-1.359
D131V	-2.7931	0	0	0.9548599671	0.1887455485	1136.81738947	0	0	0	0	14	-3	0	0	6	-5	-3.5	4.2	-2.3149	0.097396	0.28403	-1.6178	-2.7955	-2.5802	-2.7026	-2.829	-1.0007
D131W	-2.9572	0	0	0.9548599671	0.1887455485	1136.81738947	0	0	0	0	14	-4	0	0	6	-5	-3.5	-0.9	-2.3963	-0.316	0.18924	-2.197	-2.8685	-2.8215	-2.7683	-2.8078	-0.96499
D131Y	-2.8181	0	0	0.9548599671	0.1887455485	1136.81738947	0	0	0	0	14	-3	0	0	6	0	-3.5	-1.3	-1.5299	0.067176	0.12122	-2.3024	-2.7838	-2.9594	-2.783	-2.8373	-1.1225
N132A	-2.657	0	0	0.9290499725	0.1712958659	1206.15331234	0	0	0	0	14	-2	0.193	1	1	0	-3.5	1.8	-1.2162	-0.059286	-0.98	0.22814	-2.5529	-2.744	-2.8383	-2.7224	-1.1923
N132C	-1.7461	0	0	0.9290499725	0.1712958659	1206.15331234	0	0	0	0	14	-3	0.193	1	1	2	-3.5	2.5	-2.1676	-0.078297	-0.93703	-0.058454	-2.6615	-2.8862	-2.7904	-2.4494	-1.0165
N132D	-1.9548	0	0	0.9290499725	0.1712958659	1206.15331234	0	0	0	0	14	1	0.193	1	1	0	-3.5	-3.5	-2.2798	-1.0621	-1.0896	-0.10444	-2.1199	-2.3096	-2.6568	-2.5213	-1.2274
N132E	-2.9602	0	0	0.9290499725	0.1712958659	1206.15331234	0	0	0	0	14	0	0.193	1	1	0	-3.5	-3.5	-0.50236	-1.0621	-0.76233	0.073458	-2.3669	-2.6078	-2.92	-2.8519	-1.1639
N132F	-2.9686	0	0	0.9290499725	0.1712958659	1206.15331234	0	0	0	0	14	-3	0.193	1	1	-2	-3.5	2.8	-0.17756	-0.36739	0.57468	0.03726	-2.6938	-2.7835	-2.9172	-2.817	-1.037
N132G	-2.4135	0	0	0.9290499725	0.1712958659	1206.15331234	0	0	0	0	14	0	0.193	1	1	0	-3.5	-0.4	-0.38736	-0.80404	-1.2822	-0.019194	-2.2064	-2.4285	-2.6689	-2.6767	-1.1615
N132H	-3.1982	0	0	0.9290499725	0.1712958659	1206.15331234	0	0	0	0	14	1	0.193	1	1	2	-3.5	-3.2	-0.41358	-1.0643	0.2354	-0.047867	-2.0919	-2.2362	-2.6275	-2.5202	-1.2422
N132I	-3.0326	0	0	0.9290499725	0.1712958659	1206.15331234	0	0	0	0	14	-3	0.193	1	1	-2	-3.5	4.5	-0.35081	-0.22121	-0.57205	0.2335	-2.6664	-2.7272	-2.8332	-2.7956	-0.59563
N132K	-2.376	0	0	0.9290499725	0.1712958659	1206.15331234	0	0	0	0	14	0	0.193	1	1	0	-3.5	-3.9	-0.18088	-1.1565	-0.72381	0.34659	-2.3811	-2.6202	-2.9394	-2.8521	-1.4013
N132L	-3.0263	0	0	0.9290499725	0.1712958659	1206.15331234	0	0	0	0	14	-3	0.193	1	1	-1	-3.5	3.8	-0.39551	-0.22253	-0.60382	0.13216	-2.668	-2.7742	-2.8244	-2.716	-0.88683
N132M	-2.9266	0	0	0.9290499725	0.1712958659	1206.15331234	0	0	0	0	14	-2	0.193	1	1	-2	-3.5	1.9	-0.31365	-0.083795	-0.58916	-0.0031406	-2.5513	-2.7051	-2.8828	-2.8809	-0.24596
N132P	-3.225	0	0	0.9290499725	0.1712958659	1206.15331234	0	0	0	0	14	-2	0.193	1	1	1	-3.5	-1.6	-0.29372	-0.81957	-0.76233	-0.0096573	-2.6465	-2.9406	-3.0917	-3.005	-0.16846
N132Q	-2.8406	0	0	0.9290499725	0.1712958659	1206.15331234	0	0	0	0	14	0	0.193	1	1	1	-3.5	-3.5	-0.17756	-0.64562	-1.2482	0.073458	-2.3601	-2.5949	-2.9229	-2.8212	-0.00054906
N132R	-3.1916	0	0	0.9290499725	0.1712958659	1206.15331234	0	0	0	0	14	0	0.193	1	1	0	-3.5	-4.5	-0.24488	-1.0621	-0.44754	0.10095	-2.4003	-2.6332	-2.957	-2.8457	-0.16639
N132S	-1.6179	0	0	0.9290499725	0.1712958659	1206.15331234	0	0	0	0	14	1	0.193	1	1	0	-3.5	-0.8	-0.24022	-1.2943	-0.66975	0.10065	-1.9433	-2.1396	-2.4076	-2.3892	-0.15458
N132T	-3.1448	0	0	0.9290499725	0.1712958659	1206.15331234	0	0	0	0	14	0	0.193	1	1	0	-3.5	-0.7	-0.29177	-0.18986	-0.89811	0.044172	-2.2254	-2.4499	-2.6937	-2.7134	-0.10827
N132V	-2.6512	0	0	0.9290499725	0.1712958659	1206.15331234	0	0	0	0	14	-3	0.193	1	1	-1	-3.5	4.2	-0.31402	-0.088735	-0.94265	0.37621	-2.6585	-2.7614	-2.8051	-2.71	-0.079479
N132W	-3.0602	0	0	0.9290499725	0.1712958659	1206.15331234	0	0	0	0	14	-4	0.193	1	1	-3	-3.5	-0.9	-0.49067	-0.5401	-0.59772	-0.29544	-2.8427	-2.9494	-3.1761	-2.9743	-0.11919
N132Y	-2.8804	0	0	0.9290499725	0.1712958659	1206.15331234	0	0	0	0	14	-2	0.193	1	1	1	-3.5	-1.3	-0.40676	-0.78332	0.21176	-0.097155	-2.6368	-2.9258	-3.0631	-2.9722	-0.072535
T133A	-0.057694	0	0	0.5239978034	0.2540266414	1152.70406485	0	0	0	0	13	0	0	1	4	0	-0.7	1.8	-0.15735	-1.0866	-2.3568	-2.6167	-1.2848	-1.455	-1.1365	-1.048	-0.084997
T133C	-0.28011	0	0	0.5239978034	0.2540266414	1152.70406485	0	0	0	0	13	-1	0	1	4	1	-0.7	2.5	-0.15714	-1.2134	-2.8572	-2.3006	-1.5053	-1.8227	-1.4195	-1.3357	-0.10305
T133D	-2.3634	0	0	0.5239978034	0.2540266414	1152.70406485	0	0	0	0	13	-1	0	1	4	-1	-0.7	-3.5	-0.11308	-0.93365	-2.2556	-2.5145	-2.1816	-2.4318	-2.1942	-2.2336	-0.094518
T133E	-2.267	0	0	0.5239978034	0.2540266414	1152.70406485	0	0	0	0	13	-1	0	1	4	-1	-0.7	-3.5	-0.17201	-1.1706	-2.2556	-2.1968	-2.1816	-2.4318	-2.1942	-2.2336	-0.1205
T133F	-1.8674	0	0	0.5239978034	0.2540266414	1152.70406485	0	0	0	0	13	-2	0	1	4	-1	-0.7	2.8	-0.17911	-1.1551	-3.0732	-2.4934	-2.0805	-2.2456	-1.9078	-1.9063	-1.3747
T133G	-0.051506	0	0	0.5239978034	0.2540266414	1152.70406485	0	0	0	0	13	-2	0	1	4	-1	-0.7	-0.4	-0.19518	-1.0398	-2.533	-2.6367	-2.2779	-2.4897	-1.8774	-1.8893	-1.2264
T133H	-1.8819	0	0	0.5239978034	0.2540266414	1152.70406485	0	0	0	0	13	-2	0	1	4	0	-0.7	-3.2	-0.16929	-1.1695	-2.5665	-2.7053	-2.3588	-2.6514	-2.2667	-2.2776	-1.6467
T133I	-2.9	0	0	0.5239978034	0.2540266414	1152.70406485	0	0	0	0	13	-1	0	1	4	0	-0.7	4.5	-0.076752	-0.99221	-2.8368	-2.5323	-1.5369	-1.7274	-1.6685	-1.6497	-1.0001
T133K	-2.77	0	0	0.5239978034	0.2540266414	1152.70406485	0	0	0	0	13	-1	0	1	4	-2	-0.7	-3.9	-0.12641	-1.1806	-2.2319	-2.9251	-2.2712	-2.4838	-2.3621	-2.4456	-1.2182
T133L	-1.4564	0	0	0.5239978034	0.2540266414	1152.70406485	0	0	0	0	13	-1	0	1	4	-1	-0.7	3.8	-0.11308	-1.1239	-2.8566	-2.7703	-1.6698	-1.7967	-1.6683	-1.6659	-1.0107
T133M	-2.2853	0	0	0.5239978034	0.2540266414	1152.70406485	0	0	0	0	13	-1	0	1	4	0	-0.7	1.9	-0.14027	-1.0455	-2.623	-1.9044	-1.6757	-1.9079	-1.4947	-1.4605	-0.95934
T133N	-2.0954	0	0	0.5239978034	0.2540266414	1152.70406485	0	0	0	0	13	0	0	1	4	-1	-0.7	-3.5	-0.09593	-1.1001	-2.462	-2.7363	-1.8186	-2.0936	-1.8608	-1.8336	-1.5692
T133P	-2.282	0	0	0.5239978034	0.2540266414	1152.70406485	0	0	0	0	13	-1	0	1	4	-2	-0.7	-1.6	-0.10829	-0.93365	-2.2556	-2.2188	-2.1233	-2.3161	-1.9371	-2.0278	-0.9224
T133Q	-3.0279	0	0	0.5239978034	0.2540266414	1152.70406485	0	0	0	0	13	-1	0	1	4	-1	-0.7	-3.5	-0.16973	-1.053	-2.4071	-2.271	-2.1816	-2.4318	-2.1942	-2.2336	-1.2104
T133R	-2.1568	0	0	0.5239978034	0.2540266414	1152.70406485	0	0	0	0	13	-1	0	1	4	-1	-0.7	-4.5	-0.19633	-1.0367	-2.3446	-2.4329	-2.2344	-2.4739	-2.3505	-2.3543	-1.3011
T133S	-0.0016759	0	0	0.5239978034	0.2540266414	1152.70406485	0	0	0	0	13	1	0	1	4	0	-0.7	-0.8	-0.16538	-1.0967	-2.3441	-2.6984	-1.1538	-1.2753	-0.8715	-0.71611	-1.0056
T133V	-1.5785	0	0	0.5239978034	0.2540266414	1152.70406485	0	0	0	0	13	0	0	1	4	1	-0.7	4.2	-1.0392	-1.1272	-2.5816	-2.7204	-1.0786	-1.2426	-1.1644	-1.0779	0.15874
T133W	-2.299	0	0	0.5239978034	0.2540266414	1152.70406485	0	0	0	0	13	-2	0	1	4	2	-0.7	-0.9	-0.53146	-1.1869	-2.7562	-2.8163	-1.9904	-2.4752	-1.7492	-1.7364	-1.3186
T133Y	-1.847	0	0	0.5239978034	0.2540266414	1152.70406485	0	0	0	0	13	-2	0	1	4	0	-0.7	-1.3	-0.42847	-1.1516	-2.8287	-1.6587	-2.2459	-2.5448	-1.9235	-1.965	-1.3186
A134C	-2.9396	0	0	0.8974190005	0.2827006278	1105.61658988	0	0	0	0	11	0	0	1	6	2	1.8	2.5	-0.43041	-1.4601	-1.1259	-0.82852	-1.6374	-1.8273	-1.6358	-1.88	-1.6074
A134D	-2.7702	0	0	0.8974190005	0.2827006278	1105.61658988	0	0	0	0	11	-2	0	1	6	-2	1.8	-3.5	-0.66798	-1.5027	-0.66388	-0.81584	-2.5652	-2.4403	-2.6781	-2.7393	-1.3273
A134E	-2.0622	0	0	0.8974190005	0.2827006278	1105.61658988	0	0	0	0	11	-1	0	1	6	-10	1.8	-3.5	-0.67429	-1.4647	-1.4975	-1.4656	-2.6018	-2.2845	-2.3659	-2.4697	-1.8259
A134F	-2.8733	0	0	0.8974190005	0.2827006278	1105.61658988	0	0	0	0	11	-2	0	1	6	-2	1.8	2.8	-0.55198	-1.4398	-1.4975	-1.2185	-2.3547	-2.4013	-2.45	-2.8198	-1.3186
A134G	-1.8248	0	0	0.8974190005	0.2827006278	1105.61658988	0	0	0	0	11	0	0	1	6	-1	1.8	-0.4	-0.57893	-1.4203	-0.91268	-0.51497	-1.9242	-1.9464	-1.8729	-1.9713	-2.0975
A134H	-2.3526	0	0	0.8974190005	0.2827006278	1105.61658988	0	0	0	0	11	-2	0	1	6	-11	1.8	-3.2	-0.49504	-1.4712	-1.4959	-1.5099	-2.7633	-2.4552	-2.5861	-2.6579	-2.3517
A134I	-2.8065	0	0	0.8974190005	0.2827006278	1105.61658988	0	0	0	0	11	-1	0	1	6	-2	1.8	4.5	-0.64114	-1.4918	-1.1371	-1.1805	-2.0676	-2.0607	-2.0918	-2.5867	-1.7749
A134K	-2.8224	0	0	0.8974190005	0.2827006278	1105.61658988	0	0	0	0	11	-1	0	1	6	-10	1.8	-3.9	-0.38394	-1.4666	-0.86746	-0.0087568	-2.6123	-2.2716	-2.3787	-2.4757	-1.7749
A134L	-3.3169	0	0	0.8974190005	0.2827006278	1105.61658988	0	0	0	0	11	-1	0	1	6	-4	1.8	3.8	-0.37884	-1.4747	-1.5324	-0.95677	-2.1691	-2.0856	-2.0972	-2.6253	-2.6833
A134M	-2.7604	0	0	0.8974190005	0.2827006278	1105.61658988	0	0	0	0	11	-1	0	1	6	0	1.8	1.9	-0.48814	-1.4466	-1.1026	0.049169	-2.03	-2.1823	-2.1024	-2.4146	-2.1506
A134N	-2.6936	0	0	0.8974190005	0.2827006278	1105.61658988	0	0	0	0	11	-2	0	1	6	-2	1.8	-3.5	-0.61718	-1.4131	-0.69364	-1.2185	-2.5652	-2.4403	-2.6781	-2.7393	-2.5394
A134P	-2.3168	0	0	0.8974190005	0.2827006278	1105.61658988	0	0	0	0	11	-1	0	1	6	-2	1.8	-1.6	-0.67989	-1.4728	-1.4444	-1.2519	-2.289	-2.2567	-2.3206	-2.429	-1.7891
A134Q	-2.3152	0	0	0.8974190005	0.2827006278	1105.61658988	0	0	0	0	11	-1	0	1	6	-10	1.8	-3.5	-0.4917	-1.4371	-1.3263	-0.96049	-2.6018	-2.2845	-2.3659	-2.4697	-2.1007
A134R	-3.1246	0	0	0.8974190005	0.2827006278	1105.61658988	0	0	0	0	11	-1	0	1	6	-11	1.8	-4.5	-0.23097	-1.438	-1.4975	-0.95154	-2.6386	-2.2756	-2.3796	-2.472	-1.9746
A134S	-1.1536	0	0	0.8974190005	0.2827006278	1105.61658988	0	0	0	0	11	1	0	1	6	-1	1.8	-0.8	-0.28131	-1.4464	-1.5815	-1.0533	-1.6685	-1.6282	-1.5284	-1.5322	-2.2463
A134T	-2.1745	0	0	0.8974190005	0.2827006278	1105.61658988	0	0	0	0	11	0	0	1	6	-2	1.8	-0.7	-0.91967	-1.4682	-1.2507	-0.75739	-1.982	-1.9638	-1.9247	-2.0242	-2.7248
A134V	-1.9582	0	0	0.8974190005	0.2827006278	1105.61658988	0	0	0	0	11	0	0	1	6	-1	1.8	4.2	-0.71483	-1.4907	-0.8901	-0.29709	-1.7804	-1.7514	-1.7113	-2.1221	-2.1829
A134W	-2.8622	0	0	0.8974190005	0.2827006278	1105.61658988	0	0	0	0	11	-3	0	1	6	-12	1.8	-0.9	-0.21171	-1.4595	-0.7727	-1.0109	-2.8393	-2.6359	-2.7479	-2.8402	-0.72089
A134Y	-2.8588	0	0	0.8974190005	0.2827006278	1105.61658988	0	0	0	0	11	-2	0	1	6	-11	1.8	-1.3	-0.80425	-1.3702	-1.1491	-0.71922	-2.7231	-2.5001	-2.5437	-2.7262	-0.75945
A135C	-1.8499	0	0	0.4164744646	0.2801346009	1108.83695442	0	0	0	0	13	0	0	1	-1	2	1.8	2.5	-0.15682	-0.11845	-1.0331	-0.14793	-0.94746	-0.70173	-1.0131	-1.0744	-0.57963
A135D	-1.5592	0	0	0.4164744646	0.2801346009	1108.83695442	0	0	0	0	13	-2	0	1	-1	0	1.8	-3.5	-0.54941	-0.21925	-1.8944	-0.13191	-2.188	-2.2592	-2.4685	-2.3853	-0.80376
A135E	-2.1235	0	0	0.4164744646	0.2801346009	1108.83695442	0	0	0	0	13	-1	0	1	-1	0	1.8	-3.5	-0.12352	-0.41404	-0.067933	0.02186	-1.8086	-1.9057	-2.1261	-2.0676	-0.69974
A135F	-2.7749	0	0	0.4164744646	0.2801346009	1108.83695442	0	0	0	0	13	-2	0	1	-1	1	1.8	2.8	-0.64776	-0.1582	-1.636	-0.15092	-1.9512	-1.8544	-2.0271	-2.1783	-0.59372
A135G	-0.053752	0	0	0.4164744646	0.2801346009	1108.83695442	0	0	0	0	13	0	0	1	-1	-1	1.8	-0.4	-0.52211	-0.041906	-1.2949	-0.16748	-1.1515	-1.0732	-1.1955	-1.1483	-0.75353
A135H	-2.6316	0	0	0.4164744646	0.2801346009	1108.83695442	0	0	0	0	13	-2	0	1	-1	2	1.8	-3.2	-0.59112	-0.64529	-0.59612	-0.24724	-2.1225	-2.0695	-2.296	-2.1751	-0.75812
A135I	-2.8105	0	0	0.4164744646	0.2801346009	1108.83695442	0	0	0	0	13	-1	0	1	-1	0	1.8	4.5	-0.4672	-0.21357	-1.6423	-0.080174	-1.5268	-1.4005	-1.6003	-1.8807	-0.23152
A135K	-2.2613	0	0	0.4164744646	0.2801346009	1108.83695442	0	0	0	0	13	-1	0	1	-1	0	1.8	-3.9	-0.30654	0.1203	-0.28737	-0.24712	-1.8269	-1.9533	-2.1862	-2.1094	-0.98299
A135L	-3.3569	0	0	0.4164744646	0.2801346009	1108.83695442	0	0	0	0	13	-1	0	1	-1	-1	1.8	3.8	-0.22485	0.076276	-1.6648	-0.1542	-1.6042	-1.438	-1.6318	-1.9076	-0.45505
A135M	-2.5701	0	0	0.4164744646	0.2801346009	1108.83695442	0	0	0	0	13	-1	0	1	-1	2	1.8	1.9	-0.36079	0.16671	-1.3208	-0.28625	-1.4448	-1.2846	-1.5142	-1.6548	-1.7761
A135N	-2.5315	0	0	0.4164744646	0.2801346009	1108.83695442	0	0	0	0	13	-2	0	1	-1	0	1.8	-3.5	-0.28851	-0.1582	-0.56888	-0.073626	-2.188	-2.2592	-2.4685	-2.3853	-2.243
A135P	-2.4516	0	0	0.4164744646	0.2801346009	1108.83695442	0	0	0	0	13	-1	0	1	-1	0	1.8	-1.6	-0.069542	-0.31711	-0.94657	-0.33141	-1.7166	-1.6686	-1.8545	-1.8816	-2.5304
A135Q	-2.9489	0	0	0.4164744646	0.2801346009	1108.83695442	0	0	0	0	13	-1	0	1	-1	0	1.8	-3.5	0.026938	0.050005	-0.067933	-0.1252	-1.8086	-1.9057	-2.1261	-2.0676	-1.7273
A135R	-3.1528	0	0	0.4164744646	0.2801346009	1108.83695442	0	0	0	0	13	-1	0	1	-1	0	1.8	-4.5	-0.032909	0.11595	-0.52508	-0.41928	-1.8562	-2.021	-2.2705	-2.1533	-1.2348
A135S	-0.15776	0	0	0.4164744646	0.2801346009	1108.83695442	0	0	0	0	13	1	0	1	-1	-1	1.8	-0.8	-0.14048	-0.14799	-0.67012	-0.15011	-0.69472	-0.58696	-0.73201	-0.62502	-2.4042
A135T	-0.12496	0	0	0.4164744646	0.2801346009	1108.83695442	0	0	0	0	13	0	0	1	-1	0	1.8	-0.7	0.014648	-0.003237	-0.9837	-0.19994	-1.1267	-1.0343	-1.2039	-1.1149	-0.88276
A135V	-2.0797	0	0	0.4164744646	0.2801346009	1108.83695442	0	0	0	0	13	0	0	1	-1	-1	1.8	4.2	-0.13872	0.033552	-1.3558	-0.21837	-1.0702	-0.873	-1.0887	-1.2995	-0.60904
A135W	-2.8159	0	0	0.4164744646	0.2801346009	1108.83695442	0	0	0	0	13	-3	0	1	-1	4	1.8	-0.9	-0.053635	-0.25045	-1.6009	-0.53155	-2.1984	-2.1454	-2.2864	-2.2736	0.058866
A135Y	-3.0012	0	0	0.4164744646	0.2801346009	1108.83695442	0	0	0	0	13	-2	0	1	-1	1	1.8	-1.3	-0.16045	0.029632	-1.2845	-0.41123	-2.105	-1.9941	-2.1853	-2.255	-0.59379
N136A	-2.7309	0	0	0.7886875343	0.5406610416	1206.33749246	8	0	0.5254237288	0.0718440291	11	-2	0.167	1	6	-4	-3.5	1.8	-0.22139	-0.015232	-0.54123	-0.017113	-2.6071	-2.7846	-2.8888	-2.9293	-0.62104
N136C	-3.4214	0	0	0.7886875343	0.5406610416	1206.33749246	8	0	0.5254237288	0.0718440291	11	-3	0.167	1	6	-1	-3.5	2.5	0.035089	-0.20071	-0.92775	-0.33159	-2.6291	-2.7356	-2.9121	-3.0523	-0.33036
N136D	-2.0993	0	0	0.7886875343	0.5406610416	1206.33749246	8	0	0.5254237288	0.0718440291	11	1	0.167	1	6	3	-3.5	-3.5	-0.0081524	0.30936	-0.54777	-0.29953	-1.6877	-2.2565	-2.1841	-2.1782	-0.14342
N136E	-2.9469	0	0	0.7886875343	0.5406610416	1206.33749246	8	0	0.5254237288	0.0718440291	11	0	0.167	1	6	0	-3.5	-3.5	-0.049284	0.14954	-0.14664	-0.39023	-2.1682	-2.7352	-2.7326	-2.81	-0.287
N136F	-3.1872	0	0	0.7886875343	0.5406610416	1206.33749246	8	0	0.5254237288	0.0718440291	11	-3	0.167	1	6	-2	-3.5	2.8	-0.034114	-0.41617	-0.93901	-0.33625	-2.6645	-2.7179	-2.9144	-3.0286	-0.18959
N136G	-2.9425	0	0	0.7886875343	0.5406610416	1206.33749246	8	0	0.5254237288	0.0718440291	11	0	0.167	1	6	-3	-3.5	-0.4	-0.11125	-0.077189	-0.80983	-0.38162	-2.1719	-2.7533	-2.6608	-2.7366	-0.1239
N136H	-2.5346	0	0	0.7886875343	0.5406610416	1206.33749246	8	0	0.5254237288	0.0718440291	11	1	0.167	1	6	0	-3.5	-3.2	-0.036668	-0.04846	-0.50012	-0.4551	-1.8475	-2.5063	-2.4124	-2.4719	-0.24374
N136I	-2.8302	0	0	0.7886875343	0.5406610416	1206.33749246	8	0	0.5254237288	0.0718440291	11	-3	0.167	1	6	-2	-3.5	4.5	-0.07408	-0.24052	-0.92008	-0.40317	-2.5885	-2.6254	-2.8166	-2.9022	-0.57754
N136K	-3.1263	0	0	0.7886875343	0.5406610416	1206.33749246	8	0	0.5254237288	0.0718440291	11	0	0.167	1	6	-2	-3.5	-3.9	-0.27552	0.1309	-0.71743	-0.46673	-2.3345	-2.8318	-2.8478	-2.981	-0.45176
N136L	-2.8785	0	0	0.7886875343	0.5406610416	1206.33749246	8	0	0.5254237288	0.0718440291	11	-3	0.167	1	6	-2	-3.5	3.8	-0.0057932	-0.26674	-0.49998	-0.34371	-2.6212	-2.6659	-2.8556	-2.9519	0.056606
N136M	-2.9752	0	0	0.7886875343	0.5406610416	1206.33749246	8	0	0.5254237288	0.0718440291	11	-2	0.167	1	6	-2	-3.5	1.9	-0.15302	-0.41942	-0.34791	-0.12661	-2.5163	-2.7699	-2.8392	-2.9069	-0.086379
N136P	-3.4872	0	0	0.7886875343	0.5406610416	1206.33749246	8	0	0.5254237288	0.0718440291	11	-2	0.167	1	6	-6	-3.5	-1.6	0.014987	0.45379	-0.57237	-0.45134	-2.8173	-2.8718	-3.2004	-3.2854	-0.11941
N136Q	-3.0559	0	0	0.7886875343	0.5406610416	1206.33749246	8	0	0.5254237288	0.0718440291	11	0	0.167	1	6	-1	-3.5	-3.5	-0.15229	0.12463	-0.14664	-0.39023	-2.2445	-2.7863	-2.7834	-2.905	-0.10296
N136R	-3.0742	0	0	0.7886875343	0.5406610416	1206.33749246	8	0	0.5254237288	0.0718440291	11	0	0.167	1	6	-1	-3.5	-4.5	-0.030467	0.21004	0.053216	-0.42326	-2.2858	-2.7926	-2.8183	-2.9364	-0.16138
N136S	-2.914	0	0	0.7886875343	0.5406610416	1206.33749246	8	0	0.5254237288	0.0718440291	11	1	0.167	1	6	-2	-3.5	-0.8	-0.235	0.24613	-0.38053	-0.030657	-1.831	-2.5229	-2.3838	-2.4365	0.058272
N136T	-2.5977	0	0	0.7886875343	0.5406610416	1206.33749246	8	0	0.5254237288	0.0718440291	11	0	0.167	1	6	-2	-3.5	-0.7	-0.11319	0.20911	-0.56794	-0.29895	-2.1423	-2.7275	-2.648	-2.7131	0.021343
N136V	-2.7402	0	0	0.7886875343	0.5406610416	1206.33749246	8	0	0.5254237288	0.0718440291	11	-3	0.167	1	6	-3	-3.5	4.2	-0.0323	-0.074894	-0.70578	-0.31697	-2.634	-2.6391	-2.8596	-2.9202	-0.034316
N136W	-3.2584	0	0	0.7886875343	0.5406610416	1206.33749246	8	0	0.5254237288	0.0718440291	11	-4	0.167	1	6	-7	-3.5	-0.9	-0.011652	-0.19969	-0.91092	-0.2685	-3.0231	-2.6463	-3.3634	-3.3411	-0.0018706
N136Y	-2.9985	0	0	0.7886875343	0.5406610416	1206.33749246	8	0	0.5254237288	0.0718440291	11	-2	0.167	1	6	0	-3.5	-1.3	-0.10823	-0.27594	-0.75212	-0.5051	-2.5521	-2.8799	-3.009	-3.0865	0.032055
L137A	-1.7312	0	0	0.4653487095	0.3313711106	1173.57370429	0	0	0	0	13	-1	0.129	1	2	0	3.8	1.8	0.0017393	-0.67817	-1.3153	-1.0711	-1.4598	-1.681	-1.539	-1.4582	-0.061104
L137C	-1.9412	0	0	0.4653487095	0.3313711106	1173.57370429	0	0	0	0	13	-1	0.129	1	2	-1	3.8	2.5	0.011418	-1.2159	-1.3835	-1.074	-1.519	-1.6626	-1.548	-1.508	-0.063618
L137D	-2.9167	0	0	0.4653487095	0.3313711106	1173.57370429	0	0	0	0	13	-4	0.129	1	2	-2	3.8	-3.5	-0.12047	0.44612	-0.72041	-1.7255	-2.5492	-2.6385	-2.6251	-2.4812	-1.1893
L137E	-1.6813	0	0	0.4653487095	0.3313711106	1173.57370429	0	0	0	0	13	-3	0.129	1	2	-1	3.8	-3.5	-0.18325	-0.99323	-0.44329	-1.5617	-2.3478	-2.5062	-2.3288	-2.1356	-1.8766
L137F	-1.1952	0	0	0.4653487095	0.3313711106	1173.57370429	0	0	0	0	13	0	0.129	1	2	-1	3.8	2.8	-0.13151	-0.1849	-0.94802	-0.86269	-1.1769	-1.1139	-1.1204	-1.056	-1.005
L137G	-2.3745	0	0	0.4653487095	0.3313711106	1173.57370429	0	0	0	0	13	-4	0.129	1	2	-3	3.8	-0.4	-1.2773	-0.017977	-1.1889	-1.5112	-2.4424	-2.6389	-2.4932	-2.4192	-0.69644
L137H	-1.8022	0	0	0.4653487095	0.3313711106	1173.57370429	0	0	0	0	13	-3	0.129	1	2	-1	3.8	-3.2	-1.3606	-0.94946	-1.6456	-1.4993	-2.3306	-2.512	-2.3096	-2.1289	-1.3876
L137I	0.015083	0	0	0.4653487095	0.3313711106	1173.57370429	0	0	0	0	13	2	0.129	1	2	2	3.8	4.5	-1.4893	0.040547	-0.68649	-0.62356	-0.35971	-0.048518	-0.39138	-0.11888	-1.4683
L137K	-1.5415	0	0	0.4653487095	0.3313711106	1173.57370429	0	0	0	0	13	-2	0.129	1	2	-1	3.8	-3.9	-1.3371	-1.2786	-1.6336	-1.4175	-2.1036	-2.2839	-2.1046	-1.8521	-1.2916
L137M	-0.16331	0	0	0.4653487095	0.3313711106	1173.57370429	0	0	0	0	13	2	0.129	1	2	3	3.8	1.9	-1.3938	-0.91721	-1.3352	-0.50796	-0.31731	-0.059689	-0.3827	-0.10718	-1.0177
L137N	-2.401	0	0	0.4653487095	0.3313711106	1173.57370429	0	0	0	0	13	-3	0.129	1	2	-3	3.8	-3.5	-1.5079	0.3111	-0.25046	-1.5617	-2.4408	-2.5338	-2.4651	-2.3288	-1.0159
L137P	-2.8531	0	0	0.4653487095	0.3313711106	1173.57370429	0	0	0	0	13	-3	0.129	1	2	-5	3.8	-1.6	-1.4692	-0.29815	-1.1729	-1.4275	-2.4095	-2.5389	-2.4464	-2.4616	-1.314
L137Q	-1.1936	0	0	0.4653487095	0.3313711106	1173.57370429	0	0	0	0	13	-2	0.129	1	2	-2	3.8	-3.5	-1.3164	0.2084	-0.49338	-1.2083	-2.1442	-2.3189	-2.1305	-1.9379	-1.4708
L137R	-1.8919	0	0	0.4653487095	0.3313711106	1173.57370429	0	0	0	0	13	-2	0.129	1	2	-2	3.8	-4.5	-1.3852	-0.19627	-0.49754	-1.4663	-2.1942	-2.3091	-2.2306	-1.9975	-1.0635
L137S	-1.8799	0	0	0.4653487095	0.3313711106	1173.57370429	0	0	0	0	13	-2	0.129	1	2	-1	3.8	-0.8	-1.4893	-0.039863	-0.88184	-1.2182	-1.9474	-2.2555	-1.9059	-1.823	-0.41585
L137T	-1.773	0	0	0.4653487095	0.3313711106	1173.57370429	0	0	0	0	13	-1	0.129	1	2	-1	3.8	-0.7	-1.5421	-0.21603	-1.2301	-1.2079	-1.6211	-1.8746	-1.5428	-1.4391	-0.62273
L137V	-0.03655	0	0	0.4653487095	0.3313711106	1173.57370429	0	0	0	0	13	1	0.129	1	2	1	3.8	4.2	-1.0435	-0.89828	-1.6542	-0.63205	-0.7101	-0.46678	-0.75347	-0.53483	-0.58179
L137W	-2.6627	0	0	0.4653487095	0.3313711106	1173.57370429	0	0	0	0	13	-2	0.129	1	2	4	3.8	-0.9	-1.2921	-0.99994	-1.36	-1.2041	-1.5032	-2.1136	-1.9587	-1.8315	-0.37083
L137Y	-2.4311	0	0	0.4653487095	0.3313711106	1173.57370429	0	0	0	0	13	-1	0.129	1	2	1	3.8	-1.3	-1.2511	-0.81675	-0.12844	-1.2323	-1.4881	-1.818	-1.5889	-1.4032	-0.90676
L138A	-1.7172	0	0	0.7773750686	0.2134113026	1064.98586397	0	0	0	0	15	-1	0	1	5	-2	3.8	1.8	-1.2709	-0.20917	-0.34739	-1.6062	-2.1799	-2.0228	-2.0127	-2.135	-0.16509
L138C	-2.7537	0	0	0.7773750686	0.2134113026	1064.98586397	0	0	0	0	15	-1	0	1	5	2	3.8	2.5	-1.5127	-0.44242	-0.2992	-1.7195	-1.9297	-1.95	-1.8812	-1.8768	-0.37083
L138D	-2.7688	0	0	0.7773750686	0.2134113026	1064.98586397	0	0	0	0	15	-4	0	1	5	-2	3.8	-3.5	-1.5472	-0.51255	-1.0276	-1.8426	-2.8818	-2.8567	-3.063	-3.036	-0.21605
L138E	-3.0251	0	0	0.7773750686	0.2134113026	1064.98586397	0	0	0	0	15	-3	0	1	5	-2	3.8	-3.5	-2.4678	-0.52695	-0.83759	-1.9295	-2.8323	-2.7757	-2.9764	-2.9967	-0.19086
L138F	-2.8257	0	0	0.7773750686	0.2134113026	1064.98586397	0	0	0	0	15	0	0	1	5	-1	3.8	2.8	-2.3219	-0.47849	-0.051062	-2.122	-1.7987	-1.534	-1.6042	-1.6622	-0.13955
L138G	-3.0039	0	0	0.7773750686	0.2134113026	1064.98586397	0	0	0	0	15	-4	0	1	5	-7	3.8	-0.4	-1.4371	-0.50634	-1.1381	-2.1997	-2.798	-2.6173	-2.9346	-2.8982	-0.22074
L138H	-2.5398	0	0	0.7773750686	0.2134113026	1064.98586397	0	0	0	0	15	-3	0	1	5	-6	3.8	-3.2	-2.3004	-0.69876	-0.75842	-2.0443	-2.8647	-2.6663	-3.0243	-2.9638	-0.076154
L138I	-0.17496	0	0	0.7773750686	0.2134113026	1064.98586397	0	0	0	0	15	2	0	1	5	1	3.8	4.5	-1.2953	-0.55267	0.50301	-1.9127	-1.072	-0.52782	-0.67881	-0.73393	-0.13213
L138K	-2.5327	0	0	0.7773750686	0.2134113026	1064.98586397	0	0	0	0	15	-2	0	1	5	-6	3.8	-3.9	-2.1386	-0.70669	-0.61349	-1.7468	-2.7864	-2.5778	-2.942	-2.8651	-0.046447
L138M	-1.1586	0	0	0.7773750686	0.2134113026	1064.98586397	0	0	0	0	15	2	0	1	5	2	3.8	1.9	-1.2747	-0.45505	0.40803	-1.9914	-1.1507	-0.65966	-0.85155	-0.79295	-0.10793
L138N	-3.0719	0	0	0.7773750686	0.2134113026	1064.98586397	0	0	0	0	15	-3	0	1	5	-2	3.8	-3.5	-2.2119	-0.47885	-0.83759	-1.8119	-2.8323	-2.7757	-2.9764	-2.9967	-0.36103
L138P	-3.0682	0	0	0.7773750686	0.2134113026	1064.98586397	0	0	0	0	15	-3	0	1	5	-7	3.8	-1.6	-1.9026	-0.52027	-0.87986	-1.4461	-2.8022	-2.6002	-2.8896	-2.8919	-0.06057
L138Q	-2.6182	0	0	0.7773750686	0.2134113026	1064.98586397	0	0	0	0	15	-2	0	1	5	-2	3.8	-3.5	-2.165	-0.52695	-0.62241	-1.5049	-2.7178	-2.6344	-2.8534	-2.8695	-0.022217
L138R	-3.4174	0	0	0.7773750686	0.2134113026	1064.98586397	0	0	0	0	15	-2	0	1	5	-6	3.8	-4.5	-1.9921	-0.58769	-0.59718	-1.8426	-2.7964	-2.5858	-3.0031	-2.92	0.032045
L138S	-2.7694	0	0	0.7773750686	0.2134113026	1064.98586397	0	0	0	0	15	-2	0	1	5	-3	3.8	-0.8	-1.9454	-0.29396	-0.68432	-1.7427	-2.6272	-2.492	-2.5241	-2.6367	-0.19183
L138T	-2.4903	0	0	0.7773750686	0.2134113026	1064.98586397	0	0	0	0	15	-1	0	1	5	-2	3.8	-0.7	-1.3558	-0.38192	-0.39646	-0.70749	-2.378	-2.2456	-2.243	-2.3627	-0.034945
L138V	-0.90649	0	0	0.7773750686	0.2134113026	1064.98586397	0	0	0	0	15	1	0	1	5	1	3.8	4.2	-1.7883	-0.48282	0.25236	-1.6494	-1.3501	-0.93661	-1.084	-1.1057	-0.046815
L138W	-2.7925	0	0	0.7773750686	0.2134113026	1064.98586397	0	0	0	0	15	-2	0	1	5	1	3.8	-0.9	-1.9617	-0.36594	-0.52224	-1.9762	-2.4518	-2.5733	-2.4578	-2.5631	0.075144
L138Y	-3.1818	0	0	0.7773750686	0.2134113026	1064.98586397	0	0	0	0	15	-1	0	1	5	-1	3.8	-1.3	-1.0538	-0.61172	-0.37149	-2.1626	-2.3725	-2.296	-2.3092	-2.4013	-0.089918
L139A	-1.7754	0	0	0.4597473915	0.3076974539	1059.90204487	0	0	0	0	16	-1	0	1	2	-2	3.8	1.8	-1.5944	-1.361	0.2581	-2.0567	-1.8739	-1.9242	-1.6254	-1.6081	0.084668
L139C	-1.8089	0	0	0.4597473915	0.3076974539	1059.90204487	0	0	0	0	16	-1	0	1	2	0	3.8	2.5	-1.6327	-1.3581	0.20029	-2.3202	-1.7285	-1.778	-1.6442	-1.5416	0.071171
L139D	-3.1458	0	0	0.4597473915	0.3076974539	1059.90204487	0	0	0	0	16	-4	0	1	2	-2	3.8	-3.5	-1.3709	-1.4409	0.15685	-3.0757	-2.8324	-2.9727	-2.9241	-2.8842	-0.13296
L139E	-2.885	0	0	0.4597473915	0.3076974539	1059.90204487	0	0	0	0	16	-3	0	1	2	-2	3.8	-3.5	-1.7161	-1.4257	0.035213	-2.8897	-2.7442	-2.9046	-2.7484	-2.7114	-1.972
L139F	-0.95033	0	0	0.4597473915	0.3076974539	1059.90204487	0	0	0	0	16	0	0	1	2	1	3.8	2.8	-1.1793	-1.3243	0.10805	-2.3173	-1.2916	-1.1408	-1.2294	-1.0872	-1.7975
L139G	-2.2705	0	0	0.4597473915	0.3076974539	1059.90204487	0	0	0	0	16	-4	0	1	2	-1	3.8	-0.4	-1.5713	-1.4281	0.13472	-2.9344	-2.602	-2.8354	-2.5634	-2.506	-2.1979
L139H	-2.7164	0	0	0.4597473915	0.3076974539	1059.90204487	0	0	0	0	16	-3	0	1	2	0	3.8	-3.2	-1.2751	-1.4249	-0.019242	-2.861	-2.6561	-2.8911	-2.6595	-2.5184	-1.8028
L139I	-0.15595	0	0	0.4597473915	0.3076974539	1059.90204487	0	0	0	0	16	2	0	1	2	2	3.8	4.5	-1.1665	-1.2904	0.22719	-0.95122	-0.43881	0.0068589	-0.38575	-0.30199	-2.1789
L139K	-3.0061	0	0	0.4597473915	0.3076974539	1059.90204487	0	0	0	0	16	-2	0	1	2	-2	3.8	-3.9	-1.3062	-1.4048	-0.00026372	-2.8986	-2.5971	-2.7872	-2.6124	-2.5565	-2.0097
L139M	-0.14726	0	0	0.4597473915	0.3076974539	1059.90204487	0	0	0	0	16	2	0	1	2	2	3.8	1.9	-1.5944	-1.2704	0.18872	-1.5509	-0.55564	-0.11897	-0.51483	-0.36401	-1.3995
L139N	-2.7652	0	0	0.4597473915	0.3076974539	1059.90204487	0	0	0	0	16	-3	0	1	2	-1	3.8	-3.5	-1.6159	-1.4257	0.027695	-1.6872	-2.724	-2.9056	-2.7193	-2.6227	-1.8174
L139P	-2.7433	0	0	0.4597473915	0.3076974539	1059.90204487	0	0	0	0	16	-3	0	1	2	-2	3.8	-1.6	-0.83956	-1.4175	0.21169	-2.9212	-2.6116	-2.7884	-2.4767	-2.4695	-1.7994
L139Q	-2.0692	0	0	0.4597473915	0.3076974539	1059.90204487	0	0	0	0	16	-2	0	1	2	2	3.8	-3.5	-1.0593	-1.3723	0.17176	-2.7246	-2.3491	-2.6755	-2.4702	-2.1867	-1.7816
L139R	-2.9577	0	0	0.4597473915	0.3076974539	1059.90204487	0	0	0	0	16	-2	0	1	2	-2	3.8	-4.5	-1.5802	-1.4063	0.071505	-2.7081	-2.6299	-2.823	-2.7112	-2.6607	-2.0127
L139S	-1.7996	0	0	0.4597473915	0.3076974539	1059.90204487	0	0	0	0	16	-2	0	1	2	-2	3.8	-0.8	-1.7682	-1.3859	0.036706	-2.9345	-2.3569	-2.542	-2.089	-2.0651	-1.7061
L139T	-1.0835	0	0	0.4597473915	0.3076974539	1059.90204487	0	0	0	0	16	-1	0	1	2	-1	3.8	-0.7	-1.2552	-1.3865	0.25187	-2.7172	-2.0164	-2.1795	-1.7546	-1.6062	-1.4786
L139V	-0.69882	0	0	0.4597473915	0.3076974539	1059.90204487	0	0	0	0	16	1	0	1	2	0	3.8	4.2	-2.5784	-1.2917	0.31505	-2.112	-0.91385	-0.54743	-0.78476	-0.77038	-2.2924
L139W	-2.8886	0	0	0.4597473915	0.3076974539	1059.90204487	0	0	0	0	16	-2	0	1	2	3	3.8	-0.9	-2.3472	-1.3928	0.049621	-2.8093	-2.0917	-2.4621	-2.227	-2.0161	-2.1098
L139Y	-0.46206	0	0	0.4597473915	0.3076974539	1059.90204487	0	0	0	0	16	-1	0	1	2	0	3.8	-1.3	-1.2388	-1.3927	-0.034533	-2.3088	-2.0329	-2.2155	-1.8589	-1.6446	-1.1055
T140A	0.009399	0	0	0.1928610653	0.0956470231	1387.94308184	0	0	0	0	9	0	0.84	1	0	0	-0.7	1.8	-2.1388	-1.4344	0.14608	-0.81688	0.091243	0.4334	0.017994	-0.057574	-2.3547
T140C	-0.34072	0	0	0.1928610653	0.0956470231	1387.94308184	0	0	0	0	9	-1	0.84	1	0	-5	-0.7	2.5	-0.72233	-1.6113	-0.26409	-1.2342	-0.47187	-0.33426	-0.49402	-0.52513	-1.9127
T140D	-0.033466	0	0	0.1928610653	0.0956470231	1387.94308184	0	0	0	0	9	-1	0.84	1	0	1	-0.7	-3.5	-2.3544	-1.8596	0.29854	-1.4503	-0.057987	0.15262	-0.019569	-0.051366	-2.1098
T140E	0.0091679	0	0	0.1928610653	0.0956470231	1387.94308184	0	0	0	0	9	-1	0.84	1	0	1	-0.7	-3.5	-0.72399	-1.9593	0.047317	-1.0537	-0.057987	0.15262	-0.019569	-0.051366	-2.0406
T140F	-0.20625	0	0	0.1928610653	0.0956470231	1387.94308184	0	0	0	0	9	-2	0.84	1	0	-2	-0.7	2.8	-1.022	-1.9398	0.22569	-1.3492	-0.24958	0.018141	-0.21952	-0.17487	-1.6033
T140G	-0.00049664	0	0	0.1928610653	0.0956470231	1387.94308184	0	0	0	0	9	-2	0.84	1	0	-1	-0.7	-0.4	-2.0235	-1.9685	0.16882	-1.2234	-0.28523	-0.14063	-0.35116	-0.4226	-1.8028
T140H	-0.048619	0	0	0.1928610653	0.0956470231	1387.94308184	0	0	0	0	9	-2	0.84	1	0	1	-0.7	-3.2	-2.0902	-2.0601	0.083444	-1.0339	-0.15804	0.0014892	-0.099576	-0.13795	-1.384
T140I	-0.022101	0	0	0.1928610653	0.0956470231	1387.94308184	0	0	0	0	9	-1	0.84	1	0	-2	-0.7	4.5	-2.4863	-2.0104	0.16716	-1.189	-0.12079	0.2131	-0.039242	-0.069709	-1.6429
T140K	0.081895	0	0	0.1928610653	0.0956470231	1387.94308184	0	0	0	0	9	-1	0.84	1	0	1	-0.7	-3.9	-1.9469	-1.8164	-0.086494	-0.61939	-0.065828	0.14737	-0.0054215	-0.026507	-1.4626
T140L	-0.044139	0	0	0.1928610653	0.0956470231	1387.94308184	0	0	0	0	9	-1	0.84	1	0	-2	-0.7	3.8	-1.4305	-1.9567	0.11685	-1.0437	-0.13633	0.18241	-0.089763	-0.10918	-1.812
T140M	0.003603	0	0	0.1928610653	0.0956470231	1387.94308184	0	0	0	0	9	-1	0.84	1	0	0	-0.7	1.9	-1.9565	-1.5849	0.22064	-0.88886	-0.0014683	0.33089	-0.023146	-0.075773	-2.0105
T140N	-0.011422	0	0	0.1928610653	0.0956470231	1387.94308184	0	0	0	0	9	0	0.84	1	0	0	-0.7	-3.5	-1.4876	-1.4879	0.098414	-1.298	-0.060044	0.13566	-0.11792	-0.19864	-1.5573
T140P	-1.6372	0	0	0.1928610653	0.0956470231	1387.94308184	0	0	0	0	9	-1	0.84	1	0	-2	-0.7	-1.6	-0.14033	-1.3393	0.19805	-1.552	-0.35293	-0.31292	-0.5479	-0.76699	-1.2273
T140Q	-0.022463	0	0	0.1928610653	0.0956470231	1387.94308184	0	0	0	0	9	-1	0.84	1	0	1	-0.7	-3.5	-0.18776	-1.8596	0.084455	-0.75668	-0.057987	0.15262	-0.019569	-0.051366	-1.8303
T140R	-0.014866	0	0	0.1928610653	0.0956470231	1387.94308184	0	0	0	0	9	-1	0.84	1	0	2	-0.7	-4.5	0.009909	-1.9049	0.21384	-1.1694	0.014637	0.33793	0.16268	0.18391	-2.0105
T140S	-0.0056632	0	0	0.1928610653	0.0956470231	1387.94308184	0	0	0	0	9	1	0.84	1	0	0	-0.7	-0.8	-0.18888	-1.0034	0.20137	-1.2769	0.089921	0.38684	-0.033574	-0.13179	-2.518
T140V	-0.070479	0	0	0.1928610653	0.0956470231	1387.94308184	0	0	0	0	9	0	0.84	1	0	-2	-0.7	4.2	-0.12656	-1.803	0.14077	-1.3117	-0.005634	0.29982	-0.0070559	-0.055254	-2.6859
T140W	-0.048986	0	0	0.1928610653	0.0956470231	1387.94308184	0	0	0	0	9	-2	0.84	1	0	5	-0.7	-0.9	-0.099045	-1.7185	0.012603	-1.3669	0.13108	0.72303	0.29384	0.20769	-2.5728
T140Y	-0.063155	0	0	0.1928610653	0.0956470231	1387.94308184	0	0	0	0	9	-2	0.84	1	0	1	-0.7	-1.3	0.077502	-1.9788	-0.0031524	-1.2923	-0.10924	0.10889	-0.12509	-0.18387	-2.4052
T141A	-0.021554	2	2	0.1933003844	0.205802697	1275.3132835	0	0	0	0	12	0	0.24	1	0	-1	-0.7	1.8	-0.027797	-1.2172	-0.72436	0.023143	-0.63649	-0.33368	-0.32744	-0.085427	-2.3795
T141C	-0.16914	2	2	0.1933003844	0.205802697	1275.3132835	0	0	0	0	12	-1	0.24	1	0	2	-0.7	2.5	0.0082003	-1.6306	-1.2238	-0.45243	-0.73144	-0.45799	-0.60857	-0.35834	-2.6008
T141D	-0.21787	2	2	0.1933003844	0.205802697	1275.3132835	0	0	0	0	12	-1	0.24	1	0	0	-0.7	-3.5	-0.22316	-2.8232	-1.1591	-0.053556	-1.1793	-1.4225	-0.90304	-0.62648	-2.4188
T141E	0.053101	2	2	0.1933003844	0.205802697	1275.3132835	0	0	0	0	12	-1	0.24	1	0	0	-0.7	-3.5	0.05555	-2.4964	-1.1794	-0.18423	-1.1793	-1.4225	-0.90304	-0.62648	-1.6494
T141F	-1.379	2	2	0.1933003844	0.205802697	1275.3132835	0	0	0	0	12	-2	0.24	1	0	1	-0.7	2.8	-0.063889	-1.6507	-1.4171	-0.28349	-1.1647	-1.1194	-1.0972	-0.77726	-2.5797
T141G	-0.11764	2	2	0.1933003844	0.205802697	1275.3132835	0	0	0	0	12	-2	0.24	1	0	-1	-0.7	-0.4	-0.10107	-2.2832	-1.1732	-0.22246	-1.4892	-1.7711	-1.3488	-0.99201	-1.9152
T141H	-0.33664	2	2	0.1933003844	0.205802697	1275.3132835	0	0	0	0	12	-2	0.24	1	0	2	-0.7	-3.2	-0.17538	-2.3834	-1.4986	0.0052072	-1.4059	-1.6157	-1.2298	-0.84871	0.22971
T141I	-0.035726	2	2	0.1933003844	0.205802697	1275.3132835	0	0	0	0	12	-1	0.24	1	0	0	-0.7	4.5	-0.22714	-0.82795	-1.1826	-0.21003	-0.79391	-0.63037	-0.62898	-0.35288	-0.62928
T141K	-1.1341	2	2	0.1933003844	0.205802697	1275.3132835	0	0	0	0	12	-1	0.24	1	0	0	-0.7	-3.9	-0.139	-2.5513	-1.6392	0.016232	-1.2009	-1.4683	-0.91658	-0.62828	-0.071675
T141L	-0.040314	2	2	0.1933003844	0.205802697	1275.3132835	0	0	0	0	12	-1	0.24	1	0	-1	-0.7	3.8	-0.79945	-1.3362	-1.2474	-0.15736	-0.90177	-0.76706	-0.67433	-0.37388	-0.49771
T141M	-0.095384	2	2	0.1933003844	0.205802697	1275.3132835	0	0	0	0	12	-1	0.24	1	0	2	-0.7	1.9	-0.43353	-0.99946	-0.97364	-0.33823	-0.7567	-0.48942	-0.62707	-0.37282	-0.39231
T141N	-0.081692	2	2	0.1933003844	0.205802697	1275.3132835	0	0	0	0	12	0	0.24	1	0	0	-0.7	-3.5	-0.6714	-2.4716	-1.4135	-0.29523	-0.83761	-0.78892	-0.49245	-0.25916	-0.44536
T141P	-2.1209	2	2	0.1933003844	0.205802697	1275.3132835	0	0	0	0	12	-1	0.24	1	0	0	-0.7	-1.6	-0.74891	-1.9344	-1.1794	-0.053556	-1.1082	-1.1764	-0.89872	-0.71613	-0.45077
T141Q	-0.028121	2	2	0.1933003844	0.205802697	1275.3132835	0	0	0	0	12	-1	0.24	1	0	0	-0.7	-3.5	-0.61524	-2.0846	-1.1867	-0.40835	-1.1793	-1.4225	-0.90304	-0.62648	-1.3696
T141R	-0.18924	2	2	0.1933003844	0.205802697	1275.3132835	0	0	0	0	12	-1	0.24	1	0	0	-0.7	-4.5	-0.48157	-2.6172	-0.81624	-0.14324	-1.2337	-1.531	-0.94864	-0.63477	-1.134
T141S	0.02466	2	2	0.1933003844	0.205802697	1275.3132835	0	0	0	0	12	1	0.24	1	0	-1	-0.7	-0.8	-0.68421	-1.8868	-1.121	-0.21181	-0.46145	-0.049509	-0.068475	0.12831	-0.50838
T141V	-0.055611	2	2	0.1933003844	0.205802697	1275.3132835	0	0	0	0	12	0	0.24	1	0	-1	-0.7	4.2	-0.57773	-1.2046	-1.3185	0.15831	-0.53742	-0.24848	-0.25568	-0.024862	-1.097
T141W	-1.6344	2	2	0.1933003844	0.205802697	1275.3132835	0	0	0	0	12	-2	0.24	1	0	4	-0.7	-0.9	-0.63171	-2.3138	-1.0056	-0.55902	-1.1383	-1.0473	-1.077	-0.82406	-1.1479
T141Y	-1.3245	2	2	0.1933003844	0.205802697	1275.3132835	0	0	0	0	12	-2	0.24	1	0	1	-0.7	-1.3	-0.43353	-1.544	-1.4345	-0.36995	-1.3674	-1.5685	-1.2586	-0.99486	-0.87058
I142A	-1.4983	0	0	0.3076331686	0.0930070318	1126.45607053	0	0	0	0	12	-1	0.198	1	2	-1	4.5	1.8	-0.59766	-0.53155	-1.8579	-2.6041	-1.1672	-0.93553	-0.96214	-1.0901	-0.71223
I142C	-1.4379	0	0	0.3076331686	0.0930070318	1126.45607053	0	0	0	0	12	-1	0.198	1	2	2	4.5	2.5	-0.53085	-0.95763	-1.9411	-2.682	-0.85007	-0.79499	-0.73721	-0.98831	-0.89441
I142D	-3.2652	0	0	0.3076331686	0.0930070318	1126.45607053	0	0	0	0	12	-3	0.198	1	2	-2	4.5	-3.5	-0.61529	-0.70033	-2.3823	-3.2813	-2.1328	-1.8774	-2.2097	-2.3054	-0.73925
I142E	-2.1061	0	0	0.3076331686	0.0930070318	1126.45607053	0	0	0	0	12	-3	0.198	1	2	-2	4.5	-3.5	-0.55957	-0.76468	-2.1719	-3.1433	-2.1328	-1.8774	-2.2097	-2.3054	-0.70205
I142F	-0.18441	0	0	0.3076331686	0.0930070318	1126.45607053	0	0	0	0	12	0	0.198	1	2	1	4.5	2.8	-0.84254	-0.84816	-1.5359	-2.4092	-0.66848	-0.5144	-0.49167	-0.58545	-0.84532
I142G	-1.7342	0	0	0.3076331686	0.0930070318	1126.45607053	0	0	0	0	12	-4	0.198	1	2	-2	4.5	-0.4	-0.74581	-0.8612	-2.3922	-3.2965	-2.1208	-1.8287	-2.2687	-2.2509	-1.1079
I142H	-2.5963	0	0	0.3076331686	0.0930070318	1126.45607053	0	0	0	0	12	-3	0.198	1	2	1	4.5	-3.2	-1.8437	-0.67489	-2.3092	-3.1241	-1.8658	-1.7057	-1.8696	-1.962	-1.051
I142K	-2.4317	0	0	0.3076331686	0.0930070318	1126.45607053	0	0	0	0	12	-3	0.198	1	2	-2	4.5	-3.9	-2.9128	-0.81443	-1.0835	-1.366	-2.145	-1.8975	-2.232	-2.3214	-2.0784
I142L	0.024255	0	0	0.3076331686	0.0930070318	1126.45607053	0	0	0	0	12	2	0.198	1	2	3	4.5	3.8	-2.7388	-0.68944	-1.9504	-2.9222	-0.050632	-0.0092948	0.11588	0.0040865	-2.1048
I142M	-0.036979	0	0	0.3076331686	0.0930070318	1126.45607053	0	0	0	0	12	1	0.198	1	2	2	4.5	1.9	-1.7758	-0.69417	-0.7771	-1.3856	-0.35617	-0.22728	-0.15035	-0.21235	-2.8528
I142N	-2.2096	0	0	0.3076331686	0.0930070318	1126.45607053	0	0	0	0	12	-3	0.198	1	2	-1	4.5	-3.5	-2.7337	-0.87252	-2.1719	-3.1433	-2.0714	-1.8234	-2.1097	-2.1845	-2.7704
I142P	-2.745	0	0	0.3076331686	0.0930070318	1126.45607053	0	0	0	0	12	-3	0.198	1	2	-8	4.5	-1.6	-1.4339	-0.80828	-2.1917	-3.161	-2.2219	-2.0618	-2.5442	-2.548	-2.9145
I142Q	-1.4193	0	0	0.3076331686	0.0930070318	1126.45607053	0	0	0	0	12	-3	0.198	1	2	-1	4.5	-3.5	-2.5807	-0.70033	-1.6935	-2.9312	-2.0714	-1.8234	-2.1097	-2.1845	-2.6886
I142R	-2.684	0	0	0.3076331686	0.0930070318	1126.45607053	0	0	0	0	12	-3	0.198	1	2	-7	4.5	-4.5	-1.5268	-0.97238	-1.9424	-2.9399	-2.3437	-2.2242	-2.658	-2.7096	-2.7704
I142S	-1.5637	0	0	0.3076331686	0.0930070318	1126.45607053	0	0	0	0	12	-2	0.198	1	2	-2	4.5	-0.8	-2.6717	-0.61295	-1.8932	-3.0144	-1.6949	-1.4631	-1.6383	-1.7201	-2.274
I142T	-1.5232	0	0	0.3076331686	0.0930070318	1126.45607053	0	0	0	0	12	-1	0.198	1	2	-1	4.5	-0.7	-2.5618	-0.73095	-1.9325	-2.6814	-1.2714	-1.1035	-1.1503	-1.201	-2.2551
I142V	0.015865	0	0	0.3076331686	0.0930070318	1126.45607053	0	0	0	0	12	3	0.198	1	2	2	4.5	4.2	-2.5985	-0.54741	-1.095	-1.7556	0.041159	0.097719	0.28473	0.21611	-0.73191
I142W	-1.753	0	0	0.3076331686	0.0930070318	1126.45607053	0	0	0	0	12	-3	0.198	1	2	-7	4.5	-0.9	-2.4154	-1.0895	-2.1382	-2.8518	-2.1636	-1.9383	-2.4189	-2.3782	-2.8163
I142Y	-0.64309	0	0	0.3076331686	0.0930070318	1126.45607053	0	0	0	0	12	-1	0.198	1	2	0	4.5	-1.3	-2.175	-0.93222	-1.9937	-2.6076	-1.2199	-1.0871	-1.0885	-1.1468	-2.7287
G143A	-1.7553	0	0	0.8894014278	0.3300552835	1443.34382921	0	0	0	0	7	0	0.388	0	0	0	-0.4	1.8	-1.4996	-2.2267	-1.6072	-1.587	-1.1255	-1.2935	-1.2286	-1.4703	-2.5239
G143C	-1.7469	0	0	0.8894014278	0.3300552835	1443.34382921	0	0	0	0	7	-3	0.388	0	0	2	-0.4	2.5	-2.3047	-2.2176	-1.6977	-2.8387	-1.5875	-1.8432	-1.6653	-1.7617	-1.0088
G143D	-1.7237	0	0	0.8894014278	0.3300552835	1443.34382921	0	0	0	0	7	-1	0.388	0	0	0	-0.4	-3.5	-2.1854	-3.2234	-2.2945	-2.8887	-1.3382	-1.1773	-1.2397	-1.3515	-2.6401
G143E	-1.3989	0	0	0.8894014278	0.3300552835	1443.34382921	0	0	0	0	7	-2	0.388	0	0	0	-0.4	-3.5	-2.3279	-2.9248	-2.3891	-2.1482	-1.5268	-1.2023	-1.407	-1.5032	-1.1191
G143F	-2.235	0	0	0.8894014278	0.3300552835	1443.34382921	0	0	0	0	7	-3	0.388	0	0	0	-0.4	2.8	-2.4127	-1.8085	-2.0264	-2.564	-1.7271	-1.7583	-1.7678	-1.894	-1.2985
G143H	-1.586	0	0	0.8894014278	0.3300552835	1443.34382921	0	0	0	0	7	-2	0.388	0	0	1	-0.4	-3.2	-1.4759	-2.9176	-2.413	-2.6899	-1.4766	-1.2467	-1.3734	-1.4817	-2.6275
G143I	-2.3373	0	0	0.8894014278	0.3300552835	1443.34382921	0	0	0	0	7	-4	0.388	0	0	0	-0.4	4.5	-1.9662	-2.925	-2.3749	-1.6216	-1.9029	-1.9857	-1.8862	-1.9474	-2.7678
G143K	-1.3671	0	0	0.8894014278	0.3300552835	1443.34382921	0	0	0	0	7	-2	0.388	0	0	0	-0.4	-3.9	-1.019	-1.3803	-1.6838	-2.7821	-1.5313	-1.1717	-1.3761	-1.4591	-2.4336
G143L	-1.7479	0	0	0.8894014278	0.3300552835	1443.34382921	0	0	0	0	7	-4	0.388	0	0	-1	-0.4	3.8	-2.2699	-2.6852	-2.2334	-1.713	-1.9391	-1.8592	-1.9157	-1.9469	-1.7918
G143M	-1.533	0	0	0.8894014278	0.3300552835	1443.34382921	0	0	0	0	7	-3	0.388	0	0	1	-0.4	1.9	-1.101	-1.2629	-1.8244	-1.8741	-1.6489	-1.7436	-1.7136	-1.8076	-1.1963
G143N	-0.71373	0	0	0.8894014278	0.3300552835	1443.34382921	0	0	0	0	7	0	0.388	0	0	0	-0.4	-3.5	-1.2228	-2.9248	-1.8042	-2.7596	-1.1412	-1.1084	-1.0465	-1.1417	-0.11292
G143P	-2.5506	0	0	0.8894014278	0.3300552835	1443.34382921	0	0	0	0	7	-2	0.388	0	0	1	-0.4	-1.6	-2.199	-2.6527	-1.9481	-2.7188	-1.4534	-1.3774	-1.4879	-1.6252	0.00083771
G143Q	-1.1746	0	0	0.8894014278	0.3300552835	1443.34382921	0	0	0	0	7	-2	0.388	0	0	1	-0.4	-3.5	-2.1425	-2.6178	-1.8836	-2.6608	-1.4822	-1.2219	-1.3483	-1.4523	-0.53294
G143R	-1.5824	0	0	0.8894014278	0.3300552835	1443.34382921	0	0	0	0	7	-2	0.388	0	0	0	-0.4	-4.5	-2.2325	-2.7934	-2.2945	-2.7638	-1.5415	-1.1264	-1.3359	-1.3978	-0.12219
G143S	-1.5723	0	0	0.8894014278	0.3300552835	1443.34382921	0	0	0	0	7	0	0.388	0	0	0	-0.4	-0.8	-1.4561	-2.3329	-2.2674	-2.1068	-1.1015	-1.2122	-1.2021	-1.3682	-0.28113
G143T	-1.9573	0	0	0.8894014278	0.3300552835	1443.34382921	0	0	0	0	7	-2	0.388	0	0	0	-0.4	-0.7	-1.5176	-2.0726	-1.2364	-2.1529	-1.4999	-1.4131	-1.5709	-1.737	-0.11292
G143V	-1.8448	0	0	0.8894014278	0.3300552835	1443.34382921	0	0	0	0	7	-3	0.388	0	0	0	-0.4	4.2	-1.147	-1.6521	-1.4415	-1.7363	-1.7357	-1.8639	-1.762	-1.9322	-0.50956
G143W	-2.4721	0	0	0.8894014278	0.3300552835	1443.34382921	0	0	0	0	7	-2	0.388	0	0	-3	-0.4	-0.9	-1.9245	-2.5058	-2.1379	-2.502	-1.6247	-1.2721	-1.6855	-1.8449	-1.1235
G143Y	-2.242	0	0	0.8894014278	0.3300552835	1443.34382921	0	0	0	0	7	-3	0.388	0	0	-2	-0.4	-1.3	-1.7667	-2.1379	-2.4051	-2.3869	-1.7654	-1.3162	-1.7713	-1.8851	-2.1532
G144A	-1.668	1	0	0.719055464	0.5726351228	1288.21847576	11	0	0.5391304348	0.101024994	9	0	0.027	0	7	-2	-0.4	1.8	-0.16335	-1.8364	-1.1796	-0.51688	-1.6534	-1.4238	-1.5553	-1.4961	-2.2019
G144C	-2.3705	1	0	0.719055464	0.5726351228	1288.21847576	11	0	0.5391304348	0.101024994	9	-3	0.027	0	7	-7	-0.4	2.5	-0.24383	-2.7527	-1.4722	-1.0844	-2.2559	-2.5534	-2.3915	-2.4254	-1.7596
G144D	-2.1527	1	0	0.719055464	0.5726351228	1288.21847576	11	0	0.5391304348	0.101024994	9	-1	0.027	0	7	-2	-0.4	-3.5	-0.23789	-2.9268	-3.0966	-0.81133	-1.9799	-1.946	-1.9929	-2.0851	-1.9438
G144E	-2.1438	1	0	0.719055464	0.5726351228	1288.21847576	11	0	0.5391304348	0.101024994	9	-2	0.027	0	7	-4	-0.4	-3.5	-0.30842	-1.9278	-2.9586	-0.7554	-2.1617	-2.2879	-2.2285	-2.343	-1.5963
G144F	-2.428	1	0	0.719055464	0.5726351228	1288.21847576	11	0	0.5391304348	0.101024994	9	-3	0.027	0	7	-7	-0.4	2.8	-0.17488	-2.4532	-1.4441	-1.3391	-2.2562	-2.5501	-2.3934	-2.4277	-1.5938
G144H	-1.9442	1	0	0.719055464	0.5726351228	1288.21847576	11	0	0.5391304348	0.101024994	9	-2	0.027	0	7	-3	-0.4	-3.2	-0.32839	-2.7871	-2.6519	-0.90477	-2.1202	-2.3082	-2.2187	-2.3108	-2.2325
G144I	-2.5342	1	0	0.719055464	0.5726351228	1288.21847576	11	0	0.5391304348	0.101024994	9	-4	0.027	0	7	-5	-0.4	4.5	-0.28047	-1.6481	-2.6649	-1.2143	-2.3747	-2.7853	-2.6143	-2.7007	-1.8871
G144K	-2.5146	1	0	0.719055464	0.5726351228	1288.21847576	11	0	0.5391304348	0.101024994	9	-2	0.027	0	7	-2	-0.4	-3.9	-0.33748	-2.8335	0.20811	-1.315	-2.1167	-2.3084	-2.2247	-2.3664	-2.1426
G144L	-3.0036	1	0	0.719055464	0.5726351228	1288.21847576	11	0	0.5391304348	0.101024994	9	-4	0.027	0	7	-4	-0.4	3.8	-0.12848	-1.7073	-2.9673	-0.81881	-2.3534	-2.8417	-2.5974	-2.7046	-2.2726
G144M	-2.6312	1	0	0.719055464	0.5726351228	1288.21847576	11	0	0.5391304348	0.101024994	9	-3	0.027	0	7	-7	-0.4	1.9	-0.53731	-1.9323	-0.68512	-1.3308	-2.261	-2.5567	-2.391	-2.437	-1.8915
G144N	-1.2721	1	0	0.719055464	0.5726351228	1288.21847576	11	0	0.5391304348	0.101024994	9	0	0.027	0	7	-1	-0.4	-3.5	-0.24383	-2.7951	-0.66902	-1.0605	-1.8028	-1.5048	-1.7015	-1.8019	-0.81795
G144P	-3.0868	1	0	0.719055464	0.5726351228	1288.21847576	11	0	0.5391304348	0.101024994	9	-2	0.027	0	7	-3	-0.4	-1.6	-0.56241	-2.5591	-2.8647	-0.56658	-2.0886	-2.3313	-2.1819	-2.2071	-1.9846
G144Q	-2.5428	1	0	0.719055464	0.5726351228	1288.21847576	11	0	0.5391304348	0.101024994	9	-2	0.027	0	7	-2	-0.4	-3.5	0.0045519	-2.836	-2.5724	-1.3995	-2.1056	-2.3163	-2.2201	-2.3343	-2.6504
G144R	-2.4381	1	0	0.719055464	0.5726351228	1288.21847576	11	0	0.5391304348	0.101024994	9	-2	0.027	0	7	-2	-0.4	-4.5	-0.28162	-2.9146	-2.6693	-0.81133	-2.1302	-2.2958	-2.2318	-2.3983	-1.2833
G144S	-1.6865	1	0	0.719055464	0.5726351228	1288.21847576	11	0	0.5391304348	0.101024994	9	0	0.027	0	7	-2	-0.4	-0.8	-0.80365	-2.2646	-3.0142	-1.1784	-1.7345	-1.487	-1.6169	-1.5911	-2.3333
G144T	-1.6018	1	0	0.719055464	0.5726351228	1288.21847576	11	0	0.5391304348	0.101024994	9	-2	0.027	0	7	-3	-0.4	-0.7	-0.4997	-2.2382	-2.4717	-0.46877	-2.0602	-2.3393	-2.1491	-2.1203	-1.4443
G144V	-2.5349	1	0	0.719055464	0.5726351228	1288.21847576	11	0	0.5391304348	0.101024994	9	-3	0.027	0	7	-5	-0.4	4.2	-1.8708	-1.6505	-1.6724	-1.3074	-2.2151	-2.5621	-2.4036	-2.4499	-0.95699
G144W	-2.1306	1	0	0.719055464	0.5726351228	1288.21847576	11	0	0.5391304348	0.101024994	9	-2	0.027	0	7	-7	-0.4	-0.9	-2.5404	-2.3531	-2.3659	-1.707	-2.1596	-2.2742	-2.2233	-2.2494	-2.264
G144Y	-2.7861	1	0	0.719055464	0.5726351228	1288.21847576	11	0	0.5391304348	0.101024994	9	-3	0.027	0	7	-7	-0.4	-1.3	-2.4389	-2.4603	-1.8722	-1.4411	-2.3199	-2.5195	-2.4323	-2.5266	-2.292
P145A	-1.1556	3	3	0.6109829764	0.7289265394	1156.45648276	28	10.1898031492	0.6326530612	0.201015939	10	-1	0.133	1	0	-1	-1.6	1.8	-2.0264	-1.3441	-1.0507	-2.0918	-1.7534	-1.4926	-1.571	-1.5334	-2.0396
P145C	-1.7743	3	3	0.6109829764	0.7289265394	1156.45648276	28	10.1898031492	0.6326530612	0.201015939	10	-3	0.133	1	0	2	-1.6	2.5	-2.1347	-1.4148	-1.772	-3.0683	-2.0787	-1.8141	-2.3372	-2.1982	-2.7999
P145D	-2.9882	3	3	0.6109829764	0.7289265394	1156.45648276	28	10.1898031492	0.6326530612	0.201015939	10	-1	0.133	1	0	0	-1.6	-3.5	-1.8753	-1.3742	-0.29331	-2.8779	-1.925	-1.8224	-2.0068	-2.1012	-2.4517
P145E	-2.246	3	3	0.6109829764	0.7289265394	1156.45648276	28	10.1898031492	0.6326530612	0.201015939	10	-1	0.133	1	0	0	-1.6	-3.5	-2.4357	-1.4417	-1.5478	-2.4474	-1.925	-1.8224	-2.0068	-2.1012	-2.1248
P145F	-2.3872	3	3	0.6109829764	0.7289265394	1156.45648276	28	10.1898031492	0.6326530612	0.201015939	10	-4	0.133	1	0	1	-1.6	2.8	-1.8155	-1.3351	-1.3424	-2.3774	-2.2916	-2.0404	-2.5069	-2.3549	-2.0957
P145G	-1.8333	3	3	0.6109829764	0.7289265394	1156.45648276	28	10.1898031492	0.6326530612	0.201015939	10	-2	0.133	1	0	-1	-1.6	-0.4	-1.9812	-1.4146	-0.68793	-3.0023	-2.0408	-1.9183	-2.022	-1.9719	-2.7977
P145H	-0.65231	3	3	0.6109829764	0.7289265394	1156.45648276	28	10.1898031492	0.6326530612	0.201015939	10	-2	0.133	1	0	2	-1.6	-3.2	-2.3408	-1.4025	-1.5628	-2.1052	-2.0659	-1.8235	-2.3416	-2.313	-2.701
P145I	-2.0052	3	3	0.6109829764	0.7289265394	1156.45648276	28	10.1898031492	0.6326530612	0.201015939	10	-3	0.133	1	0	0	-1.6	4.5	-2.4113	-1.3744	-0.51825	-2.8775	-2.0719	-1.7371	-2.1462	-2.0361	-3.0129
P145K	-2.7186	3	3	0.6109829764	0.7289265394	1156.45648276	28	10.1898031492	0.6326530612	0.201015939	10	-1	0.133	1	0	0	-1.6	-3.9	-2.4918	-1.3949	-1.6065	-2.1676	-1.9464	-1.8493	-2.0436	-2.1535	-2.7647
P145L	-1.9651	3	3	0.6109829764	0.7289265394	1156.45648276	28	10.1898031492	0.6326530612	0.201015939	10	-3	0.133	1	0	-1	-1.6	3.8	-2.0864	-1.3854	-1.2451	-2.3398	-2.1296	-1.8204	-2.116	-2.0205	-2.8077
P145M	-2.5065	3	3	0.6109829764	0.7289265394	1156.45648276	28	10.1898031492	0.6326530612	0.201015939	10	-2	0.133	1	0	2	-1.6	1.9	-2.1526	-1.4132	-0.75378	-3.0294	-1.8887	-1.5922	-2.0862	-1.9965	-2.6651
P145N	-1.9427	3	3	0.6109829764	0.7289265394	1156.45648276	28	10.1898031492	0.6326530612	0.201015939	10	-2	0.133	1	0	0	-1.6	-3.5	-1.8207	-1.3738	-1.034	-2.727	-2.1247	-2.0057	-2.316	-2.2869	-2.8062
P145Q	-1.2699	3	3	0.6109829764	0.7289265394	1156.45648276	28	10.1898031492	0.6326530612	0.201015939	10	-1	0.133	1	0	0	-1.6	-3.5	-2.3255	-1.3749	-0.29331	-2.8445	-1.925	-1.8224	-2.0068	-2.1012	-2.1204
P145R	-2.3764	3	3	0.6109829764	0.7289265394	1156.45648276	28	10.1898031492	0.6326530612	0.201015939	10	-2	0.133	1	0	0	-1.6	-4.5	-2.2555	-1.3738	-0.75094	-2.9685	-2.1587	-2.0476	-2.3777	-2.3653	-0.68463
P145S	-1.6966	3	3	0.6109829764	0.7289265394	1156.45648276	28	10.1898031492	0.6326530612	0.201015939	10	-1	0.133	1	0	-1	-1.6	-0.8	-1.1278	-1.2921	-0.7897	-2.2126	-1.8441	-1.7121	-1.7087	-1.6896	-1.3079
P145T	-1.1515	3	3	0.6109829764	0.7289265394	1156.45648276	28	10.1898031492	0.6326530612	0.201015939	10	-1	0.133	1	0	0	-1.6	-0.7	-2.3044	-1.335	-1.0364	-2.4055	-1.8038	-1.6233	-1.7309	-1.6828	-1.6012
P145V	-1.539	3	3	0.6109829764	0.7289265394	1156.45648276	28	10.1898031492	0.6326530612	0.201015939	10	-2	0.133	1	0	-1	-1.6	4.2	-2.0343	-1.3535	-1.3057	-1.9403	-1.8982	-1.5564	-1.7757	-1.7287	-0.78282
P145W	-3.0219	3	3	0.6109829764	0.7289265394	1156.45648276	28	10.1898031492	0.6326530612	0.201015939	10	-4	0.133	1	0	4	-1.6	-0.9	-1.522	-1.4663	-1.4876	-2.9246	-2.3112	-2.0783	-2.7223	-2.6603	-0.29492
P145Y	-2.7581	3	3	0.6109829764	0.7289265394	1156.45648276	28	10.1898031492	0.6326530612	0.201015939	10	-3	0.133	1	0	1	-1.6	-1.3	-1.4636	-1.4221	-1.2798	-2.7814	-2.2111	-2.0443	-2.4794	-2.427	-1.5089
K146A	-0.072389	0	0	0.2537067545	0.1179245892	1517.03625749	0	0	0	0	8	-1	1.562	1	0	-1	-3.9	1.8	-1.1479	-1.4231	-2.927	-1.1281	0.012826	0.057357	-0.091597	-0.033679	-0.52129
K146C	-0.17193	0	0	0.2537067545	0.1179245892	1517.03625749	0	0	0	0	8	-3	1.562	1	0	2	-3.9	2.5	-2.0054	-2.5284	-2.7972	-2.2449	-0.0015783	0.44204	-0.15435	-0.12176	-0.47253
K146D	-0.05573	0	0	0.2537067545	0.1179245892	1517.03625749	0	0	0	0	8	-1	1.562	1	0	0	-3.9	-3.5	-1.3078	-2.3917	-4.0228	-2.0106	-0.053927	-0.28351	-0.19572	-0.2191	-1.3111
K146E	-0.022204	0	0	0.2537067545	0.1179245892	1517.03625749	0	0	0	0	8	1	1.562	1	0	0	-3.9	-3.5	-0.97743	-1.6416	-3.8639	-1.6656	0.041869	-0.020243	-0.082165	-0.05208	-0.8973
K146F	-0.074062	0	0	0.2537067545	0.1179245892	1517.03625749	0	0	0	0	8	-3	1.562	1	0	1	-3.9	2.8	-1.9274	-1.8393	-2.3516	-1.3551	-0.0077888	0.34127	-0.15388	-0.12544	-0.17697
K146G	-0.020137	0	0	0.2537067545	0.1179245892	1517.03625749	0	0	0	0	8	-2	1.562	1	0	-1	-3.9	-0.4	-1.99	-2.484	-3.7142	-2.2236	-0.083587	-0.3113	-0.25136	-0.27369	-1.2929
K146H	-0.0095118	0	0	0.2537067545	0.1179245892	1517.03625749	0	0	0	0	8	-1	1.562	1	0	2	-3.9	-3.2	-1.9295	-1.2613	-3.9485	-1.3092	0.024301	0.094237	-0.075271	-0.0020613	-0.80348
K146I	0.047126	0	0	0.2537067545	0.1179245892	1517.03625749	0	0	0	0	8	-3	1.562	1	0	0	-3.9	4.5	-1.2236	-2.4805	-1.489	-1.9838	0.0061559	0.35909	-0.10093	-0.067531	-0.8973
K146L	-0.083766	0	0	0.2537067545	0.1179245892	1517.03625749	0	0	0	0	8	-2	1.562	1	0	-1	-3.9	3.8	-1.2106	-1.3124	-3.6875	-1.3843	0.026579	0.22436	-0.058412	-0.028605	-1.0766
K146M	-0.076436	0	0	0.2537067545	0.1179245892	1517.03625749	0	0	0	0	8	-1	1.562	1	0	2	-3.9	1.9	-1.0635	-1.9832	-1.7402	-1.2569	0.13468	0.50866	0.0041605	0.05284	-0.20341
K146N	-0.004879	0	0	0.2537067545	0.1179245892	1517.03625749	0	0	0	0	8	0	1.562	1	0	0	-3.9	-3.5	-2.3506	-2.6621	-3.8639	-2.0545	-0.0029992	-0.14934	-0.1416	-0.11965	-0.53061
K146P	-0.12784	0	0	0.2537067545	0.1179245892	1517.03625749	0	0	0	0	8	-1	1.562	1	0	0	-3.9	-1.6	-2.1107	-2.105	-3.5251	-1.8635	0.0014075	-0.17664	-0.18728	-0.16759	-0.53234
K146Q	-0.012247	0	0	0.2537067545	0.1179245892	1517.03625749	0	0	0	0	8	1	1.562	1	0	0	-3.9	-3.5	-1.3824	-2.419	-3.6486	-1.9529	0.041869	-0.020243	-0.082165	-0.05208	-0.47615
K146R	-0.081195	0	0	0.2537067545	0.1179245892	1517.03625749	0	0	0	0	8	2	1.562	1	0	0	-3.9	-4.5	-2.6739	-2.6503	-3.5924	-1.8549	0.058368	0.097216	-0.0086714	-0.0019502	-2.4349
K146S	-0.054033	0	0	0.2537067545	0.1179245892	1517.03625749	0	0	0	0	8	0	1.562	1	0	-1	-3.9	-0.8	-2.5972	-1.808	-3.3761	-1.0201	0.0079786	-0.16451	-0.1555	-0.12806	-2.4349
K146T	-0.074527	0	0	0.2537067545	0.1179245892	1517.03625749	0	0	0	0	8	-1	1.562	1	0	0	-3.9	-0.7	-1.134	-2.0452	-3.1531	-1.182	0.017038	-0.087089	-0.16107	-0.10021	-2.543
K146V	-0.046395	0	0	0.2537067545	0.1179245892	1517.03625749	0	0	0	0	8	-2	1.562	1	0	-1	-3.9	4.2	-2.4826	-1.1516	-1.9171	-1.0627	0.035022	0.26113	-0.040947	-0.012191	-2.5142
K146W	-0.26154	0	0	0.2537067545	0.1179245892	1517.03625749	0	0	0	0	8	-3	1.562	1	0	4	-3.9	-0.9	-2.6114	-2.3365	-3.5737	-2.2533	-0.033238	0.37295	-0.20342	-0.097069	-2.6935
K146Y	-0.17402	0	0	0.2537067545	0.1179245892	1517.03625749	0	0	0	0	8	-2	1.562	1	0	1	-3.9	-1.3	-0.86819	-2.2539	-3.2726	-2.0398	-0.022255	-0.068878	-0.20374	-0.15589	-2.3902
E147A	-0.027764	0	0	0.217682592	0.0573864438	1337.31143069	0	0	0	0	9	-1	0.568	1	0	-1	-3.5	1.8	-0.92262	-1.5969	-0.21277	-2.7199	-0.24094	-0.23389	-0.14001	-0.079416	-2.7651
E147C	-0.054622	0	0	0.217682592	0.0573864438	1337.31143069	0	0	0	0	9	-4	0.568	1	0	2	-3.5	2.5	-2.5512	-1.6861	-1.819	-2.6577	-0.50819	0.012881	-0.17776	-0.019339	-3.0296
E147D	-0.053889	0	0	0.217682592	0.0573864438	1337.31143069	0	0	0	0	9	2	0.568	1	0	0	-3.5	-3.5	-2.5592	-2.6671	-1.6246	-3.3358	-0.032391	-0.087846	0.045888	0.05157	-2.9372
E147F	-0.010104	0	0	0.217682592	0.0573864438	1337.31143069	0	0	0	0	9	-3	0.568	1	0	1	-3.5	2.8	-2.6317	-2.5819	-0.98609	-3.2603	-0.29761	0.0013231	-0.064132	0.034648	-2.8419
E147G	-0.0092594	0	0	0.217682592	0.0573864438	1337.31143069	0	0	0	0	9	-2	0.568	1	0	-1	-3.5	-0.4	-2.0485	-1.4068	-1.4941	-2.3247	-0.4505	-0.68974	-0.39525	-0.37716	-3.0107
E147H	-0.071934	0	0	0.217682592	0.0573864438	1337.31143069	0	0	0	0	9	0	0.568	1	0	2	-3.5	-3.2	-1.7115	-2.6031	-1.4277	-3.4054	-0.077789	-0.15088	0.051989	0.10901	-2.9784
E147I	-0.19679	0	0	0.217682592	0.0573864438	1337.31143069	0	0	0	0	9	-3	0.568	1	0	0	-3.5	4.5	-0.82435	-2.5962	-0.42968	-3.3159	-0.32747	0.0093678	-0.094621	-0.004522	-2.9724
E147K	-0.034368	0	0	0.217682592	0.0573864438	1337.31143069	0	0	0	0	9	1	0.568	1	0	0	-3.5	-3.9	-2.4271	-2.6307	-1.5503	-3.2578	-0.15668	-0.3047	-0.077848	-0.012806	-3.0003
E147L	-0.18592	0	0	0.217682592	0.0573864438	1337.31143069	0	0	0	0	9	-3	0.568	1	0	-1	-3.5	3.8	-1.7626	-0.9044	-0.45323	-1.7226	-0.41505	-0.15678	-0.19504	-0.061986	-2.9179
E147M	0.0021605	0	0	0.217682592	0.0573864438	1337.31143069	0	0	0	0	9	-2	0.568	1	0	2	-3.5	1.9	-0.32339	-1.2458	-0.52646	-1.9854	-0.11942	0.11341	0.07919	0.1124	-3.0694
E147N	-0.082234	0	0	0.217682592	0.0573864438	1337.31143069	0	0	0	0	9	0	0.568	1	0	0	-3.5	-3.5	-0.85248	-2.5819	-1.5508	-3.2603	-0.25526	-0.53033	-0.19866	-0.14821	-2.8865
E147P	-0.36505	0	0	0.217682592	0.0573864438	1337.31143069	0	0	0	0	9	-1	0.568	1	0	0	-3.5	-1.6	-0.77154	-2.4051	-1.795	-3.3331	-0.30765	-0.56823	-0.26755	-0.32266	-2.9838
E147Q	-0.051717	0	0	0.217682592	0.0573864438	1337.31143069	0	0	0	0	9	2	0.568	1	0	0	-3.5	-3.5	-0.70728	-2.5564	-1.3131	-3.222	-0.032391	-0.087846	0.045888	0.05157	-3.0329
E147R	-0.086826	0	0	0.217682592	0.0573864438	1337.31143069	0	0	0	0	9	0	0.568	1	0	0	-3.5	-4.5	-0.93113	-2.704	-1.4252	-3.2524	-0.28975	-0.56624	-0.19288	-0.086318	-2.2176
E147S	-0.019854	0	0	0.217682592	0.0573864438	1337.31143069	0	0	0	0	9	0	0.568	1	0	-1	-3.5	-0.8	-0.29783	-1.9287	-0.777	-3.0443	-0.23767	-0.46278	-0.26899	-0.24795	-2.3072
E147T	-0.10002	0	0	0.217682592	0.0573864438	1337.31143069	0	0	0	0	9	-1	0.568	1	0	0	-3.5	-0.7	-0.80916	-1.5978	-0.89677	-2.752	-0.26026	-0.44104	-0.21074	-0.21756	-2.2544
E147V	-0.058114	0	0	0.217682592	0.0573864438	1337.31143069	0	0	0	0	9	-2	0.568	1	0	-1	-3.5	4.2	-0.43919	-0.66887	-0.47089	-1.4271	-0.27351	-0.058554	-0.056685	-0.02028	-2.3945
E147W	-0.18291	0	0	0.217682592	0.0573864438	1337.31143069	0	0	0	0	9	-3	0.568	1	0	4	-3.5	-0.9	-0.41206	-2.3034	-1.5771	-3.304	-0.36932	-0.088518	-0.031415	0.014176	-1.952
E147Y	-0.13173	0	0	0.217682592	0.0573864438	1337.31143069	0	0	0	0	9	-2	0.568	1	0	1	-3.5	-1.3	-0.86087	-1.635	-1.1691	-2.7643	-0.33237	-0.50202	-0.21665	-0.20598	-2.2708
L148A	-1.5329	0	0	0.387918726	0.1850677026	1087.78100122	0	0	0	0	15	-1	0	1	1	-1	3.8	1.8	-0.6678	-0.31619	0.17207	-0.99649	-1.6147	-1.3478	-1.3798	-1.5746	-2.2919
L148C	-1.6836	0	0	0.387918726	0.1850677026	1087.78100122	0	0	0	0	15	-1	0	1	1	1	3.8	2.5	-0.81785	-0.64477	-0.25598	-1.402	-1.4455	-1.2123	-1.2976	-1.4795	-2.4701
L148D	-2.8229	0	0	0.387918726	0.1850677026	1087.78100122	0	0	0	0	15	-4	0	1	1	-2	3.8	-3.5	-0.20537	-1.0617	-0.048462	-1.731	-2.6752	-2.6647	-2.8511	-2.8945	-2.17
L148E	-2.6751	0	0	0.387918726	0.1850677026	1087.78100122	0	0	0	0	15	-3	0	1	1	-2	3.8	-3.5	-0.19423	-0.8935	0.012097	-1.6336	-2.568	-2.5586	-2.6841	-2.8153	-2.3482
L148F	-0.11858	0	0	0.387918726	0.1850677026	1087.78100122	0	0	0	0	15	0	0	1	1	2	3.8	2.8	-0.90232	-1.046	-0.40973	-1.8006	-0.9573	-0.6363	-0.78203	-0.85664	-2.234
L148G	-2.2581	0	0	0.387918726	0.1850677026	1087.78100122	0	0	0	0	15	-4	0	1	1	-3	3.8	-0.4	-1.0204	-1.1957	-0.32935	-1.9285	-2.4941	-2.4183	-2.5738	-2.5861	-2.9381
L148H	-2.87	0	0	0.387918726	0.1850677026	1087.78100122	0	0	0	0	15	-3	0	1	1	0	3.8	-3.2	-0.30051	-1.3836	-0.26626	-1.9733	-2.4759	-2.4912	-2.5337	-2.6093	-1.7511
L148I	-0.36668	0	0	0.387918726	0.1850677026	1087.78100122	0	0	0	0	15	2	0	1	1	2	3.8	4.5	-1.0386	-0.8989	-0.4296	-1.3766	-0.18824	0.19306	-0.016599	-0.043446	-2.1641
L148K	-2.629	0	0	0.387918726	0.1850677026	1087.78100122	0	0	0	0	15	-2	0	1	1	-2	3.8	-3.9	-0.70403	-0.93433	-0.045725	-1.6413	-2.4015	-2.3975	-2.5109	-2.6612	-2.3715
L148M	-0.13669	0	0	0.387918726	0.1850677026	1087.78100122	0	0	0	0	15	2	0	1	1	1	3.8	1.9	-0.25344	-0.86492	-0.44962	-1.4927	-0.33762	0.16259	-0.12084	-0.086029	-1.7691
L148N	-2.5711	0	0	0.387918726	0.1850677026	1087.78100122	0	0	0	0	15	-3	0	1	1	-1	3.8	-3.5	-0.8476	-0.64875	-0.20973	-1.4817	-2.5314	-2.5369	-2.6243	-2.7174	-1.2908
L148P	-3.3791	0	0	0.387918726	0.1850677026	1087.78100122	0	0	0	0	15	-3	0	1	1	-7	3.8	-1.6	-0.22987	-0.77705	-0.0053727	-1.435	-2.4974	-2.4832	-2.6469	-2.9685	-2.2235
L148Q	-1.8801	0	0	0.387918726	0.1850677026	1087.78100122	0	0	0	0	15	-2	0	1	1	-1	3.8	-3.5	-0.48028	-1.1633	-0.89344	-1.8417	-2.3295	-2.3204	-2.3693	-2.4947	-1.5062
L148R	-3.4084	0	0	0.387918726	0.1850677026	1087.78100122	0	0	0	0	15	-2	0	1	1	-2	3.8	-4.5	-0.18288	-0.59856	-0.048462	-1.4456	-2.4255	-2.4537	-2.6002	-2.7485	-2.2855
L148S	-2.7453	0	0	0.387918726	0.1850677026	1087.78100122	0	0	0	0	15	-2	0	1	1	-2	3.8	-0.8	-0.73532	-0.82913	-0.15279	-1.547	-2.1714	-2.0558	-2.022	-2.2574	-2.8293
L148T	-2.5902	0	0	0.387918726	0.1850677026	1087.78100122	0	0	0	0	15	-1	0	1	1	-1	3.8	-0.7	-0.26257	-0.062509	0.12503	-0.72679	-1.8115	-1.6245	-1.6058	-1.7559	-1.9443
L148V	-0.15615	0	0	0.387918726	0.1850677026	1087.78100122	0	0	0	0	15	1	0	1	1	3	3.8	4.2	-0.51607	-0.71339	-0.37904	-1.1009	-0.45141	-0.12032	-0.3418	-0.359	-2.7131
L148W	-2.1466	0	0	0.387918726	0.1850677026	1087.78100122	0	0	0	0	15	-2	0	1	1	2	3.8	-0.9	-0.39137	-1.1258	-0.50554	-1.894	-1.9697	-1.9502	-1.9446	-2.0884	-2.0642
L148Y	-2.1794	0	0	0.387918726	0.1850677026	1087.78100122	0	0	0	0	15	-1	0	1	1	1	3.8	-1.3	-0.38896	-1.3101	-0.31401	-1.9746	-1.7474	-1.6091	-1.633	-1.7585	-1.9755
T149A	-1.3871	1	1	0.4825919824	0.5986884477	1277.39883843	12	0.1538461538	0.5486725664	0.0986030606	11	0	0.383	1	0	-1	-0.7	1.8	-0.22185	-0.26278	-1.4704	-1.0083	-0.49966	-0.36233	-0.4748	-0.48696	-2.5025
T149C	-0.30893	1	1	0.4825919824	0.5986884477	1277.39883843	12	0.1538461538	0.5486725664	0.0986030606	11	-1	0.383	1	0	2	-0.7	2.5	-0.39364	-0.28728	-2.454	-1.0228	-0.77831	-0.38239	-0.95123	-1.0313	-2.693
T149D	-0.90972	1	1	0.4825919824	0.5986884477	1277.39883843	12	0.1538461538	0.5486725664	0.0986030606	11	-1	0.383	1	0	0	-0.7	-3.5	-0.36052	-1.1489	-2.2126	-1.5807	-1.1545	-0.78069	-1.0583	-0.87834	-2.7956
T149E	-0.60752	1	1	0.4825919824	0.5986884477	1277.39883843	12	0.1538461538	0.5486725664	0.0986030606	11	-1	0.383	1	0	0	-0.7	-3.5	-2.3175	-0.52801	-1.9065	-1.3237	-1.1545	-0.78069	-1.0583	-0.87834	-2.889
T149F	-2.9767	1	1	0.4825919824	0.5986884477	1277.39883843	12	0.1538461538	0.5486725664	0.0986030606	11	-2	0.383	1	0	1	-0.7	2.8	-2.6412	-0.20001	-1.687	-0.71352	-1.2446	-0.6743	-1.5238	-1.7787	-2.7553
T149G	-0.33641	1	1	0.4825919824	0.5986884477	1277.39883843	12	0.1538461538	0.5486725664	0.0986030606	11	-2	0.383	1	0	-1	-0.7	-0.4	-2.6412	-1.1611	-2.4913	-1.5562	-1.5249	-0.95199	-1.5675	-1.6912	-0.87599
T149H	-1.2928	1	1	0.4825919824	0.5986884477	1277.39883843	12	0.1538461538	0.5486725664	0.0986030606	11	-2	0.383	1	0	2	-0.7	-3.2	-2.4067	-0.43961	-1.5187	-1.3269	-1.5143	-0.84729	-1.4524	-1.4502	-1.823
T149I	-1.2825	1	1	0.4825919824	0.5986884477	1277.39883843	12	0.1538461538	0.5486725664	0.0986030606	11	-1	0.383	1	0	0	-0.7	4.5	-2.3768	-0.37347	-2.2863	-0.46522	-0.74546	-0.44104	-0.96913	-1.1485	-1.941
T149K	-0.50162	1	1	0.4825919824	0.5986884477	1277.39883843	12	0.1538461538	0.5486725664	0.0986030606	11	-1	0.383	1	0	0	-0.7	-3.9	-2.3031	-0.13615	-1.6642	-1.0124	-1.1719	-0.79885	-1.0401	-0.83942	-1.3394
T149L	-1.7107	1	1	0.4825919824	0.5986884477	1277.39883843	12	0.1538461538	0.5486725664	0.0986030606	11	-1	0.383	1	0	-1	-0.7	3.8	-2.655	-0.24104	-1.7839	-0.18786	-0.80818	-0.5235	-0.96385	-1.1588	-1.7387
T149M	-0.31449	1	1	0.4825919824	0.5986884477	1277.39883843	12	0.1538461538	0.5486725664	0.0986030606	11	-1	0.383	1	0	2	-0.7	1.9	-2.3314	-0.52801	-2.5081	-1.3237	-0.81365	-0.39916	-0.95772	-1.0204	-1.3674
T149N	-0.11966	1	1	0.4825919824	0.5986884477	1277.39883843	12	0.1538461538	0.5486725664	0.0986030606	11	0	0.383	1	0	0	-0.7	-3.5	-2.3605	-0.72675	-2.0088	-1.3182	-0.75995	-0.51184	-0.62746	-0.43061	-1.3689
T149P	-2.2881	1	1	0.4825919824	0.5986884477	1277.39883843	12	0.1538461538	0.5486725664	0.0986030606	11	-1	0.383	1	0	0	-0.7	-1.6	-2.6124	0.14826	-2.2628	-0.6804	-1.0818	-0.6897	-1.1184	-1.0904	-2.0938
T149Q	-0.22398	1	1	0.4825919824	0.5986884477	1277.39883843	12	0.1538461538	0.5486725664	0.0986030606	11	-1	0.383	1	0	0	-0.7	-3.5	-2.6386	-0.13659	-2.2749	-1.0109	-1.1545	-0.78069	-1.0583	-0.87834	-1.71
T149R	-0.12226	1	1	0.4825919824	0.5986884477	1277.39883843	12	0.1538461538	0.5486725664	0.0986030606	11	-1	0.383	1	0	0	-0.7	-4.5	-2.7365	-0.15579	-1.4473	-1.0172	-1.1906	-0.8255	-1.0236	-0.78101	-1.783
T149S	-0.09812	1	1	0.4825919824	0.5986884477	1277.39883843	12	0.1538461538	0.5486725664	0.0986030606	11	1	0.383	1	0	-1	-0.7	-0.8	-2.3348	-0.15689	-1.7147	-1.0168	-0.32552	-0.21592	-0.139	-0.018882	-2.1745
T149V	-0.0975	1	1	0.4825919824	0.5986884477	1277.39883843	12	0.1538461538	0.5486725664	0.0986030606	11	0	0.383	1	0	-1	-0.7	4.2	-2.3204	-0.33716	-1.2916	-0.45814	-0.39658	-0.27948	-0.43893	-0.50747	-1.9749
T149W	-2.0216	1	1	0.4825919824	0.5986884477	1277.39883843	12	0.1538461538	0.5486725664	0.0986030606	11	-2	0.383	1	0	4	-0.7	-0.9	-2.752	-0.15478	-2.6697	-1.018	-1.3592	-0.64936	-1.4984	-1.695	-2.7488
T149Y	-2.6803	1	1	0.4825919824	0.5986884477	1277.39883843	12	0.1538461538	0.5486725664	0.0986030606	11	-2	0.383	1	0	1	-0.7	-1.3	-2.6977	-0.10147	-2.456	-1.0172	-1.5097	-0.84952	-1.5895	-1.7424	-2.7425
A150C	-0.15432	0	0	0.4466776496	0.3755230488	1425.20542883	0	0	0	0	8	0	0.489	1	1	0	1.8	2.5	-2.6223	-3.3059	-0.41661	-1.2938	-0.42538	-0.18839	-0.0042515	0.0067591	-2.5537
A150D	-0.01373	0	0	0.4466776496	0.3755230488	1425.20542883	0	0	0	0	8	-2	0.489	1	1	0	1.8	-3.5	-2.5819	-3.4499	-2.4399	-2.1392	-0.64437	-0.56785	-0.32338	-0.26872	-2.7517
A150E	0.024932	0	0	0.4466776496	0.3755230488	1425.20542883	0	0	0	0	8	-1	0.489	1	1	1	1.8	-3.5	-2.7798	-2.854	-2.2225	-1.6283	-0.3366	-0.16472	-0.005987	-0.041939	-2.6096
A150F	-0.031785	0	0	0.4466776496	0.3755230488	1425.20542883	0	0	0	0	8	-2	0.489	1	1	-1	1.8	2.8	-2.7662	-3.3129	-1.3194	-1.6283	-0.89283	-0.91803	-0.46603	-0.34498	-2.7011
A150G	-0.016463	0	0	0.4466776496	0.3755230488	1425.20542883	0	0	0	0	8	0	0.489	1	1	-1	1.8	-0.4	-2.6859	-3.1932	-1.1115	-2.4383	-0.43095	-0.24163	-0.019974	-0.13481	-2.6824
A150H	-0.0026922	0	0	0.4466776496	0.3755230488	1425.20542883	0	0	0	0	8	-2	0.489	1	1	1	1.8	-3.2	-2.894	-3.4143	-2.4332	-1.4736	-0.55766	-0.49708	-0.25703	-0.21739	-3.0306
A150I	0.019962	0	0	0.4466776496	0.3755230488	1425.20542883	0	0	0	0	8	-1	0.489	1	1	-1	1.8	4.5	-2.733	-3.2872	-0.71626	-1.8631	-0.73163	-0.52221	-0.26562	-0.18042	-2.6349
A150K	0.030955	0	0	0.4466776496	0.3755230488	1425.20542883	0	0	0	0	8	-1	0.489	1	1	1	1.8	-3.9	-2.8276	-3.3264	-2.0686	-2.3841	-0.3293	-0.12738	0.010635	0.0027725	-2.6908
A150L	0.04723	0	0	0.4466776496	0.3755230488	1425.20542883	0	0	0	0	8	-1	0.489	1	1	-2	1.8	3.8	-2.8684	-3.4339	-0.90647	-1.8277	-0.78775	-0.57959	-0.26242	-0.1948	-2.6952
A150M	0.033248	0	0	0.4466776496	0.3755230488	1425.20542883	0	0	0	0	8	-1	0.489	1	1	0	1.8	1.9	-2.8104	-3.3007	-0.8887	-2.354	-0.57838	-0.53055	-0.22623	-0.18611	-3.1614
A150N	-0.021431	0	0	0.4466776496	0.3755230488	1425.20542883	0	0	0	0	8	-2	0.489	1	1	0	1.8	-3.5	-2.9645	-3.0863	-1.6677	-2.1552	-0.64437	-0.56785	-0.32338	-0.26872	-1.5859
A150P	-1.3818	0	0	0.4466776496	0.3755230488	1425.20542883	0	0	0	0	8	-1	0.489	1	1	0	1.8	-1.6	-2.7115	-3.1232	-2.1126	-1.258	-0.46604	-0.41686	-0.17982	-0.33711	-1.6108
A150Q	-0.032813	0	0	0.4466776496	0.3755230488	1425.20542883	0	0	0	0	8	-1	0.489	1	1	2	1.8	-3.5	-2.8212	-3.1944	-2.0551	-1.949	-0.26472	-0.063472	0.040817	0.049075	-2.6303
A150R	0.019409	0	0	0.4466776496	0.3755230488	1425.20542883	0	0	0	0	8	-1	0.489	1	1	1	1.8	-4.5	-2.7051	-3.4562	-1.4639	-1.5421	-0.3321	-0.072295	0.028449	0.067179	-2.3924
A150S	-0.047102	0	0	0.4466776496	0.3755230488	1425.20542883	0	0	0	0	8	1	0.489	1	1	0	1.8	-0.8	-3.013	-3.0655	-0.5014	-1.9501	-0.19269	0.1298	0.23654	0.10069	-2.7892
A150T	-0.040017	0	0	0.4466776496	0.3755230488	1425.20542883	0	0	0	0	8	0	0.489	1	1	0	1.8	-0.7	-2.9143	-3.1369	-0.51716	-1.316	-0.32884	-0.15364	0.021362	-0.090655	-2.1272
A150V	0.0030993	0	0	0.4466776496	0.3755230488	1425.20542883	0	0	0	0	8	0	0.489	1	1	-1	1.8	4.2	-2.4596	-3.2886	-0.3272	-2.3971	-0.53576	-0.19527	-0.040399	0.001368	-2.4756
A150W	-0.039664	0	0	0.4466776496	0.3755230488	1425.20542883	0	0	0	0	8	-3	0.489	1	1	-4	1.8	-0.9	-2.6034	-3.4216	-2.555	-2.7339	-1.3622	-1.3607	-1.0297	-0.76643	-1.6818
A150Y	-0.12629	0	0	0.4466776496	0.3755230488	1425.20542883	0	0	0	0	8	-2	0.489	1	1	0	1.8	-1.3	-2.697	-3.5022	-2.1635	-2.4632	-0.6845	-0.74755	-0.43966	-0.45805	-1.5876
F151A	-0.5824	0	0	0.4731466227	0.5361186414	1221.24382889	3	0	0.5081967213	0.0255221204	15	-2	0.265	1	1	-1	2.8	1.8	-2.5049	-1.5985	-1.7456	-2.5066	-1.6361	-1.6328	-1.0808	-1.0433	-2.2285
F151C	-1.617	0	0	0.4731466227	0.5361186414	1221.24382889	3	0	0.5081967213	0.0255221204	15	-2	0.265	1	1	2	2.8	2.5	-2.4422	-1.8145	-1.6452	-2.5534	-1.5095	-1.3587	-1.0954	-0.94833	-1.9709
F151D	-1.7228	0	0	0.4731466227	0.5361186414	1221.24382889	3	0	0.5081967213	0.0255221204	15	-3	0.265	1	1	0	2.8	-3.5	-2.3562	-1.4958	-3.119	-1.3465	-2.2374	-2.127	-1.6576	-1.6768	-2.8891
F151E	-1.318	0	0	0.4731466227	0.5361186414	1221.24382889	3	0	0.5081967213	0.0255221204	15	-3	0.265	1	1	0	2.8	-3.5	-2.7112	-1.7718	-2.978	-2.835	-2.2374	-2.127	-1.6576	-1.6768	-2.798
F151G	-1.7672	0	0	0.4731466227	0.5361186414	1221.24382889	3	0	0.5081967213	0.0255221204	15	-3	0.265	1	1	-1	2.8	-0.4	-2.3984	-1.8397	-1.1867	-2.2677	-2.1267	-2.0494	-1.5404	-1.6485	-2.9966
F151H	-0.56555	0	0	0.4731466227	0.5361186414	1221.24382889	3	0	0.5081967213	0.0255221204	15	-1	0.265	1	1	2	2.8	-3.2	-2.4717	-1.2068	-2.7721	-2.0445	-1.4101	-1.2887	-0.84377	-0.62712	-2.8086
F151I	-0.0673	0	0	0.4731466227	0.5361186414	1221.24382889	3	0	0.5081967213	0.0255221204	15	0	0.265	1	1	0	2.8	4.5	-2.73	-1.354	-3.0543	-2.8236	-0.65036	-0.52011	-0.39677	-0.12072	-2.798
F151K	-1.3182	0	0	0.4731466227	0.5361186414	1221.24382889	3	0	0.5081967213	0.0255221204	15	-3	0.265	1	1	0	2.8	-3.9	-2.7023	-1.8021	-3.0073	-2.3183	-2.2516	-2.1424	-1.6819	-1.6851	-2.3467
F151L	-0.26297	0	0	0.4731466227	0.5361186414	1221.24382889	3	0	0.5081967213	0.0255221204	15	0	0.265	1	1	-1	2.8	3.8	-2.7236	-1.8576	-0.25216	-2.9101	-0.70962	-0.63359	-0.37278	-0.17122	-2.3236
F151M	-0.010096	0	0	0.4731466227	0.5361186414	1221.24382889	3	0	0.5081967213	0.0255221204	15	0	0.265	1	1	1	2.8	1.9	-2.3633	-1.8026	-0.92668	-2.8594	-0.69474	-0.52608	-0.25108	-0.0073625	-1.9744
F151N	-1.7059	0	0	0.4731466227	0.5361186414	1221.24382889	3	0	0.5081967213	0.0255221204	15	-3	0.265	1	1	0	2.8	-3.5	-2.4744	-1.6297	-2.978	-1.5133	-2.2374	-2.127	-1.6576	-1.6768	-1.9014
F151P	-3.1969	0	0	0.4731466227	0.5361186414	1221.24382889	3	0	0.5081967213	0.0255221204	15	-4	0.265	1	1	-3	2.8	-1.6	-2.3618	-1.9347	-2.9615	-2.5291	-2.4697	-2.3526	-2.0054	-2.4125	-2.9369
F151Q	-1.0906	0	0	0.4731466227	0.5361186414	1221.24382889	3	0	0.5081967213	0.0255221204	15	-3	0.265	1	1	0	2.8	-3.5	-2.8319	-1.7334	-2.9198	-1.9475	-2.2374	-2.127	-1.6576	-1.6768	-2.7783
F151R	-1.3597	0	0	0.4731466227	0.5361186414	1221.24382889	3	0	0.5081967213	0.0255221204	15	-3	0.265	1	1	0	2.8	-4.5	-2.709	-1.9852	-3.0521	-2.7694	-2.2649	-2.1633	-1.7202	-1.7025	-3.0185
F151S	-1.3571	0	0	0.4731466227	0.5361186414	1221.24382889	3	0	0.5081967213	0.0255221204	15	-2	0.265	1	1	0	2.8	-0.8	-1.1651	-0.98874	-2.4825	-2.0102	-1.7609	-1.7139	-1.1081	-1.0804	-2.5935
F151T	-0.63322	0	0	0.4731466227	0.5361186414	1221.24382889	3	0	0.5081967213	0.0255221204	15	-2	0.265	1	1	0	2.8	-0.7	-2.0802	-1.2477	-2.0965	-2.4338	-1.7534	-1.7075	-1.1029	-1.0692	-2.747
F151V	-0.4346	0	0	0.4731466227	0.5361186414	1221.24382889	3	0	0.5081967213	0.0255221204	15	-1	0.265	1	1	0	2.8	4.2	-2.0802	-1.7979	0.13817	-2.8342	-1.05	-0.99251	-0.77463	-0.56087	-2.0177
F151W	0.10653	0	0	0.4731466227	0.5361186414	1221.24382889	3	0	0.5081967213	0.0255221204	15	1	0.265	1	1	3	2.8	-0.9	-1.4921	-2.422	-2.8336	-3.163	-0.45902	-0.016936	0.038412	0.35354	-2.0083
F151Y	0.016628	0	0	0.4731466227	0.5361186414	1221.24382889	3	0	0.5081967213	0.0255221204	15	3	0.265	1	1	1	2.8	-1.3	-1.9495	-1.8862	-2.184	-2.7405	-0.028373	0.5081	0.45919	0.74758	-0.2761
L152A	-0.21227	0	0	0.4385502471	0.2750311321	1122.27298048	0	0	0	0	14	-1	0	1	2	1	3.8	1.8	-1.0378	-0.38667	-0.22611	-1.2066	-1.548	-1.69	-1.6161	-1.4798	-0.14121
L152C	-0.47613	0	0	0.4385502471	0.2750311321	1122.27298048	0	0	0	0	14	-1	0	1	2	2	3.8	2.5	-2.14	-2.0251	-0.47883	-1.335	-1.4258	-1.5931	-1.612	-1.4805	-0.22662
L152D	-2.4401	0	0	0.4385502471	0.2750311321	1122.27298048	0	0	0	0	14	-4	0	1	2	-3	3.8	-3.5	-1.1419	-1.7088	-1.0224	-0.65907	-2.7384	-2.7796	-2.9244	-2.8071	0.067253
L152E	-2.8788	0	0	0.4385502471	0.2750311321	1122.27298048	0	0	0	0	14	-3	0	1	2	-3	3.8	-3.5	-1.2755	-1.27	-0.83127	-0.92172	-2.6357	-2.6985	-2.7454	-2.6749	0.21357
L152F	-0.14996	0	0	0.4385502471	0.2750311321	1122.27298048	0	0	0	0	14	0	0	1	2	2	3.8	2.8	-1.8879	-0.80614	-0.91522	-1.4488	-1.0791	-1.0106	-1.1961	-1.0161	0.19672
L152G	-1.7567	0	0	0.4385502471	0.2750311321	1122.27298048	0	0	0	0	14	-4	0	1	2	-3	3.8	-0.4	-2.0802	-1.7861	-1.1441	-0.79115	-2.5592	-2.6725	-2.6002	-2.4986	-0.56443
L152H	-2.508	0	0	0.4385502471	0.2750311321	1122.27298048	0	0	0	0	14	-3	0	1	2	-1	3.8	-3.2	-2.173	-0.85987	-1.1153	-0.47312	-2.5477	-2.687	-2.5947	-2.4376	-1.0084
L152I	-0.1076	0	0	0.4385502471	0.2750311321	1122.27298048	0	0	0	0	14	2	0	1	2	3	3.8	4.5	-1.2647	-1.7678	-0.4457	-1.3573	-0.31514	-0.0088285	-0.35538	-0.13958	-1.3738
L152K	-2.6764	0	0	0.4385502471	0.2750311321	1122.27298048	0	0	0	0	14	-2	0	1	2	-3	3.8	-3.9	-0.81504	-0.88525	-0.83852	-0.94146	-2.4843	-2.5542	-2.5735	-2.4738	-0.66161
L152M	0.091402	0	0	0.4385502471	0.2750311321	1122.27298048	0	0	0	0	14	2	0	1	2	4	3.8	1.9	-1.9327	-0.81491	-0.58985	-1.3648	-0.31828	-0.023676	-0.42518	-0.12804	-0.28385
L152N	-2.2568	0	0	0.4385502471	0.2750311321	1122.27298048	0	0	0	0	14	-3	0	1	2	-2	3.8	-3.5	-2.0405	-2.0251	-0.57277	-1.3013	-2.6065	-2.696	-2.6888	-2.5555	-0.92011
L152P	-3.1529	0	0	0.4385502471	0.2750311321	1122.27298048	0	0	0	0	14	-3	0	1	2	-3	3.8	-1.6	-1.6899	-1.3894	-0.87607	-1.3145	-2.5155	-2.6229	-2.5253	-2.5044	-1.2608
L152Q	-1.5523	0	0	0.4385502471	0.2750311321	1122.27298048	0	0	0	0	14	-2	0	1	2	-1	3.8	-3.5	-2.5298	-1.7088	-1.3231	-0.83816	-2.3528	-2.5015	-2.4112	-2.1753	-1.1029
L152R	-3.2024	0	0	0.4385502471	0.2750311321	1122.27298048	0	0	0	0	14	-2	0	1	2	-3	3.8	-4.5	-2.373	-1.8532	-0.5376	-0.96469	-2.5124	-2.5735	-2.6662	-2.5529	-1.9423
L152S	-1.7332	0	0	0.4385502471	0.2750311321	1122.27298048	0	0	0	0	14	-2	0	1	2	-3	3.8	-0.8	-2.0318	-0.53456	-0.68156	-0.53595	-2.2603	-2.3853	-2.1004	-2.0772	-1.9423
L152T	-0.56856	0	0	0.4385502471	0.2750311321	1122.27298048	0	0	0	0	14	-1	0	1	2	-1	3.8	-0.7	-1.9951	-0.78443	-0.089464	-0.8043	-1.8437	-1.9905	-1.6783	-1.4955	-2.3538
L152V	-0.092749	0	0	0.4385502471	0.2750311321	1122.27298048	0	0	0	0	14	1	0	1	2	-1	3.8	4.2	-1.8226	-0.52214	-0.24044	-1.3451	-0.89549	-0.54492	-0.74333	-0.65356	-1.6547
L152W	-1.6127	0	0	0.4385502471	0.2750311321	1122.27298048	0	0	0	0	14	-2	0	1	2	2	3.8	-0.9	-2.3789	-1.8058	-0.99059	-1.8521	-1.9668	-2.3199	-2.0878	-1.9014	-2.5323
L152Y	-0.66879	0	0	0.4385502471	0.2750311321	1122.27298048	0	0	0	0	14	-1	0	1	2	1	3.8	-1.3	-1.9571	-1.6688	-1.2182	-1.3025	-1.7452	-1.9677	-1.7671	-1.5029	-1.8405
H153A	0.030702	0	0	0.4881933004	0.4289536005	1497.7908303	2	0	0.5	0.0210489388	9	-2	1.004	1	1	0	-3.2	1.8	-1.9043	-1.7931	-0.28966	-1.8093	-0.52294	-0.16866	-0.17483	-0.083555	-2.4592
H153C	-0.14345	0	0	0.4881933004	0.4289536005	1497.7908303	2	0	0.5	0.0210489388	9	-3	1.004	1	1	0	-3.2	2.5	-2.244	-1.7843	-0.27193	-2.0996	-0.7117	-0.30616	-0.37837	-0.29022	-1.1557
H153D	-0.029224	0	0	0.4881933004	0.4289536005	1497.7908303	2	0	0.5	0.0210489388	9	-1	1.004	1	1	-1	-3.2	-3.5	-2.373	-1.5592	-0.52271	-2.3137	-0.48051	-0.20074	-0.48228	-0.51791	-2.0237
H153E	0.044633	0	0	0.4881933004	0.4289536005	1497.7908303	2	0	0.5	0.0210489388	9	0	1.004	1	1	0	-3.2	-3.5	-2.3929	-1.6529	-0.27376	-2.3137	-0.2751	0.085625	-0.13491	-0.12252	-1.5422
H153F	-0.018411	0	0	0.4881933004	0.4289536005	1497.7908303	2	0	0.5	0.0210489388	9	-1	1.004	1	1	-2	-3.2	2.8	-1.8784	-1.8084	-0.03319	-2.5643	-0.3935	-0.13731	-0.0051097	0.17013	-2.1988
H153G	0.029651	0	0	0.4881933004	0.4289536005	1497.7908303	2	0	0.5	0.0210489388	9	-2	1.004	1	1	-3	-3.2	-0.4	-2.041	-1.6597	-0.61872	-2.631	-0.69485	-0.48338	-0.6668	-0.69234	-1.5638
H153I	0.0070145	0	0	0.4881933004	0.4289536005	1497.7908303	2	0	0.5	0.0210489388	9	-3	1.004	1	1	-1	-3.2	4.5	-1.7152	-1.5853	-0.23449	-2.5787	-0.71188	-0.30265	-0.32915	-0.1175	-2.2126
H153K	0.0071459	0	0	0.4881933004	0.4289536005	1497.7908303	2	0	0.5	0.0210489388	9	-1	1.004	1	1	2	-3.2	-3.9	-2.597	-1.807	0.25404	-2.1478	-0.41318	0.088878	-0.24879	-0.17519	-1.977
H153L	-0.024805	0	0	0.4881933004	0.4289536005	1497.7908303	2	0	0.5	0.0210489388	9	-3	1.004	1	1	-3	-3.2	3.8	-2.4893	-1.6675	-0.10718	-2.3966	-0.80212	-0.4152	-0.47795	-0.25181	-1.2354
H153M	0.045158	0	0	0.4881933004	0.4289536005	1497.7908303	2	0	0.5	0.0210489388	9	-2	1.004	1	1	-1	-3.2	1.9	-0.8734	-1.8097	0.53711	-2.2396	-0.56454	-0.22866	-0.21801	-0.11386	-1.6626
H153N	0.079552	0	0	0.4881933004	0.4289536005	1497.7908303	2	0	0.5	0.0210489388	9	1	1.004	1	1	0	-3.2	-3.5	-2.1201	-1.7522	-0.27376	-2.1962	-0.15354	0.23497	0.096989	0.11467	-1.5177
H153P	-2.2865	0	0	0.4881933004	0.4289536005	1497.7908303	2	0	0.5	0.0210489388	9	-2	1.004	1	1	-2	-3.2	-1.6	-1.8375	-1.8008	-0.52694	-1.9511	-0.67587	-0.44594	-0.78556	-0.9078	-1.7752
H153Q	0.068242	0	0	0.4881933004	0.4289536005	1497.7908303	2	0	0.5	0.0210489388	9	0	1.004	1	1	3	-3.2	-3.5	-1.2857	-1.6577	0.097099	-2.3799	-0.21805	0.36855	0.075473	0.1652	-2.0409
H153R	0.023081	0	0	0.4881933004	0.4289536005	1497.7908303	2	0	0.5	0.0210489388	9	0	1.004	1	1	4	-3.2	-4.5	-1.2524	-1.6672	-0.091756	-2.3137	-0.25474	0.47158	0.14838	0.22824	-2.8586
H153S	0.010207	0	0	0.4881933004	0.4289536005	1497.7908303	2	0	0.5	0.0210489388	9	-1	1.004	1	1	-1	-3.2	-0.8	-1.0353	-1.5859	-0.17924	-2.3126	-0.41451	-0.1612	-0.3276	-0.33628	-2.8356
H153T	0.016665	0	0	0.4881933004	0.4289536005	1497.7908303	2	0	0.5	0.0210489388	9	-2	1.004	1	1	-1	-3.2	-0.7	-1.8829	-1.6455	-0.18187	-1.4308	-0.60421	-0.33003	-0.56046	-0.59953	-2.9116
H153V	0.0016299	0	0	0.4881933004	0.4289536005	1497.7908303	2	0	0.5	0.0210489388	9	-3	1.004	1	1	-2	-3.2	4.2	-1.1135	-1.8354	0.24946	-1.7254	-0.75518	-0.35315	-0.38907	-0.16571	-2.8009
H153W	-0.034529	0	0	0.4881933004	0.4289536005	1497.7908303	2	0	0.5	0.0210489388	9	-2	1.004	1	1	1	-3.2	-0.9	-1.1097	-1.9364	-0.17592	-2.4125	-0.54009	-0.18324	-0.41767	-0.43224	-2.9028
H153Y	0.0078163	0	0	0.4881933004	0.4289536005	1497.7908303	2	0	0.5	0.0210489388	9	2	1.004	1	1	-1	-3.2	-1.3	-1.6007	-1.7342	-0.12856	-2.5709	-0.0089315	0.20631	0.28844	0.27667	-2.9111
N154A	-0.039472	0	0	0.2099945085	0.0444046153	1787.10933592	0	0	0	0	6	-2	1.36	1	0	1	-3.5	1.8	-1.8375	-1.5045	-1.8518	-1.0148	0.0042008	0.13801	-0.074001	-0.11934	-2.3372
N154C	-0.15437	0	0	0.2099945085	0.0444046153	1787.10933592	0	0	0	0	6	-3	1.36	1	0	0	-3.5	2.5	-1.9486	-1.5243	-2.2558	-1.6254	-0.065329	0.089439	-0.13482	-0.16753	-2.74
N154D	-0.030301	0	0	0.2099945085	0.0444046153	1787.10933592	0	0	0	0	6	1	1.36	1	0	1	-3.5	-3.5	-1.1131	-2.7524	-2.7648	-1.2805	0.06442	-0.18236	-0.021705	-0.072652	-2.7754
N154E	-0.011655	0	0	0.2099945085	0.0444046153	1787.10933592	0	0	0	0	6	0	1.36	1	0	2	-3.5	-3.5	-1.2431	-2.3267	-2.7648	-1.7429	0.070682	-0.10615	0.0089461	-0.0082959	-2.6842
N154F	-0.10841	0	0	0.2099945085	0.0444046153	1787.10933592	0	0	0	0	6	-3	1.36	1	0	-2	-3.5	2.8	-0.94024	-1.2644	-2.4733	-0.95583	-0.13917	-0.13524	-0.14221	-0.20098	-3.1172
N154G	-0.066781	0	0	0.2099945085	0.0444046153	1787.10933592	0	0	0	0	6	0	1.36	1	0	-1	-3.5	-0.4	-1.9946	-2.7193	-2.5666	-1.6373	-0.041186	-0.4063	-0.13534	-0.27835	-1.8175
N154H	-0.02467	0	0	0.2099945085	0.0444046153	1787.10933592	0	0	0	0	6	1	1.36	1	0	0	-3.5	-3.2	-1.8433	-2.3275	-3.1102	-1.4501	0.015187	-0.34665	-0.092698	-0.18239	-1.5301
N154I	-0.07924	0	0	0.2099945085	0.0444046153	1787.10933592	0	0	0	0	6	-3	1.36	1	0	-3	-3.5	4.5	-2.1676	-1.0922	-2.3167	-1.279	-0.15043	-0.0087703	-0.051638	-0.078088	-1.5301
N154K	-0.0092869	0	0	0.2099945085	0.0444046153	1787.10933592	0	0	0	0	6	0	1.36	1	0	0	-3.5	-3.9	-1.952	-1.8802	-2.6678	-1.436	-0.029754	-0.45957	-0.098074	-0.22245	-2.2136
N154L	-0.023506	0	0	0.2099945085	0.0444046153	1787.10933592	0	0	0	0	6	-3	1.36	1	0	-4	-3.5	3.8	-2.2173	-0.9967	-2.4065	-1.3819	-0.2281	-0.24056	-0.10248	-0.17685	-1.7779
N154M	0.054738	0	0	0.2099945085	0.0444046153	1787.10933592	0	0	0	0	6	-2	1.36	1	0	0	-3.5	1.9	-2.1885	-2.3843	-2.317	-1.6254	-0.027568	0.0098805	-0.080837	-0.14606	-1.9958
N154P	-2.1232	0	0	0.2099945085	0.0444046153	1787.10933592	0	0	0	0	6	-2	1.36	1	0	-3	-3.5	-1.6	-2.1398	-2.343	-2.5161	-1.3053	-0.24684	-1.0483	-0.32785	-0.82354	-1.5772
N154Q	-0.018048	0	0	0.2099945085	0.0444046153	1787.10933592	0	0	0	0	6	0	1.36	1	0	1	-3.5	-3.5	-2.0108	-1.9064	-2.8619	-1.2805	0.022493	-0.28246	-0.048211	-0.11463	-1.4417
N154R	0.021454	0	0	0.2099945085	0.0444046153	1787.10933592	0	0	0	0	6	0	1.36	1	0	1	-3.5	-4.5	-2.271	-1.958	-2.8461	-1.2826	0.014505	-0.26386	-0.024681	-0.10103	-1.8098
N154S	-0.015037	0	0	0.2099945085	0.0444046153	1787.10933592	0	0	0	0	6	1	1.36	1	0	2	-3.5	-0.8	-2.0833	-1.8081	-3.1469	-0.59742	0.14635	0.086048	0.0065235	0.049651	-1.7084
N154T	-0.035577	0	0	0.2099945085	0.0444046153	1787.10933592	0	0	0	0	6	0	1.36	1	0	0	-3.5	-0.7	-2.1697	-1.366	-2.1243	-0.93506	0.012845	-0.28255	-0.10795	-0.18592	-1.9168
N154V	-0.042078	0	0	0.2099945085	0.0444046153	1787.10933592	0	0	0	0	6	-3	1.36	1	0	-3	-3.5	4.2	-2.4858	-1.2269	-2.3419	-1.0907	-0.15713	-0.049914	-0.068346	-0.10402	-1.8729
N154W	-0.079932	0	0	0.2099945085	0.0444046153	1787.10933592	0	0	0	0	6	-4	1.36	1	0	1	-3.5	-0.9	-2.2417	-1.8786	-3.0785	-2.0516	-0.1759	-0.25062	-0.28996	-0.30913	-0.037065
N154Y	-0.11185	0	0	0.2099945085	0.0444046153	1787.10933592	0	0	0	0	6	-2	1.36	1	0	-1	-3.5	-1.3	-2.2566	-1.3839	-2.919	-1.6652	-0.13474	-0.66349	-0.21197	-0.47201	-0.14261
M155A	-0.068678	0	0	0.3160900604	0.1042797485	1210.51994929	0	0	0	0	10	-1	0.147	1	2	0	1.9	1.8	-1.9859	-2.2244	-2.8152	-2.024	-0.86646	-0.48701	-0.55776	-0.26677	-0.2963
M155C	-0.064516	0	0	0.3160900604	0.1042797485	1210.51994929	0	0	0	0	10	-1	0.147	1	2	-1	1.9	2.5	-2.1243	-2.4332	-2.9665	-2.0409	-0.98087	-0.51636	-0.64948	-0.34034	-0.15928
M155D	-3.1001	0	0	0.3160900604	0.1042797485	1210.51994929	0	0	0	0	10	-3	0.147	1	2	-3	1.9	-3.5	-2.0964	-3.3828	-2.496	-1.1071	-2.1547	-1.4513	-2.3242	-2.086	-0.32686
M155E	-1.375	0	0	0.3160900604	0.1042797485	1210.51994929	0	0	0	0	10	-2	0.147	1	2	-3	1.9	-3.5	-2.6965	-3.1625	-2.8313	-1.6412	-1.8209	-1.2452	-1.9802	-1.8231	-0.10244
M155F	-0.2011	0	0	0.3160900604	0.1042797485	1210.51994929	0	0	0	0	10	0	0.147	1	2	0	1.9	2.8	-2.3177	-1.8548	-2.8373	-2.0484	-0.57022	-0.22331	-0.30583	-0.010757	-0.021785
M155G	-0.71877	0	0	0.3160900604	0.1042797485	1210.51994929	0	0	0	0	10	-3	0.147	1	2	-4	1.9	-0.4	-1.1828	-2.9252	-3.2414	-1.6886	-2.0412	-1.3107	-2.1532	-1.6309	-0.21786
M155H	-0.55847	0	0	0.3160900604	0.1042797485	1210.51994929	0	0	0	0	10	-2	0.147	1	2	0	1.9	-3.2	-2.4337	-3.0236	-2.6556	-1.3219	-1.4235	-0.96876	-1.3411	-1.0747	-0.14394
M155I	-0.023306	0	0	0.3160900604	0.1042797485	1210.51994929	0	0	0	0	10	1	0.147	1	2	2	1.9	4.5	-2.09	-1.1916	-3.1927	-1.899	-0.15342	-0.034919	0.039731	0.26806	0.0014492
M155K	-1.3543	0	0	0.3160900604	0.1042797485	1210.51994929	0	0	0	0	10	-1	0.147	1	2	0	1.9	-3.9	-1.0269	-2.8845	-2.9546	-1.8222	-1.0597	-0.71202	-1.0429	-0.8631	-0.15009
M155L	-0.047138	0	0	0.3160900604	0.1042797485	1210.51994929	0	0	0	0	10	2	0.147	1	2	3	1.9	3.8	-2.1475	-1.2559	-2.9174	-1.9614	0.096925	0.15762	0.31759	0.51917	-0.22284
M155N	-0.26144	0	0	0.3160900604	0.1042797485	1210.51994929	0	0	0	0	10	-2	0.147	1	2	-1	1.9	-3.5	-0.6657	-3.1625	-2.8107	-1.9349	-1.5927	-1.0657	-1.5829	-1.3419	-0.6759
M155P	-2.7429	0	0	0.3160900604	0.1042797485	1210.51994929	0	0	0	0	10	-2	0.147	1	2	-4	1.9	-1.6	-1.7804	-2.829	-2.8643	-2.3865	-1.8142	-1.1946	-1.9959	-1.7699	-0.4585
M155Q	-0.26688	0	0	0.3160900604	0.1042797485	1210.51994929	0	0	0	0	10	0	0.147	1	2	-1	1.9	-3.5	-0.61993	-2.9089	-2.9707	-1.7198	-0.85522	-0.50759	-0.88341	-0.68983	-0.027453
M155R	-1.3129	0	0	0.3160900604	0.1042797485	1210.51994929	0	0	0	0	10	-1	0.147	1	2	-1	1.9	-4.5	-2.1537	-2.9793	-3.3388	-1.7779	-1.2366	-0.83361	-1.2825	-1.1426	-0.40736
M155S	-0.11301	0	0	0.3160900604	0.1042797485	1210.51994929	0	0	0	0	10	-1	0.147	1	2	-2	1.9	-0.8	-1.806	-2.5794	-2.6578	-1.3442	-1.2282	-0.71645	-1.1367	-0.81885	-0.52702
M155T	-0.079236	0	0	0.3160900604	0.1042797485	1210.51994929	0	0	0	0	10	-1	0.147	1	2	-2	1.9	-0.7	-1.8761	-2.2783	-2.8097	-1.6366	-1.2237	-0.70972	-1.1215	-0.7986	-0.22512
M155V	-0.099219	0	0	0.3160900604	0.1042797485	1210.51994929	0	0	0	0	10	1	0.147	1	2	-1	1.9	4.2	-1.5685	-1.5506	-2.6804	-1.9523	-0.41232	-0.095374	-0.17623	0.12535	-0.30981
M155W	-0.063727	0	0	0.3160900604	0.1042797485	1210.51994929	0	0	0	0	10	-1	0.147	1	2	3	1.9	-0.9	-1.3089	-2.7748	-3.2978	-2.5962	-0.54579	-0.40911	-0.37959	-0.17274	-0.4782
M155Y	-1.0359	0	0	0.3160900604	0.1042797485	1210.51994929	0	0	0	0	10	-1	0.147	1	2	1	1.9	-1.3	-0.78341	-2.3674	-3.3531	-2.0631	-0.82401	-0.5332	-0.66892	-0.41955	-0.31899
G156A	-1.2378	0	0	0.8440417353	0.4015564698	1538.98714993	1	0	0.4920634921	0.0105422267	7	0	0.431	0	-1	0	-0.4	1.8	-1.2953	-1.3547	-1.4939	-1.6806	-1.0445	-0.80572	-1.1829	-1.1398	-0.32142
G156C	-1.7483	0	0	0.8440417353	0.4015564698	1538.98714993	1	0	0.4920634921	0.0105422267	7	-3	0.431	0	-1	2	-0.4	2.5	-1.2103	-1.4344	-1.5783	-1.7046	-1.545	-1.9567	-1.8155	-1.8775	-0.40645
G156D	-0.095327	0	0	0.8440417353	0.4015564698	1538.98714993	1	0	0.4920634921	0.0105422267	7	-1	0.431	0	-1	0	-0.4	-3.5	-1.7615	-2.7981	-2.5983	-2.3358	-1.3186	-0.84039	-1.2524	-1.2385	-0.42981
G156E	-0.12373	0	0	0.8440417353	0.4015564698	1538.98714993	1	0	0.4920634921	0.0105422267	7	-2	0.431	0	-1	0	-0.4	-3.5	-2.9758	-2.4554	-2.5983	-2.1561	-1.501	-1.1556	-1.5155	-1.5562	-0.53752
[truncated: 1,953 more rows]
