# Supplementary material for: Deep2Full: Evaluating strategies for selecting the minimal mutational experiments for optimal computational predictions of deep mutational scan outcomes
Source: PLoS One. 2020 Jan 10;15(1):e0227621. doi: 10.1371/journal.pone.0227621 (PMC6954071; doi:10.1371/journal.pone.0227621)
Supplement: S3 File — (ZIP) [file pone.0227621.s003.zip › SupplementaryData/hsp90.csv]

fitness	mutant	#impact	dependency	conservation	av_corr	av_commutetime	degree	betweenness	closeness	eigenvalue	contacts	blosum	sasa	SS	wild_pssm	mut_pssm	wild_hd	mut_hd	ANHScan	PositionRangeScan	WildtypeResiduetypescan	SASARangeScan	Random15	Random25	Random50	Random85	ePCR_Random25
0.05549917	A2M	0	0	0.0949839915	0.0031117135	40668.5486123	0	0	0	0	2	-1	1.003	0	2	0	1.8	1.9	-0.083863	-0.013759	-0.076878	-0.045082	-0.00051875	-0.014656	0.031404	0.030345	-0.12007
0.05131176	A2R	0	0	0.0949839915	0.0031117135	40668.5486123	0	0	0	0	2	-1	1.003	0	2	-1	1.8	-4.5	-0.033549	-0.009626	-0.030572	-0.081296	-0.06368	-0.041904	-0.033159	-0.052859	-0.31199
0.039942502	A2F	0	0	0.0949839915	0.0031117135	40668.5486123	0	0	0	0	2	-2	1.003	0	2	-4	1.8	2.8	-0.0022863	-0.0070442	-0.015477	-0.029424	-0.014837	-0.018727	0.013662	0.016012	0.000075484
0.037545516	A2L	0	0	0.0949839915	0.0031117135	40668.5486123	0	0	0	0	2	-1	1.003	0	2	-2	1.8	3.8	-0.029744	0.05679	-0.085183	-0.039933	-0.0017681	-0.024984	0.029664	0.03748	-0.037781
0.035559713	A2I	0	0	0.0949839915	0.0031117135	40668.5486123	0	0	0	0	2	-1	1.003	0	2	-2	1.8	4.5	-0.059837	-0.021806	-0.045961	-0.024734	-0.001708	-0.031368	0.028668	0.042188	0.04041
0.031737568	A2N	0	0	0.0949839915	0.0031117135	40668.5486123	0	0	0	0	2	-2	1.003	0	2	0	1.8	-3.5	-0.067829	-0.042514	-0.09561	-0.019493	-0.040752	-0.01705	-0.011133	0.030109	-0.34876
0.027161653	A2W	0	0	0.0949839915	0.0031117135	40668.5486123	0	0	0	0	2	-3	1.003	0	2	-4	1.8	-0.9	-0.057521	-0.047492	-0.064441	-0.0094106	-0.056524	-0.020225	-0.04407	-0.0039382	-0.014401
0.023378381	A2C	0	0	0.0949839915	0.0031117135	40668.5486123	0	0	0	0	2	0	1.003	0	2	-3	1.8	2.5	-0.08451	-0.075515	-0.060372	-0.063735	-0.0090121	-0.021003	0.019221	0.028937	-0.19793
0.0207094	A2S	0	0	0.0949839915	0.0031117135	40668.5486123	0	0	0	0	2	1	1.003	0	2	2	1.8	-0.8	-0.10892	0.028597	-0.13063	-0.064305	-0.0087393	-0.027683	0.037133	0.047125	-0.51682
0.020554192	A2K	0	0	0.0949839915	0.0031117135	40668.5486123	0	0	0	0	2	-1	1.003	0	2	0	1.8	-3.9	-0.074561	-0.1264	-0.10689	-0.0007267	-0.043386	-0.027751	-0.0086145	0.00082969	-0.2355
0.016383957	A2D	0	0	0.0949839915	0.0031117135	40668.5486123	0	0	0	0	2	-2	1.003	0	2	0	1.8	-3.5	-0.20385	-0.049103	-0.090089	-0.043017	-0.040752	-0.01705	-0.011133	0.030109	-0.034492
0.014909385	A2G	0	0	0.0949839915	0.0031117135	40668.5486123	0	0	0	0	2	0	1.003	0	2	-2	1.8	-0.4	-0.48391	-0.10497	-0.087653	-0.015432	-0.021308	-0.017415	0.0080459	0.0052172	-0.61873
0.010112972	A2V	0	0	0.0949839915	0.0031117135	40668.5486123	0	0	0	0	2	0	1.003	0	2	-2	1.8	4.2	-0.60107	-0.050887	-0.11207	-0.065489	-0.00060404	-0.032583	0.033402	0.049117	-0.21029
0.007865957	A2E	0	0	0.0949839915	0.0031117135	40668.5486123	0	0	0	0	2	-1	1.003	0	2	1	1.8	-3.5	-0.044456	-0.052727	-0.085388	-0.032271	-0.033818	-0.0211	0.0049884	0.018466	-0.081077
-0.007815854	A2T	0	0	0.0949839915	0.0031117135	40668.5486123	0	0	0	0	2	0	1.003	0	2	2	1.8	-0.7	-0.0495	-0.0853	-0.11294	-0.083615	-0.0059905	-0.018219	0.033424	0.031831	-0.095923
-0.014065376	A2Y	0	0	0.0949839915	0.0031117135	40668.5486123	0	0	0	0	2	-2	1.003	0	2	-3	1.8	-1.3	-0.028435	-0.047704	-0.14389	-0.047208	-0.0391	-0.014145	-0.020658	-0.012481	-0.041731
0.081080302	S3Q	0	0	0.159018143	0.0172123932	36630.0200109	0	0	0	0	3	0	1.117	0	1	1	-0.8	-3.5	-0.32509	-0.04817	-0.092333	-0.094627	-0.034644	-0.031969	-0.0021105	-0.0023289	-0.0057399
0.051228321	S3H	0	0	0.159018143	0.0172123932	36630.0200109	0	0	0	0	3	-1	1.117	0	1	0	-0.8	-3.2	-0.45287	-0.047722	-0.21119	-0.056991	-0.035399	-0.026263	-0.01421	-0.0041731	-0.051877
0.046080133	S3K	0	0	0.159018143	0.0172123932	36630.0200109	0	0	0	0	3	0	1.117	0	1	2	-0.8	-3.9	-0.057966	-0.065231	-0.11985	-0.07049	-0.036095	-0.032327	-0.0076758	0.00071955	-0.021967
0.04437785	S3A	0	0	0.159018143	0.0172123932	36630.0200109	0	0	0	0	3	1	1.117	0	1	2	-0.8	1.8	-0.054434	-0.13258	-0.022706	-0.042941	-0.0007372	-0.02587	0.0054427	0.012589	-0.041955
0.031730136	S3T	0	0	0.159018143	0.0172123932	36630.0200109	0	0	0	0	3	1	1.117	0	1	1	-0.8	-0.7	-0.097308	-0.1596	-0.086889	-0.049769	-0.013263	-0.02562	-0.0037586	0.0075532	-0.063773
0.021131374	S3V	0	0	0.159018143	0.0172123932	36630.0200109	0	0	0	0	3	-2	1.117	0	1	-1	-0.8	4.2	-0.28308	-0.15577	-0.1209	-0.052882	-0.005632	-0.013629	0.005198	-0.0022969	-0.78051
0.016097365	S3Y	0	0	0.159018143	0.0172123932	36630.0200109	0	0	0	0	3	-2	1.117	0	1	-3	-0.8	-1.3	-0.097365	-0.17864	-0.50146	-0.10162	-0.036819	-0.022663	-0.038009	-0.032884	-0.46918
0.012262411	S3L	0	0	0.159018143	0.0172123932	36630.0200109	0	0	0	0	3	-2	1.117	0	1	-3	-0.8	3.8	-0.15063	-0.2451	-0.18458	-0.082186	-0.0086692	-0.012122	-0.0062839	-0.0032212	-0.018811
-0.002143512	S3R	0	0	0.159018143	0.0172123932	36630.0200109	0	0	0	0	3	-1	1.117	0	1	-1	-0.8	-4.5	-0.10198	-0.16692	-0.15851	-0.13434	-0.051629	-0.03994	-0.03729	-0.018524	-0.14559
-0.002407297	S3P	0	0	0.159018143	0.0172123932	36630.0200109	0	0	0	0	3	-1	1.117	0	1	1	-0.8	-1.6	-0.12621	-0.20956	-0.04853	-0.027243	-0.022841	-0.018056	-0.0042208	-0.0080167	-0.029129
-0.003372601	S3I	0	0	0.159018143	0.0172123932	36630.0200109	0	0	0	0	3	-2	1.117	0	1	-2	-0.8	4.5	-0.14677	-0.21501	-0.15977	-0.049993	-0.0071998	-0.013802	0.0048962	-0.00019022	-0.1074
-0.005248491	S3N	0	0	0.159018143	0.0172123932	36630.0200109	0	0	0	0	3	1	1.117	0	1	1	-0.8	-3.5	-0.089601	-0.20553	-0.14419	-0.11422	-0.036438	-0.035803	-0.0079876	-0.00046732	-0.033495
-0.006749562	S3E	0	0	0.159018143	0.0172123932	36630.0200109	0	0	0	0	3	0	1.117	0	1	1	-0.8	-3.5	0.0099501	-0.28961	-0.15421	-0.033389	-0.034644	-0.031969	-0.0021105	-0.0023289	0.013227
-0.017513582	S3C	0	0	0.159018143	0.0172123932	36630.0200109	0	0	0	0	3	-1	1.117	0	1	-3	-0.8	2.5	-0.014169	-0.13957	-0.25148	-0.079658	-0.012937	-0.014958	-0.0129	-0.0092384	-0.03589
-0.024531734	S3M	0	0	0.159018143	0.0172123932	36630.0200109	0	0	0	0	3	-1	1.117	0	1	0	-0.8	1.9	-0.039819	-0.20956	-0.50146	-0.029827	-0.0040432	-0.015838	0.0037096	-0.008195	-0.016075
-0.033182627	S3G	0	0	0.159018143	0.0172123932	36630.0200109	0	0	0	0	3	0	1.117	0	1	0	-0.8	-0.4	-0.028684	-0.15309	-0.17405	-0.025792	-0.014692	-0.021496	-0.0061627	-0.0063547	-0.51639
-0.041569551	S3F	0	0	0.159018143	0.0172123932	36630.0200109	0	0	0	0	3	-2	1.117	0	1	-3	-0.8	2.8	-0.030781	-0.20295	-0.48583	-0.10291	-0.012964	-0.011427	-0.014803	-0.010824	-0.01944
-0.050858059	S3D	0	0	0.159018143	0.0172123932	36630.0200109	0	0	0	0	3	0	1.117	0	1	-1	-0.8	-3.5	-0.02896	-0.2379	-0.14503	-0.066206	-0.043214	-0.036707	-0.02824	-0.014886	-0.02388
-0.083037895	S3W	0	0	0.159018143	0.0172123932	36630.0200109	0	0	0	0	3	-3	1.117	0	1	-4	-0.8	-0.9	-0.1225	-0.19515	-0.50146	-0.14158	-0.053714	-0.021896	-0.050298	-0.029612	-0.38683
0.045443393	E4Q	0	0	0.5624332978	0.0974257841	31628.5085121	0	0	0	0	3	2	1.367	0	6	3	-3.5	-3.5	-0.3143	-0.20956	-0.55079	-0.11492	-0.028594	-0.048174	-0.047016	-0.045483	0.00047867
0.029056317	E4N	0	0	0.5624332978	0.0974257841	31628.5085121	0	0	0	0	3	0	1.367	0	6	-1	-3.5	-3.5	-0.31523	-0.15263	-0.51789	-0.088243	-0.067149	-0.053178	-0.072737	-0.045036	-0.0034474
0.008116283	E4C	0	0	0.5624332978	0.0974257841	31628.5085121	0	0	0	0	3	-4	1.367	0	6	-5	-3.5	2.5	-0.15105	-0.25564	-0.62897	-0.13723	-0.1019	-0.030489	-0.032088	0.0075763	-0.082694
0.007523747	E4M	0	0	0.5624332978	0.0974257841	31628.5085121	0	0	0	0	3	-2	1.367	0	6	-4	-3.5	1.9	-0.16058	0.032475	0.0069827	-1.173	-0.061007	-0.021786	-0.021566	-0.022567	-0.0091861
0.005440187	E4I	0	0	0.5624332978	0.0974257841	31628.5085121	0	0	0	0	3	-3	1.367	0	6	-5	-3.5	4.5	-0.13662	-0.048518	-0.016251	-1.0193	-0.056247	-0.029955	-0.018122	-0.015715	-0.085177
0.003461631	E4D	0	0	0.5624332978	0.0974257841	31628.5085121	0	0	0	0	3	2	1.367	0	6	0	-3.5	-3.5	0.0093864	-0.14939	-0.095949	-1.1494	-0.04217	-0.05365	-0.054436	-0.028968	-0.15248
-0.00404197	E4T	0	0	0.5624332978	0.0974257841	31628.5085121	0	0	0	0	3	-1	1.367	0	6	-1	-3.5	-0.7	-0.025306	-0.57635	-0.043146	-1.1196	-0.05315	-0.026594	-0.037591	-0.04328	0.0011403
-0.031049105	E4V	0	0	0.5624332978	0.0974257841	31628.5085121	0	0	0	0	3	-2	1.367	0	6	-3	-3.5	4.2	-0.022663	-0.24327	-0.13346	-1.1508	-0.036619	-0.021359	-0.01243	-0.027418	-0.010347
-0.034473398	E4A	0	0	0.5624332978	0.0974257841	31628.5085121	0	0	0	0	3	-1	1.367	0	6	-2	-3.5	1.8	-0.25049	-0.128	-0.051476	-1.1725	-0.039422	-0.018016	-0.010179	-0.029562	-0.030329
-0.035818074	E4Y	0	0	0.5624332978	0.0974257841	31628.5085121	0	0	0	0	3	-2	1.367	0	6	-3	-3.5	-1.3	-0.12574	-0.0015997	-0.030848	-1.1302	-0.088467	-0.034306	-0.05802	-0.030133	-0.038868
-0.042664684	E4L	0	0	0.5624332978	0.0974257841	31628.5085121	0	0	0	0	3	-3	1.367	0	6	-5	-3.5	3.8	-0.25023	-0.15807	-0.053093	-1.1727	-0.063357	-0.027381	-0.021148	-0.01207	-0.043203
-0.043445199	E4F	0	0	0.5624332978	0.0974257841	31628.5085121	0	0	0	0	3	-3	1.367	0	6	-4	-3.5	2.8	-0.094868	-0.19532	-0.050786	-1.1528	-0.070652	-0.023376	-0.020561	-0.015692	-0.32873
-0.045525423	E4P	0	0	0.5624332978	0.0974257841	31628.5085121	0	0	0	0	3	-1	1.367	0	6	-3	-3.5	-1.6	-0.18425	-0.23592	-0.18657	-1.09	-0.074708	-0.038514	-0.055192	-0.038585	0.0047858
-0.048627266	E4S	0	0	0.5624332978	0.0974257841	31628.5085121	0	0	0	0	3	0	1.367	0	6	-1	-3.5	-0.8	-0.18566	-0.28738	-0.058734	-1.1283	-0.042313	-0.028046	-0.029997	-0.036121	-0.015232
-0.065379895	E4G	0	0	0.5624332978	0.0974257841	31628.5085121	0	0	0	0	3	-2	1.367	0	6	-3	-3.5	-0.4	-0.086584	-0.57635	-0.059385	-1.1495	-0.079251	-0.028407	-0.047318	-0.03142	0.033312
-0.07771246	E4H	0	0	0.5624332978	0.0974257841	31628.5085121	0	0	0	0	3	0	1.367	0	6	-1	-3.5	-3.2	-0.22599	-0.25736	-0.11213	-1.1736	-0.064717	-0.049457	-0.066463	-0.044409	-0.035293
-0.079977353	E4R	0	0	0.5624332978	0.0974257841	31628.5085121	0	0	0	0	3	0	1.367	0	6	0	-3.5	-4.5	-0.21759	-0.5269	-0.069286	-1.1519	-0.073942	-0.065394	-0.088071	-0.055424	-0.0036121
-0.088037025	E4K	0	0	0.5624332978	0.0974257841	31628.5085121	0	0	0	0	3	1	1.367	0	6	2	-3.5	-3.9	-0.025128	-0.1845	-0.17408	-1.1623	-0.045285	-0.054148	-0.061307	-0.054528	-0.064045
0.002529801	T5F	0	0	0.3831376734	0.1222130712	30778.6960846	0	0	0	0	2	-2	1.479	0	4	-4	-0.7	2.8	-0.084753	-0.57635	-0.14249	-1.1495	-0.029687	-0.033812	-0.047453	-0.03666	-0.42254
-0.003070049	T5Y	0	0	0.3831376734	0.1222130712	30778.6960846	0	0	0	0	2	-2	1.479	0	4	-3	-0.7	-1.3	-0.19955	-0.63711	-0.10198	-1.1709	-0.050952	-0.055923	-0.082368	-0.083742	-0.036107
-0.005540709	T5L	0	0	0.3831376734	0.1222130712	30778.6960846	0	0	0	0	2	-1	1.479	0	4	-3	-0.7	3.8	-0.35298	-0.65025	-0.090618	-1.1703	-0.02066	-0.031961	-0.026019	-0.0088461	-0.21152
-0.008330116	T5C	0	0	0.3831376734	0.1222130712	30778.6960846	0	0	0	0	2	-1	1.479	0	4	-4	-0.7	2.5	-0.46551	-0.73342	-0.1025	-1.1525	-0.027824	-0.033475	-0.041155	-0.033247	-0.001162
-0.017660057	T5I	0	0	0.3831376734	0.1222130712	30778.6960846	0	0	0	0	2	-1	1.479	0	4	-2	-0.7	4.5	-0.22699	-1.1179	-0.040795	-0.0036234	-0.015824	-0.033407	-0.014512	0.001492	-0.017607
-0.018039165	T5A	0	0	0.3831376734	0.1222130712	30778.6960846	0	0	0	0	2	0	1.479	0	4	-1	-0.7	1.8	-0.80206	-0.92692	-0.12003	-0.030058	-0.018761	-0.033387	-0.017829	-0.016579	-0.040349
-0.021379206	T5S	0	0	0.3831376734	0.1222130712	30778.6960846	0	0	0	0	2	1	1.479	0	4	1	-0.7	-0.8	-0.78123	-1.1034	-0.10434	-0.070392	-0.021754	-0.047354	-0.026248	-0.021643	-0.07327
-0.021602275	T5P	0	0	0.3831376734	0.1222130712	30778.6960846	0	0	0	0	2	-1	1.479	0	4	-2	-0.7	-1.6	-0.39769	-1.1131	-0.053302	-0.012816	-0.04851	-0.055622	-0.065823	-0.078769	-0.040943
-0.022124115	T5H	0	0	0.3831376734	0.1222130712	30778.6960846	0	0	0	0	2	-2	1.479	0	4	0	-0.7	-3.2	-0.45803	-1.1759	-0.027396	-0.075861	-0.063458	-0.069985	-0.08207	-0.042788	-0.049295
-0.030295396	T5K	0	0	0.3831376734	0.1222130712	30778.6960846	0	0	0	0	2	-1	1.479	0	4	4	-0.7	-3.9	-0.52673	-1.143	-0.066451	-0.060367	-0.051246	-0.06823	-0.065314	-0.019568	-0.074693
-0.03308022	T5Q	0	0	0.3831376734	0.1222130712	30778.6960846	0	0	0	0	2	-1	1.479	0	4	1	-0.7	-3.5	-0.0062159	-1.0825	-0.044007	-0.062993	-0.057635	-0.069841	-0.0656	-0.046086	-0.052639
-0.042911854	T5V	0	0	0.3831376734	0.1222130712	30778.6960846	0	0	0	0	2	0	1.479	0	4	-1	-0.7	4.2	-0.04032	-1.1665	-0.039816	-0.077248	-0.0091067	-0.034107	0.0014112	0.014285	-0.44137
-0.050085221	T5R	0	0	0.3831376734	0.1222130712	30778.6960846	0	0	0	0	2	-1	1.479	0	4	0	-0.7	-4.5	-0.067755	-1.0751	-0.056962	-0.051849	-0.076733	-0.090689	-0.092166	-0.051215	-0.084552
-0.051813262	T5M	0	0	0.3831376734	0.1222130712	30778.6960846	0	0	0	0	2	-1	1.479	0	4	-2	-0.7	1.9	-0.040072	-1.0888	-0.056483	-0.06616	-0.023901	-0.033712	-0.032077	-0.033807	-0.049069
-0.065367068	T5D	0	0	0.3831376734	0.1222130712	30778.6960846	0	0	0	0	2	-1	1.479	0	4	-2	-0.7	-3.5	-0.094325	-1.0568	-0.0030797	-0.080967	-0.0717	-0.081172	-0.089952	-0.073743	-0.5908
-0.076053963	T5N	0	0	0.3831376734	0.1222130712	30778.6960846	0	0	0	0	2	0	1.479	0	4	0	-0.7	-3.5	-0.021417	-1.1589	-0.104	-0.10302	-0.061065	-0.073088	-0.075364	-0.059545	-0.016245
-0.086532954	T5W	0	0	0.3831376734	0.1222130712	30778.6960846	0	0	0	0	2	-2	1.479	0	4	-5	-0.7	-0.9	-0.0080902	-1.17	-0.097796	-0.046386	-0.052642	-0.059873	-0.10414	-0.099887	-0.50683
-0.102372699	T5E	0	0	0.3831376734	0.1222130712	30778.6960846	0	0	0	0	2	-1	1.479	0	4	0	-0.7	-3.5	-0.022052	-1.2037	-0.039041	-0.13796	-0.062357	-0.073376	-0.073929	-0.054579	-0.95484
-0.172563431	T5G	0	0	0.3831376734	0.1222130712	30778.6960846	0	0	0	0	2	-2	1.479	0	4	-3	-0.7	-0.4	-0.097757	-1.1627	-0.16418	-0.033584	-0.044619	-0.047703	-0.074153	-0.077876	-0.044468
-0.039963723	F6I	0	6	0.2486659552	0.1423453087	27753.3844561	0	0	0	0	4	0	1.508	0	4	-2	2.8	4.5	-0.10542	-1.1589	-0.094499	-0.098907	-0.028456	-0.10594	-0.14294	-0.1108	-0.0006504
-0.058528998	F6Y	0	6	0.2486659552	0.1423453087	27753.3844561	0	0	0	0	4	3	1.508	0	4	2	2.8	-1.3	-0.067979	-1.1448	-0.048389	-0.07772	-0.049641	-0.12875	-0.092503	-0.075037	-0.1225
-0.104161931	F6L	0	6	0.2486659552	0.1423453087	27753.3844561	0	0	0	0	4	0	1.508	0	4	-1	2.8	3.8	-0.084205	-1.1192	-0.048694	-0.16965	-0.025896	-0.10717	-0.1439	-0.1205	0.031875
-0.123382976	F6C	0	6	0.2486659552	0.1423453087	27753.3844561	0	0	0	0	4	-2	1.508	0	4	-2	2.8	2.5	-0.17765	-1.1261	-0.12925	-0.1503	-0.049788	-0.13906	-0.2478	-0.29989	-0.019233
-0.180858953	F6M	0	6	0.2486659552	0.1423453087	27753.3844561	0	0	0	0	4	0	1.508	0	4	0	2.8	1.9	-0.17814	0.050547	-0.044718	-0.0025683	-0.034197	-0.11618	-0.16813	-0.17934	-0.013717
-0.186535326	F6V	0	6	0.2486659552	0.1423453087	27753.3844561	0	0	0	0	4	-1	1.508	0	4	-3	2.8	4.2	-0.097563	-0.0071943	-0.043755	0.0057702	-0.034139	-0.11808	-0.19263	-0.19007	-0.36043
-0.197706428	F6Q	0	6	0.2486659552	0.1423453087	27753.3844561	0	0	0	0	4	-3	1.508	0	4	-1	2.8	-3.5	-0.22315	-0.15237	-0.081537	0.0051082	-0.12974	-0.31642	-0.44436	-0.36382	-0.098522
-0.260153168	F6W	0	6	0.2486659552	0.1423453087	27753.3844561	0	0	0	0	4	1	1.508	0	4	-2	2.8	-0.9	-0.16762	-0.045531	-0.058778	0.017015	-0.0553	-0.14099	-0.24434	-0.26187	-0.063379
-0.262144946	F6H	0	6	0.2486659552	0.1423453087	27753.3844561	0	0	0	0	4	-1	1.508	0	4	6	2.8	-3.2	-0.081954	-0.15704	-0.094086	0.010368	-0.079999	-0.21594	-0.22221	-0.24289	-0.015587
-0.281905038	F6R	0	6	0.2486659552	0.1423453087	27753.3844561	0	0	0	0	4	-3	1.508	0	4	1	2.8	-4.5	-0.021551	-0.046334	-0.081253	-0.019841	-0.13419	-0.35656	-0.40867	-0.29587	0.0071219
-0.299345078	F6K	0	6	0.2486659552	0.1423453087	27753.3844561	0	0	0	0	4	-3	1.508	0	4	0	2.8	-3.9	-0.070356	-0.074281	-0.070776	-0.021771	-0.1315	-0.33108	-0.42651	-0.32894	-0.87851
-0.413692693	F6G	0	6	0.2486659552	0.1423453087	27753.3844561	0	0	0	0	4	-3	1.508	0	4	2	2.8	-0.4	-0.79414	-0.045126	-0.07332	-0.0016488	-0.07237	-0.20385	-0.29213	-0.33966	-0.026865
-0.554804553	F6N	0	6	0.2486659552	0.1423453087	27753.3844561	0	0	0	0	4	-3	1.508	0	4	-2	2.8	-3.5	-0.71406	-0.029688	-0.077945	-0.0014175	-0.13339	-0.32221	-0.47183	-0.38751	-0.049423
-0.755729101	F6S	0	6	0.2486659552	0.1423453087	27753.3844561	0	0	0	0	4	-2	1.508	0	4	-3	2.8	-0.8	-0.91087	-0.1531	-0.063427	0.0078053	-0.083725	-0.19224	-0.41306	-0.44562	-0.05387
-0.924675261	F6T	0	6	0.2486659552	0.1423453087	27753.3844561	0	0	0	0	4	-2	1.508	0	4	-3	2.8	-0.7	-0.99888	-0.052433	-0.071284	-0.0051946	-0.082434	-0.18983	-0.40951	-0.44354	-0.11811
-0.983610299	F6A	0	6	0.2486659552	0.1423453087	27753.3844561	0	0	0	0	4	-2	1.508	0	4	-3	2.8	1.8	-0.01929	-0.12253	-0.072997	0.011292	-0.056354	-0.14832	-0.2964	-0.35145	-0.23273
-0.044413977	E7D	0	0	0.2828175027	0.0614906839	23037.4434371	0	0	0	0	3	2	1.342	0	3	0	-3.5	-3.5	-0.14285	-0.1664	-0.051913	-0.0094602	-0.044606	-0.083957	-0.11471	-0.20238	-0.010317
-0.049429575	E7I	0	0	0.2828175027	0.0614906839	23037.4434371	0	0	0	0	3	-3	1.342	0	3	-3	-3.5	4.5	-0.14232	-0.065755	-0.11739	0.0031384	-0.035012	-0.048664	-0.087728	-0.10017	-0.077909
-0.055770435	E7V	0	0	0.2828175027	0.0614906839	23037.4434371	0	0	0	0	3	-2	1.342	0	3	-2	-3.5	4.2	-0.049252	-0.18698	-0.063751	-0.014264	-0.028346	-0.049216	-0.083961	-0.10889	-0.014725
-0.055893993	E7C	0	0	0.2828175027	0.0614906839	23037.4434371	0	0	0	0	3	-4	1.342	0	3	-3	-3.5	2.5	-0.058076	-0.13891	-0.079816	-0.012576	-0.05028	-0.049603	-0.10044	-0.10916	-0.00037609
-0.070706404	E7F	0	0	0.2828175027	0.0614906839	23037.4434371	0	0	0	0	3	-3	1.342	0	3	-4	-3.5	2.8	0.0014068	-0.12165	-0.073584	-0.019983	-0.045527	-0.049083	-0.094313	-0.11365	-0.021836
-0.07951293	E7T	0	0	0.2828175027	0.0614906839	23037.4434371	0	0	0	0	3	-1	1.342	0	3	0	-3.5	-0.7	-0.024401	-0.15126	-0.11302	-0.021771	-0.038505	-0.066886	-0.14289	-0.18366	-0.082069
-0.118689892	E7S	0	0	0.2828175027	0.0614906839	23037.4434371	0	0	0	0	3	0	1.342	0	3	1	-3.5	-0.8	-0.14019	-0.15332	-0.10999	-0.034449	-0.030793	-0.069202	-0.12514	-0.18424	-0.056011
-0.128555398	E7N	0	0	0.2828175027	0.0614906839	23037.4434371	0	0	0	0	3	0	1.342	0	3	2	-3.5	-3.5	-0.16843	-0.17863	-0.046673	-0.058352	-0.054383	-0.086869	-0.14895	-0.22683	-0.40483
-0.136891168	E7Y	0	0	0.2828175027	0.0614906839	23037.4434371	0	0	0	0	3	-2	1.342	0	3	-2	-3.5	-1.3	-1.0278	-0.40174	-0.043558	-0.062908	-0.056851	-0.068033	-0.15222	-0.18107	-0.025637
-0.174062615	E7L	0	0	0.2828175027	0.0614906839	23037.4434371	0	0	0	0	3	-3	1.342	0	3	-3	-3.5	3.8	-1.086	-0.38752	-0.048675	-0.04749	-0.038264	-0.04853	-0.093027	-0.10737	-0.12827
-0.177172689	E7H	0	0	0.2828175027	0.0614906839	23037.4434371	0	0	0	0	3	0	1.342	0	3	-1	-3.5	-3.2	-0.06643	-0.3761	-0.043887	-0.063348	-0.068061	-0.087051	-0.17389	-0.21869	-0.57545
-0.180453115	E7A	0	0	0.2828175027	0.0614906839	23037.4434371	0	0	0	0	3	-1	1.342	0	3	1	-3.5	1.8	-0.065816	-0.43164	-0.057704	-0.068412	-0.023836	-0.058574	-0.11127	-0.15279	-0.52481
-0.223498274	E7G	0	0	0.2828175027	0.0614906839	23037.4434371	0	0	0	0	3	-2	1.342	0	3	0	-3.5	-0.4	-0.0094952	-0.73131	-0.043032	-0.051363	-0.048519	-0.061629	-0.146	-0.17419	-0.20266
-0.243709366	E7Q	0	0	0.2828175027	0.0614906839	23037.4434371	0	0	0	0	3	2	1.342	0	3	2	-3.5	-3.5	-0.089938	-0.63721	-0.047851	-0.072656	-0.039551	-0.084145	-0.10575	-0.20846	-0.061397
-0.25208564	E7P	0	0	0.2828175027	0.0614906839	23037.4434371	0	0	0	0	3	-1	1.342	0	3	0	-3.5	-1.6	-0.068695	-1.0679	-0.07571	-0.090691	-0.048758	-0.072111	-0.15672	-0.19765	-0.30045
-0.428032335	E7K	0	0	0.2828175027	0.0614906839	23037.4434371	0	0	0	0	3	1	1.342	0	3	1	-3.5	-3.9	-0.89741	-0.5919	-0.039101	-0.052069	-0.057904	-0.090966	-0.13967	-0.22747	-0.025859
-0.434527132	E7R	0	0	0.2828175027	0.0614906839	23037.4434371	0	0	0	0	3	0	1.342	0	3	-1	-3.5	-4.5	-0.8291	-0.93154	-0.058252	-0.074759	-0.079527	-0.10077	-0.20027	-0.2342	-0.035191
0.005246879	F8Y	0	6	0.795090715	0.2252555717	19103.6047283	9	861.130080415	0.0014306152	0.0333265484	4	3	2.525	0	8	4	2.8	-1.3	-0.85602	-1.0945	-0.045646	-0.055758	-0.17863	-0.012382	-0.039739	0.010413	-0.011299
-0.06620678	F8I	0	6	0.795090715	0.2252555717	19103.6047283	9	861.130080415	0.0014306152	0.0333265484	4	0	2.525	0	8	1	2.8	4.5	-0.44487	-0.93154	-0.058252	-0.074759	-0.18776	-0.15466	-0.13921	-0.10411	-0.091027
-0.067085251	F8M	0	6	0.795090715	0.2252555717	19103.6047283	9	861.130080415	0.0014306152	0.0333265484	4	0	2.525	0	8	-2	2.8	1.9	-0.44839	-0.85261	-0.043417	-0.062057	-0.23531	-0.11536	-0.19275	-0.071352	-0.06582
-0.131234973	F8T	0	6	0.795090715	0.2252555717	19103.6047283	9	861.130080415	0.0014306152	0.0333265484	4	-2	2.525	0	8	-4	2.8	-0.7	-0.031337	-1.1281	-0.062806	-0.072681	-0.41096	-0.27551	-0.33096	-0.30042	-0.17876
-0.140116668	F8W	0	6	0.795090715	0.2252555717	19103.6047283	9	861.130080415	0.0014306152	0.0333265484	4	1	2.525	0	8	-1	2.8	-0.9	-0.032307	-1.0696	-0.061539	-0.076363	-0.2449	-0.0688	-0.15113	-0.033567	-0.049457
-0.144587529	F8V	0	6	0.795090715	0.2252555717	19103.6047283	9	861.130080415	0.0014306152	0.0333265484	4	-1	2.525	0	8	-1	2.8	4.2	-0.046097	-0.96266	-0.072291	-0.079789	-0.24215	-0.2031	-0.21666	-0.17196	-0.12072
-0.147029397	F8L	0	6	0.795090715	0.2252555717	19103.6047283	9	861.130080415	0.0014306152	0.0333265484	4	0	2.525	0	8	0	2.8	3.8	-0.11475	-0.67628	-0.059209	-0.085571	-0.19679	-0.14114	-0.15756	-0.091907	0.023245
-0.216638838	F8H	0	6	0.795090715	0.2252555717	19103.6047283	9	861.130080415	0.0014306152	0.0333265484	4	-1	2.525	0	8	-3	2.8	-3.2	-0.17788	-1.1001	-0.065603	-0.086724	-0.4305	-0.28812	-0.31227	-0.26835	-0.25407
-0.238651765	F8C	0	6	0.795090715	0.2252555717	19103.6047283	9	861.130080415	0.0014306152	0.0333265484	4	-2	2.525	0	8	-4	2.8	2.5	-0.19333	-0.98533	-0.053168	-0.074014	-0.33079	-0.24984	-0.31062	-0.25949	-0.42567
-0.363958706	F8Q	0	6	0.795090715	0.2252555717	19103.6047283	9	861.130080415	0.0014306152	0.0333265484	4	-3	2.525	0	8	-5	2.8	-3.5	-0.29337	-0.42264	-0.35701	0.009222	-0.58662	-0.50698	-0.48168	-0.50248	-0.076733
-0.502189269	F8A	0	6	0.795090715	0.2252555717	19103.6047283	9	861.130080415	0.0014306152	0.0333265484	4	-2	2.525	0	8	-4	2.8	1.8	-0.29724	-0.066534	-0.043774	0.0029709	-0.34318	-0.24899	-0.31281	-0.26167	-0.33448
-0.514019005	F8S	0	6	0.795090715	0.2252555717	19103.6047283	9	861.130080415	0.0014306152	0.0333265484	4	-2	2.525	0	8	-4	2.8	-0.8	-0.19392	-0.041304	-0.003784	-0.0076592	-0.41384	-0.27788	-0.33144	-0.3027	-0.22858
-0.603742742	F8P	0	6	0.795090715	0.2252555717	19103.6047283	9	861.130080415	0.0014306152	0.0333265484	4	-4	2.525	0	8	-6	2.8	-1.6	-0.029647	-0.24147	-0.029268	-0.0025876	-0.59534	-0.51128	-0.51131	-0.56814	-0.14708
-0.664532528	F8K	0	6	0.795090715	0.2252555717	19103.6047283	9	861.130080415	0.0014306152	0.0333265484	4	-3	2.525	0	8	-5	2.8	-3.9	-0.058164	-0.18844	-0.32976	-0.0026152	-0.60442	-0.53588	-0.50513	-0.53622	-0.3014
0.042344301	Q9N	0	0	0.5901814301	0.1433561322	14581.3246506	2	0	0.0012091898	0.0042111119	5	0	1.315	0	6	0	-3.5	-3.5	-0.035228	-0.25204	-0.0242	-0.00257	-0.081942	-0.074016	-0.085967	-0.053681	0.0049646
0.033023257	Q9M	0	0	0.5901814301	0.1433561322	14581.3246506	2	0	0.0012091898	0.0042111119	5	0	1.315	0	6	-3	-3.5	1.9	-0.047279	-0.14415	-0.018147	0.00089111	-0.030549	-0.022769	-0.02777	-0.022754	-0.01751
0.012039792	Q9I	0	0	0.5901814301	0.1433561322	14581.3246506	2	0	0.0012091898	0.0042111119	5	-3	1.315	0	6	-4	-3.5	4.5	-0.055683	-0.16104	-0.39708	-0.0014828	-0.095838	-0.08654	-0.10136	-0.092173	-0.078046
0.003668378	Q9S	0	0	0.5901814301	0.1433561322	14581.3246506	2	0	0.0012091898	0.0042111119	5	0	1.315	0	6	2	-3.5	-0.8	-0.068713	-0.35465	-0.018639	-0.0025947	-0.0469	-0.045382	-0.022331	-0.0068985	-0.50771
-0.000610215	Q9L	0	0	0.5901814301	0.1433561322	14581.3246506	2	0	0.0012091898	0.0042111119	5	-2	1.315	0	6	-4	-3.5	3.8	-0.022355	-0.16433	-0.083455	-0.013687	-0.070555	-0.059721	-0.074097	-0.061999	-0.15498
-0.0129858	Q9T	0	0	0.5901814301	0.1433561322	14581.3246506	2	0	0.0012091898	0.0042111119	5	-1	1.315	0	6	-1	-3.5	-0.7	-0.044805	-0.26316	-0.16203	-0.0082038	-0.07807	-0.055373	-0.046867	-0.035318	-0.045036
-0.019386928	Q9E	0	0	0.5901814301	0.1433561322	14581.3246506	2	0	0.0012091898	0.0042111119	5	2	1.315	0	6	1	-3.5	-3.5	-0.076374	-0.18721	-0.031356	-0.0027757	-0.025225	-0.047718	-0.044725	-0.010418	-0.045565
-0.023036176	Q9V	0	0	0.5901814301	0.1433561322	14581.3246506	2	0	0.0012091898	0.0042111119	5	-2	1.315	0	6	-4	-3.5	4.2	0.015231	-0.37491	-0.26403	-0.0048632	-0.068821	-0.061851	-0.075163	-0.070837	-0.1033
-0.033338146	Q9H	0	0	0.5901814301	0.1433561322	14581.3246506	2	0	0.0012091898	0.0042111119	5	0	1.315	0	6	0	-3.5	-3.2	-0.01263	-0.23045	-0.01246	-0.017351	-0.077832	-0.069952	-0.075699	-0.049215	-0.016784
-0.041011784	Q9Y	0	0	0.5901814301	0.1433561322	14581.3246506	2	0	0.0012091898	0.0042111119	5	-1	1.315	0	6	-3	-3.5	-1.3	-0.015311	-0.24999	-0.35701	-0.020859	-0.085301	-0.060863	-0.081878	-0.045933	-0.14321
-0.043177886	Q9F	0	0	0.5901814301	0.1433561322	14581.3246506	2	0	0.0012091898	0.0042111119	5	-3	1.315	0	6	-5	-3.5	2.8	-0.016338	-0.22893	-0.35701	-0.0085561	-0.10606	-0.077306	-0.097808	-0.047993	-0.011214
-0.048482971	Q9G	0	0	0.5901814301	0.1433561322	14581.3246506	2	0	0.0012091898	0.0042111119	5	-2	1.315	0	6	0	-3.5	-0.4	0.014736	-0.22492	-0.35701	-0.014953	-0.099945	-0.068967	-0.071991	-0.050955	-0.015902
-0.065413612	Q9R	0	0	0.5901814301	0.1433561322	14581.3246506	2	0	0.0012091898	0.0042111119	5	1	1.315	0	6	0	-3.5	-4.5	-0.029116	-0.311	-0.21549	-0.0060118	-0.066971	-0.075567	-0.096656	-0.054381	-0.0014023
-0.086888499	Q9K	0	0	0.5901814301	0.1433561322	14581.3246506	2	0	0.0012091898	0.0042111119	5	1	1.315	0	6	2	-3.5	-3.9	-0.02259	-0.88009	-0.4657	0.00044034	-0.05941	-0.067394	-0.06656	-0.026709	-0.50194
-0.103980578	Q9C	0	0	0.5901814301	0.1433561322	14581.3246506	2	0	0.0012091898	0.0042111119	5	-3	1.315	0	6	-4	-3.5	2.5	-0.042961	-0.038494	-0.069563	-0.092679	-0.1056	-0.076497	-0.094291	-0.054116	-0.088869
-0.107606875	Q9D	0	0	0.5901814301	0.1433561322	14581.3246506	2	0	0.0012091898	0.0042111119	5	0	1.315	0	6	0	-3.5	-3.5	-0.024939	-0.028562	-0.053809	-0.059854	-0.081942	-0.074016	-0.085967	-0.053681	-0.020841
-0.108049743	Q9A	0	0	0.5901814301	0.1433561322	14581.3246506	2	0	0.0012091898	0.0042111119	5	-1	1.315	0	6	-2	-3.5	1.8	0.0059365	-0.06423	-0.02683	-0.040347	-0.056006	-0.041399	-0.041761	-0.034144	-0.7854
-0.15720892	Q9W	0	0	0.5901814301	0.1433561322	14581.3246506	2	0	0.0012091898	0.0042111119	5	-2	1.315	0	6	-4	-3.5	-0.9	-0.017997	-0.060083	-0.013803	-0.053359	-0.1095	-0.073222	-0.1078	-0.048938	-0.027635
-0.019205794	A10T	0	0	0.6008537887	0.127609285	13216.897276	1	0	0.0011862396	0.0026761256	5	0	0.704	0	4	2	1.8	-0.7	-0.022106	-0.02571	-0.10979	-0.094806	-0.15762	-0.14248	-0.20294	-0.15455	-0.082435
-0.045445873	A10S	0	0	0.6008537887	0.127609285	13216.897276	1	0	0.0011862396	0.0026761256	5	1	0.704	0	4	1	1.8	-0.8	-0.018985	-0.079906	-0.050394	-0.082828	-0.12887	-0.11278	-0.17285	-0.11354	-0.039947
-0.058651843	A10G	0	0	0.6008537887	0.127609285	13216.897276	1	0	0.0011862396	0.0026761256	5	0	0.704	0	4	0	1.8	-0.4	-0.029174	-0.038329	-0.06466	-0.086446	-0.16322	-0.14987	-0.215	-0.17967	-0.038477
-0.061789248	A10V	0	0	0.6008537887	0.127609285	13216.897276	1	0	0.0011862396	0.0026761256	5	0	0.704	0	4	1	1.8	4.2	-0.042163	-0.11555	-0.13867	-0.086322	-0.14832	-0.19219	-0.21237	-0.209	-0.029338
-0.155213644	A10C	0	0	0.6008537887	0.127609285	13216.897276	1	0	0.0011862396	0.0026761256	5	0	0.704	0	4	-2	1.8	2.5	-0.026194	-0.070698	-0.065686	-0.059202	-0.16617	-0.17947	-0.24869	-0.20895	-0.025138
-0.234616714	A10I	0	0	0.6008537887	0.127609285	13216.897276	1	0	0.0011862396	0.0026761256	5	-1	0.704	0	4	1	1.8	4.5	-0.026559	-0.064466	-0.098299	-0.052639	-0.18143	-0.24075	-0.26129	-0.2816	-0.041967
-0.434903816	A10H	0	0	0.6008537887	0.127609285	13216.897276	1	0	0.0011862396	0.0026761256	5	-2	0.704	0	4	-3	1.8	-3.2	-0.043042	-0.036058	-0.10074	-0.036856	-0.27801	-0.25312	-0.41737	-0.44558	-0.30712
-0.514323809	A10Q	0	0	0.6008537887	0.127609285	13216.897276	1	0	0.0011862396	0.0026761256	5	-1	0.704	0	4	-2	1.8	-3.5	-0.0057302	-0.067701	-0.071214	-0.1044	-0.24342	-0.21191	-0.39071	-0.415	-0.10713
-0.668840508	A10L	0	0	0.6008537887	0.127609285	13216.897276	1	0	0.0011862396	0.0026761256	5	-1	0.704	0	4	-2	1.8	3.8	-0.0091684	-0.02045	-0.070341	-0.087669	-0.20555	-0.2445	-0.30513	-0.30423	-0.21518
0.036362424	E11H	0	0	0.7491995731	0.1769176254	11193.6723478	6	125.689019644	0.0013568521	0.0191156172	6	0	1.32	0	6	1	-3.5	-3.2	0.0023122	-0.10028	-0.12493	-0.08247	-0.15187	-0.07874	-0.078182	-0.06896	-0.097218
0.000698065	E11Q	0	0	0.7491995731	0.1769176254	11193.6723478	6	125.689019644	0.0013568521	0.0191156172	6	2	1.32	0	6	1	-3.5	-3.5	-0.018848	-0.087122	-0.16222	-0.051498	-0.087281	-0.032835	-0.05266	-0.041442	0.018485
-0.00367135	E11S	0	0	0.7491995731	0.1769176254	11193.6723478	6	125.689019644	0.0013568521	0.0191156172	6	0	1.32	0	6	0	-3.5	-0.8	-0.027214	-0.062415	-0.12105	-0.095536	-0.10709	-0.040384	-0.033296	-0.0091836	0.053425
-0.007353548	E11T	0	0	0.7491995731	0.1769176254	11193.6723478	6	125.689019644	0.0013568521	0.0191156172	6	-1	1.32	0	6	-1	-3.5	-0.7	-0.0076453	-0.14137	-0.1201	-0.089724	-0.15012	-0.065568	-0.054849	-0.033943	0.046447
-0.030823059	E11C	0	0	0.7491995731	0.1769176254	11193.6723478	6	125.689019644	0.0013568521	0.0191156172	6	-4	1.32	0	6	-5	-3.5	2.5	-0.014099	-0.12368	-0.11013	-0.068585	-0.26304	-0.16175	-0.13923	-0.076015	-0.074851
-0.05486223	E11G	0	0	0.7491995731	0.1769176254	11193.6723478	6	125.689019644	0.0013568521	0.0191156172	6	-2	1.32	0	6	-3	-3.5	-0.4	-0.024236	-0.20101	-0.20715	-0.096572	-0.19219	-0.09481	-0.08981	-0.05705	-0.13177
-0.055179208	E11I	0	0	0.7491995731	0.1769176254	11193.6723478	6	125.689019644	0.0013568521	0.0191156172	6	-3	1.32	0	6	-5	-3.5	4.5	-0.029759	-0.047527	-0.025664	-0.038397	-0.18624	-0.13137	-0.12317	-0.081736	-0.026745
-0.05521248	E11L	0	0	0.7491995731	0.1769176254	11193.6723478	6	125.689019644	0.0013568521	0.0191156172	6	-3	1.32	0	6	-5	-3.5	3.8	-0.021572	-0.06297	-0.025111	-0.16044	-0.19169	-0.12487	-0.11646	-0.061656	-0.35989
-0.06332059	E11V	0	0	0.7491995731	0.1769176254	11193.6723478	6	125.689019644	0.0013568521	0.0191156172	6	-2	1.32	0	6	-4	-3.5	4.2	-0.021172	-0.076329	-0.055158	-0.30384	-0.1439	-0.086219	-0.094569	-0.05607	0.013678
-0.073637696	E11A	0	0	0.7491995731	0.1769176254	11193.6723478	6	125.689019644	0.0013568521	0.0191156172	6	-1	1.32	0	6	-2	-3.5	1.8	-0.040436	-0.063134	-0.02912	-0.15191	-0.11925	-0.04651	-0.047507	-0.0070601	-0.035763
-0.076296397	E11D	0	0	0.7491995731	0.1769176254	11193.6723478	6	125.689019644	0.0013568521	0.0191156172	6	2	1.32	0	6	3	-3.5	-3.5	-0.022747	-0.062746	-0.040766	-0.1274	-0.089519	-0.03926	-0.058115	-0.029328	-0.10901
-0.114252317	E11K	0	0	0.7491995731	0.1769176254	11193.6723478	6	125.689019644	0.0013568521	0.0191156172	6	1	1.32	0	6	0	-3.5	-3.9	-0.018024	-0.034533	-0.027675	-0.18938	-0.13485	-0.068126	-0.095672	-0.079234	-0.8135
-0.132810073	E11N	0	0	0.7491995731	0.1769176254	11193.6723478	6	125.689019644	0.0013568521	0.0191156172	6	0	1.32	0	6	1	-3.5	-3.5	-0.020068	-0.07951	-0.052203	-0.075807	-0.16138	-0.084895	-0.088749	-0.078366	-0.081727
-0.173640739	E11R	0	0	0.7491995731	0.1769176254	11193.6723478	6	125.689019644	0.0013568521	0.0191156172	6	0	1.32	0	6	1	-3.5	-4.5	-0.0058235	-0.055662	-0.044734	-0.2139	-0.19043	-0.10997	-0.1295	-0.11621	0.0071203
-0.035755648	I12M	0	0	0.4215581644	0.1512291831	9395.28062715	0	0	0	0	10	1	0.708	1	2	0	4.5	1.9	-0.0030896	-0.048479	-0.054062	-0.3129	-0.095059	-0.098416	-0.11276	-0.072052	-0.22664
-0.084579787	I12Q	0	0	0.4215581644	0.1512291831	9395.28062715	0	0	0	0	10	-3	0.708	1	2	-3	4.5	-3.5	-0.0076116	-0.05684	-0.077329	-0.1075	-0.26363	-0.30717	-0.27818	-0.31026	-0.027993
-0.087181928	I12N	0	0	0.4215581644	0.1512291831	9395.28062715	0	0	0	0	10	-3	0.708	1	2	1	4.5	-3.5	-0.00028971	-0.057852	-0.058525	-0.30489	-0.19086	-0.23943	-0.18492	-0.25232	-0.00038462
-0.099693249	I12T	0	0	0.4215581644	0.1512291831	9395.28062715	0	0	0	0	10	-1	0.708	1	2	2	4.5	-0.7	0.0046323	-0.05684	-0.055721	-0.2603	-0.12556	-0.13957	-0.12281	-0.12574	-0.060919
-0.129887338	I12K	0	0	0.4215581644	0.1512291831	9395.28062715	0	0	0	0	10	-3	0.708	1	2	-3	4.5	-3.9	-0.0094378	-0.06718	-0.073822	-0.22396	-0.27683	-0.32192	-0.28708	-0.30568	-0.010652
-0.132865211	I12L	0	0	0.4215581644	0.1512291831	9395.28062715	0	0	0	0	10	2	0.708	1	2	-1	4.5	3.8	-0.012015	-0.081304	-0.062984	-0.30489	-0.078085	-0.081225	-0.10407	-0.093762	-0.0085099
-0.138728467	I12H	0	0	0.4215581644	0.1512291831	9395.28062715	0	0	0	0	10	-3	0.708	1	2	-3	4.5	-3.2	0.007543	-0.054166	-0.038516	-0.32012	-0.25462	-0.29721	-0.27123	-0.31607	-0.068226
-0.143210179	I12C	0	0	0.4215581644	0.1512291831	9395.28062715	0	0	0	0	10	-1	0.708	1	2	-2	4.5	2.5	0.0031658	-0.099718	-0.060839	-0.28441	-0.12903	-0.14417	-0.15329	-0.1437	-0.30955
-0.148685593	I12R	0	0	0.4215581644	0.1512291831	9395.28062715	0	0	0	0	10	-3	0.708	1	2	-3	4.5	-4.5	-0.0050281	-0.098232	-0.033433	-0.27338	-0.30147	-0.348	-0.30717	-0.32098	-0.43222
-0.15509547	I12V	0	0	0.4215581644	0.1512291831	9395.28062715	0	0	0	0	10	3	0.708	1	2	4	4.5	4.2	-0.018804	-0.066833	-0.054082	-0.30489	-0.052719	-0.061395	-0.095144	-0.10835	-0.40623
-0.165467102	I12Y	0	0	0.4215581644	0.1512291831	9395.28062715	0	0	0	0	10	-1	0.708	1	2	-2	4.5	-1.3	-0.03489	-0.087745	-0.047792	-0.30824	-0.17514	-0.18865	-0.18326	-0.16485	-0.44366
-0.184979705	I12S	0	0	0.4215581644	0.1512291831	9395.28062715	0	0	0	0	10	-2	0.708	1	2	1	4.5	-0.8	-0.019577	-0.019084	-0.14285	-0.10103	-0.14237	-0.16767	-0.15429	-0.19157	-0.018062
-0.20553913	I12F	0	0	0.4215581644	0.1512291831	9395.28062715	0	0	0	0	10	0	0.708	1	2	0	4.5	2.8	-0.031913	-0.02352	-0.13178	-0.14069	-0.10601	-0.11309	-0.12096	-0.099261	-0.079941
-0.210225359	I12A	0	0	0.4215581644	0.1512291831	9395.28062715	0	0	0	0	10	-1	0.708	1	2	0	4.5	1.8	-0.015806	-0.031081	-0.036547	-0.062292	-0.12313	-0.13634	-0.13748	-0.12829	-0.50562
-0.395718844	I12E	0	0	0.4215581644	0.1512291831	9395.28062715	0	0	0	0	10	-3	0.708	1	2	-3	4.5	-3.5	-0.017537	-0.0076589	-0.030994	-0.14714	-0.26363	-0.30717	-0.27818	-0.31026	-0.075393
-0.410106277	I12D	0	0	0.4215581644	0.1512291831	9395.28062715	0	0	0	0	10	-3	0.708	1	2	-2	4.5	-3.5	-0.06193	-0.0011153	-0.21278	-0.15756	-0.2463	-0.29071	-0.25572	-0.29005	-0.053154
-0.628708801	I12G	0	0	0.4215581644	0.1512291831	9395.28062715	0	0	0	0	10	-4	0.708	1	2	-3	4.5	-0.4	-0.061674	-0.014244	-0.10667	-0.14716	-0.20436	-0.24825	-0.24647	-0.38539	-0.071837
-0.809672802	I12P	0	0	0.4215581644	0.1512291831	9395.28062715	0	0	0	0	10	-3	0.708	1	2	-3	4.5	-1.6	0.0037931	-0.013054	-0.13597	-0.10697	-0.21804	-0.25462	-0.24626	-0.32939	0.039568
-0.009881621	T13S	0	0	0.2326574173	0.0782179299	10003.9076568	0	0	0	0	7	1	0.881	1	0	2	-0.7	-0.8	-0.02421	-0.0065663	-0.15933	-0.14334	0.011664	0.0092924	-0.019209	-0.033787	-0.06059
-0.013536007	T13F	0	0	0.2326574173	0.0782179299	10003.9076568	0	0	0	0	7	-2	0.881	1	0	-4	-0.7	2.8	-0.017658	-0.0065663	-0.15094	-0.14228	-0.020229	-0.03964	-0.089589	-0.084425	-0.018412
-0.014499015	T13A	0	0	0.2326574173	0.0782179299	10003.9076568	0	0	0	0	7	0	0.881	1	0	2	-0.7	1.8	-0.043009	-0.0033152	-0.29678	-0.14203	0.01839	0.002874	-0.018776	-0.048378	0.025241
-0.023870846	T13N	0	0	0.2326574173	0.0782179299	10003.9076568	0	0	0	0	7	0	0.881	1	0	1	-0.7	-3.5	-0.011491	-0.0040319	-0.29678	-0.10907	-0.0088502	-0.0089975	-0.039812	-0.0477	-0.056842
-0.03473988	T13M	0	0	0.2326574173	0.0782179299	10003.9076568	0	0	0	0	7	-1	0.881	1	0	-2	-0.7	1.9	-0.042955	-0.011006	-0.39481	-0.14685	0.00081051	-0.020285	-0.056371	-0.057772	0.010388
-0.038697375	T13I	0	0	0.2326574173	0.0782179299	10003.9076568	0	0	0	0	7	-1	0.881	1	0	-3	-0.7	4.5	-0.027998	-0.0087657	-0.21891	-0.15067	-0.0049116	-0.020178	-0.044417	-0.046471	-0.29695
-0.04096011	T13G	0	0	0.2326574173	0.0782179299	10003.9076568	0	0	0	0	7	-2	0.881	1	0	-1	-0.7	-0.4	-0.028964	-0.012112	-0.33899	-0.13259	-0.011603	-0.025316	-0.065528	-0.073549	-0.063376
-0.051251662	T13Y	0	0	0.2326574173	0.0782179299	10003.9076568	0	0	0	0	7	-2	0.881	1	0	-3	-0.7	-1.3	0.0073569	-0.00082614	-0.13245	-0.14764	-0.038722	-0.04584	-0.10712	-0.10311	-0.39013
-0.051729077	T13C	0	0	0.2326574173	0.0782179299	10003.9076568	0	0	0	0	7	-1	0.881	1	0	-1	-0.7	2.5	-0.0017979	-0.046846	-0.14864	-0.15363	0.0065038	-0.013247	-0.045788	-0.051518	-0.23752
-0.056741892	T13L	0	0	0.2326574173	0.0782179299	10003.9076568	0	0	0	0	7	-1	0.881	1	0	-3	-0.7	3.8	-0.010548	0.010841	-0.29678	-0.13138	-0.0036963	-0.02108	-0.049463	-0.05071	-0.47595
-0.057216218	T13V	0	0	0.2326574173	0.0782179299	10003.9076568	0	0	0	0	7	0	0.881	1	0	-2	-0.7	4.2	-0.044315	-0.015723	-0.27836	-0.12617	0.00093701	-0.0034042	-0.023032	-0.025326	0.042077
-0.06574645	T13R	0	0	0.2326574173	0.0782179299	10003.9076568	0	0	0	0	7	-1	0.881	1	0	1	-0.7	-4.5	-0.01684	-0.02392	-0.51579	-0.15793	-0.028248	-0.021561	-0.045765	-0.04072	-0.017749
-0.067780427	T13K	0	0	0.2326574173	0.0782179299	10003.9076568	0	0	0	0	7	-1	0.881	1	0	2	-0.7	-3.9	-0.022777	-0.066728	-0.0239	-0.053744	-0.018691	-0.010905	-0.044168	-0.049508	-0.10033
-0.069344527	T13E	0	0	0.2326574173	0.0782179299	10003.9076568	0	0	0	0	7	-1	0.881	1	0	1	-0.7	-3.5	-0.02778	-0.027078	-0.03191	-0.033724	-0.014879	-0.014594	-0.050069	-0.054833	0.039095
-0.07363927	T13D	0	0	0.2326574173	0.0782179299	10003.9076568	0	0	0	0	7	-1	0.881	1	0	0	-0.7	-3.5	-0.029337	-0.040772	-0.016194	-0.063213	-0.01946	-0.021642	-0.062434	-0.058477	-0.052029
-0.077120152	T13Q	0	0	0.2326574173	0.0782179299	10003.9076568	0	0	0	0	7	-1	0.881	1	0	1	-0.7	-3.5	0.00038544	-0.012311	-0.010674	-0.076835	-0.014879	-0.014594	-0.050069	-0.054833	-0.052764
-0.090406743	T13H	0	0	0.2326574173	0.0782179299	10003.9076568	0	0	0	0	7	-2	0.881	1	0	-1	-0.7	-3.2	-0.025814	-0.070341	-0.029405	-0.1221	-0.034995	-0.034417	-0.081855	-0.067683	-0.15542
-0.314639934	T13P	0	0	0.2326574173	0.0782179299	10003.9076568	0	0	0	0	7	-1	0.881	1	0	-1	-0.7	-1.6	-0.0033395	-0.048707	-0.014857	-0.089304	-0.012833	-0.021184	-0.085204	-0.076023	-0.0039782
-0.00587142	Q14H	0	0	0.4300960512	0.189106882	9591.69982082	0	0	0	0	7	0	1.483	1	5	1	-3.5	-3.2	0.0062659	-0.068599	-0.089029	-0.050912	-0.062202	-0.065824	-0.095243	-0.06011	-0.35298
-0.008916827	Q14D	0	0	0.4300960512	0.189106882	9591.69982082	0	0	0	0	7	0	1.483	1	5	0	-3.5	-3.5	-0.0090548	-0.070241	-0.1481	-0.036331	-0.06695	-0.071063	-0.10835	-0.071834	-0.036657
-0.01449949	Q14M	0	0	0.4300960512	0.189106882	9591.69982082	0	0	0	0	7	0	1.483	1	5	-1	-3.5	1.9	0.016157	-0.087848	-0.16498	-0.076627	-0.026133	-0.037864	-0.06852	-0.072669	-0.030777
-0.015789223	Q14W	0	0	0.4300960512	0.189106882	9591.69982082	0	0	0	0	7	-2	1.483	1	5	-3	-3.5	-0.9	0.0044332	-0.03928	-0.20127	-0.061204	-0.07217	-0.079585	-0.14948	-0.13104	0.0068384
-0.01995353	Q14A	0	0	0.4300960512	0.189106882	9591.69982082	0	0	0	0	7	-1	1.483	1	5	-2	-3.5	1.8	-0.0063077	-0.073511	-0.14647	-0.098313	-0.040625	-0.04827	-0.089347	-0.092526	-0.066483
-0.021973293	Q14C	0	0	0.4300960512	0.189106882	9591.69982082	0	0	0	0	7	-3	1.483	1	5	-4	-3.5	2.5	-0.011501	-0.06254	-0.10329	-0.10302	-0.068756	-0.065867	-0.10203	-0.11709	-0.087261
-0.033681326	Q14E	0	0	0.4300960512	0.189106882	9591.69982082	0	0	0	0	7	2	1.483	1	5	1	-3.5	-3.5	-0.0088897	-0.068599	-0.099954	-0.1293	-0.050922	-0.049722	-0.078264	-0.05607	-0.027935
-0.036354893	Q14S	0	0	0.4300960512	0.189106882	9591.69982082	0	0	0	0	7	0	1.483	1	5	0	-3.5	-0.8	-0.0092592	-0.068599	-0.062035	-0.13127	-0.043868	-0.048608	-0.089448	-0.076895	-0.05311
-0.042105457	Q14L	0	0	0.4300960512	0.189106882	9591.69982082	0	0	0	0	7	-2	1.483	1	5	-3	-3.5	3.8	-0.058984	-0.052533	-0.065341	-0.1109	-0.050585	-0.047139	-0.076369	-0.099861	-0.076855
-0.045713116	Q14N	0	0	0.4300960512	0.189106882	9591.69982082	0	0	0	0	7	0	1.483	1	5	3	-3.5	-3.5	-0.056226	-0.070614	-0.15527	-0.11281	-0.062045	-0.066851	-0.07644	-0.037211	-0.41537
-0.04599221	Q14T	0	0	0.4300960512	0.189106882	9591.69982082	0	0	0	0	7	-1	1.483	1	5	-2	-3.5	-0.7	-0.02949	-0.070403	-0.067605	-0.12266	-0.052907	-0.06379	-0.13076	-0.11383	-0.56943
-0.047810587	Q14K	0	0	0.4300960512	0.189106882	9591.69982082	0	0	0	0	7	1	1.483	1	5	2	-3.5	-3.9	-0.090717	-0.076422	-0.15102	-0.1287	-0.062268	-0.063375	-0.0764	-0.040894	-0.21781
-0.049542979	Q14R	0	0	0.4300960512	0.189106882	9591.69982082	0	0	0	0	7	1	1.483	1	5	3	-3.5	-4.5	-0.037994	-0.10211	-0.16663	-0.11152	-0.068688	-0.070833	-0.071562	-0.025884	-0.026607
-0.059012367	Q14G	0	0	0.4300960512	0.189106882	9591.69982082	0	0	0	0	7	-2	1.483	1	5	-3	-3.5	-0.4	-0.10109	0.039616	-0.053057	-0.0056867	-0.070906	-0.075241	-0.14294	-0.12707	-0.40369
-0.092751641	Q14Y	0	0	0.4300960512	0.189106882	9591.69982082	0	0	0	0	7	-1	1.483	1	5	0	-3.5	-1.3	-0.048747	0.0254	-0.058645	-0.020199	-0.052876	-0.061679	-0.1116	-0.083061	-0.20198
-0.114604327	Q14I	0	0	0.4300960512	0.189106882	9591.69982082	0	0	0	0	7	-3	1.483	1	5	-4	-3.5	4.5	-0.02422	0.0090451	-0.049667	0.0023502	-0.058783	-0.054454	-0.083922	-0.10919	0.01526
-0.24637816	Q14V	0	0	0.4300960512	0.189106882	9591.69982082	0	0	0	0	7	-2	1.483	1	5	-3	-3.5	4.2	-0.019512	0.018741	-0.074057	0.007344	-0.04909	-0.045309	-0.071507	-0.098209	-0.016003
-0.310828554	Q14P	0	0	0.4300960512	0.189106882	9591.69982082	0	0	0	0	7	-1	1.483	1	5	-3	-3.5	-1.6	-0.09815	-0.050139	-0.046588	-0.012722	-0.06504	-0.074517	-0.1622	-0.14671	-0.058746
-0.4520784	Q14F	0	0	0.4300960512	0.189106882	9591.69982082	0	0	0	0	7	-3	1.483	1	5	-3	-3.5	2.8	-0.034107	-0.030254	-0.038723	-0.0020079	-0.067955	-0.060623	-0.086658	-0.10194	-0.14543
-0.006712055	L15C	0	0	0.7214514408	0.136122222	8683.09996664	2	0	0.0012091898	0.0042111119	11	-1	0.409	1	4	-2	3.8	2.5	-0.098498	-0.0092862	-0.034944	-0.095602	-0.18123	-0.08826	-0.097217	-0.092497	-0.064456
-0.007152492	L15M	0	0	0.7214514408	0.136122222	8683.09996664	2	0	0.0012091898	0.0042111119	11	2	0.409	1	4	3	3.8	1.9	-0.008107	0.022124	-0.074441	-0.1377	-0.069353	-0.062581	-0.057293	-0.0019705	0.0022185
-0.036052476	L15V	0	0	0.7214514408	0.136122222	8683.09996664	2	0	0.0012091898	0.0042111119	11	1	0.409	1	4	2	3.8	4.2	-0.0094927	-0.0045811	-0.047771	-0.11449	-0.089341	-0.07166	-0.066306	-0.038643	-0.026926
-0.037068632	L15T	0	0	0.7214514408	0.136122222	8683.09996664	2	0	0.0012091898	0.0042111119	11	-1	0.409	1	4	-2	3.8	-0.7	0.0084755	0.015497	-0.033887	-0.16182	-0.2722	-0.13136	-0.18246	-0.20719	-0.0047909
-0.046213589	L15F	0	0	0.7214514408	0.136122222	8683.09996664	2	0	0.0012091898	0.0042111119	11	0	0.409	1	4	0	3.8	2.8	-0.88883	0.014323	-0.066219	-0.10551	-0.12768	-0.07788	-0.074185	-0.025645	-0.013089
-0.052954334	L15A	0	0	0.7214514408	0.136122222	8683.09996664	2	0	0.0012091898	0.0042111119	11	-1	0.409	1	4	-2	3.8	1.8	-0.97661	0.020867	-0.032679	-0.08259	-0.19525	-0.094207	-0.10724	-0.10292	-0.27191
-0.079792773	L15I	0	0	0.7214514408	0.136122222	8683.09996664	2	0	0.0012091898	0.0042111119	11	2	0.409	1	4	3	3.8	4.5	-0.98862	-0.0094178	-0.044106	-0.10976	-0.059159	-0.067125	-0.057731	-0.048175	0.018058
-0.107051793	L15Q	0	0	0.7214514408	0.136122222	8683.09996664	2	0	0.0012091898	0.0042111119	11	-2	0.409	1	4	-1	3.8	-3.5	-0.019989	-0.0075465	-0.033833	-0.070085	-0.46103	-0.24917	-0.4021	-0.50982	-0.04732
-0.141200634	L15S	0	0	0.7214514408	0.136122222	8683.09996664	2	0	0.0012091898	0.0042111119	11	-2	0.409	1	4	-3	3.8	-0.8	-0.049485	-0.0075465	-0.036239	-0.067233	-0.35513	-0.16602	-0.25885	-0.34943	-0.13323
-0.257332252	L15Y	0	0	0.7214514408	0.136122222	8683.09996664	2	0	0.0012091898	0.0042111119	11	-1	0.409	1	4	-2	3.8	-1.3	-0.037062	0.029563	-0.05812	-0.11664	-0.29574	-0.14443	-0.21336	-0.24391	-0.87039
-0.412655323	L15G	0	0	0.7214514408	0.136122222	8683.09996664	2	0	0.0012091898	0.0042111119	11	-4	0.409	1	4	-5	3.8	-0.4	-0.26391	0.0077474	-0.062308	-0.076798	-0.47971	-0.22914	-0.35184	-0.54525	-0.60529
-0.469746879	L15H	0	0	0.7214514408	0.136122222	8683.09996664	2	0	0.0012091898	0.0042111119	11	-3	0.409	1	4	-4	3.8	-3.2	-0.50474	-0.031552	-0.048142	-0.1379	-0.51698	-0.27616	-0.45753	-0.56285	-0.03806
-0.500657836	L15W	0	0	0.7214514408	0.136122222	8683.09996664	2	0	0.0012091898	0.0042111119	11	-2	0.409	1	4	-3	3.8	-0.9	-0.53743	-0.1424	-0.070291	-0.15516	-0.35959	-0.16856	-0.26473	-0.3554	-0.038728
-0.692264322	L15N	0	0	0.7214514408	0.136122222	8683.09996664	2	0	0.0012091898	0.0042111119	11	-3	0.409	1	4	-4	3.8	-3.5	-0.00049745	-0.0051722	-0.021367	-0.029579	-0.52883	-0.2877	-0.47616	-0.57448	-0.087114
-0.779555538	L15E	0	0	0.7214514408	0.136122222	8683.09996664	2	0	0.0012091898	0.0042111119	11	-3	0.409	1	4	-3	3.8	-3.5	-0.073546	0.007958	0.0086672	-0.01659	-0.53101	-0.28684	-0.48303	-0.58577	-0.022062
-0.917857864	L15P	0	0	0.7214514408	0.136122222	8683.09996664	2	0	0.0012091898	0.0042111119	11	-3	0.409	1	4	-4	3.8	-1.6	-0.072581	0.0095963	0.0097515	-0.011782	-0.45761	-0.22404	-0.36638	-0.51629	-0.042966
-0.923138074	L15R	0	0	0.7214514408	0.136122222	8683.09996664	2	0	0.0012091898	0.0042111119	11	-2	0.409	1	4	-3	3.8	-4.5	-0.38705	-0.006992	-0.0031057	0.026943	-0.51312	-0.2917	-0.50818	-0.69356	-0.45925
-0.004240764	M16V	0	0	0.598719317	0.2715341638	8103.34206612	13	582.808465368	0.0014749263	0.1715437838	14	1	0.067	1	5	0	1.9	4.2	-0.31392	-0.0089463	0.012367	-0.064388	-0.062153	-0.12108	-0.10048	0.0016128	-1.0643
-0.006774828	M16I	0	0	0.598719317	0.2715341638	8103.34206612	13	582.808465368	0.0014749263	0.1715437838	14	1	0.067	1	5	2	1.9	4.5	-0.45789	0.010148	-0.020231	-0.025859	-0.073455	-0.14876	-0.094667	-0.092763	-0.13075
-0.017409904	M16L	0	0	0.598719317	0.2715341638	8103.34206612	13	582.808465368	0.0014749263	0.1715437838	14	2	0.067	1	5	4	1.9	3.8	-0.51121	0.0047646	0.0061239	-0.060496	-0.063333	-0.14065	-0.051226	-0.059461	-0.23933
-0.024168143	M16T	0	0	0.598719317	0.2715341638	8103.34206612	13	582.808465368	0.0014749263	0.1715437838	14	-1	0.067	1	5	-1	1.9	-0.7	-0.086842	-0.0022604	-0.021275	-0.024796	-0.12445	-0.098823	-0.19022	-0.24172	-0.30241
-0.062331098	M16C	0	0	0.598719317	0.2715341638	8103.34206612	13	582.808465368	0.0014749263	0.1715437838	14	-1	0.067	1	5	-3	1.9	2.5	-0.036623	-0.0051881	0.0094299	-0.02258	-0.11167	-0.12721	-0.16991	-0.19874	-0.055068
-0.064118151	M16Q	0	0	0.598719317	0.2715341638	8103.34206612	13	582.808465368	0.0014749263	0.1715437838	14	0	0.067	1	5	-3	1.9	-3.5	-0.053685	-0.013987	0.009998	-0.089525	-0.15195	-0.056938	-0.15113	-0.053032	-0.15933
-0.072512451	M16S	0	0	0.598719317	0.2715341638	8103.34206612	13	582.808465368	0.0014749263	0.1715437838	14	-1	0.067	1	5	-3	1.9	-0.8	-0.023262	-0.004486	-0.014795	-0.044386	-0.11792	-0.086068	-0.18452	-0.22654	-0.16644
-0.081851558	M16R	0	0	0.598719317	0.2715341638	8103.34206612	13	582.808465368	0.0014749263	0.1715437838	14	-1	0.067	1	5	-1	1.9	-4.5	-0.032535	-0.0098846	-0.05808	-0.05176	-0.21918	-0.11716	-0.20388	-0.12779	-0.53547
-0.109414324	M16H	0	0	0.598719317	0.2715341638	8103.34206612	13	582.808465368	0.0014749263	0.1715437838	14	-2	0.067	1	5	-3	1.9	-3.2	-0.020061	-0.013594	-0.05808	-0.094019	-0.21779	-0.13028	-0.21168	-0.20833	-0.011337
-0.129861563	M16N	0	0	0.598719317	0.2715341638	8103.34206612	13	582.808465368	0.0014749263	0.1715437838	14	-2	0.067	1	5	-4	1.9	-3.5	-0.069572	-0.0011582	-0.060683	-0.10128	-0.23078	-0.13029	-0.20942	-0.21306	-0.048674
-0.183058587	M16K	0	0	0.598719317	0.2715341638	8103.34206612	13	582.808465368	0.0014749263	0.1715437838	14	-1	0.067	1	5	-3	1.9	-3.9	-0.078046	-0.013987	-0.011273	-0.10016	-0.19293	-0.098866	-0.191	-0.12664	-0.061172
-0.202854044	M16A	0	0	0.598719317	0.2715341638	8103.34206612	13	582.808465368	0.0014749263	0.1715437838	14	-1	0.067	1	5	-2	1.9	1.8	-0.014685	-0.0019444	-0.1139	-0.1503	-0.11433	-0.1205	-0.17383	-0.23074	-0.43821
-0.384979222	M16Y	0	0	0.598719317	0.2715341638	8103.34206612	13	582.808465368	0.0014749263	0.1715437838	14	-1	0.067	1	5	-1	1.9	-1.3	-0.0093784	-0.0022438	-0.070129	-0.16437	-0.1332	-0.096291	-0.1956	-0.22817	-0.03936
-0.430171331	M16G	0	0	0.598719317	0.2715341638	8103.34206612	13	582.808465368	0.0014749263	0.1715437838	14	-3	0.067	1	5	-4	1.9	-0.4	-0.02153	-0.0056888	-0.073062	-0.09919	-0.21247	-0.17123	-0.25015	-0.42064	-0.4505
-0.431662118	M16F	0	0	0.598719317	0.2715341638	8103.34206612	13	582.808465368	0.0014749263	0.1715437838	14	0	0.067	1	5	2	1.9	2.8	-0.092742	-0.0031997	-0.081252	-0.15125	-0.10076	-0.14064	-0.12919	-0.23265	-0.16727
-0.601606196	M16P	0	0	0.598719317	0.2715341638	8103.34206612	13	582.808465368	0.0014749263	0.1715437838	14	-2	0.067	1	5	-4	1.9	-1.6	-0.03027	0.0048145	-0.041003	-0.038365	-0.1767	-0.12164	-0.21332	-0.31661	-0.030961
-0.654875199	M16W	0	0	0.598719317	0.2715341638	8103.34206612	13	582.808465368	0.0014749263	0.1715437838	14	-1	0.067	1	5	-2	1.9	-0.9	-0.091245	0.020961	-0.0047608	-0.022323	-0.12158	-0.091481	-0.19587	-0.23071	-0.05758
0.005540487	S17Q	0	0	0.3233724653	0.1106765517	8673.91122947	0	0	0	0	10	0	0.599	1	1	1	-0.8	-3.5	-0.073749	-0.015804	-0.018546	-0.086326	-0.017496	-0.022662	-0.022104	-0.049777	-0.44062
0.002161474	S17T	0	0	0.3233724653	0.1106765517	8673.91122947	0	0	0	0	10	1	0.599	1	1	-1	-0.8	-0.7	-0.022784	0.0083855	-0.21607	-0.035623	0.0054141	0.0031287	-0.039922	-0.018434	-0.48667
-0.010674323	S17A	0	0	0.3233724653	0.1106765517	8673.91122947	0	0	0	0	10	1	0.599	1	1	-1	-0.8	1.8	-0.083216	0.019304	-0.028088	-0.086029	0.019997	0.0099481	-0.014747	0.0043933	0.03541
-0.021524084	S17E	0	0	0.3233724653	0.1106765517	8673.91122947	0	0	0	0	10	0	0.599	1	1	0	-0.8	-3.5	-0.054231	-0.023528	-0.058833	-0.023135	-0.021622	-0.027977	-0.03885	-0.06119	-0.076518
-0.028755153	S17N	0	0	0.3233724653	0.1106765517	8673.91122947	0	0	0	0	10	1	0.599	1	1	1	-0.8	-3.5	-0.10549	-0.015079	-0.32814	-0.078052	-0.0076582	-0.0089889	-0.015314	-0.019201	0.0095211
-0.030627409	S17C	0	0	0.3233724653	0.1106765517	8673.91122947	0	0	0	0	10	-1	0.599	1	1	-4	-0.8	2.5	-0.080274	-0.0091287	-0.13123	-0.001548	-0.015852	-0.036417	-0.087609	-0.10617	-0.093875
-0.034236207	S17D	0	0	0.3233724653	0.1106765517	8673.91122947	0	0	0	0	10	0	0.599	1	1	3	-0.8	-3.5	-0.14826	-0.034021	-0.042715	-0.048415	-0.012447	-0.015132	-0.015212	-0.044382	-0.71613
-0.035156141	S17G	0	0	0.3233724653	0.1106765517	8673.91122947	0	0	0	0	10	0	0.599	1	1	-1	-0.8	-0.4	-0.20366	-0.019718	-0.12618	-0.016426	-0.0013253	-0.013074	-0.054604	-0.053522	-0.081021
-0.03798895	S17R	0	0	0.3233724653	0.1106765517	8673.91122947	0	0	0	0	10	-1	0.599	1	1	0	-0.8	-4.5	-0.094335	-0.0093329	-0.23764	-0.033344	-0.045827	-0.052072	-0.063896	-0.081851	-0.34577
-0.056754839	S17V	0	0	0.3233724653	0.1106765517	8673.91122947	0	0	0	0	10	-2	0.599	1	1	-3	-0.8	4.2	-0.097402	0.0024656	-0.18486	-0.15399	-0.014658	-0.039246	-0.072405	-0.1005	-0.14874
-0.077656983	S17K	0	0	0.3233724653	0.1106765517	8673.91122947	0	0	0	0	10	0	0.599	1	1	0	-0.8	-3.9	-0.20062	-0.022504	-0.13232	-0.0013213	-0.025884	-0.031755	-0.041136	-0.061607	-0.088437
-0.084728565	S17H	0	0	0.3233724653	0.1106765517	8673.91122947	0	0	0	0	10	-1	0.599	1	1	4	-0.8	-3.2	-0.23325	-0.044752	-0.46537	-0.082677	-0.018084	-0.014891	-0.038713	-0.06704	-0.33005
-0.096231527	S17I	0	0	0.3233724653	0.1106765517	8673.91122947	0	0	0	0	10	-2	0.599	1	1	-4	-0.8	4.5	0.01845	-0.0033834	-0.42227	0.028114	-0.020627	-0.044951	-0.088729	-0.11428	-0.31245
-0.123444841	S17P	0	0	0.3233724653	0.1106765517	8673.91122947	0	0	0	0	10	-1	0.599	1	1	2	-0.8	-1.6	-0.030245	-0.010645	-0.47599	0.0014227	-0.0067371	-0.015876	-0.037305	-0.070022	-0.040028
-0.130504285	S17F	0	0	0.3233724653	0.1106765517	8673.91122947	0	0	0	0	10	-2	0.599	1	1	-2	-0.8	2.8	-0.024472	-0.026546	-0.50783	-0.077349	-0.014654	-0.035954	-0.065957	-0.09842	-0.4542
-0.144524705	S17Y	0	0	0.3233724653	0.1106765517	8673.91122947	0	0	0	0	10	-2	0.599	1	1	-1	-0.8	-1.3	-0.15802	-0.043654	-0.45945	-0.016426	-0.035708	-0.047446	-0.090133	-0.12064	0.022682
-0.145181796	S17M	0	0	0.3233724653	0.1106765517	8673.91122947	0	0	0	0	10	-1	0.599	1	1	-3	-0.8	1.9	-0.072296	-0.053355	-0.61847	-0.10718	-0.011395	-0.032123	-0.083503	-0.093817	-0.055785
-0.263990369	S17W	0	0	0.3233724653	0.1106765517	8673.91122947	0	0	0	0	10	-3	0.599	1	1	-4	-0.8	-0.9	-0.16015	-0.092485	-0.79315	-0.17909	-0.070123	-0.086491	-0.18912	-0.20171	-0.035743
-0.294144443	S17L	0	0	0.3233724653	0.1106765517	8673.91122947	0	0	0	0	10	-2	0.599	1	1	-4	-0.8	3.8	-0.26209	-0.076757	-0.64006	-0.22352	-0.021182	-0.046697	-0.093292	-0.12351	-0.66737
-0.015403204	L18I	0	0	0.5261472785	0.169294283	8611.65290928	3	0	0.001283697	0.0398203311	8	2	1.118	1	3	4	3.8	4.5	-0.26437	-0.072355	-0.74845	-0.15953	-0.058711	-0.116	-0.079711	-0.044218	0.034692
-0.033368497	L18V	0	0	0.5261472785	0.169294283	8611.65290928	3	0	0.001283697	0.0398203311	8	1	1.118	1	3	2	3.8	4.2	0.0059123	-0.066881	-0.58188	-0.24027	-0.083499	-0.12743	-0.099389	-0.039382	-0.1443
-0.052388172	L18C	0	0	0.5261472785	0.169294283	8611.65290928	3	0	0.001283697	0.0398203311	8	-1	1.118	1	3	-2	3.8	2.5	-0.018881	-0.06984	-0.39789	-0.18383	-0.13371	-0.15606	-0.12448	-0.089914	-0.022154
-0.054346683	L18T	0	0	0.5261472785	0.169294283	8611.65290928	3	0	0.001283697	0.0398203311	8	-1	1.118	1	3	1	3.8	-0.7	-0.022369	-0.070379	-0.52867	-0.161	-0.20399	-0.21133	-0.23968	-0.2101	0.04812
-0.070910365	L18N	0	0	0.5261472785	0.169294283	8611.65290928	3	0	0.001283697	0.0398203311	8	-3	1.118	1	3	-3	3.8	-3.5	-0.16524	-0.10886	-0.42622	-0.12776	-0.31733	-0.33097	-0.33045	-0.382	-0.047754
-0.142825977	L18M	0	0	0.5261472785	0.169294283	8611.65290928	3	0	0.001283697	0.0398203311	8	2	1.118	1	3	3	3.8	1.9	-0.32764	-0.07205	-0.80847	-0.17981	-0.075478	-0.12138	-0.10282	-0.030695	-0.066238
-0.161363246	L18A	0	0	0.5261472785	0.169294283	8611.65290928	3	0	0.001283697	0.0398203311	8	-1	1.118	1	3	-2	3.8	1.8	-0.37728	-0.087965	-0.66939	-0.24564	-0.14529	-0.16318	-0.13542	-0.1054	-0.037561
-0.167534679	L18S	0	0	0.5261472785	0.169294283	8611.65290928	3	0	0.001283697	0.0398203311	8	-2	1.118	1	3	-2	3.8	-0.8	-0.056878	-0.075839	-0.65658	-0.17763	-0.2234	-0.23654	-0.24255	-0.29503	0.011696
-0.177656525	L18H	0	0	0.5261472785	0.169294283	8611.65290928	3	0	0.001283697	0.0398203311	8	-3	1.118	1	3	-3	3.8	-3.2	-0.055578	-0.061038	-0.75628	-0.18352	-0.30814	-0.32133	-0.32203	-0.38277	0.0034375
-0.20411334	L18G	0	0	0.5261472785	0.169294283	8611.65290928	3	0	0.001283697	0.0398203311	8	-4	1.118	1	3	-4	3.8	-0.4	-0.081913	-0.066003	-0.85179	-0.21685	-0.26477	-0.27186	-0.27801	-0.32875	-0.07008
-0.222540922	L18Q	0	0	0.5261472785	0.169294283	8611.65290928	3	0	0.001283697	0.0398203311	8	-2	1.118	1	3	-3	3.8	-3.5	-0.024228	-0.071403	-0.86758	-0.28268	-0.29881	-0.29817	-0.29889	-0.39534	-0.087097
-0.26449556	L18E	0	0	0.5261472785	0.169294283	8611.65290928	3	0	0.001283697	0.0398203311	8	-3	1.118	1	3	-3	3.8	-3.5	-0.045464	-0.085029	-0.74937	-0.23464	-0.31733	-0.33097	-0.33045	-0.382	-0.27788
-0.269919346	L18D	0	0	0.5261472785	0.169294283	8611.65290928	3	0	0.001283697	0.0398203311	8	-4	1.118	1	3	-4	3.8	-3.5	-0.053606	-0.066165	-0.74845	-0.22762	-0.3398	-0.35886	-0.35933	-0.32574	-0.088525
-0.374038896	L18F	0	0	0.5261472785	0.169294283	8611.65290928	3	0	0.001283697	0.0398203311	8	0	1.118	1	3	1	3.8	2.8	-0.0082004	-0.13865	-0.78046	-0.21587	-0.11542	-0.14516	-0.13094	-0.04488	-0.18673
-0.474119692	L18R	0	0	0.5261472785	0.169294283	8611.65290928	3	0	0.001283697	0.0398203311	8	-2	1.118	1	3	-3	3.8	-4.5	-0.011424	-0.075813	-0.70025	-0.23146	-0.34305	-0.33279	-0.33273	-0.46073	-0.013519
-0.658449571	L18K	0	0	0.5261472785	0.169294283	8611.65290928	3	0	0.001283697	0.0398203311	8	-2	1.118	1	3	-3	3.8	-3.9	-0.066491	-0.070439	-0.80758	-0.21453	-0.31508	-0.31115	-0.31019	-0.41261	-0.48019
-0.679858538	L18Y	0	0	0.5261472785	0.169294283	8611.65290928	3	0	0.001283697	0.0398203311	8	-1	1.118	1	3	-1	3.8	-1.3	-0.087107	-0.21382	-0.82936	-0.2512	-0.20669	-0.21819	-0.22892	-0.2479	-0.020982
-0.790687106	L18P	0	0	0.5261472785	0.169294283	8611.65290928	3	0	0.001283697	0.0398203311	8	-3	1.118	1	3	-3	3.8	-1.6	-0.077243	0.019585	-0.082586	-0.23501	-0.26677	-0.27764	-0.28704	-0.3651	-0.15398
-0.003882482	I19F	0	0	0.3447171825	0.1986790467	8067.42665611	0	0	0	0	12	0	0.25	1	3	2	4.5	2.8	-0.14854	-0.045187	-0.17048	-0.5994	-0.10032	-0.10541	-0.10673	-0.11225	-0.34715
-0.019954131	I19L	0	0	0.3447171825	0.1986790467	8067.42665611	0	0	0	0	12	2	0.25	1	3	2	4.5	3.8	-0.19537	-0.088408	-0.1278	-0.64175	-0.070623	-0.078173	-0.088876	-0.083655	0.014304
-0.039681326	I19M	0	0	0.3447171825	0.1986790467	8067.42665611	0	0	0	0	12	1	0.25	1	3	3	4.5	1.9	-0.26869	-0.13132	-0.068637	-0.63548	-0.093449	-0.093651	-0.09571	-0.081396	-0.01209
-0.0726625	I19V	0	0	0.3447171825	0.1986790467	8067.42665611	0	0	0	0	12	3	0.25	1	3	2	4.5	4.2	-0.031777	-0.043177	-0.076864	-0.80366	-0.056869	-0.068145	-0.083147	-0.085493	0.017336
-0.108636692	I19T	0	0	0.3447171825	0.1986790467	8067.42665611	0	0	0	0	12	-1	0.25	1	3	1	4.5	-0.7	-0.077281	-0.072984	-0.1389	-0.50255	-0.15956	-0.17261	-0.16849	-0.2121	-0.0098149
-0.115135329	I19C	0	0	0.3447171825	0.1986790467	8067.42665611	0	0	0	0	12	-1	0.25	1	3	-2	4.5	2.5	-0.075593	-0.001575	-0.13676	-0.82323	-0.12358	-0.14334	-0.15903	-0.18629	-0.087865
-0.139557189	I19A	0	0	0.3447171825	0.1986790467	8067.42665611	0	0	0	0	12	-1	0.25	1	3	-1	4.5	1.8	-0.019923	-0.1673	-0.48911	-1.0085	-0.12938	-0.14646	-0.15653	-0.18471	-0.32784
-0.148124186	I19H	0	0	0.3447171825	0.1986790467	8067.42665611	0	0	0	0	12	-3	0.25	1	3	-3	4.5	-3.2	-0.036008	-0.021338	-0.48911	-1.0085	-0.30533	-0.39565	-0.40324	-0.51127	-0.074061
-0.180486751	I19S	0	0	0.3447171825	0.1986790467	8067.42665611	0	0	0	0	12	-2	0.25	1	3	-2	4.5	-0.8	-0.048884	-0.060885	-0.18771	-0.74394	-0.1953	-0.23031	-0.25978	-0.34126	-0.17854
-0.213449825	I19Y	0	0	0.3447171825	0.1986790467	8067.42665611	0	0	0	0	12	-1	0.25	1	3	-1	4.5	-1.3	-0.062527	-0.040638	-0.4855	-0.94075	-0.18842	-0.20301	-0.21325	-0.24744	-0.2912
-0.214384499	I19Q	0	0	0.3447171825	0.1986790467	8067.42665611	0	0	0	0	12	-3	0.25	1	3	-2	4.5	-3.5	-0.049246	0.0068689	-0.42916	-0.6601	-0.30649	-0.39901	-0.37922	-0.49747	-0.106
-0.340859778	I19G	0	0	0.3447171825	0.1986790467	8067.42665611	0	0	0	0	12	-4	0.25	1	3	-4	4.5	-0.4	-0.04949	-0.14708	-0.42916	-0.8491	-0.23071	-0.3179	-0.35533	-0.55241	-0.17666
-0.416043403	I19N	0	0	0.3447171825	0.1986790467	8067.42665611	0	0	0	0	12	-3	0.25	1	3	-3	4.5	-3.5	-0.087435	-0.096775	-0.26675	-1.0196	-0.3221	-0.41663	-0.41663	-0.51304	0.038303
-0.42008383	I19E	0	0	0.3447171825	0.1986790467	8067.42665611	0	0	0	0	12	-3	0.25	1	3	-3	4.5	-3.5	-0.10956	-0.025961	-0.45099	-0.75662	-0.3221	-0.41663	-0.41663	-0.51304	-0.018836
-0.647079088	I19D	0	0	0.3447171825	0.1986790467	8067.42665611	0	0	0	0	12	-3	0.25	1	3	-4	4.5	-3.5	-0.032139	-0.12898	-0.36366	-1.0372	-0.33093	-0.4343	-0.43781	-0.53	-0.020595
-0.875830814	I19P	0	0	0.3447171825	0.1986790467	8067.42665611	0	0	0	0	12	-3	0.25	1	3	-3	4.5	-1.6	-0.02629	-0.090348	-0.44517	-1.0372	-0.24145	-0.30884	-0.34166	-0.48443	-0.0077607
-0.88599708	I19R	0	0	0.3447171825	0.1986790467	8067.42665611	0	0	0	0	12	-3	0.25	1	3	-3	4.5	-4.5	-0.036511	-0.14848	-0.51427	-1.037	-0.37837	-0.49469	-0.45622	-0.54419	-0.13372
-0.886213326	I19K	0	0	0.3447171825	0.1986790467	8067.42665611	0	0	0	0	12	-3	0.25	1	3	-3	4.5	-3.9	-0.041596	-0.23055	-0.45435	-1.0372	-0.34424	-0.44669	-0.43462	-0.51772	0.0012157
-0.013565877	I20V	0	0	0.6083244397	0.185008675	7817.32564832	3	3.6456349206	0.001183432	0.0191509454	11	3	0.204	1	3	2	4.5	4.2	-0.037183	-0.043489	-0.0068141	-0.77552	-0.032002	-0.18349	-0.26129	-0.24744	-0.27636
-0.025510044	I20C	0	0	0.6083244397	0.185008675	7817.32564832	3	3.6456349206	0.001183432	0.0191509454	11	-1	0.204	1	3	-2	4.5	2.5	-0.050361	-0.023621	-0.018844	-0.65683	-0.14061	-0.18939	-0.18558	-0.13773	-0.39104
-0.043469536	I20A	0	0	0.6083244397	0.185008675	7817.32564832	3	3.6456349206	0.001183432	0.0191509454	11	-1	0.204	1	3	0	4.5	1.8	-0.043391	-0.029492	-0.076997	-0.66584	-0.16778	-0.20786	-0.23573	-0.16112	-0.048594
-0.046930424	I20T	0	0	0.6083244397	0.185008675	7817.32564832	3	3.6456349206	0.001183432	0.0191509454	11	-1	0.204	1	3	1	4.5	-0.7	-0.043957	-0.017729	0.0090448	-0.52386	-0.23808	-0.25545	-0.32202	-0.23318	-0.087078
-0.063090288	I20Y	0	0	0.6083244397	0.185008675	7817.32564832	3	3.6456349206	0.001183432	0.0191509454	11	-1	0.204	1	3	-2	4.5	-1.3	-0.044192	-0.039473	0.0033237	-0.31999	-0.24387	-0.2569	-0.27461	-0.21888	0.0041134
-0.100500941	I20F	0	0	0.6083244397	0.185008675	7817.32564832	3	3.6456349206	0.001183432	0.0191509454	11	0	0.204	1	3	-1	4.5	2.8	-0.040891	-0.028419	-0.0086759	-0.56798	-0.10612	-0.18222	-0.18375	-0.13497	0.011642
-0.167287558	I20H	0	0	0.6083244397	0.185008675	7817.32564832	3	3.6456349206	0.001183432	0.0191509454	11	-3	0.204	1	3	-3	4.5	-3.2	-0.042028	-0.014041	0.0082174	-0.42159	-0.43413	-0.41529	-0.44176	-0.37222	-0.043342
-0.171009172	I20M	0	0	0.6083244397	0.185008675	7817.32564832	3	3.6456349206	0.001183432	0.0191509454	11	1	0.204	1	3	0	4.5	1.9	-0.064061	-0.025506	-0.0048317	-0.78907	-0.088773	-0.18869	-0.21116	-0.14489	-0.1466
-0.180577026	I20G	0	0	0.6083244397	0.185008675	7817.32564832	3	3.6456349206	0.001183432	0.0191509454	11	-4	0.204	1	3	-3	4.5	-0.4	-0.082513	-0.03922	-0.1037	-0.70887	-0.3613	-0.35446	-0.38311	-0.3728	-0.060516
-0.251469406	I20N	0	0	0.6083244397	0.185008675	7817.32564832	3	3.6456349206	0.001183432	0.0191509454	11	-3	0.204	1	3	-2	4.5	-3.5	0.004495	-0.0222	-0.046716	-0.69336	-0.44644	-0.4367	-0.48294	-0.40969	-0.056227
-0.274845537	I20Q	0	0	0.6083244397	0.185008675	7817.32564832	3	3.6456349206	0.001183432	0.0191509454	11	-3	0.204	1	3	-2	4.5	-3.5	-0.057909	-0.029548	-0.076997	-0.67462	-0.44644	-0.4367	-0.48294	-0.40969	-0.018524
-0.282493355	I20E	0	0	0.6083244397	0.185008675	7817.32564832	3	3.6456349206	0.001183432	0.0191509454	11	-3	0.204	1	3	-2	4.5	-3.5	-0.050077	-0.022032	-0.093501	-0.78204	-0.44644	-0.4367	-0.48294	-0.40969	-0.015519
-0.303131639	I20S	0	0	0.6083244397	0.185008675	7817.32564832	3	3.6456349206	0.001183432	0.0191509454	11	-2	0.204	1	3	0	4.5	-0.8	-0.030742	-0.016664	-0.07852	-0.7819	-0.2923	-0.28841	-0.35527	-0.30754	-0.047113
-0.431565074	I20W	0	0	0.6083244397	0.185008675	7817.32564832	3	3.6456349206	0.001183432	0.0191509454	11	-3	0.204	1	3	-3	4.5	-0.9	-0.075759	-0.02879	-0.089419	-0.70805	-0.33332	-0.31915	-0.3463	-0.3334	-0.084408
-0.561920854	I20D	0	0	0.6083244397	0.185008675	7817.32564832	3	3.6456349206	0.001183432	0.0191509454	11	-3	0.204	1	3	-3	4.5	-3.5	-0.044476	-0.033377	0.012255	-0.66584	-0.4479	-0.43149	-0.45607	-0.37981	0.0096471
-0.688342765	I20R	0	0	0.6083244397	0.185008675	7817.32564832	3	3.6456349206	0.001183432	0.0191509454	11	-3	0.204	1	3	0	4.5	-4.5	-0.065353	-0.042471	-0.078745	-0.78338	-0.48474	-0.49759	-0.58042	-0.58719	-0.066565
-0.699047617	I20L	0	0	0.6083244397	0.185008675	7817.32564832	3	3.6456349206	0.001183432	0.0191509454	11	2	0.204	1	3	1	4.5	3.8	-0.18173	-0.033377	-0.089419	-0.72726	-0.049256	-0.18773	-0.26763	-0.21562	-0.034849
-0.729723776	I20K	0	0	0.6083244397	0.185008675	7817.32564832	3	3.6456349206	0.001183432	0.0191509454	11	-3	0.204	1	3	0	4.5	-3.9	-0.17713	-0.071507	-0.075999	-0.78965	-0.4554	-0.46229	-0.55288	-0.50843	0.035038
-0.848570684	I20P	0	0	0.6083244397	0.185008675	7817.32564832	3	3.6456349206	0.001183432	0.0191509454	11	-3	0.204	1	3	-2	4.5	-1.6	-0.14236	-0.06066	-0.096175	-0.79455	-0.36644	-0.34963	-0.39891	-0.37633	-0.025336
-0.005512621	N21M	0	0	0.4290288154	0.2332312901	8899.54438508	2	0	0.0012437811	0.0350381949	7	-2	1.137	1	6	-3	-3.5	1.9	-0.35899	0.0025681	0.015467	-0.2162	-0.053283	-0.095342	-0.081149	-0.066899	-0.1804
-0.022105313	N21H	0	0	0.4290288154	0.2332312901	8899.54438508	2	0	0.0012437811	0.0350381949	7	1	1.137	1	6	7	-3.5	-3.2	-0.33658	-0.10727	0.0015716	-0.059765	-0.07092	-0.084105	-0.043581	-0.022816	-0.97176
-0.025175695	N21C	0	0	0.4290288154	0.2332312901	8899.54438508	2	0	0.0012437811	0.0350381949	7	-3	1.137	1	6	-3	-3.5	2.5	-0.6891	-0.052966	0.0076668	-0.46253	-0.066363	-0.11339	-0.096883	-0.081968	-0.11553
-0.03343481	N21Q	0	0	0.4290288154	0.2332312901	8899.54438508	2	0	0.0012437811	0.0350381949	7	0	1.137	1	6	0	-3.5	-3.5	-0.87254	-0.021588	-0.0077371	-0.32128	-0.086934	-0.11345	-0.11026	-0.10438	0.028723
-0.037422782	N21R	0	0	0.4290288154	0.2332312901	8899.54438508	2	0	0.0012437811	0.0350381949	7	0	1.137	1	6	-1	-3.5	-4.5	-0.89311	-0.071415	-0.0041441	-0.44894	-0.10585	-0.13381	-0.1228	-0.11989	-0.0068419
-0.04507015	N21F	0	0	0.4290288154	0.2332312901	8899.54438508	2	0	0.0012437811	0.0350381949	7	-3	1.137	1	6	-4	-3.5	2.8	-0.11805	-0.11173	0.0075776	-0.33319	-0.06109	-0.10918	-0.083638	-0.069654	-0.051991
-0.051233216	N21L	0	0	0.4290288154	0.2332312901	8899.54438508	2	0	0.0012437811	0.0350381949	7	-3	1.137	1	6	-4	-3.5	3.8	-0.14159	0.013384	-0.0018428	-0.43521	-0.058028	-0.10202	-0.069575	-0.053926	-0.061384
-0.053690331	N21V	0	0	0.4290288154	0.2332312901	8899.54438508	2	0	0.0012437811	0.0350381949	7	-3	1.137	1	6	-4	-3.5	4.2	-0.14383	-0.0063042	-0.0016096	-0.54157	-0.055626	-0.099686	-0.06436	-0.049459	-0.96616
-0.056706754	N21A	0	0	0.4290288154	0.2332312901	8899.54438508	2	0	0.0012437811	0.0350381949	7	-2	1.137	1	6	-3	-3.5	1.8	-0.55063	-0.0016006	0.0021399	-0.54157	-0.054657	-0.096287	-0.082819	-0.069272	-0.0031436
-0.059611317	N21S	0	0	0.4290288154	0.2332312901	8899.54438508	2	0	0.0012437811	0.0350381949	7	1	1.137	1	6	0	-3.5	-0.8	-0.53806	-0.021675	0.011284	-0.1716	-0.035332	-0.054257	-0.042611	-0.034943	0.013421
-0.07114643	N21I	0	0	0.4290288154	0.2332312901	8899.54438508	2	0	0.0012437811	0.0350381949	7	-3	1.137	1	6	-4	-3.5	4.5	-0.6473	-0.032681	0.019503	-0.53563	-0.054609	-0.098167	-0.061464	-0.046838	-0.12456
-0.079925862	N21G	0	0	0.4290288154	0.2332312901	8899.54438508	2	0	0.0012437811	0.0350381949	7	0	1.137	1	6	-2	-3.5	-0.4	-0.93869	-0.04187	0.0047856	-0.21407	-0.044832	-0.070629	-0.074871	-0.067567	-0.43651
-0.084864484	N21T	0	0	0.4290288154	0.2332312901	8899.54438508	2	0	0.0012437811	0.0350381949	7	0	1.137	1	6	0	-3.5	-0.7	-0.72012	-0.082176	-0.002868	-0.53563	-0.049462	-0.075941	-0.071493	-0.060261	-0.58203
-0.089258333	N21D	0	0	0.4290288154	0.2332312901	8899.54438508	2	0	0.0012437811	0.0350381949	7	1	1.137	1	6	-1	-3.5	-3.5	-0.92565	-0.036484	0.0046318	-0.33254	-0.076772	-0.087111	-0.08169	-0.086261	-0.053445
-0.116383438	N21E	0	0	0.4290288154	0.2332312901	8899.54438508	2	0	0.0012437811	0.0350381949	7	0	1.137	1	6	-1	-3.5	-3.5	-0.55008	-0.029468	-0.0041441	-0.5303	-0.088197	-0.11419	-0.11505	-0.11673	-0.18486
-0.124644886	N21K	0	0	0.4290288154	0.2332312901	8899.54438508	2	0	0.0012437811	0.0350381949	7	0	1.137	1	6	0	-3.5	-3.9	-0.20749	-0.054254	-0.019981	-0.55298	-0.093339	-0.12052	-0.11627	-0.10549	-0.018636
-0.284090523	N21Y	0	0	0.4290288154	0.2332312901	8899.54438508	2	0	0.0012437811	0.0350381949	7	-2	1.137	1	6	-1	-3.5	-1.3	-0.551	-0.03054	0.007642	-0.41935	-0.081167	-0.13042	-0.16717	-0.148	-0.0071344
-0.412748001	N21W	0	0	0.4290288154	0.2332312901	8899.54438508	2	0	0.0012437811	0.0350381949	7	-4	1.137	1	6	-4	-3.5	-0.9	-0.90357	-0.082176	0.0043428	-0.67885	-0.11434	-0.17446	-0.20147	-0.16361	-0.44374
-0.069302215	T22C	1	0	0.7353255069	0.3201610383	8744.39328392	11	113.71176411	0.0013927577	0.0716748912	7	-1	0.646	1	3	-2	-0.7	2.5	-1.1225	-0.20405	-0.026089	-0.46001	-0.23813	-0.27905	-0.2811	-0.27171	-0.45398
-0.114025586	T22A	1	0	0.7353255069	0.3201610383	8744.39328392	11	113.71176411	0.0013927577	0.0716748912	7	0	0.646	1	3	0	-0.7	1.8	-0.65123	-0.020337	-0.017234	-0.052236	-0.21195	-0.23812	-0.22846	-0.18666	-0.070386
-0.152705306	T22V	1	0	0.7353255069	0.3201610383	8744.39328392	11	113.71176411	0.0013927577	0.0716748912	7	0	0.646	1	3	-3	-0.7	4.2	-0.79465	-0.076253	-0.039174	-0.036535	-0.15178	-0.18835	-0.21102	-0.11371	-0.025123
-0.179987703	T22S	1	0	0.7353255069	0.3201610383	8744.39328392	11	113.71176411	0.0013927577	0.0716748912	7	1	0.646	1	3	5	-0.7	-0.8	-0.87138	-0.040625	-0.026818	-0.10668	-0.27783	-0.31271	-0.2429	-0.20589	0.058036
-0.239440197	T22L	1	0	0.7353255069	0.3201610383	8744.39328392	11	113.71176411	0.0013927577	0.0716748912	7	-1	0.646	1	3	-3	-0.7	3.8	-0.78457	-0.062664	-0.017032	-0.14868	-0.20667	-0.25622	-0.25862	-0.23978	-0.019386
-0.27657717	T22M	1	0	0.7353255069	0.3201610383	8744.39328392	11	113.71176411	0.0013927577	0.0716748912	7	-1	0.646	1	3	-3	-0.7	1.9	-0.88039	-0.082426	-0.015942	-0.084336	-0.25101	-0.28641	-0.30262	-0.27886	-0.024625
-0.357465886	T22G	1	0	0.7353255069	0.3201610383	8744.39328392	11	113.71176411	0.0013927577	0.0716748912	7	-2	0.646	1	3	-2	-0.7	-0.4	-0.81141	-0.052226	-0.044087	-0.076622	-0.41266	-0.46177	-0.43841	-0.46204	-0.017627
-0.39075703	T22Q	1	0	0.7353255069	0.3201610383	8744.39328392	11	113.71176411	0.0013927577	0.0716748912	7	-1	0.646	1	3	-2	-0.7	-3.5	-0.078428	-0.092421	-0.0162	-0.12673	-0.5159	-0.52721	-0.47273	-0.4747	-0.037004
-0.395503919	T22P	1	0	0.7353255069	0.3201610383	8744.39328392	11	113.71176411	0.0013927577	0.0716748912	7	-1	0.646	1	3	-3	-0.7	-1.6	-0.2512	-0.074151	-0.019173	-0.096808	-0.4038	-0.41511	-0.41301	-0.42453	0.0032321
-0.438364897	T22Y	1	0	0.7353255069	0.3201610383	8744.39328392	11	113.71176411	0.0013927577	0.0716748912	7	-2	0.646	1	3	0	-0.7	-1.3	-0.30075	-0.071013	-0.016074	-0.094047	-0.46036	-0.51241	-0.46128	-0.49828	-0.048885
-0.490218	T22N	1	0	0.7353255069	0.3201610383	8744.39328392	11	113.71176411	0.0013927577	0.0716748912	7	0	0.646	1	3	0	-0.7	-3.5	0.010236	-0.036176	-0.037523	-0.12058	-0.45996	-0.43957	-0.39457	-0.38648	-0.012588
-0.490930072	T22F	1	0	0.7353255069	0.3201610383	8744.39328392	11	113.71176411	0.0013927577	0.0716748912	7	-2	0.646	1	3	-1	-0.7	2.8	-0.038029	-0.14313	-0.018696	-0.16879	-0.30047	-0.35951	-0.33635	-0.40182	0.031471
-0.501866919	T22H	1	0	0.7353255069	0.3201610383	8744.39328392	11	113.71176411	0.0013927577	0.0716748912	7	-2	0.646	1	3	0	-0.7	-3.2	-0.048316	-0.080065	-0.016938	-0.12083	-0.55316	-0.61753	-0.5298	-0.52693	-0.0042091
-0.502380755	T22R	1	0	0.7353255069	0.3201610383	8744.39328392	11	113.71176411	0.0013927577	0.0716748912	7	-1	0.646	1	3	-2	-0.7	-4.5	-0.25559	-0.11085	-0.057901	-0.11004	-0.56691	-0.59995	-0.51124	-0.51731	-0.045431
-0.510816412	T22K	1	0	0.7353255069	0.3201610383	8744.39328392	11	113.71176411	0.0013927577	0.0716748912	7	-1	0.646	1	3	-2	-0.7	-3.9	-0.35377	-0.074983	-0.029443	-0.061794	-0.53832	-0.55527	-0.48835	-0.48774	0.0041734
-0.563386688	T22E	1	0	0.7353255069	0.3201610383	8744.39328392	11	113.71176411	0.0013927577	0.0716748912	7	-1	0.646	1	3	-2	-0.7	-3.5	-0.54435	-0.06075	-0.033393	-0.091384	-0.5159	-0.52721	-0.47273	-0.4747	0.012161
-0.579131366	T22W	1	0	0.7353255069	0.3201610383	8744.39328392	11	113.71176411	0.0013927577	0.0716748912	7	-2	0.646	1	3	4	-0.7	-0.9	-0.86453	-0.16008	-0.023091	-0.1113	-0.4541	-0.50961	-0.45776	-0.5233	-0.040526
-0.647521862	T22I	1	0	0.7353255069	0.3201610383	8744.39328392	11	113.71176411	0.0013927577	0.0716748912	7	-1	0.646	1	3	-3	-0.7	4.5	-0.86208	-0.15202	-0.046121	-0.12383	-0.19492	-0.25122	-0.24976	-0.23247	-0.020511
-0.01897553	V23I	0	0	0.6328708645	0.2325039521	9384.52516127	5	13.8732402402	0.001303781	0.0258127505	5	3	1.284	0	1	1	4.2	4.5	-0.85087	-0.11085	-0.016459	-0.20675	-0.064246	-0.029302	-0.022896	0.038087	-0.53141
-0.060714721	V23A	0	0	0.6328708645	0.2325039521	9384.52516127	5	13.8732402402	0.001303781	0.0258127505	5	0	1.284	0	1	-3	4.2	1.8	0.0046547	-0.14598	-0.044087	-0.16345	-0.19461	-0.2073	-0.23133	-0.07286	-0.028569
-0.071355772	V23L	0	0	0.6328708645	0.2325039521	9384.52516127	5	13.8732402402	0.001303781	0.0258127505	5	1	1.284	0	1	4	4.2	3.8	-0.16621	-0.053951	-0.066742	0.019183	-0.14327	-0.095424	-0.092475	-0.11555	-0.092577
-0.075540429	V23C	0	0	0.6328708645	0.2325039521	9384.52516127	5	13.8732402402	0.001303781	0.0258127505	5	-1	1.284	0	1	-3	4.2	2.5	-0.16852	-0.054032	-0.059176	0.021479	-0.22697	-0.25715	-0.28597	-0.1568	-0.037236
-0.085031643	V23T	0	0	0.6328708645	0.2325039521	9384.52516127	5	13.8732402402	0.001303781	0.0258127505	5	0	1.284	0	1	-2	4.2	-0.7	-0.25338	-0.062916	-0.098061	0.0094027	-0.27346	-0.28298	-0.34834	-0.36977	-0.043115
-0.104796587	V23M	0	0	0.6328708645	0.2325039521	9384.52516127	5	13.8732402402	0.001303781	0.0258127505	5	1	1.284	0	1	1	4.2	1.9	-0.25274	-0.10647	-0.1293	0.0047714	-0.15195	-0.1241	-0.13498	-0.10485	-0.010676
-0.286630657	V23S	0	0	0.6328708645	0.2325039521	9384.52516127	5	13.8732402402	0.001303781	0.0258127505	5	-2	1.284	0	1	-4	4.2	-0.8	-0.12214	-0.03341	-0.11694	0.019526	-0.40487	-0.48752	-0.55731	-0.61522	-0.094399
-0.357783756	V23F	0	0	0.6328708645	0.2325039521	9384.52516127	5	13.8732402402	0.001303781	0.0258127505	5	-1	1.284	0	1	4	4.2	2.8	-0.10822	-0.032882	-0.070105	0.011817	-0.21307	-0.20225	-0.23444	-0.38829	-0.081993
-0.447039211	V23Q	0	0	0.6328708645	0.2325039521	9384.52516127	5	13.8732402402	0.001303781	0.0258127505	5	-2	1.284	0	1	-4	4.2	-3.5	-0.10955	-0.030748	-0.1318	-0.0072198	-0.55095	-0.70139	-0.7768	-0.98123	-0.092293
-0.470366358	V23G	0	0	0.6328708645	0.2325039521	9384.52516127	5	13.8732402402	0.001303781	0.0258127505	5	-3	1.284	0	1	-5	4.2	-0.4	-0.02937	-0.060452	-0.07975	-0.0025656	-0.44614	-0.58661	-0.62298	-0.66656	-0.017185
-0.973621265	V23E	0	0	0.6328708645	0.2325039521	9384.52516127	5	13.8732402402	0.001303781	0.0258127505	5	-2	1.284	0	1	-4	4.2	-3.5	-0.072279	-0.04557	-0.083895	0.0034912	-0.55095	-0.70139	-0.7768	-0.98123	-0.021201
-1.013322801	V23K	0	0	0.6328708645	0.2325039521	9384.52516127	5	13.8732402402	0.001303781	0.0258127505	5	-2	1.284	0	1	-4	4.2	-3.9	-0.065292	-0.034997	-0.10517	-0.0028275	-0.577	-0.73965	-0.80241	-1.0259	-0.026419
-1.034507773	V23P	0	0	0.6328708645	0.2325039521	9384.52516127	5	13.8732402402	0.001303781	0.0258127505	5	-2	1.284	0	1	-3	4.2	-1.6	-0.024521	-0.057139	-0.14346	-0.017436	-0.43152	-0.52007	-0.62855	-0.78447	-0.027257
-1.081272007	V23N	0	0	0.6328708645	0.2325039521	9384.52516127	5	13.8732402402	0.001303781	0.0258127505	5	-3	1.284	0	1	-5	4.2	-3.5	-0.20407	-0.037208	-0.12537	-0.0085942	-0.60812	-0.85287	-0.88046	-1.0678	-0.11011
-1.126007148	V23R	0	0	0.6328708645	0.2325039521	9384.52516127	5	13.8732402402	0.001303781	0.0258127505	5	-3	1.284	0	1	-4	4.2	-4.5	-0.20817	-0.034513	-0.093891	0.01349	-0.6444	-0.91767	-0.92126	-1.2128	-0.0018299
-1.130349392	V23Y	0	0	0.6328708645	0.2325039521	9384.52516127	5	13.8732402402	0.001303781	0.0258127505	5	-1	1.284	0	1	-1	4.2	-1.3	0.0024884	-0.03855	-0.07378	-0.027853	-0.34227	-0.37362	-0.46592	-0.6669	-0.00050208
-1.178148797	V23D	0	0	0.6328708645	0.2325039521	9384.52516127	5	13.8732402402	0.001303781	0.0258127505	5	-3	1.284	0	1	-5	4.2	-3.5	-0.045657	-0.03028	-0.086564	-0.00084733	-0.60812	-0.85287	-0.88046	-1.0678	-0.34095
-1.199070821	V23H	0	0	0.6328708645	0.2325039521	9384.52516127	5	13.8732402402	0.001303781	0.0258127505	5	-3	1.284	0	1	-4	4.2	-3.2	-0.0474	-0.052902	-0.10605	-0.0028275	-0.57259	-0.7892	-0.84044	-1.0847	-0.000048887
-0.11599281	Y24F	1	5	0.9445037353	0.1583368143	9113.32659007	3	286	0.0011918951	0.0027141845	8	3	0.967	0	9	1	-1.3	2.8	-0.062403	-0.055479	-0.12621	0.0048415	-0.1281	-0.0010393	-0.19712	-0.14731	-0.036052
-0.369686306	Y24H	1	5	0.9445037353	0.1583368143	9113.32659007	3	286	0.0011918951	0.0027141845	8	2	0.967	0	9	3	-1.3	-3.2	-0.14948	-0.049389	-0.18334	-0.017397	-0.25352	-0.27187	-0.38155	-0.38199	-0.058191
-0.457651725	Y24N	1	5	0.9445037353	0.1583368143	9113.32659007	3	286	0.0011918951	0.0027141845	8	-2	0.967	0	9	-4	-1.3	-3.5	-0.14817	-0.082074	-0.15068	-0.013412	-0.66911	-0.75563	-0.83401	-0.88472	-0.04631
-0.533158983	Y24M	1	5	0.9445037353	0.1583368143	9113.32659007	3	286	0.0011918951	0.0027141845	8	-1	0.967	0	9	-3	-1.3	1.9	0.0046778	-0.029875	0.0071341	-0.0077422	-0.38685	-0.36571	-0.55831	-0.54401	-0.28673
-0.607094222	Y24A	1	5	0.9445037353	0.1583368143	9113.32659007	3	286	0.0011918951	0.0027141845	8	-2	0.967	0	9	-2	-1.3	1.8	-0.068066	-0.056301	0.018517	0.0013185	-0.4756	-0.47455	-0.60247	-0.65301	-0.46402
-0.633813497	Y24C	1	5	0.9445037353	0.1583368143	9113.32659007	3	286	0.0011918951	0.0027141845	8	-2	0.967	0	9	3	-1.3	2.5	-0.065962	-0.19323	0.0071777	-0.032886	-0.43788	-0.40251	-0.48759	-0.64411	-0.037133
-0.645291023	Y24T	1	5	0.9445037353	0.1583368143	9113.32659007	3	286	0.0011918951	0.0027141845	8	-2	0.967	0	9	-3	-1.3	-0.7	-0.010753	0.028741	-0.0025653	-0.0548	-0.56037	-0.58854	-0.67406	-0.70588	-0.47914
-0.649160143	Y24I	1	5	0.9445037353	0.1583368143	9113.32659007	3	286	0.0011918951	0.0027141845	8	-1	0.967	0	9	-3	-1.3	4.5	-0.12702	-0.044711	0.022489	-0.036621	-0.33282	-0.3074	-0.5478	-0.61373	-0.035101
-0.678411478	Y24V	1	5	0.9445037353	0.1583368143	9113.32659007	3	286	0.0011918951	0.0027141845	8	-1	0.967	0	9	-3	-1.3	4.2	-0.17779	-0.058875	0.011643	-0.086231	-0.33826	-0.31195	-0.54958	-0.60202	-0.16301
-0.679468099	Y24S	1	5	0.9445037353	0.1583368143	9113.32659007	3	286	0.0011918951	0.0027141845	8	-2	0.967	0	9	-2	-1.3	-0.8	0.022737	-0.1854	-0.016019	-0.048745	-0.55874	-0.58246	-0.65806	-0.71674	-0.057152
-0.692475411	Y24L	1	5	0.9445037353	0.1583368143	9113.32659007	3	286	0.0011918951	0.0027141845	8	-1	0.967	0	9	-3	-1.3	3.8	-0.011314	-0.5808	-0.012816	-0.078281	-0.34583	-0.31884	-0.55197	-0.58747	0.0037761
-0.825848972	Y24Q	1	5	0.9445037353	0.1583368143	9113.32659007	3	286	0.0011918951	0.0027141845	8	-1	0.967	0	9	-3	-1.3	-3.5	0.0019845	-0.5808	-0.016558	-0.020383	-0.55721	-0.63302	-0.75055	-0.78778	0.020934
-0.935935859	Y24K	1	5	0.9445037353	0.1583368143	9113.32659007	3	286	0.0011918951	0.0027141845	8	-2	0.967	0	9	-4	-1.3	-3.9	0.012716	-0.18895	-0.0014569	-0.096072	-0.68467	-0.78143	-0.86263	-0.92182	-0.068607
-0.950910478	Y24G	1	5	0.9445037353	0.1583368143	9113.32659007	3	286	0.0011918951	0.0027141845	8	-3	0.967	0	9	-5	-1.3	-0.4	-0.0054968	-0.56012	-0.015632	-0.057507	-0.6544	-0.71578	-0.74644	-0.78081	-0.093943
-1.084253632	Y24E	1	5	0.9445037353	0.1583368143	9113.32659007	3	286	0.0011918951	0.0027141845	8	-2	0.967	0	9	-4	-1.3	-3.5	0.014	-0.46685	-0.013204	-0.050646	-0.66911	-0.75563	-0.83401	-0.88472	-0.1945
-1.151633985	Y24P	1	5	0.9445037353	0.1583368143	9113.32659007	3	286	0.0011918951	0.0027141845	8	-3	0.967	0	9	-5	-1.3	-1.6	-0.0086826	-0.46685	0.013161	-0.071751	-0.69538	-0.7716	-0.7897	-0.84846	-1.1026
-1.215104205	Y24R	1	5	0.9445037353	0.1583368143	9113.32659007	3	286	0.0011918951	0.0027141845	8	-2	0.967	0	9	-4	-1.3	-4.5	-0.020376	-0.39134	-0.038027	-0.066003	-0.70447	-0.82229	-0.89911	-0.98894	-0.13896
-1.243287098	Y24D	1	5	0.9445037353	0.1583368143	9113.32659007	3	286	0.0011918951	0.0027141845	8	-3	0.967	0	9	-3	-1.3	-3.5	-0.027268	-0.50423	-0.0028024	-0.09723	-0.74455	-0.8458	-0.84369	-1.0043	-0.35741
0.022373113	S25M	0	0	0.6488794023	0.1527692158	10486.3878396	1	0	0.0012269939	0.0129197527	4	-1	1.228	0	5	-2	-0.8	1.9	-0.063044	-0.31385	-0.0014569	-0.090713	-0.060302	-0.029346	-0.0063701	-0.009857	-0.16991
0.016543019	S25C	0	0	0.6488794023	0.1527692158	10486.3878396	1	0	0.0012269939	0.0129197527	4	-1	1.228	0	5	-2	-0.8	2.5	-0.052826	-0.47134	0.0037618	-0.095429	-0.058329	-0.032268	-0.011696	-0.020814	-0.023733
0.013985817	S25G	0	0	0.6488794023	0.1527692158	10486.3878396	1	0	0.0012269939	0.0129197527	4	0	1.228	0	5	-2	-0.8	-0.4	-0.18749	-0.64116	-0.015537	-0.038258	-0.053045	-0.01122	0.0016477	0.020513	-0.28799
0.013970106	S25A	0	0	0.6488794023	0.1527692158	10486.3878396	1	0	0.0012269939	0.0129197527	4	1	1.228	0	5	0	-0.8	1.8	-0.23719	-0.57886	-0.032273	-0.11161	-0.016956	0.008927	0.0289	0.025367	-0.3234
0.011302042	S25N	0	0	0.6488794023	0.1527692158	10486.3878396	1	0	0.0012269939	0.0129197527	4	1	1.228	0	5	-1	-0.8	-3.5	-0.17768	-0.04572	-0.049498	0.0097593	-0.067746	-0.023059	-0.022167	-0.008878	-0.49863
0.007343844	S25Q	0	0	0.6488794023	0.1527692158	10486.3878396	1	0	0.0012269939	0.0129197527	4	0	1.228	0	5	0	-0.8	-3.5	-0.065635	-0.080424	-0.046315	0.0167	-0.092942	-0.038959	-0.034033	-0.028218	-0.042717
0.001423431	S25V	0	0	0.6488794023	0.1527692158	10486.3878396	1	0	0.0012269939	0.0129197527	4	-2	1.228	0	5	-3	-0.8	4.2	-0.063646	-0.063807	-0.023695	0.022157	-0.078606	-0.074293	-0.056593	-0.079473	-0.47753
-0.001283237	S25H	0	0	0.6488794023	0.1527692158	10486.3878396	1	0	0.0012269939	0.0129197527	4	-1	1.228	0	5	-1	-0.8	-3.2	-0.038573	-0.047089	-0.079101	0.0071249	-0.12171	-0.051306	-0.069512	-0.045601	-0.099219
-0.009262974	S25T	0	0	0.6488794023	0.1527692158	10486.3878396	1	0	0.0012269939	0.0129197527	4	1	1.228	0	5	2	-0.8	-0.7	-0.007481	-0.079566	-0.079705	0.0036406	-0.031662	0.0012603	0.042805	0.045694	-0.070709
-0.01139673	S25W	0	0	0.6488794023	0.1527692158	10486.3878396	1	0	0.0012269939	0.0129197527	4	-3	1.228	0	5	-4	-0.8	-0.9	-0.01488	-0.055319	-0.045746	0.0080967	-0.14378	-0.071094	-0.11116	-0.021153	-0.23412
-0.024731955	S25K	0	0	0.6488794023	0.1527692158	10486.3878396	1	0	0.0012269939	0.0129197527	4	0	1.228	0	5	0	-0.8	-3.9	-0.023327	-0.057563	-0.067259	0.0074772	-0.10095	-0.04435	-0.044937	-0.038212	-0.017575
-0.024901201	S25R	0	0	0.6488794023	0.1527692158	10486.3878396	1	0	0.0012269939	0.0129197527	4	-1	1.228	0	5	-2	-0.8	-4.5	-0.02575	-0.057929	-0.13915	0.015703	-0.15313	-0.074901	-0.1304	-0.076131	-0.010606
-0.041287347	S25F	0	0	0.6488794023	0.1527692158	10486.3878396	1	0	0.0012269939	0.0129197527	4	-2	1.228	0	5	-3	-0.8	2.8	-0.042556	-0.059331	-0.095894	0.012794	-0.07976	-0.057124	-0.035582	-0.036528	0.013014
-0.057215098	S25E	0	0	0.6488794023	0.1527692158	10486.3878396	1	0	0.0012269939	0.0129197527	4	0	1.228	0	5	-1	-0.8	-3.5	-0.043208	-0.049443	-0.051897	0.017548	-0.09476	-0.040306	-0.046938	-0.028542	-0.19173
-0.062184992	S25Y	0	0	0.6488794023	0.1527692158	10486.3878396	1	0	0.0012269939	0.0129197527	4	-2	1.228	0	5	1	-0.8	-1.3	0.0023003	-0.091919	-0.075787	0.016898	-0.11976	-0.045516	-0.056119	-0.051849	-0.043542
-0.115495335	S25I	0	0	0.6488794023	0.1527692158	10486.3878396	1	0	0.0012269939	0.0129197527	4	-2	1.228	0	5	-3	-0.8	4.5	-0.041659	-0.07854	-0.050471	0.0081443	-0.078545	-0.079007	-0.059643	-0.091423	-0.23632
-0.123126943	S25P	0	0	0.6488794023	0.1527692158	10486.3878396	1	0	0.0012269939	0.0129197527	4	-1	1.228	0	5	0	-0.8	-1.6	-0.043353	-0.050223	-0.047722	0.0061538	-0.094948	-0.034316	-0.022934	-0.019709	-0.090206
-0.124702865	S25L	0	0	0.6488794023	0.1527692158	10486.3878396	1	0	0.0012269939	0.0129197527	4	-2	1.228	0	5	-3	-0.8	3.8	-0.56686	-0.072688	-0.13101	0.0078543	-0.079533	-0.068568	-0.051151	-0.065037	-0.10365
-0.225830798	S25D	0	0	0.6488794023	0.1527692158	10486.3878396	1	0	0.0012269939	0.0129197527	4	0	1.228	0	5	-2	-0.8	-3.5	-0.67061	-0.10699	-0.036501	0.019909	-0.097169	-0.041113	-0.064647	-0.027609	-0.66493
-0.011384696	N26H	0	0	0.5410885806	0.2378986723	9325.75352624	10	72.9088407284	0.0013175231	0.0816134866	5	1	0.776	0	5	4	-3.5	-3.2	-0.74788	-0.054217	-0.19397	-0.0032614	-0.069359	-0.05052	-0.082131	-0.012902	-0.0083902
-0.013564821	N26D	0	0	0.5410885806	0.2378986723	9325.75352624	10	72.9088407284	0.0013175231	0.0816134866	5	1	0.776	0	5	4	-3.5	-3.5	-0.017012	-0.067048	-0.14773	0.023209	-0.07426	-0.05476	-0.08579	-0.013139	-0.63839
-0.026077071	N26Q	0	0	0.5410885806	0.2378986723	9325.75352624	10	72.9088407284	0.0013175231	0.0816134866	5	0	0.776	0	5	0	-3.5	-3.5	-0.02955	-0.055394	-0.15021	0.0044829	-0.077874	-0.057716	-0.07679	-0.10147	0.00084201
-0.02821869	N26G	0	0	0.5410885806	0.2378986723	9325.75352624	10	72.9088407284	0.0013175231	0.0816134866	5	0	0.776	0	5	-1	-3.5	-0.4	-0.025891	-0.066851	-0.18062	0.0041246	-0.036652	-0.021969	-0.045092	-0.044176	-0.064758
-0.030569939	N26M	0	0	0.5410885806	0.2378986723	9325.75352624	10	72.9088407284	0.0013175231	0.0816134866	5	-2	0.776	0	5	-3	-3.5	1.9	-0.057004	-0.02832	-0.046715	0.06239	-0.071013	-0.062471	-0.058843	-0.060596	-0.24153
-0.03396352	N26A	0	0	0.5410885806	0.2378986723	9325.75352624	10	72.9088407284	0.0013175231	0.0816134866	5	-2	0.776	0	5	-2	-3.5	1.8	-0.18684	-0.072628	-0.11446	0.018423	-0.071195	-0.062528	-0.061471	-0.050614	-0.024631
-0.043295671	N26V	0	0	0.5410885806	0.2378986723	9325.75352624	10	72.9088407284	0.0013175231	0.0816134866	5	-3	0.776	0	5	-4	-3.5	4.2	-0.23314	-0.37754	-0.421	0.018903	-0.09553	-0.12036	-0.10094	-0.088222	-0.030947
-0.047622373	N26E	0	0	0.5410885806	0.2378986723	9325.75352624	10	72.9088407284	0.0013175231	0.0816134866	5	0	0.776	0	5	1	-3.5	-3.5	-0.0216	-0.30736	-0.40671	0.041558	-0.08039	-0.059034	-0.071543	-0.074534	-0.036902
-0.055313272	N26Y	0	0	0.5410885806	0.2378986723	9325.75352624	10	72.9088407284	0.0013175231	0.0816134866	5	-2	0.776	0	5	-2	-3.5	-1.3	-0.011832	-0.63907	-0.70459	0.023007	-0.10529	-0.073902	-0.062577	-0.16746	-0.10604
-0.05785304	N26S	0	0	0.5410885806	0.2378986723	9325.75352624	10	72.9088407284	0.0013175231	0.0816134866	5	1	0.776	0	5	1	-3.5	-0.8	0.018084	-0.68432	-0.75868	0.020286	-0.02263	-0.016737	-0.047564	-0.02246	-0.013989
-0.058007655	N26T	0	0	0.5410885806	0.2378986723	9325.75352624	10	72.9088407284	0.0013175231	0.0816134866	5	0	0.776	0	5	-1	-3.5	-0.7	0.01186	-0.71928	-0.74207	0.0261	-0.039374	-0.023914	-0.047081	-0.053323	0.0058857
-0.067951372	N26F	0	0	0.5410885806	0.2378986723	9325.75352624	10	72.9088407284	0.0013175231	0.0816134866	5	-3	0.776	0	5	-4	-3.5	2.8	-0.096498	-0.68881	-0.74003	0.016267	-0.10183	-0.10646	-0.083946	-0.10169	-0.028455
-0.070426502	N26L	0	0	0.5410885806	0.2378986723	9325.75352624	10	72.9088407284	0.0013175231	0.0816134866	5	-3	0.776	0	5	-4	-3.5	3.8	-0.15257	-0.60745	-0.59666	0.024468	-0.097571	-0.11561	-0.093532	-0.089382	-0.0641
-0.078933245	N26I	0	0	0.5410885806	0.2378986723	9325.75352624	10	72.9088407284	0.0013175231	0.0816134866	5	-3	0.776	0	5	-4	-3.5	4.5	-0.23327	-0.67081	-0.74725	0.039305	-0.094368	-0.12431	-0.10643	-0.088854	-0.012915
-0.096760038	N26R	0	0	0.5410885806	0.2378986723	9325.75352624	10	72.9088407284	0.0013175231	0.0816134866	5	0	0.776	0	5	-1	-3.5	-4.5	-0.046885	-0.67021	-0.66691	0.020426	-0.10456	-0.076916	-0.10373	-0.15269	-0.052617
-0.143346139	N26W	0	0	0.5410885806	0.2378986723	9325.75352624	10	72.9088407284	0.0013175231	0.0816134866	5	-4	0.776	0	5	-5	-3.5	-0.9	-0.11743	-0.55845	-0.6319	0.03206	-0.1995	-0.17033	-0.11713	-0.32513	0.0072655
-0.152179758	N26K	0	0	0.5410885806	0.2378986723	9325.75352624	10	72.9088407284	0.0013175231	0.0816134866	5	0	0.776	0	5	-1	-3.5	-3.9	-0.082059	-0.71018	-0.80183	0.021041	-0.088021	-0.064274	-0.087513	-0.13865	-0.035327
-0.364915975	N26C	0	0	0.5410885806	0.2378986723	9325.75352624	10	72.9088407284	0.0013175231	0.0816134866	5	-3	0.776	0	5	-4	-3.5	2.5	-0.024748	-0.7221	-0.7558	0.027716	-0.10466	-0.10451	-0.07992	-0.10789	-0.23304
-0.568227715	N26P	0	0	0.5410885806	0.2378986723	9325.75352624	10	72.9088407284	0.0013175231	0.0816134866	5	-2	0.776	0	5	-3	-3.5	-1.6	-0.017032	-0.84046	-0.87027	0.024868	-0.11288	-0.078561	-0.069892	-0.20946	-0.38924
0.035349263	K27Y	0	0	0.7022411953	0.1408978791	7809.8277097	0	0	0	0	10	-2	0.929	0	6	-3	-3.9	-1.3	-0.0063102	-0.72067	-0.80666	0.053812	-0.070385	-0.012114	-0.022844	-0.010969	-0.076925
0.007704904	K27M	0	0	0.7022411953	0.1408978791	7809.8277097	0	0	0	0	10	-1	0.929	0	6	-3	-3.9	1.9	-0.34488	-0.87453	-0.88607	0.042235	-0.03201	0.011564	0.0015269	-0.012344	-0.35307
0.004665971	K27H	0	0	0.7022411953	0.1408978791	7809.8277097	0	0	0	0	10	-1	0.929	0	6	1	-3.9	-3.2	-0.37449	-0.86515	-0.84312	0.017935	-0.048139	-0.0079431	-0.031395	-0.023156	-0.094618
-0.008497474	K27R	0	0	0.7022411953	0.1408978791	7809.8277097	0	0	0	0	10	2	0.929	0	6	3	-3.9	-4.5	-0.55034	-1.0804	-0.96485	0.022289	-0.0078513	-0.0079252	-0.01751	-0.029088	-0.58266
-0.010958274	K27Q	0	0	0.7022411953	0.1408978791	7809.8277097	0	0	0	0	10	1	0.929	0	6	1	-3.9	-3.5	-0.058811	-0.028431	-0.044514	0.05618	-0.023019	-0.0047886	-0.016145	-0.016657	-0.0014011
-0.012053514	K27A	0	0	0.7022411953	0.1408978791	7809.8277097	0	0	0	0	10	-1	0.929	0	6	-2	-3.9	1.8	-0.011953	-0.0065828	-0.028523	0.016449	-0.027719	0.013149	-0.000048897	-0.017408	-0.0014622
-0.025783938	K27P	0	0	0.7022411953	0.1408978791	7809.8277097	0	0	0	0	10	-1	0.929	0	6	0	-3.9	-1.6	-0.072068	0.007097	-0.028585	0.012833	-0.038772	0.0018141	-0.015584	-0.021832	-0.025804
-0.029246995	K27S	0	0	0.7022411953	0.1408978791	7809.8277097	0	0	0	0	10	0	0.929	0	6	-1	-3.9	-0.8	-0.1172	-0.030243	-0.041441	0.0043989	-0.024084	0.0092057	0.0016342	-0.0068544	-0.0050067
-0.03199993	K27G	0	0	0.7022411953	0.1408978791	7809.8277097	0	0	0	0	10	-2	0.929	0	6	-3	-3.9	-0.4	-0.022378	0.0011501	-0.028476	-0.011416	-0.062823	-0.0058389	-0.013354	-0.012076	-0.0063435
-0.03389326	K27N	0	0	0.7022411953	0.1408978791	7809.8277097	0	0	0	0	10	0	0.929	0	6	-1	-3.9	-3.5	-0.16802	-0.034961	-0.024858	0.020177	-0.047761	-0.015545	-0.02296	-0.013676	-0.017759
-0.037985785	K27T	0	0	0.7022411953	0.1408978791	7809.8277097	0	0	0	0	10	-1	0.929	0	6	-2	-3.9	-0.7	-0.011225	-0.029009	-0.027914	0.015511	-0.046328	0.0020435	-0.0040038	-0.01091	-0.30626
-0.04518159	K27E	0	0	0.7022411953	0.1408978791	7809.8277097	0	0	0	0	10	1	0.929	0	6	0	-3.9	-3.5	0.0092484	-0.035769	-0.059033	0.015631	-0.024595	-0.0072499	-0.015836	-0.012414	-0.064344
-0.057494937	K27D	0	0	0.7022411953	0.1408978791	7809.8277097	0	0	0	0	10	-1	0.929	0	6	-1	-3.9	-3.5	-0.017437	-0.030243	-0.041441	0.014718	-0.06472	-0.019591	-0.026258	-0.015096	-0.046304
-0.059695618	K27F	0	0	0.7022411953	0.1408978791	7809.8277097	0	0	0	0	10	-3	0.929	0	6	-4	-3.9	2.8	-0.056197	-0.056075	-0.049268	-0.023014	-0.071067	-0.0052138	-0.034215	-0.033565	-0.030997
-0.06588786	K27L	0	0	0.7022411953	0.1408978791	7809.8277097	0	0	0	0	10	-2	0.929	0	6	-4	-3.9	3.8	-0.058099	-0.022988	-0.03716	0.011367	-0.047037	0.003756	-0.028609	-0.032347	-0.74443
-0.073896668	K27W	0	0	0.7022411953	0.1408978791	7809.8277097	0	0	0	0	10	-3	0.929	0	6	0	-3.9	-0.9	-0.02949	-0.00076239	-0.016951	0.020824	-0.058454	0.0046773	-0.024846	-0.026073	-0.24262
-0.076479913	K27I	0	0	0.7022411953	0.1408978791	7809.8277097	0	0	0	0	10	-3	0.929	0	6	-4	-3.9	4.5	-0.010591	-0.038347	-0.02864	-0.014273	-0.06363	-0.0038464	-0.049934	-0.050539	-0.15351
-0.078682754	K27C	0	0	0.7022411953	0.1408978791	7809.8277097	0	0	0	0	10	-3	0.929	0	6	-4	-3.9	2.5	-0.031571	-0.034773	-0.026467	-0.016822	-0.071937	-0.0057688	-0.03138	-0.030853	-0.066431
-0.078742499	K27V	0	0	0.7022411953	0.1408978791	7809.8277097	0	0	0	0	10	-2	0.929	0	6	-3	-3.9	4.2	-0.011122	-0.076644	-0.055351	0.010936	-0.039297	0.0062918	-0.031387	-0.042782	-0.07301
-0.006153937	E28C	0	0	0.7001067236	0.1489550325	7354.88041326	0	0	0	0	11	-4	0.287	1	5	-4	-3.5	2.5	-0.014369	-0.030243	-0.041441	0.023466	-0.16133	-0.14768	-0.16702	-0.1099	0.029338
-0.017071678	E28Y	0	0	0.7001067236	0.1489550325	7354.88041326	0	0	0	0	11	-2	0.287	1	5	-3	-3.5	-1.3	-0.015458	-0.13345	-0.064694	-0.011416	-0.12536	-0.11157	-0.15734	-0.15504	-0.095196
-0.018746214	E28Q	0	0	0.7001067236	0.1489550325	7354.88041326	0	0	0	0	11	2	0.287	1	5	1	-3.5	-3.5	-0.057145	-0.080615	-0.049145	-0.012504	0.0068759	-0.010077	0.0036514	0.019582	-0.087165
-0.028085947	E28D	0	0	0.7001067236	0.1489550325	7354.88041326	0	0	0	0	11	2	0.287	1	5	4	-3.5	-3.5	-0.080742	-0.089527	-0.046371	-0.013939	0.016177	-0.0082588	0.028605	0.036442	-0.43089
-0.029117533	E28N	0	0	0.7001067236	0.1489550325	7354.88041326	0	0	0	0	11	0	0.287	1	5	0	-3.5	-3.5	-0.055104	-0.15484	-0.038088	0.0059442	-0.055675	-0.061297	-0.070647	-0.08245	-0.023429
-0.032363357	E28T	0	0	0.7001067236	0.1489550325	7354.88041326	0	0	0	0	11	-1	0.287	1	5	-1	-3.5	-0.7	-0.082882	-0.44734	-0.051002	0.0054673	-0.061061	-0.059249	-0.070104	-0.083958	0.0229
-0.032859387	E28S	0	0	0.7001067236	0.1489550325	7354.88041326	0	0	0	0	11	0	0.287	1	5	0	-3.5	-0.8	-0.13888	-0.54435	-0.16745	-0.024261	-0.02559	-0.028526	-0.018162	-0.025049	-0.067047
-0.035017645	E28G	0	0	0.7001067236	0.1489550325	7354.88041326	0	0	0	0	11	-2	0.287	1	5	0	-3.5	-0.4	-0.096211	-0.45815	-0.41474	0.0057995	-0.077932	-0.073931	-0.069439	-0.068422	-0.036202
-0.036057249	E28H	0	0	0.7001067236	0.1489550325	7354.88041326	0	0	0	0	11	0	0.287	1	5	-1	-3.5	-3.2	-0.011694	-0.69221	-0.1846	-0.0048557	-0.064297	-0.063123	-0.086158	-0.10344	0.011089
-0.03747386	E28A	0	0	0.7001067236	0.1489550325	7354.88041326	0	0	0	0	11	-1	0.287	1	5	-2	-3.5	1.8	-0.017414	-0.61737	-0.10215	-0.0021992	-0.058005	-0.053899	-0.057541	-0.043645	-0.18214
-0.044849426	E28V	0	0	0.7001067236	0.1489550325	7354.88041326	0	0	0	0	11	-2	0.287	1	5	-4	-3.5	4.2	-0.025058	-0.44818	-0.36842	0.0047484	-0.090014	-0.096166	-0.11323	-0.080377	-0.26811
-0.045585313	E28M	0	0	0.7001067236	0.1489550325	7354.88041326	0	0	0	0	11	-2	0.287	1	5	-3	-3.5	1.9	-0.013532	-0.71899	-0.024402	0.013506	-0.089024	-0.089697	-0.11062	-0.10127	-0.041063
-0.059357401	E28F	0	0	0.7001067236	0.1489550325	7354.88041326	0	0	0	0	11	-3	0.287	1	5	-4	-3.5	2.8	-0.0065689	-0.92182	-0.42492	0.0061446	-0.12116	-0.12402	-0.13765	-0.12353	0.0043187
-0.081373248	E28W	0	0	0.7001067236	0.1489550325	7354.88041326	0	0	0	0	11	-3	0.287	1	5	-4	-3.5	-0.9	-0.0099762	-0.59775	-0.4094	-0.014116	-0.16163	-0.14414	-0.20541	-0.14777	-0.076684
-0.128296027	E28K	0	0	0.7001067236	0.1489550325	7354.88041326	0	0	0	0	11	1	0.287	1	5	0	-3.5	-3.9	-0.0072784	-0.82368	-0.14625	-0.012198	-0.031953	-0.043038	-0.053029	-0.05871	-0.082337
-0.143392566	E28L	0	0	0.7001067236	0.1489550325	7354.88041326	0	0	0	0	11	-3	0.287	1	5	-4	-3.5	3.8	-0.018596	-0.8663	-0.48058	-0.033648	-0.11481	-0.12405	-0.13282	-0.11484	-0.0037574
-0.196072816	E28R	0	0	0.7001067236	0.1489550325	7354.88041326	0	0	0	0	11	0	0.287	1	5	-2	-3.5	-4.5	-0.024038	-0.92182	-0.45086	-0.0045312	-0.099046	-0.09725	-0.15176	-0.15616	-0.02503
-0.235525338	E28I	0	0	0.7001067236	0.1489550325	7354.88041326	0	0	0	0	11	-3	0.287	1	5	-4	-3.5	4.5	0.03191	-0.41944	-0.27473	-0.023844	-0.11211	-0.12538	-0.13304	-0.10949	-0.037925
-0.237237458	E28P	0	0	0.7001067236	0.1489550325	7354.88041326	0	0	0	0	11	-1	0.287	1	5	-2	-3.5	-1.6	0.0119	-1.0373	-0.4809	-0.018907	-0.084709	-0.076441	-0.11301	-0.13246	-0.52398
-0.02632061	I29V	0	0	0.6947705443	0.1607746383	7237.83547136	3	4.1177471103	0.001216545	0.022834216	12	3	0.288	1	6	3	4.5	4.2	0.017593	-0.82	-0.49855	-0.012497	-0.023419	-0.060941	-0.035791	-0.2492	-0.01115
-0.035605933	I29F	0	0	0.6947705443	0.1607746383	7237.83547136	3	4.1177471103	0.001216545	0.022834216	12	0	0.288	1	6	-1	4.5	2.8	-0.020381	-0.92182	-0.41662	-0.017198	-0.075488	-0.054924	-0.023677	-0.096854	-0.69128
-0.041624745	I29T	0	0	0.6947705443	0.1607746383	7237.83547136	3	4.1177471103	0.001216545	0.022834216	12	-1	0.288	1	6	-1	4.5	-0.7	-0.01635	-0.95771	-0.41474	-0.030787	-0.1785	-0.097478	-0.1108	-0.13434	-0.94812
-0.047967864	I29C	0	0	0.6947705443	0.1607746383	7237.83547136	3	4.1177471103	0.001216545	0.022834216	12	-1	0.288	1	6	-2	4.5	2.5	-0.045092	-1.0512	-0.43436	-0.011137	-0.10683	-0.059651	-0.040491	-0.096428	-0.9202
-0.053462605	I29P	0	0	0.6947705443	0.1607746383	7237.83547136	3	4.1177471103	0.001216545	0.022834216	12	-3	0.288	1	6	-4	4.5	-1.6	-0.35103	0.026567	0.016264	-0.036891	-0.31272	-0.16958	-0.1814	-0.2193	-0.0038524
-0.070554375	I29A	0	0	0.6947705443	0.1607746383	7237.83547136	3	4.1177471103	0.001216545	0.022834216	12	-1	0.288	1	6	-2	4.5	1.8	-0.20058	0.024692	0.016768	0.038924	-0.11669	-0.06208	-0.048911	-0.085869	-0.0321
-0.083225942	I29N	0	0	0.6947705443	0.1607746383	7237.83547136	3	4.1177471103	0.001216545	0.022834216	12	-3	0.288	1	6	-4	4.5	-3.5	-0.40384	0.015979	0.0024748	-0.004114	-0.38391	-0.2388	-0.25324	-0.20069	-0.39768
-0.085992646	I29H	0	0	0.6947705443	0.1607746383	7237.83547136	3	4.1177471103	0.001216545	0.022834216	12	-3	0.288	1	6	-4	4.5	-3.2	-0.28854	0.027509	0.010255	-0.073355	-0.37055	-0.22554	-0.23772	-0.19877	-0.055675
-0.097095913	I29S	0	0	0.6947705443	0.1607746383	7237.83547136	3	4.1177471103	0.001216545	0.022834216	12	-2	0.288	1	6	-3	4.5	-0.8	-0.13927	0.0081091	0.01155	-0.004759	-0.22981	-0.11353	-0.12506	-0.16926	-0.16346
-0.111349985	I29G	0	0	0.6947705443	0.1607746383	7237.83547136	3	4.1177471103	0.001216545	0.022834216	12	-4	0.288	1	6	-5	4.5	-0.4	-0.35383	0.02581	0.00085454	-0.068165	-0.3343	-0.18717	-0.17677	-0.21683	-0.31206
-0.113837578	I29M	0	0	0.6947705443	0.1607746383	7237.83547136	3	4.1177471103	0.001216545	0.022834216	12	1	0.288	1	6	1	4.5	1.9	-0.028808	-0.012969	-0.033948	-0.042857	-0.065565	-0.063257	-0.04043	-0.12054	-0.062147
-0.119920887	I29Q	0	0	0.6947705443	0.1607746383	7237.83547136	3	4.1177471103	0.001216545	0.022834216	12	-3	0.288	1	6	-4	4.5	-3.5	-0.026585	-0.011164	-0.0022362	-0.035708	-0.38391	-0.2388	-0.25324	-0.20069	-0.038467
-0.186660581	I29Y	0	0	0.6947705443	0.1607746383	7237.83547136	3	4.1177471103	0.001216545	0.022834216	12	-1	0.288	1	6	-1	4.5	-1.3	-0.030607	0.012116	0.011547	-0.043543	-0.19552	-0.10843	-0.13072	-0.1475	-0.79376
-0.200115188	I29K	0	0	0.6947705443	0.1607746383	7237.83547136	3	4.1177471103	0.001216545	0.022834216	12	-3	0.288	1	6	-4	4.5	-3.9	-0.063499	-0.0071172	0.015528	-0.019208	-0.40296	-0.25807	-0.27363	-0.21823	-0.3731
-0.223563754	I29D	0	0	0.6947705443	0.1607746383	7237.83547136	3	4.1177471103	0.001216545	0.022834216	12	-3	0.288	1	6	-3	4.5	-3.5	-0.037022	0.0016007	-0.0027823	-0.15611	-0.39158	-0.24793	-0.28209	-0.25534	-0.15953
-0.272819203	I29R	0	0	0.6947705443	0.1607746383	7237.83547136	3	4.1177471103	0.001216545	0.022834216	12	-3	0.288	1	6	-4	4.5	-4.5	-0.062113	-0.0051862	0.012383	-0.054588	-0.43272	-0.29101	-0.31045	-0.28959	-0.012998
-0.275182193	I29E	0	0	0.6947705443	0.1607746383	7237.83547136	3	4.1177471103	0.001216545	0.022834216	12	-3	0.288	1	6	-4	4.5	-3.5	-0.012051	0.0071305	0.017197	-0.046769	-0.38391	-0.2388	-0.25324	-0.20069	-0.5679
-0.373732446	I29L	0	0	0.6947705443	0.1607746383	7237.83547136	3	4.1177471103	0.001216545	0.022834216	12	2	0.288	1	6	1	4.5	3.8	-0.0072698	-0.0095717	0.017672	-0.14082	-0.036554	-0.058887	-0.021337	-0.1934	-0.39749
-0.868454144	I29W	0	0	0.6947705443	0.1607746383	7237.83547136	3	4.1177471103	0.001216545	0.022834216	12	-3	0.288	1	6	-4	4.5	-0.9	0.0039379	0.022306	0.013293	-0.081634	-0.28996	-0.15089	-0.15971	-0.21856	-0.080614
0.001972571	F30Y	1	4	0.9562433298	0.0876763489	6911.5690896	0	0	0	0	15	3	0	1	7	2	2.8	-1.3	-0.017234	-0.0030713	0.01079	-0.073661	-0.046136	-0.019144	-0.060466	0.036219	-0.25896
-0.000416243	F30M	1	4	0.9562433298	0.0876763489	6911.5690896	0	0	0	0	15	0	0	1	7	-1	2.8	1.9	-0.060373	-0.010295	0.013205	-0.090792	-0.20885	-0.16187	-0.20939	-0.054311	-0.74285
-0.022089062	F30A	1	4	0.9562433298	0.0876763489	6911.5690896	0	0	0	0	15	-2	0	1	7	-2	2.8	1.8	-0.06834	-0.0056236	0.0068375	-0.081634	-0.40031	-0.3335	-0.3038	-0.20336	-0.0042821
-0.028044629	F30N	1	4	0.9562433298	0.0876763489	6911.5690896	0	0	0	0	15	-3	0	1	7	-4	2.8	-3.5	0.0060582	0.0069084	0.011936	-0.17105	-0.66147	-0.71617	-0.4991	-0.51698	-0.018293
-0.046222101	F30H	1	4	0.9562433298	0.0876763489	6911.5690896	0	0	0	0	15	-1	0	1	7	-2	2.8	-3.2	-0.03729	0.026268	-0.0025843	0.019146	-0.44712	-0.47618	-0.41553	-0.36535	-0.045763
-0.047990924	F30S	1	4	0.9562433298	0.0876763489	6911.5690896	0	0	0	0	15	-2	0	1	7	-2	2.8	-0.8	-0.049129	-0.040799	-0.01228	0.0065065	-0.46544	-0.42918	-0.31046	-0.2126	-0.34071
-0.050085205	F30W	1	4	0.9562433298	0.0876763489	6911.5690896	0	0	0	0	15	1	0	1	7	2	2.8	-0.9	-0.040776	-0.085386	-0.017093	-0.22516	-0.18076	-0.14267	-0.13595	-0.065983	-0.066166
-0.071795483	F30T	1	4	0.9562433298	0.0876763489	6911.5690896	0	0	0	0	15	-2	0	1	7	-3	2.8	-0.7	-0.15941	-0.048616	-0.0093513	-0.038754	-0.47278	-0.43832	-0.34596	-0.22312	-0.18623
-0.086292752	F30C	1	4	0.9562433298	0.0876763489	6911.5690896	0	0	0	0	15	-2	0	1	7	0	2.8	2.5	-0.15851	-0.022429	-0.012718	-0.08297	-0.38095	-0.29118	-0.25944	-0.23844	-0.27784
-0.097100683	F30V	1	4	0.9562433298	0.0876763489	6911.5690896	0	0	0	0	15	-1	0	1	7	-1	2.8	4.2	-0.016576	-0.01558	0.0076288	-0.059216	-0.26549	-0.19849	-0.27543	-0.23754	-0.70991
-0.100084896	F30G	1	4	0.9562433298	0.0876763489	6911.5690896	0	0	0	0	15	-3	0	1	7	-4	2.8	-0.4	-0.019928	0.0068721	-0.020305	-0.22626	-0.57659	-0.52991	-0.37882	-0.28513	-0.86928
-0.205541675	F30Q	1	4	0.9562433298	0.0876763489	6911.5690896	0	0	0	0	15	-3	0	1	7	-4	2.8	-3.5	-0.013007	-0.13244	-0.036818	-0.059362	-0.66147	-0.71617	-0.4991	-0.51698	-0.0066535
-0.370023294	F30I	1	4	0.9562433298	0.0876763489	6911.5690896	0	0	0	0	15	0	0	1	7	1	2.8	4.5	-0.020402	0.0061957	-0.020835	-0.17306	-0.19766	-0.12845	-0.20684	-0.2196	-0.16898
-0.406561632	F30P	1	4	0.9562433298	0.0876763489	6911.5690896	0	0	0	0	15	-4	0	1	7	-5	2.8	-1.6	-0.025384	0.040967	0.0059468	-0.23191	-0.68954	-0.68542	-0.44411	-0.41861	0.033951
-0.517590846	F30L	1	4	0.9562433298	0.0876763489	6911.5690896	0	0	0	0	15	0	0	1	7	0	2.8	3.8	-0.010015	-0.022596	-0.024839	-0.29061	-0.19362	-0.13522	-0.21833	-0.15508	-0.012731
-0.719215602	F30E	1	4	0.9562433298	0.0876763489	6911.5690896	0	0	0	0	15	-3	0	1	7	-4	2.8	-3.5	-0.033642	-0.093115	-0.018698	-0.14957	-0.66147	-0.71617	-0.4991	-0.51698	0.011838
-0.898937858	F30K	1	4	0.9562433298	0.0876763489	6911.5690896	0	0	0	0	15	-3	0	1	7	-4	2.8	-3.9	-0.0096816	-0.044239	-0.004535	-0.32129	-0.67231	-0.74816	-0.52706	-0.59737	-0.02471
-1.032999122	F30D	1	4	0.9562433298	0.0876763489	6911.5690896	0	0	0	0	15	-3	0	1	7	-5	2.8	-3.5	-0.035135	-0.093801	-0.047652	-0.19603	-0.6698	-0.73712	-0.53959	-0.54879	0.029543
-1.195961863	F30R	1	4	0.9562433298	0.0876763489	6911.5690896	0	0	0	0	15	-3	0	1	7	-4	2.8	-4.5	0.0016369	-0.25009	-0.069489	-0.070019	-0.6885	-0.79681	-0.57808	-0.78325	-0.011212
0.044466312	L31Y	0	4	0.8164354322	0.1763445666	6880.8331238	3	0	0.0012919897	0.0440305419	14	-1	0.027	1	4	-1	3.8	-1.3	-0.0039349	-0.066965	-0.039492	-0.20752	-0.1688	-0.0072398	-0.036025	-0.000053159	-0.0073672
0.019708763	L31M	0	4	0.8164354322	0.1763445666	6880.8331238	3	0	0.0012919897	0.0440305419	14	2	0.027	1	4	2	3.8	1.9	0.0042948	-0.23625	-0.051439	-0.31342	-0.0025143	0.022672	0.031189	0.038703	-0.031646
0.019375234	L31Q	0	4	0.8164354322	0.1763445666	6880.8331238	3	0	0.0012919897	0.0440305419	14	-2	0.027	1	4	-3	3.8	-3.5	-0.0095981	-0.20776	-0.05556	-0.13038	-0.33008	-0.075447	-0.092116	-0.027962	-0.010905
0.004769713	L31V	0	4	0.8164354322	0.1763445666	6880.8331238	3	0	0.0012919897	0.0440305419	14	1	0.027	1	4	2	3.8	4.2	-0.010719	-0.24624	-0.059558	-0.36578	-0.03321	0.0041943	0.0040645	-0.012756	-0.048709
0.00431886	L31K	0	4	0.8164354322	0.1763445666	6880.8331238	3	0	0.0012919897	0.0440305419	14	-2	0.027	1	4	-3	3.8	-3.9	-0.001989	-0.025979	-0.0072455	0.031128	-0.3547	-0.090472	-0.11141	-0.081215	-0.11851
-0.0000851	L31S	0	4	0.8164354322	0.1763445666	6880.8331238	3	0	0.0012919897	0.0440305419	14	-2	0.027	1	4	-3	3.8	-0.8	-0.032263	0.013132	-0.01343	0.0024572	-0.21421	-0.011485	-0.015238	-0.00061673	-0.087044
-0.002202413	L31T	0	4	0.8164354322	0.1763445666	6880.8331238	3	0	0.0012919897	0.0440305419	14	-1	0.027	1	4	-1	3.8	-0.7	-0.051658	-0.13957	-0.00024931	-0.011513	-0.15029	0.000086672	-0.023813	0.0055914	-0.33964
-0.002694572	L31N	0	4	0.8164354322	0.1763445666	6880.8331238	3	0	0.0012919897	0.0440305419	14	-3	0.027	1	4	-4	3.8	-3.5	-0.056875	-0.022714	0.0077208	-0.030212	-0.3981	-0.11467	-0.10386	0.02729	-0.17407
-0.002885532	L31C	0	4	0.8164354322	0.1763445666	6880.8331238	3	0	0.0012919897	0.0440305419	14	-1	0.027	1	4	-2	3.8	2.5	-0.040474	-0.024438	-0.00031615	-0.018225	-0.076504	0.01785	0.022084	0.035334	-0.039374
-0.003138505	L31I	0	4	0.8164354322	0.1763445666	6880.8331238	3	0	0.0012919897	0.0440305419	14	2	0.027	1	4	3	3.8	4.5	-0.1051	-0.12488	-0.0071903	-0.035011	-0.011992	0.0019455	0.0078376	-0.027335	-0.80362
-0.009627333	L31A	0	4	0.8164354322	0.1763445666	6880.8331238	3	0	0.0012919897	0.0440305419	14	-1	0.027	1	4	-1	3.8	1.8	-0.076428	-0.11822	0.0013021	-0.035404	-0.091176	0.012716	0.0044418	0.019813	-0.056992
-0.014440574	L31G	0	4	0.8164354322	0.1763445666	6880.8331238	3	0	0.0012919897	0.0440305419	14	-4	0.027	1	4	-4	3.8	-0.4	-0.0035177	-0.047538	-0.0053062	-0.028251	-0.34612	-0.073789	-0.060819	-0.03203	-0.011469
-0.017470968	L31F	0	4	0.8164354322	0.1763445666	6880.8331238	3	0	0.0012919897	0.0440305419	14	0	0.027	1	4	0	3.8	2.8	-0.064025	-0.027023	-0.0035742	-0.033219	-0.054381	0.014977	0.024911	0.035452	-0.1375
-0.030727269	L31H	0	4	0.8164354322	0.1763445666	6880.8331238	3	0	0.0012919897	0.0440305419	14	-3	0.027	1	4	-3	3.8	-3.2	-0.077476	-0.29745	-0.0072455	-0.006817	-0.38077	-0.099538	-0.11086	-0.0074887	-0.040651
-0.052037395	L31E	0	4	0.8164354322	0.1763445666	6880.8331238	3	0	0.0012919897	0.0440305419	14	-3	0.027	1	4	-4	3.8	-3.5	-0.0010467	-0.37366	-0.0024644	-0.029854	-0.3981	-0.11467	-0.10386	0.02729	-0.034576
-0.075584222	L31W	0	4	0.8164354322	0.1763445666	6880.8331238	3	0	0.0012919897	0.0440305419	14	-2	0.027	1	4	-2	3.8	-0.9	-0.0042793	-0.35082	-0.012057	-0.022387	-0.21835	-0.017618	-0.040892	-0.03247	-0.098015
-0.103635801	L31D	0	4	0.8164354322	0.1763445666	6880.8331238	3	0	0.0012919897	0.0440305419	14	-4	0.027	1	4	-4	3.8	-3.5	-0.0063435	-0.39419	-0.00015303	-0.021028	-0.46581	-0.15795	-0.14037	0.04856	-0.046015
-1.01390263	L31P	0	4	0.8164354322	0.1763445666	6880.8331238	3	0	0.0012919897	0.0440305419	14	-3	0.027	1	4	-4	3.8	-1.6	0.00089992	-0.17578	-0.0033959	-0.016192	-0.31505	-0.055831	-0.048139	0.0086792	-0.027503
-1.165364364	L31R	0	4	0.8164354322	0.1763445666	6880.8331238	3	0	0.0012919897	0.0440305419	14	-2	0.027	1	4	-3	3.8	-4.5	-0.016354	-0.32679	0.0012093	-0.0087432	-0.39438	-0.11699	-0.14858	-0.2116	-0.35651
-0.464271267	R32K	4	5	0.9669156884	0.1018555492	6810.68736166	2	0	0.0010183299	0.0002369787	16	2	0.087	1	7	2	-4.5	-3.9	-0.018991	-0.1537	-0.015869	-0.013363	-0.53807	-0.50408	-0.56321	-0.63239	0.010043
-0.805759677	R32S	4	5	0.9669156884	0.1018555492	6810.68736166	2	0	0.0010183299	0.0002369787	16	-1	0.087	1	7	-1	-4.5	-0.8	0.011292	-0.16009	-0.013317	-0.026069	-0.75086	-0.75238	-0.79138	-0.84264	-0.38969
-0.80777821	R32Q	4	5	0.9669156884	0.1018555492	6810.68736166	2	0	0.0010183299	0.0002369787	16	1	0.087	1	7	0	-4.5	-3.5	0.012554	-0.35198	-0.014035	-0.023001	-0.626	-0.62645	-0.67165	-0.7551	-0.052446
-0.828245365	R32T	4	5	0.9669156884	0.1018555492	6810.68736166	2	0	0.0010183299	0.0002369787	16	-1	0.087	1	7	-2	-4.5	-0.7	0.0052691	-0.46557	0.0032949	-0.050849	-0.74944	-0.75413	-0.7924	-0.84398	-0.099565
-0.836619261	R32L	4	5	0.9669156884	0.1018555492	6810.68736166	2	0	0.0010183299	0.0002369787	16	-2	0.087	1	7	-3	-4.5	3.8	-0.022621	0.0088454	0.037695	-0.025964	-0.73866	-0.68171	-0.79	-0.84265	-0.0057185
-0.852108553	R32N	4	5	0.9669156884	0.1018555492	6810.68736166	2	0	0.0010183299	0.0002369787	16	0	0.087	1	7	2	-4.5	-3.5	-0.04249	0.0098204	0.037717	-0.019995	-0.69064	-0.73386	-0.73454	-0.84357	-0.30381
-0.86031262	R32V	4	5	0.9669156884	0.1018555492	6810.68736166	2	0	0.0010183299	0.0002369787	16	-3	0.087	1	7	-4	-4.5	4.2	-0.051209	0.029582	0.017088	-0.028665	-0.7971	-0.76971	-0.84729	-0.94079	0.017943
-0.919034442	R32C	4	5	0.9669156884	0.1018555492	6810.68736166	2	0	0.0010183299	0.0002369787	16	-3	0.087	1	7	-4	-4.5	2.5	-0.0049792	-0.012915	0.038026	-0.014755	-0.82941	-0.83571	-0.85929	-0.92157	-0.12235
-0.926819016	R32P	4	5	0.9669156884	0.1018555492	6810.68736166	2	0	0.0010183299	0.0002369787	16	-2	0.087	1	7	-3	-4.5	-1.6	-0.067385	0.0058962	0.042235	0.0033248	-0.83739	-0.90691	-0.87526	-0.94603	0.020965
-0.934342599	R32E	4	5	0.9669156884	0.1018555492	6810.68736166	2	0	0.0010183299	0.0002369787	16	0	0.087	1	7	-1	-4.5	-3.5	-0.067992	0.042974	0.031267	-0.022011	-0.71427	-0.76493	-0.78229	-0.88338	-0.050191
-0.949648775	R32A	4	5	0.9669156884	0.1018555492	6810.68736166	2	0	0.0010183299	0.0002369787	16	-1	0.087	1	7	-2	-4.5	1.8	-0.01117	0.025249	0.027872	-0.010613	-0.69661	-0.64122	-0.74065	-0.75155	-0.18393
-0.955389271	R32G	4	5	0.9669156884	0.1018555492	6810.68736166	2	0	0.0010183299	0.0002369787	16	-2	0.087	1	7	-3	-4.5	-0.4	-0.043687	0.0039428	0.0064969	-0.0051774	-0.81797	-0.85514	-0.84697	-0.90333	-0.014352
-1.013626907	R32I	4	5	0.9669156884	0.1018555492	6810.68736166	2	0	0.0010183299	0.0002369787	16	-3	0.087	1	7	-4	-4.5	4.5	-0.033755	-0.0091326	0.0082318	-0.017853	-0.79081	-0.75847	-0.84494	-0.94479	-0.51157
-1.073362029	R32D	4	5	0.9669156884	0.1018555492	6810.68736166	2	0	0.0010183299	0.0002369787	16	-2	0.087	1	7	-2	-4.5	-3.5	0.0066168	-0.029603	0.046007	-0.025838	-0.86601	-0.97704	-0.93065	-1	-0.080086
-0.853454239	E33A	7	3	0.9701173959	0.0923888179	7020.15841447	2	0	0.0010183299	0.0002369787	11	-1	0.033	1	6	-2	-3.5	1.8	-0.020962	0.0036773	0.000037857	-0.0017309	-0.91754	-1.0777	-1.0027	-1.0229	-0.18487
-0.95674191	E33G	7	3	0.9701173959	0.0923888179	7020.15841447	2	0	0.0010183299	0.0002369787	11	-2	0.033	1	6	-3	-3.5	-0.4	-0.013477	0.034755	-0.0017048	-0.026033	-0.97851	-1.252	-1.0406	-1.0422	-0.081392
-0.969717992	E33I	7	3	0.9701173959	0.0923888179	7020.15841447	2	0	0.0010183299	0.0002369787	11	-3	0.033	1	6	-4	-3.5	4.5	-0.0097252	-0.017109	0.036394	-0.021488	-0.96724	-1.151	-1.0393	-1.1078	-0.30442
-0.975568767	E33S	7	3	0.9701173959	0.0923888179	7020.15841447	2	0	0.0010183299	0.0002369787	11	0	0.033	1	6	-1	-3.5	-0.8	-0.040836	-0.044389	-0.020941	-0.022542	-0.87849	-1.0744	-0.98039	-1.0424	-0.078968
-1.027209342	E33C	7	3	0.9701173959	0.0923888179	7020.15841447	2	0	0.0010183299	0.0002369787	11	-4	0.033	1	6	-4	-3.5	2.5	-0.06407	-0.030024	0.063225	-0.018101	-1.0084	-1.2635	-1.0445	-1.0243	0.015057
-1.060671938	E33F	7	3	0.9701173959	0.0923888179	7020.15841447	2	0	0.0010183299	0.0002369787	11	-3	0.033	1	6	-4	-3.5	2.8	-0.0057257	0.0039263	-0.032867	-0.023962	-0.98793	-1.2116	-1.0422	-1.051	-0.044055
-1.089023032	E33D	7	3	0.9701173959	0.0923888179	7020.15841447	2	0	0.0010183299	0.0002369787	11	2	0.033	1	6	0	-3.5	-3.5	-0.07248	0.0058962	0.0072032	-0.027507	-0.75374	-0.94623	-0.91156	-1.0321	-0.026204
-1.110209648	E33T	7	3	0.9701173959	0.0923888179	7020.15841447	2	0	0.0010183299	0.0002369787	11	-1	0.033	1	6	-2	-3.5	-0.7	-0.072355	0.012812	-0.013151	-0.022399	-0.93791	-1.1803	-1.0243	-1.0643	-0.036066
-1.111172062	E33L	7	3	0.9701173959	0.0923888179	7020.15841447	2	0	0.0010183299	0.0002369787	11	-3	0.033	1	6	-4	-3.5	3.8	-0.02943	-0.054078	0.019654	-0.017847	-0.97649	-1.1762	-1.0418	-1.083	-0.17994
-1.11997256	E33K	7	3	0.9701173959	0.0923888179	7020.15841447	2	0	0.0010183299	0.0002369787	11	1	0.033	1	6	1	-3.5	-3.9	-0.01516	-0.011851	0.038018	-0.021055	-0.82949	-1.0811	-0.99033	-1.1169	-0.024143
-1.130034998	E33P	7	3	0.9701173959	0.0923888179	7020.15841447	2	0	0.0010183299	0.0002369787	11	-1	0.033	1	6	-2	-3.5	-1.6	-0.038408	-0.013703	-0.020246	-0.025667	-0.94188	-1.2131	-1.0363	-1.089	-0.6724
-1.167818466	E33H	7	3	0.9701173959	0.0923888179	7020.15841447	2	0	0.0010183299	0.0002369787	11	0	0.033	1	6	-1	-3.5	-3.2	-0.034423	-0.016701	-0.25995	-0.0037457	-0.89898	-1.1735	-1.0249	-1.1192	0.0010236
-1.179213113	E33R	7	3	0.9701173959	0.0923888179	7020.15841447	2	0	0.0010183299	0.0002369787	11	0	0.033	1	6	2	-3.5	-4.5	-0.028458	-0.0077588	-0.098484	-0.014153	-0.88115	-1.1891	-1.0568	-1.2	-0.3582
-1.282537111	E33V	7	3	0.9701173959	0.0923888179	7020.15841447	2	0	0.0010183299	0.0002369787	11	-2	0.033	1	6	-3	-3.5	4.2	-0.041947	-0.017269	-0.090301	-0.019721	-0.93958	-1.0801	-1.0302	-1.0796	-0.03559
0.030374219	L34V	0	3	0.924226254	0.0664791806	6965.02239754	0	0	0	0	14	1	0	1	4	1	3.8	4.2	-0.12265	-0.0056479	-0.07968	-0.031794	-0.12147	-0.039563	0.011586	0.032146	0.0078447
0.028496427	L34I	0	3	0.924226254	0.0664791806	6965.02239754	0	0	0	0	14	2	0	1	4	2	3.8	4.5	-0.19314	-0.01817	-0.23813	-0.024246	-0.065989	-0.0057132	0.044095	0.05594	-0.0071363
0.022936077	L34T	0	3	0.924226254	0.0664791806	6965.02239754	0	0	0	0	14	-1	0	1	4	-1	3.8	-0.7	-0.13456	-0.0051529	-0.034051	-0.028191	-0.3669	-0.141	-0.070514	0.000077199	-0.046454
0.018699912	L34M	0	3	0.924226254	0.0664791806	6965.02239754	0	0	0	0	14	2	0	1	4	2	3.8	1.9	-0.16209	-0.017227	-0.14886	-0.034397	-0.073865	0.0093967	0.070319	0.11848	-0.16766
0.010200474	L34C	0	3	0.924226254	0.0664791806	6965.02239754	0	0	0	0	14	-1	0	1	4	-2	3.8	2.5	-0.055967	-0.011851	-0.18421	-0.0050836	-0.30378	-0.13589	-0.095898	0.011476	-0.059661
0.001860838	L34S	0	3	0.924226254	0.0664791806	6965.02239754	0	0	0	0	14	-2	0	1	4	-2	3.8	-0.8	-0.028228	-0.0054447	-0.30518	-0.023229	-0.46327	-0.18714	-0.10197	-0.022869	-0.088188
0.001818012	L34K	0	3	0.924226254	0.0664791806	6965.02239754	0	0	0	0	14	-2	0	1	4	-3	3.8	-3.9	-0.02945	-0.027228	-0.15797	-0.0034819	-0.57361	-0.32836	-0.32189	-0.35769	-0.033515
0.001277546	L34G	0	3	0.924226254	0.0664791806	6965.02239754	0	0	0	0	14	-4	0	1	4	-4	3.8	-0.4	-0.03144	-0.017895	-0.39408	-0.023767	-0.60381	-0.27511	-0.14551	-0.017531	-0.026001
0.000341438	L34A	0	3	0.924226254	0.0664791806	6965.02239754	0	0	0	0	14	-1	0	1	4	-1	3.8	1.8	-0.15913	-0.017578	-0.25671	-0.025633	-0.30751	-0.12193	-0.063941	0.023539	-0.04593
-0.008696379	L34H	0	3	0.924226254	0.0664791806	6965.02239754	0	0	0	0	14	-3	0	1	4	-3	3.8	-3.2	-0.21466	-0.015844	-0.11689	-0.024458	-0.59783	-0.30739	-0.222	-0.1388	-0.24927
-0.021737711	L34N	0	3	0.924226254	0.0664791806	6965.02239754	0	0	0	0	14	-3	0	1	4	-4	3.8	-3.5	-0.16075	-0.021309	-0.19826	-0.025234	-0.62254	-0.3609	-0.29329	-0.21726	-0.16657
-0.021828737	L34D	0	3	0.924226254	0.0664791806	6965.02239754	0	0	0	0	14	-4	0	1	4	-4	3.8	-3.5	-0.03339	-0.017796	-0.32084	-0.014274	-0.64784	-0.37546	-0.2603	-0.15901	-0.0078702
-0.038212737	L34E	0	3	0.924226254	0.0664791806	6965.02239754	0	0	0	0	14	-3	0	1	4	-3	3.8	-3.5	-0.16309	-0.019077	-0.13803	-0.017892	-0.60428	-0.32316	-0.24356	-0.17946	-0.0033598
-0.048052338	L34P	0	3	0.924226254	0.0664791806	6965.02239754	0	0	0	0	14	-3	0	1	4	-3	3.8	-1.6	-0.13413	-0.017957	-0.41995	-0.034967	-0.56122	-0.25021	-0.15006	-0.049579	0.010243
-0.088961351	L34W	0	3	0.924226254	0.0664791806	6965.02239754	0	0	0	0	14	-2	0	1	4	-2	3.8	-0.9	-0.02371	0.086908	-0.027358	-0.0068893	-0.46612	-0.18864	-0.10406	-0.02579	-0.099695
-0.098917895	L34F	0	3	0.924226254	0.0664791806	6965.02239754	0	0	0	0	14	0	0	1	4	1	3.8	2.8	-0.017087	0.087236	-0.035829	0.044291	-0.20007	-0.065912	0.00027285	0.022301	0.0065908
-0.168184796	L34Q	0	3	0.924226254	0.0664791806	6965.02239754	0	0	0	0	14	-2	0	1	4	-3	3.8	-3.5	-0.032917	0.046338	-0.018417	-0.0022079	-0.56096	-0.30464	-0.28248	-0.24993	-0.075632
-0.219259717	L34Y	0	3	0.924226254	0.0664791806	6965.02239754	0	0	0	0	14	-1	0	1	4	0	3.8	-1.3	-0.010936	0.054305	-0.016393	0.010737	-0.3684	-0.1287	-0.056606	-0.020275	0.011957
-1.059528818	L34R	0	3	0.924226254	0.0664791806	6965.02239754	0	0	0	0	14	-2	0	1	4	-3	3.8	-4.5	-0.050062	0.041187	-0.01115	-0.0067903	-0.59194	-0.3666	-0.38883	-0.58734	-0.048605
0.031324763	I35Y	0	0	0.7385272145	0.1125137225	6811.53786276	0	0	0	0	16	-1	0	1	4	-2	4.5	-1.3	-0.093541	0.045043	-0.032562	-0.027223	-0.065172	-0.050173	-0.06103	-0.046369	-0.42284
0.026825733	I35V	0	0	0.7385272145	0.1125137225	6811.53786276	0	0	0	0	16	3	0	1	4	2	4.5	4.2	-0.15293	0.066037	-0.018415	-0.0045834	0.026068	0.021934	0.035614	0.03341	-0.3285
0.02251932	I35L	0	0	0.7385272145	0.1125137225	6811.53786276	0	0	0	0	16	2	0	1	4	2	4.5	3.8	-0.18806	0.026984	-0.021139	-0.018698	0.011291	0.012766	0.028441	0.0059451	-0.12763
0.015510715	I35T	0	0	0.7385272145	0.1125137225	6811.53786276	0	0	0	0	16	-1	0	1	4	0	4.5	-0.7	-0.10108	0.016412	-0.039181	-0.0073058	-0.042812	-0.023901	-0.013274	-0.0027666	-0.081012
0.012087404	I35M	0	0	0.7385272145	0.1125137225	6811.53786276	0	0	0	0	16	1	0	1	4	3	4.5	1.9	-0.035489	0.052477	-0.015123	-0.010953	0.011107	0.016071	0.036844	-0.0014174	-0.050475
0.011851313	I35N	0	0	0.7385272145	0.1125137225	6811.53786276	0	0	0	0	16	-3	0	1	4	0	4.5	-3.5	-0.097631	0.014517	-0.0139	0.0084923	-0.15522	-0.068397	-0.080704	-0.043251	-0.086535
0.007911288	I35H	0	0	0.7385272145	0.1125137225	6811.53786276	0	0	0	0	16	-3	0	1	4	-3	4.5	-3.2	-0.0018096	0.011982	-0.023764	-0.022915	-0.17889	-0.11441	-0.14368	-0.10178	-0.36592
0.002193525	I35D	0	0	0.7385272145	0.1125137225	6811.53786276	0	0	0	0	16	-3	0	1	4	-3	4.5	-3.5	0.0066184	0.042621	-0.018486	-0.017848	-0.1927	-0.12313	-0.15772	-0.12652	-0.041868
-0.000382241	I35A	0	0	0.7385272145	0.1125137225	6811.53786276	0	0	0	0	16	-1	0	1	4	0	4.5	1.8	-0.0093781	-0.020434	-0.011374	-0.0097464	-0.026128	-0.015202	-0.0041735	-0.010037	-0.073406
-0.000913988	I35S	0	0	0.7385272145	0.1125137225	6811.53786276	0	0	0	0	16	-2	0	1	4	-2	4.5	-0.8	-0.024097	-0.037822	-0.029026	0.0060834	-0.078534	-0.053406	-0.048534	-0.028505	-0.50471
-0.002908959	I35G	0	0	0.7385272145	0.1125137225	6811.53786276	0	0	0	0	16	-4	0	1	4	-3	4.5	-0.4	-0.065267	-0.037133	-0.024301	-0.012352	-0.1472	-0.065631	-0.064822	-0.0041243	-0.015871
-0.003864251	I35C	0	0	0.7385272145	0.1125137225	6811.53786276	0	0	0	0	16	-1	0	1	4	2	4.5	2.5	-0.037672	0.048242	-0.029026	0.0096817	-0.026449	-0.0067184	0.0038318	-0.029918	-0.035828
-0.017997467	I35Q	0	0	0.7385272145	0.1125137225	6811.53786276	0	0	0	0	16	-3	0	1	4	-2	4.5	-3.5	-0.05177	-0.0046429	-0.029026	-0.010099	-0.17611	-0.10555	-0.12752	-0.090357	-0.033785
-0.037084254	I35P	0	0	0.7385272145	0.1125137225	6811.53786276	0	0	0	0	16	-3	0	1	4	-3	4.5	-1.6	-0.068604	0.043589	-0.015817	-0.017929	-0.13252	-0.080471	-0.084868	-0.049375	-0.18004
-0.047112169	I35F	0	0	0.7385272145	0.1125137225	6811.53786276	0	0	0	0	16	0	0	1	4	-1	4.5	2.8	-0.036829	0.029847	-0.00902	0.0019407	-0.014909	-0.012366	-0.012772	-0.012562	-0.028678
-0.049850858	I35K	0	0	0.7385272145	0.1125137225	6811.53786276	0	0	0	0	16	-3	0	1	4	-3	4.5	-3.9	-0.039771	-0.081763	-0.03115	0.024673	-0.2108	-0.13628	-0.18189	-0.18333	-0.19113
-0.076863435	I35E	0	0	0.7385272145	0.1125137225	6811.53786276	0	0	0	0	16	-3	0	1	4	-3	4.5	-3.5	-0.006011	-0.081763	-0.0089499	-0.011185	-0.1927	-0.12313	-0.15772	-0.12652	-0.0071221
-0.126581044	I35W	0	0	0.7385272145	0.1125137225	6811.53786276	0	0	0	0	16	-3	0	1	4	-3	4.5	-0.9	-0.0055764	-0.13593	-0.026896	-0.0030635	-0.11897	-0.071532	-0.069985	-0.037867	-0.047624
-0.65215945	I35R	0	0	0.7385272145	0.1125137225	6811.53786276	0	0	0	0	16	-3	0	1	4	-3	4.5	-4.5	-0.018395	-0.046073	-0.026975	-0.013783	-0.24115	-0.16091	-0.22556	-0.3376	0.009922
-0.023503133	S36A	1	2	0.9669156884	0.0726515389	7172.79866892	0	0	0	0	11	1	0.053	1	1	1	-0.8	1.8	-0.013193	-0.041172	-0.023686	-0.023259	-0.25201	-0.097308	-0.028089	0.01038	-0.026186
-0.053407507	S36C	1	2	0.9669156884	0.0726515389	7172.79866892	0	0	0	0	11	-1	0.053	1	1	4	-0.8	2.5	-0.041328	-0.065901	-0.028593	-0.012197	-0.32575	-0.076558	-0.075016	-0.12588	0.043233
-0.074087898	S36G	1	2	0.9669156884	0.0726515389	7172.79866892	0	0	0	0	11	0	0.053	1	1	-2	-0.8	-0.4	-0.030776	-0.041462	-0.026253	-0.0027267	-0.4228	-0.23779	-0.17637	-0.30283	-0.36776
-0.106036556	S36W	1	2	0.9669156884	0.0726515389	7172.79866892	0	0	0	0	11	-3	0.053	1	1	-2	-0.8	-0.9	-0.039787	-0.077382	-0.032657	-0.0094836	-0.58429	-0.32586	-0.26687	-0.35843	-0.36803
-0.115620186	S36N	1	2	0.9669156884	0.0726515389	7172.79866892	0	0	0	0	11	1	0.053	1	1	-2	-0.8	-3.5	-0.037127	-0.047145	-0.026795	0.0023063	-0.42591	-0.24894	-0.21292	-0.46514	-0.084598
-0.115752955	S36V	1	2	0.9669156884	0.0726515389	7172.79866892	0	0	0	0	11	-2	0.053	1	1	1	-0.8	4.2	-0.077146	-0.10753	-0.026567	-0.013014	-0.40505	-0.22546	-0.14831	-0.23081	-0.4977
-0.130497071	S36T	1	2	0.9669156884	0.0726515389	7172.79866892	0	0	0	0	11	1	0.053	1	1	-1	-0.8	-0.7	-0.047201	-0.10955	-0.020101	-0.011229	-0.34062	-0.15534	-0.099888	-0.16826	-0.018953
-0.332929907	S36Y	1	2	0.9669156884	0.0726515389	7172.79866892	0	0	0	0	11	-2	0.053	1	1	2	-0.8	-1.3	-0.030234	-0.16414	-0.021223	0.0071791	-0.46893	-0.14643	-0.13923	-0.28558	-0.020591
-0.349886751	S36I	1	2	0.9669156884	0.0726515389	7172.79866892	0	0	0	0	11	-2	0.053	1	1	1	-0.8	4.5	-0.042585	-0.094237	-0.016374	-0.00036068	-0.39972	-0.22947	-0.14837	-0.2276	-0.030705
-0.387019606	S36M	1	2	0.9669156884	0.0726515389	7172.79866892	0	0	0	0	11	-1	0.053	1	1	-1	-0.8	1.9	-0.032279	-0.098323	-0.031358	-0.014327	-0.42766	-0.24629	-0.17281	-0.26553	-0.017235
-0.407598056	S36H	1	2	0.9669156884	0.0726515389	7172.79866892	0	0	0	0	11	-1	0.053	1	1	-1	-0.8	-3.2	-0.041206	-0.14467	-0.026357	0.0019407	-0.51007	-0.27259	-0.23474	-0.47543	-0.055006
-0.453964694	S36D	1	2	0.9669156884	0.0726515389	7172.79866892	0	0	0	0	11	0	0.053	1	1	-3	-0.8	-3.5	-0.032532	-0.15562	-0.034999	-0.011433	-0.50157	-0.33894	-0.29512	-0.55484	-0.17946
-0.538139457	S36F	1	2	0.9669156884	0.0726515389	7172.79866892	0	0	0	0	11	-2	0.053	1	1	-1	-0.8	2.8	-0.033818	-0.16195	-0.036094	-0.012432	-0.47694	-0.28742	-0.20187	-0.31472	0.0019472
-0.570706323	S36L	1	2	0.9669156884	0.0726515389	7172.79866892	0	0	0	0	11	-2	0.053	1	1	-1	-0.8	3.8	-0.019771	-0.15368	-0.03679	-0.0098995	-0.45879	-0.29608	-0.19875	-0.29507	-0.075727
-0.627294835	S36P	1	2	0.9669156884	0.0726515389	7172.79866892	0	0	0	0	11	-1	0.053	1	1	-3	-0.8	-1.6	-0.035692	0.02567	-0.0043085	0.026866	-0.51953	-0.3358	-0.29646	-0.48135	-0.019889
-0.673481715	S36E	1	2	0.9669156884	0.0726515389	7172.79866892	0	0	0	0	11	0	0.053	1	1	-2	-0.8	-3.5	-0.023251	-0.14569	-0.0094989	0.051373	-0.47919	-0.29526	-0.25733	-0.52924	-0.038421
-0.691876929	S36Q	1	2	0.9669156884	0.0726515389	7172.79866892	0	0	0	0	11	0	0.053	1	1	-1	-0.8	-3.5	-0.014029	-0.16977	-0.0068971	0.010065	-0.45931	-0.25252	-0.22041	-0.50263	-0.090806
-1.148192205	S36R	1	2	0.9669156884	0.0726515389	7172.79866892	0	0	0	0	11	-1	0.053	1	1	1	-0.8	-4.5	-0.023251	-0.16977	-0.0035578	0.00030651	-0.50893	-0.22104	-0.21646	-0.56643	-0.071569
-1.261304704	S36K	1	2	0.9669156884	0.0726515389	7172.79866892	0	0	0	0	11	0	0.053	1	1	-1	-0.8	-3.9	-0.030678	-0.042572	-0.0028449	-0.0066217	-0.47065	-0.26625	-0.2376	-0.56534	-0.0029221
-0.963689015	N37I	10	1	0.9797225187	0.0886564589	7480.14930038	0	0	0	0	10	-3	0.627	1	7	-3	-3.5	4.5	-0.023725	-0.010559	-0.0010339	-0.002383	-0.77403	-0.98783	-0.99118	-1.1248	-0.11716
-1.00528244	N37S	10	1	0.9797225187	0.0886564589	7480.14930038	0	0	0	0	10	1	0.627	1	7	1	-3.5	-0.8	-0.027103	-0.015901	-0.0054276	0.023978	-0.48618	-0.6597	-0.7853	-0.99148	-0.55158
-1.053153039	N37A	10	1	0.9797225187	0.0886564589	7480.14930038	0	0	0	0	10	-2	0.627	1	7	-3	-3.5	1.8	-0.021335	-0.26698	-0.0030942	0.011002	-0.77143	-0.98137	-1.0055	-1.0997	-0.1865
-1.065451386	N37D	10	1	0.9797225187	0.0886564589	7480.14930038	0	0	0	0	10	1	0.627	1	7	-1	-3.5	-3.5	-0.027074	-0.16977	-0.015423	-0.004052	-0.60607	-0.8513	-0.90452	-1.149	-0.29625
-1.070258951	N37K	10	1	0.9797225187	0.0886564589	7480.14930038	0	0	0	0	10	0	0.627	1	7	-2	-3.5	-3.9	-0.030764	-0.2058	-0.003399	-0.0068016	-0.75444	-1.0266	-1.0029	-1.1921	-0.0019232
-1.099807066	N37F	10	1	0.9797225187	0.0886564589	7480.14930038	0	0	0	0	10	-3	0.627	1	7	-4	-3.5	2.8	-0.016617	-0.016778	-0.0026219	0.016835	-0.83012	-1.0661	-1.0427	-1.1085	0.0014747
-1.103011169	N37M	10	1	0.9797225187	0.0886564589	7480.14930038	0	0	0	0	10	-2	0.627	1	7	-2	-3.5	1.9	-0.019438	-0.003341	-0.010487	0.017727	-0.76203	-0.96074	-0.97872	-1.0841	0.0014614
-1.110111562	N37Y	10	1	0.9797225187	0.0886564589	7480.14930038	0	0	0	0	10	-2	0.627	1	7	-4	-3.5	-1.3	-0.024818	-0.02503	-0.0068835	0.018573	-0.86462	-1.1327	-1.0607	-1.1337	-1.2048
-1.11243142	N37G	10	1	0.9797225187	0.0886564589	7480.14930038	0	0	0	0	10	0	0.627	1	7	-3	-3.5	-0.4	-0.032451	-0.05823	-0.0068169	-0.012109	-0.62382	-0.8191	-0.91763	-1.1038	-0.044111
-1.117017953	N37L	10	1	0.9797225187	0.0886564589	7480.14930038	0	0	0	0	10	-3	0.627	1	7	1	-3.5	3.8	-0.019848	-0.016999	-0.015497	-0.0066217	-0.69936	-0.91808	-0.93096	-1.0646	-0.029162
-1.127755156	N37T	10	1	0.9797225187	0.0886564589	7480.14930038	0	0	0	0	10	0	0.627	1	7	-2	-3.5	-0.7	-0.027888	-0.015084	-0.0020252	-0.023681	-0.63452	-0.82529	-0.91108	-1.0927	-0.063472
-1.138860944	N37E	10	1	0.9797225187	0.0886564589	7480.14930038	0	0	0	0	10	0	0.627	1	7	-2	-3.5	-3.5	-0.019946	-0.038483	-0.016621	-0.018906	-0.74272	-0.99883	-0.99166	-1.176	0.072609
-1.167780972	N37P	10	1	0.9797225187	0.0886564589	7480.14930038	0	0	0	0	10	-2	0.627	1	7	-4	-3.5	-1.6	-0.11794	-0.066401	-0.0081717	-0.0085449	-0.86994	-1.1473	-1.0654	-1.1365	-0.39433
-1.172677954	N37R	10	1	0.9797225187	0.0886564589	7480.14930038	0	0	0	0	10	0	0.627	1	7	-2	-3.5	-4.5	-0.076766	-0.16977	-0.011483	-0.014233	-0.76982	-1.0706	-1.0218	-1.2305	-0.83361
-1.195944439	N37W	10	1	0.9797225187	0.0886564589	7480.14930038	0	0	0	0	10	-4	0.627	1	7	-5	-3.5	-0.9	-0.25922	-0.9227	-0.047133	0.013143	-0.93209	-1.2788	-1.0989	-1.0204	-0.021652
-1.214383261	N37Q	10	1	0.9797225187	0.0886564589	7480.14930038	0	0	0	0	10	0	0.627	1	7	-2	-3.5	-3.5	-0.18514	-0.90099	-0.13977	-0.078971	-0.74272	-0.99883	-0.99166	-1.176	0.022614
-1.217611019	N37C	10	1	0.9797225187	0.0886564589	7480.14930038	0	0	0	0	10	-3	0.627	1	7	-4	-3.5	2.5	-0.20041	-0.92691	-0.044793	0.031121	-0.83847	-1.0771	-1.048	-1.1044	-0.23773
-1.251515228	N37V	10	1	0.9797225187	0.0886564589	7480.14930038	0	0	0	0	10	-3	0.627	1	7	-3	-3.5	4.2	-0.23929	-0.92367	-0.032943	0.032716	-0.78356	-0.99896	-0.99789	-1.1195	-0.29483
-1.338945937	N37H	10	1	0.9797225187	0.0886564589	7480.14930038	0	0	0	0	10	1	0.627	1	7	-2	-3.5	-3.2	-0.12821	-0.92642	-0.032036	0.034095	-0.59633	-0.84072	-0.91425	-1.159	-0.064015
0.006763857	A38S	0	4	0.8068303095	0.1615011433	7070.8967211	0	0	0	0	11	1	0.053	1	3	1	1.8	-0.8	-0.025346	-0.91535	-0.13826	-0.069067	-0.067181	-0.054715	-0.051723	-0.016241	-0.035946
0.00470279	A38G	0	4	0.8068303095	0.1615011433	7070.8967211	0	0	0	0	11	0	0.053	1	3	0	1.8	-0.4	-0.063772	-0.92154	-0.082036	-0.02836	-0.1061	-0.10215	-0.1069	-0.094197	-0.028057
-0.014211636	A38T	0	4	0.8068303095	0.1615011433	7070.8967211	0	0	0	0	11	0	0.053	1	3	1	1.8	-0.7	-0.083863	-0.90569	-0.029835	0.029324	-0.088757	-0.087229	-0.0817	-0.081218	0.0088151
-0.017081918	A38N	0	4	0.8068303095	0.1615011433	7070.8967211	0	0	0	0	11	-2	0.053	1	3	-2	1.8	-3.5	-0.078711	-0.9127	-0.065879	-0.00037418	-0.27359	-0.25163	-0.2927	-0.25388	0.0047815
-0.021459728	A38C	0	4	0.8068303095	0.1615011433	7070.8967211	0	0	0	0	11	0	0.053	1	3	1	1.8	2.5	-0.1427	-0.90748	-0.13274	-0.065134	-0.07532	-0.082623	-0.095442	-0.10154	-0.02587
-0.034365998	A38D	0	4	0.8068303095	0.1615011433	7070.8967211	0	0	0	0	11	-2	0.053	1	3	-2	1.8	-3.5	-0.059625	-0.91535	-0.13826	-0.069067	-0.27359	-0.25163	-0.2927	-0.25388	-0.10298
-0.040926859	A38H	0	4	0.8068303095	0.1615011433	7070.8967211	0	0	0	0	11	-2	0.053	1	3	-2	1.8	-3.2	-0.035626	-0.90296	-0.046093	-0.0058746	-0.26203	-0.2437	-0.28299	-0.25158	-0.067118
-0.049884831	A38P	0	4	0.8068303095	0.1615011433	7070.8967211	0	0	0	0	11	-1	0.053	1	3	-2	1.8	-1.6	-0.14856	-0.914	-0.030558	0.034836	-0.19841	-0.19102	-0.23111	-0.24225	-0.19894
-0.114747194	A38V	0	4	0.8068303095	0.1615011433	7070.8967211	0	0	0	0	11	0	0.053	1	3	0	1.8	4.2	-0.03016	-0.91275	-0.13317	-0.055105	-0.089986	-0.10663	-0.13143	-0.14608	0.0052693
-0.190294508	A38E	0	4	0.8068303095	0.1615011433	7070.8967211	0	0	0	0	11	-1	0.053	1	3	2	1.8	-3.5	-0.029492	-0.91624	-0.072614	-0.0076106	-0.1341	-0.12836	-0.14253	-0.15258	-0.041593
-0.219064744	A38Q	0	4	0.8068303095	0.1615011433	7070.8967211	0	0	0	0	11	-1	0.053	1	3	-1	1.8	-3.5	-0.0022161	-0.91524	-0.076856	-0.032001	-0.2336	-0.21087	-0.26183	-0.24115	-0.32224
-0.239280648	A38K	0	4	0.8068303095	0.1615011433	7070.8967211	0	0	0	0	11	-1	0.053	1	3	-1	1.8	-3.9	-0.14151	-0.90612	-0.064938	-0.034056	-0.25692	-0.22384	-0.28314	-0.2792	-0.38041
-0.33802446	A38F	0	4	0.8068303095	0.1615011433	7070.8967211	0	0	0	0	11	-2	0.053	1	3	-1	1.8	2.8	-0.064832	-0.90487	-0.062256	-0.040351	-0.1497	-0.18335	-0.21997	-0.27831	-0.19658
-0.355889398	A38L	0	4	0.8068303095	0.1615011433	7070.8967211	0	0	0	0	11	-1	0.053	1	3	-1	1.8	3.8	-0.15463	-0.91063	-0.075905	-0.033788	-0.13177	-0.15539	-0.19813	-0.22544	-0.53115
-0.379880564	A38I	0	4	0.8068303095	0.1615011433	7070.8967211	0	0	0	0	11	-1	0.053	1	3	-2	1.8	4.5	-0.044281	-0.91317	-0.038692	-0.0074612	-0.13772	-0.1703	-0.22137	-0.25194	-0.20898
-0.524186534	A38Y	0	4	0.8068303095	0.1615011433	7070.8967211	0	0	0	0	11	-2	0.053	1	3	-2	1.8	-1.3	-0.025066	-0.90563	-0.041964	-0.010674	-0.20599	-0.21167	-0.25143	-0.26794	-0.14185
-1.085328753	A38R	0	4	0.8068303095	0.1615011433	7070.8967211	0	0	0	0	11	-1	0.053	1	3	-2	1.8	-4.5	-0.15763	-0.91961	-0.042931	0.011602	-0.33141	-0.27678	-0.38121	-0.4321	-0.028063
0.005724324	S39A	0	2	0.7833511206	0.1598316329	7217.61253066	3	33.1407772716	0.0013422819	0.0234251733	12	1	0.14	1	4	2	-0.8	1.8	-0.03016	-0.90376	-0.055067	-0.017964	-0.055378	-0.014096	0.0073109	0.085834	-0.0062915
-0.002163222	S39T	0	2	0.7833511206	0.1598316329	7217.61253066	3	33.1407772716	0.0013422819	0.0234251733	12	1	0.14	1	4	0	-0.8	-0.7	-0.077463	-0.91476	-0.047353	0.023459	-0.081456	-0.019489	-0.0094046	0.0027057	-0.42352
-0.004106556	S39Q	0	2	0.7833511206	0.1598316329	7217.61253066	3	33.1407772716	0.0013422819	0.0234251733	12	0	0.14	1	4	-1	-0.8	-3.5	-0.041809	-0.89502	-0.069926	-0.057225	-0.2275	-0.10951	-0.12935	-0.14465	-0.034972
-0.012976917	S39G	0	2	0.7833511206	0.1598316329	7217.61253066	3	33.1407772716	0.0013422819	0.0234251733	12	0	0.14	1	4	-1	-0.8	-0.4	-0.0095324	-0.91453	-0.055954	-0.024595	-0.14272	-0.066783	-0.054081	-0.04587	-0.072991
-0.015592108	S39H	0	2	0.7833511206	0.1598316329	7217.61253066	3	33.1407772716	0.0013422819	0.0234251733	12	-1	0.14	1	4	-2	-0.8	-3.2	-0.12919	-0.91585	-0.043533	0.016552	-0.3231	-0.16602	-0.17175	-0.14298	-0.014232
-0.018233822	S39V	0	2	0.7833511206	0.1598316329	7217.61253066	3	33.1407772716	0.0013422819	0.0234251733	12	-2	0.14	1	4	-1	-0.8	4.2	-0.035547	-0.90422	-0.06231	-0.025917	-0.22895	-0.1309	-0.083684	-0.081934	-0.098278
-0.018506901	S39C	0	2	0.7833511206	0.1598316329	7217.61253066	3	33.1407772716	0.0013422819	0.0234251733	12	-1	0.14	1	4	5	-0.8	2.5	-0.12169	-0.90612	-0.064938	-0.034056	-0.20143	-0.080611	-0.085445	-0.03429	0.014371
-0.021340826	S39I	0	2	0.7833511206	0.1598316329	7217.61253066	3	33.1407772716	0.0013422819	0.0234251733	12	-2	0.14	1	4	-2	-0.8	4.5	-0.057816	-0.9086	-0.044585	0.016113	-0.2195	-0.13064	-0.084587	-0.083917	-0.088932
-0.026262087	S39M	0	2	0.7833511206	0.1598316329	7217.61253066	3	33.1407772716	0.0013422819	0.0234251733	12	-1	0.14	1	4	-2	-0.8	1.9	-0.2699	-0.91662	-0.043178	-0.000025275	-0.18542	-0.099121	-0.071987	-0.035198	-0.086554
-0.042024417	S39W	0	2	0.7833511206	0.1598316329	7217.61253066	3	33.1407772716	0.0013422819	0.0234251733	12	-3	0.14	1	4	-4	-0.8	-0.9	-0.14002	-0.90709	-0.04448	-0.011706	-0.43867	-0.22705	-0.18445	-0.085305	-0.045189
-0.067075265	S39L	0	2	0.7833511206	0.1598316329	7217.61253066	3	33.1407772716	0.0013422819	0.0234251733	12	-2	0.14	1	4	-2	-0.8	3.8	-0.22765	-0.91629	-0.04986	0.021916	-0.23151	-0.13148	-0.089908	-0.080065	-0.01015
-0.074624189	S39N	0	2	0.7833511206	0.1598316329	7217.61253066	3	33.1407772716	0.0013422819	0.0234251733	12	1	0.14	1	4	0	-0.8	-3.5	-0.054549	-0.89641	-0.057694	-0.038702	-0.14307	-0.051222	-0.076344	-0.1051	-0.054619
-0.076426722	S39K	0	2	0.7833511206	0.1598316329	7217.61253066	3	33.1407772716	0.0013422819	0.0234251733	12	0	0.14	1	4	-2	-0.8	-3.9	-0.065834	-0.90219	-0.059633	-0.0090946	-0.2489	-0.12249	-0.14646	-0.16969	-0.071427
-0.106950002	S39F	0	2	0.7833511206	0.1598316329	7217.61253066	3	33.1407772716	0.0013422819	0.0234251733	12	-2	0.14	1	4	-2	-0.8	2.8	-0.16137	-0.91191	-0.13875	-0.13362	-0.24994	-0.13514	-0.10025	-0.080002	-0.079067
-0.131242972	S39R	0	2	0.7833511206	0.1598316329	7217.61253066	3	33.1407772716	0.0013422819	0.0234251733	12	-1	0.14	1	4	-2	-0.8	-4.5	-0.097954	-0.89141	-0.11681	-0.25322	-0.37691	-0.20412	-0.21391	-0.21538	-0.06803
-0.163141311	S39Y	0	2	0.7833511206	0.1598316329	7217.61253066	3	33.1407772716	0.0013422819	0.0234251733	12	-2	0.14	1	4	-3	-0.8	-1.3	-0.22311	-0.87767	-0.12442	-0.30394	-0.36071	-0.186	-0.16341	-0.12082	-0.048625
-0.222763051	S39P	0	2	0.7833511206	0.1598316329	7217.61253066	3	33.1407772716	0.0013422819	0.0234251733	12	-1	0.14	1	4	-2	-0.8	-1.6	-0.20794	-0.87002	-0.098382	-0.27974	-0.26189	-0.13462	-0.13442	-0.12595	-0.075632
-0.233814274	S39D	0	2	0.7833511206	0.1598316329	7217.61253066	3	33.1407772716	0.0013422819	0.0234251733	12	0	0.14	1	4	0	-0.8	-3.5	-0.073448	-0.86258	-0.097015	-0.29679	-0.22696	-0.10621	-0.13611	-0.14652	-0.028108
-0.465399733	S39E	0	2	0.7833511206	0.1598316329	7217.61253066	3	33.1407772716	0.0013422819	0.0234251733	12	0	0.14	1	4	-2	-0.8	-3.5	-0.053122	-0.90247	-0.10505	-0.20828	-0.23187	-0.11211	-0.1318	-0.14126	-0.088417
-0.887575819	D40Y	10	1	0.9797225187	0.0860346298	7261.08625593	0	0	0	0	12	-3	0.251	1	4	-2	-3.5	-1.3	-0.11096	-0.88514	-0.10925	-0.23513	-0.86304	-1.0259	-0.94605	-0.9315	-0.018303
-0.901839254	D40Q	10	1	0.9797225187	0.0860346298	7261.08625593	0	0	0	0	12	0	0.251	1	4	4	-3.5	-3.5	-0.071325	-0.8708	-0.087667	-0.25517	-0.62135	-0.76109	-0.76985	-0.94807	-0.011918
-0.93266498	D40M	10	1	0.9797225187	0.0860346298	7261.08625593	0	0	0	0	12	-3	0.251	1	4	-2	-3.5	1.9	-0.065953	-0.87768	-0.089814	-0.23714	-0.84732	-0.94755	-0.94611	-0.97641	-0.12288
-0.987821365	D40V	10	1	0.9797225187	0.0860346298	7261.08625593	0	0	0	0	12	-3	0.251	1	4	-3	-3.5	4.2	-0.26594	-0.88456	-0.11888	-0.29368	-0.83742	-0.92221	-0.95256	-1.0148	-0.039961
-1.001127798	D40L	10	1	0.9797225187	0.0860346298	7261.08625593	0	0	0	0	12	-4	0.251	1	4	-3	-3.5	3.8	-0.16398	-0.86446	-0.10098	-0.29475	-0.87612	-0.97628	-0.9573	-0.9837	0.030721
-1.01728434	D40H	10	1	0.9797225187	0.0860346298	7261.08625593	0	0	0	0	12	-1	0.251	1	4	0	-3.5	-3.2	-0.1979	-0.87215	-0.10918	-0.27912	-0.77937	-0.93954	-0.89273	-1.0112	-0.0080255
-1.019710892	D40T	10	1	0.9797225187	0.0860346298	7261.08625593	0	0	0	0	12	-1	0.251	1	4	-1	-3.5	-0.7	-0.18411	-0.88266	-0.10401	-0.28948	-0.77331	-0.86955	-0.89343	-0.99817	-0.28286
-1.028214452	D40I	10	1	0.9797225187	0.0860346298	7261.08625593	0	0	0	0	12	-3	0.251	1	4	-3	-3.5	4.5	-0.19835	-0.8868	-0.095003	-0.22811	-0.83106	-0.91518	-0.94733	-1.0171	-0.26589
-1.04167588	D40P	10	1	0.9797225187	0.0860346298	7261.08625593	0	0	0	0	12	-1	0.251	1	4	-1	-3.5	-1.6	-0.046309	-0.88078	-0.11382	-0.28303	-0.7862	-0.90468	-0.9002	-1.0163	-0.72517
-1.045064342	D40G	10	1	0.9797225187	0.0860346298	7261.08625593	0	0	0	0	12	-1	0.251	1	4	-2	-3.5	-0.4	-0.11103	-0.89081	-0.11354	-0.25011	-0.78916	-0.88459	-0.91159	-1.0101	-0.13664
-1.04780518	D40S	10	1	0.9797225187	0.0860346298	7261.08625593	0	0	0	0	12	0	0.251	1	4	0	-3.5	-0.8	-0.064862	-0.89677	-0.14424	-0.23808	-0.6777	-0.75347	-0.80741	-0.94771	-0.028655
-1.092674362	D40C	10	1	0.9797225187	0.0860346298	7261.08625593	0	0	0	0	12	-3	0.251	1	4	-4	-3.5	2.5	-0.078303	-0.90317	-0.14591	-0.17075	-0.88282	-0.98509	-0.98728	-1.012	-0.12786
-1.101100177	D40A	10	1	0.9797225187	0.0860346298	7261.08625593	0	0	0	0	12	-2	0.251	1	4	-1	-3.5	1.8	-0.12191	-0.8446	-0.1155	0.068195	-0.7835	-0.86512	-0.90634	-0.9754	-0.031699
-1.14578982	D40F	10	1	0.9797225187	0.0860346298	7261.08625593	0	0	0	0	12	-3	0.251	1	4	-4	-3.5	2.8	-0.095355	-0.8548	-0.15371	0.067043	-0.87952	-0.97793	-0.98556	-1.0149	-0.29172
-1.154792243	D40N	10	1	0.9797225187	0.0860346298	7261.08625593	0	0	0	0	12	1	0.251	1	4	0	-3.5	-3.5	-0.13631	-0.85811	-0.099832	0.06955	-0.6479	-0.78792	-0.79551	-1.011	-0.10406
-1.158500443	D40W	10	1	0.9797225187	0.0860346298	7261.08625593	0	0	0	0	12	-4	0.251	1	4	-3	-3.5	-0.9	-0.11552	-0.84865	-0.10276	0.053409	-0.89306	-1.0698	-0.95994	-0.8592	-0.0089781
-1.175903056	D40R	10	1	0.9797225187	0.0860346298	7261.08625593	0	0	0	0	12	-2	0.251	1	4	0	-3.5	-4.5	-0.2127	-0.86975	-0.097625	0.06485	-0.81202	-1.0379	-0.92259	-0.95881	-0.046789
-1.19971733	D40K	10	1	0.9797225187	0.0860346298	7261.08625593	0	0	0	0	12	-1	0.251	1	4	1	-3.5	-3.9	-0.088344	-0.86868	-0.10592	0.063631	-0.76094	-0.93676	-0.87159	-1.002	0.048515
-1.226107798	D40E	10	1	0.9797225187	0.0860346298	7261.08625593	0	0	0	0	12	2	0.251	1	4	4	-3.5	-3.5	-0.17892	-0.88214	-0.12624	-0.031329	-0.48482	-0.59752	-0.66172	-0.88301	-0.078171
0.00850935	A41S	0	0	0.9722518677	0.06338098	7045.42850315	0	0	0	0	12	1	0.186	1	7	0	1.8	-0.8	-0.40932	-0.86528	-0.14545	0.037258	-0.31273	-0.23653	-0.20109	-0.25649	-0.63083
-0.030849256	A41T	0	0	0.9722518677	0.06338098	7045.42850315	0	0	0	0	12	0	0.186	1	7	-3	1.8	-0.7	-0.15729	-0.87557	-0.20926	0.073343	-0.45368	-0.37396	-0.38642	-0.44221	-0.019741
-0.031729389	A41G	0	0	0.9722518677	0.06338098	7045.42850315	0	0	0	0	12	0	0.186	1	7	-3	1.8	-0.4	-0.37679	-0.90525	-0.26277	-0.021586	-0.44294	-0.36089	-0.37453	-0.42136	-0.90081
-0.049073507	A41C	0	0	0.9722518677	0.06338098	7045.42850315	0	0	0	0	12	0	0.186	1	7	-3	1.8	2.5	-0.57874	-0.8862	-0.20717	-0.025916	-0.34349	-0.27553	-0.31384	-0.3323	-0.070651
-0.415550253	A41V	0	0	0.9722518677	0.06338098	7045.42850315	0	0	0	0	12	0	0.186	1	7	-3	1.8	4.2	-0.32808	-0.87911	-0.087103	0.039147	-0.30639	-0.24804	-0.31274	-0.34648	-0.31852
-0.59753842	A41P	0	0	0.9722518677	0.06338098	7045.42850315	0	0	0	0	12	-1	0.186	1	7	-4	1.8	-1.6	-0.53009	-0.88434	-0.21399	-0.041563	-0.62798	-0.5725	-0.60165	-0.72102	0.060986
-0.63487385	A41I	0	0	0.9722518677	0.06338098	7045.42850315	0	0	0	0	12	-1	0.186	1	7	-4	1.8	4.5	-0.45455	-0.85964	-0.11534	0.007032	-0.41979	-0.34815	-0.43878	-0.53493	-0.73172
-0.763713282	A41N	0	0	0.9722518677	0.06338098	7045.42850315	0	0	0	0	12	-2	0.186	1	7	-4	1.8	-3.5	-0.28987	-0.87177	-0.16659	0.0086516	-0.76443	-0.8303	-0.7587	-0.96852	-0.082308
-0.97484857	A41M	0	0	0.9722518677	0.06338098	7045.42850315	0	0	0	0	12	-1	0.186	1	7	-3	1.8	1.9	-0.38353	-0.88655	-0.17258	0.043514	-0.51133	-0.40455	-0.43792	-0.54503	-0.035204
-1.013285027	A41E	0	0	0.9722518677	0.06338098	7045.42850315	0	0	0	0	12	-1	0.186	1	7	-4	1.8	-3.5	-0.41893	-0.84478	-0.13669	-0.11627	-0.68662	-0.71404	-0.74252	-0.90439	-0.010843
-1.02502178	A41W	0	0	0.9722518677	0.06338098	7045.42850315	0	0	0	0	12	-3	0.186	1	7	-5	1.8	-0.9	-0.45489	-0.88112	-0.1926	-0.1441	-0.79116	-0.7916	-0.70336	-0.94267	0.031769
-1.026692622	A41Q	0	0	0.9722518677	0.06338098	7045.42850315	0	0	0	0	12	-1	0.186	1	7	-4	1.8	-3.5	-0.49899	-0.85263	-0.14618	-0.14013	-0.68662	-0.71404	-0.74252	-0.90439	-0.059016
-1.037321895	A41F	0	0	0.9722518677	0.06338098	7045.42850315	0	0	0	0	12	-2	0.186	1	7	-5	1.8	2.8	-0.5023	-0.78397	-0.073837	-0.14854	-0.61382	-0.51426	-0.56715	-0.73818	0.051767
-1.075104875	A41D	0	0	0.9722518677	0.06338098	7045.42850315	0	0	0	0	12	-2	0.186	1	7	-5	1.8	-3.5	-0.035428	-0.81424	-0.15037	-0.14778	-0.77553	-0.85322	-0.8073	-1.0019	-0.04058
-1.09173939	A41R	0	0	0.9722518677	0.06338098	7045.42850315	0	0	0	0	12	-1	0.186	1	7	-4	1.8	-4.5	-0.16444	-0.79484	-0.083299	-0.13375	-0.71492	-0.80222	-0.82514	-1.1688	-0.019992
-1.106286809	A41Y	0	0	0.9722518677	0.06338098	7045.42850315	0	0	0	0	12	-2	0.186	1	7	-5	1.8	-1.3	-0.098835	-0.80598	-0.12426	-0.11721	-0.73205	-0.70334	-0.70312	-0.87442	-0.081395
-1.10944775	A41L	0	0	0.9722518677	0.06338098	7045.42850315	0	0	0	0	12	-1	0.186	1	7	0	1.8	3.8	-0.19392	-0.80872	-0.11111	-0.11026	-0.45203	-0.32751	-0.31998	-0.58145	0.031244
-1.212912671	A41H	0	0	0.9722518677	0.06338098	7045.42850315	0	0	0	0	12	-2	0.186	1	7	-5	1.8	-3.2	-0.14575	-0.78716	-0.084592	-0.15977	-0.77172	-0.82994	-0.79157	-0.97498	-0.0025882
-1.308943887	A41K	0	0	0.9722518677	0.06338098	7045.42850315	0	0	0	0	12	-1	0.186	1	7	-4	1.8	-3.9	-0.036062	-0.82939	-0.28078	-0.14405	-0.69817	-0.74882	-0.77395	-0.98796	-0.0032902
0.102002064	L42F	0	0	0.5805763074	0.1838788509	6748.86964708	1	0	0.0011976048	0.0149389501	16	0	0	1	4	-1	3.8	2.8	-0.016132	-0.79675	-0.12309	-0.14442	-0.001848	0.010046	0.0041293	0.057637	-0.064465
0.065151651	L42E	0	0	0.5805763074	0.1838788509	6748.86964708	1	0	0.0011976048	0.0149389501	16	-3	0	1	4	-3	3.8	-3.5	-0.064821	-0.87837	-0.33185	-0.12072	-0.17004	-0.045105	-0.094851	-0.10604	0.022082
0.063831654	L42Y	0	0	0.5805763074	0.1838788509	6748.86964708	1	0	0.0011976048	0.0149389501	16	-1	0	1	4	-3	3.8	-1.3	-0.15545	-0.84866	-0.34872	-0.1393	-0.047589	0.0099296	0.011649	-0.009978	-0.12803
0.06035229	L42G	0	0	0.5805763074	0.1838788509	6748.86964708	1	0	0.0011976048	0.0149389501	16	-4	0	1	4	-5	3.8	-0.4	-0.05801	-0.83822	-0.30855	-0.094568	-0.10059	0.0033803	-0.020206	-0.05968	-0.42612
0.043898583	L42T	0	0	0.5805763074	0.1838788509	6748.86964708	1	0	0.0011976048	0.0149389501	16	-1	0	1	4	-1	3.8	-0.7	-0.032414	-0.84671	-0.22646	-0.13654	-0.041851	0.0070544	-0.040558	-0.038104	-0.027664
0.037723585	L42M	0	0	0.5805763074	0.1838788509	6748.86964708	1	0	0.0011976048	0.0149389501	16	2	0	1	4	1	3.8	1.9	-0.040278	-0.82263	-0.26724	-0.11545	0.0067904	0.0022795	0.0064033	0.031465	-0.021674
0.028221076	L42I	0	0	0.5805763074	0.1838788509	6748.86964708	1	0	0.0011976048	0.0149389501	16	2	0	1	4	3	3.8	4.5	-0.043869	-0.80341	-0.16783	-0.15074	-0.0019199	-0.019665	-0.030393	-0.010005	-0.18745
0.025120174	L42D	0	0	0.5805763074	0.1838788509	6748.86964708	1	0	0.0011976048	0.0149389501	16	-4	0	1	4	-4	3.8	-3.5	-0.057847	-0.80316	-0.16578	-0.0030976	-0.21486	-0.060061	-0.10569	-0.056218	-0.092334
0.024743908	L42N	0	0	0.5805763074	0.1838788509	6748.86964708	1	0	0.0011976048	0.0149389501	16	-3	0	1	4	-2	3.8	-3.5	-0.13849	-0.79891	-0.12469	-0.090338	-0.17888	-0.047226	-0.13771	-0.15708	0.0059755
0.017182369	L42S	0	0	0.5805763074	0.1838788509	6748.86964708	1	0	0.0011976048	0.0149389501	16	-2	0	1	4	-2	3.8	-0.8	-0.29887	-0.74383	-0.063707	-0.11403	-0.062072	0.0061698	-0.051989	-0.088093	-0.05891
0.010440464	L42C	0	0	0.5805763074	0.1838788509	6748.86964708	1	0	0.0011976048	0.0149389501	16	-1	0	1	4	3	3.8	2.5	-0.28396	-0.72443	-0.062225	-0.13807	-0.048563	0.0022265	-0.11983	-0.065474	-0.065123
0.004543013	L42K	0	0	0.5805763074	0.1838788509	6748.86964708	1	0	0.0011976048	0.0149389501	16	-2	0	1	4	-4	3.8	-3.9	-0.44361	-0.73206	-0.058063	-0.07681	-0.15349	-0.042553	-0.049641	-0.095546	0.098316
-0.022583409	L42R	0	0	0.5805763074	0.1838788509	6748.86964708	1	0	0.0011976048	0.0149389501	16	-2	0	1	4	-4	3.8	-4.5	-0.21211	-0.72552	-0.062462	-0.13212	-0.18835	-0.062264	-0.074868	-0.2063	-0.036187
-0.023374497	L42V	0	0	0.5805763074	0.1838788509	6748.86964708	1	0	0.0011976048	0.0149389501	16	1	0	1	4	2	3.8	4.2	-0.37426	-0.70436	-0.06117	-0.096972	-0.0072617	-0.014374	-0.028936	0.0082739	-0.046949
-0.045461521	L42W	0	0	0.5805763074	0.1838788509	6748.86964708	1	0	0.0011976048	0.0149389501	16	-2	0	1	4	-4	3.8	-0.9	-0.29026	-0.76347	-0.061924	-0.1218	-0.058839	0.015078	0.012148	-0.031771	-0.14662
-0.053635882	L42A	0	0	0.5805763074	0.1838788509	6748.86964708	1	0	0.0011976048	0.0149389501	16	-1	0	1	4	-2	3.8	1.8	-0.46124	-0.76572	-0.063039	-0.17779	-0.016046	0.01957	-0.0041235	0.036995	-0.12656
-0.055823897	L42H	0	0	0.5805763074	0.1838788509	6748.86964708	1	0	0.0011976048	0.0149389501	16	-3	0	1	4	-4	3.8	-3.2	-0.52335	-0.79322	-0.067529	-0.14492	-0.15083	-0.034898	-0.055387	-0.060221	-0.047603
-0.075937824	L42Q	0	0	0.5805763074	0.1838788509	6748.86964708	1	0	0.0011976048	0.0149389501	16	-2	0	1	4	-4	3.8	-3.5	-0.44293	-0.74715	-0.055	-0.16538	-0.13373	-0.031282	-0.03497	-0.059444	0.00047886
-0.914850605	L42P	0	0	0.5805763074	0.1838788509	6748.86964708	1	0	0.0011976048	0.0149389501	16	-3	0	1	4	0	3.8	-1.6	-0.63214	-0.72312	-0.06277	-0.13759	-0.1378	-0.018335	-0.23976	-0.26917	-0.0087452
-0.024568016	D43N	0	1	0.6776947705	0.2720340685	7221.74327408	23	648.406357162	0.0014684288	0.1835965092	11	1	0.067	1	5	1	-3.5	-3.5	-0.51992	-0.76214	-0.056448	-0.16671	-0.61798	-0.37993	-0.37788	-0.40512	-0.042025
-0.046420272	D43K	0	1	0.6776947705	0.2720340685	7221.74327408	23	648.406357162	0.0014684288	0.1835965092	11	-1	0.067	1	5	-2	-3.5	-3.9	-0.073596	-0.76753	-0.060099	-0.14478	-0.59668	-0.21402	-0.22052	-0.07155	-0.077
-0.122299989	D43R	0	1	0.6776947705	0.2720340685	7221.74327408	23	648.406357162	0.0014684288	0.1835965092	11	-2	0.067	1	5	-2	-3.5	-4.5	-0.25288	-0.76837	-0.062023	-0.12033	-0.66314	-0.2405	-0.22187	-0.022019	-0.74002
-0.143289349	D43L	0	1	0.6776947705	0.2720340685	7221.74327408	23	648.406357162	0.0014684288	0.1835965092	11	-4	0.067	1	5	-3	-3.5	3.8	-0.047494	-0.76304	-0.070268	-0.16805	-0.51621	-0.31413	-0.28826	-0.19481	-0.12468
-0.144142937	D43Y	0	1	0.6776947705	0.2720340685	7221.74327408	23	648.406357162	0.0014684288	0.1835965092	11	-3	0.067	1	5	0	-3.5	-1.3	-0.1854	-0.76915	-0.060162	-0.14516	-0.64048	-0.24873	-0.2468	-0.09537	0.011724
-0.155832873	D43I	0	1	0.6776947705	0.2720340685	7221.74327408	23	648.406357162	0.0014684288	0.1835965092	11	-3	0.067	1	5	-4	-3.5	4.5	-0.084587	-0.77415	-0.067093	-0.055327	-0.40671	-0.30935	-0.30152	-0.27932	-0.24436
-0.157106095	D43P	0	1	0.6776947705	0.2720340685	7221.74327408	23	648.406357162	0.0014684288	0.1835965092	11	-1	0.067	1	5	-4	-3.5	-1.6	-0.042842	-0.77591	-0.058876	-0.1554	-0.42126	-0.19093	-0.23945	-0.18832	-0.24614
-0.159030929	D43H	0	1	0.6776947705	0.2720340685	7221.74327408	23	648.406357162	0.0014684288	0.1835965092	11	-1	0.067	1	5	0	-3.5	-3.2	-0.19042	-0.92524	-0.4275	-0.11513	-0.61615	-0.24813	-0.26163	-0.1124	0.0028454
-0.18690201	D43S	0	1	0.6776947705	0.2720340685	7221.74327408	23	648.406357162	0.0014684288	0.1835965092	11	0	0.067	1	5	-1	-3.5	-0.8	-0.093148	-0.85947	-0.27948	-0.11552	-0.44742	-0.28074	-0.30742	-0.36573	-0.10843
-0.187285167	D43Q	0	1	0.6776947705	0.2720340685	7221.74327408	23	648.406357162	0.0014684288	0.1835965092	11	0	0.067	1	5	-1	-3.5	-3.5	-0.25322	-0.87661	-0.26868	-0.15877	-0.57551	-0.25523	-0.26986	-0.17076	-0.036329
-0.189747561	D43A	0	1	0.6776947705	0.2720340685	7221.74327408	23	648.406357162	0.0014684288	0.1835965092	11	-2	0.067	1	5	-3	-3.5	1.8	-0.13305	-0.92144	-0.31657	-0.11828	-0.41417	-0.24406	-0.26296	-0.24252	-0.34141
-0.195399985	D43W	0	1	0.6776947705	0.2720340685	7221.74327408	23	648.406357162	0.0014684288	0.1835965092	11	-4	0.067	1	5	-4	-3.5	-0.9	-0.061133	-0.91734	-0.33428	-0.17047	-0.59181	-0.27178	-0.26184	-0.16981	-0.28965
-0.219489827	D43F	0	1	0.6776947705	0.2720340685	7221.74327408	23	648.406357162	0.0014684288	0.1835965092	11	-3	0.067	1	5	2	-3.5	2.8	-0.052964	-0.86244	-0.25399	-0.14619	-0.60416	-0.34986	-0.28526	-0.27654	-0.21395
-0.257247004	D43C	0	1	0.6776947705	0.2720340685	7221.74327408	23	648.406357162	0.0014684288	0.1835965092	11	-3	0.067	1	5	-5	-3.5	2.5	-0.24656	-0.86292	-0.27066	-0.076075	-0.40907	-0.25271	-0.27367	-0.21535	-0.02133
-0.293363866	D43V	0	1	0.6776947705	0.2720340685	7221.74327408	23	648.406357162	0.0014684288	0.1835965092	11	-3	0.067	1	5	-4	-3.5	4.2	-0.057966	-0.95177	-0.39578	-0.13978	-0.41121	-0.30009	-0.29483	-0.26501	0.057616
-0.300143175	D43M	0	1	0.6776947705	0.2720340685	7221.74327408	23	648.406357162	0.0014684288	0.1835965092	11	-3	0.067	1	5	-4	-3.5	1.9	-0.153	-0.87127	-0.24645	-0.076201	-0.4491	-0.24386	-0.26094	-0.19696	-0.062022
-0.302882063	D43G	0	1	0.6776947705	0.2720340685	7221.74327408	23	648.406357162	0.0014684288	0.1835965092	11	-1	0.067	1	5	-3	-3.5	-0.4	-0.10998	-0.94714	-0.44506	-0.12945	-0.40751	-0.21696	-0.25951	-0.23883	-0.31849
-0.352846717	D43T	0	1	0.6776947705	0.2720340685	7221.74327408	23	648.406357162	0.0014684288	0.1835965092	11	-1	0.067	1	5	0	-3.5	-0.7	-0.094466	-0.88342	-0.25754	-0.12033	-0.5249	-0.26955	-0.29564	-0.28094	-0.84665
-1.166850351	D43E	0	1	0.6776947705	0.2720340685	7221.74327408	23	648.406357162	0.0014684288	0.1835965092	11	2	0.067	1	5	3	-3.5	-3.5	-0.12326	-0.92266	-0.31975	-0.12879	-0.65259	-0.58795	-0.54526	-0.84794	-0.33563
0.021101536	K44F	0	0	0.9156883671	0.0751045064	7208.80366955	0	0	0	0	13	-3	0.436	1	7	2	-3.9	2.8	-0.11553	-0.92771	-0.38856	-0.16984	-0.39834	-0.2452	-0.18974	-0.056287	-0.52058
0.008716987	K44H	0	0	0.9156883671	0.0751045064	7208.80366955	0	0	0	0	13	-1	0.436	1	7	-3	-3.9	-3.2	-0.1312	-0.95068	-0.46537	-0.14243	-0.34793	-0.26017	-0.25871	-0.17902	-0.76557
0.005873619	K44Y	0	0	0.9156883671	0.0751045064	7208.80366955	0	0	0	0	13	-2	0.436	1	7	-3	-3.9	-1.3	-0.16468	-0.30751	-0.1483	-0.15441	-0.4063	-0.27648	-0.26575	-0.12668	-0.0058909
0.004245661	K44T	0	0	0.9156883671	0.0751045064	7208.80366955	0	0	0	0	13	-1	0.436	1	7	-2	-3.9	-0.7	-0.22025	-0.1908	-0.014984	-0.16661	-0.27377	-0.19583	-0.1469	-0.052797	-0.3609
0.000709607	K44Q	0	0	0.9156883671	0.0751045064	7208.80366955	0	0	0	0	13	1	0.436	1	7	0	-3.9	-3.5	-0.18067	-0.29843	-0.00018771	-0.14171	-0.155	-0.12088	-0.073098	-0.056271	-0.45316
-0.017760068	K44N	0	0	0.9156883671	0.0751045064	7208.80366955	0	0	0	0	13	0	0.436	1	7	-1	-3.9	-3.5	-0.089112	-0.24124	-0.076036	-0.16968	-0.25123	-0.18701	-0.14563	-0.12485	-0.80736
-0.018923664	K44S	0	0	0.9156883671	0.0751045064	7208.80366955	0	0	0	0	13	0	0.436	1	7	-3	-3.9	-0.8	-0.097666	-0.25169	-0.0020016	-0.14918	-0.19378	-0.13399	-0.1149	-0.018086	-0.028791
-0.023117813	K44A	0	0	0.9156883671	0.0751045064	7208.80366955	0	0	0	0	13	-1	0.436	1	7	-3	-3.9	1.8	-0.13697	-0.28931	-0.067906	-0.23018	-0.22208	-0.17984	-0.12288	0.0023506	-0.036729
-0.024517066	K44L	0	0	0.9156883671	0.0751045064	7208.80366955	0	0	0	0	13	-2	0.436	1	7	-4	-3.9	3.8	-0.36207	-0.22212	-0.1357	-0.23291	-0.28015	-0.24783	-0.18551	-0.060179	-0.032355
-0.024665548	K44V	0	0	0.9156883671	0.0751045064	7208.80366955	0	0	0	0	13	-2	0.436	1	7	-4	-3.9	4.2	-0.21241	-0.24517	0.0012007	-0.16676	-0.27512	-0.24786	-0.17922	-0.060471	0.015761
-0.028261874	K44R	0	0	0.9156883671	0.0751045064	7208.80366955	0	0	0	0	13	2	0.436	1	7	2	-3.9	-4.5	-0.30278	-0.29998	-0.13651	-0.0097209	-0.10871	-0.091681	-0.046967	-0.094421	-0.044716
-0.029331772	K44C	0	0	0.9156883671	0.0751045064	7208.80366955	0	0	0	0	13	-3	0.436	1	7	-6	-3.9	2.5	-0.30542	-0.3104	-0.07709	-0.067042	-0.39962	-0.32559	-0.3051	-0.12665	-0.0076265
-0.046018305	K44G	0	0	0.9156883671	0.0751045064	7208.80366955	0	0	0	0	13	-2	0.436	1	7	-4	-3.9	-0.4	-0.23877	-0.32383	-0.017223	-0.031301	-0.372	-0.271	-0.26164	-0.11613	-0.012759
-0.099002197	K44E	0	0	0.9156883671	0.0751045064	7208.80366955	0	0	0	0	13	1	0.436	1	7	-1	-3.9	-3.5	-0.085702	-0.33556	-0.076385	-0.034672	-0.16701	-0.12239	-0.092133	-0.075588	0.0040787
-0.118668021	K44W	0	0	0.9156883671	0.0751045064	7208.80366955	0	0	0	0	13	-3	0.436	1	7	-5	-3.9	-0.9	-0.10057	-0.29449	-0.17845	-0.044634	-0.51867	-0.35646	-0.37008	-0.1537	-0.3258
-0.153939896	K44P	0	0	0.9156883671	0.0751045064	7208.80366955	0	0	0	0	13	-1	0.436	1	7	-4	-3.9	-1.6	-0.11647	-0.27007	-0.1687	-0.064938	-0.30263	-0.22283	-0.23882	-0.13332	-0.36684
-0.181984574	K44I	0	0	0.9156883671	0.0751045064	7208.80366955	0	0	0	0	13	-3	0.436	1	7	0	-3.9	4.5	-0.047266	-0.32945	-0.02232	-0.11321	-0.38203	-0.27452	-0.21407	-0.097145	-0.33126
-0.217999954	K44M	0	0	0.9156883671	0.0751045064	7208.80366955	0	0	0	0	13	-1	0.436	1	7	-4	-3.9	1.9	-0.14758	-0.30751	-0.1483	-0.09801	-0.2261	-0.18308	-0.14845	-0.010214	-0.053141
-0.429452201	K44D	0	0	0.9156883671	0.0751045064	7208.80366955	0	0	0	0	13	-1	0.436	1	7	-3	-3.9	-3.5	-0.060551	-0.23549	-0.021358	-0.10903	-0.36064	-0.27116	-0.27151	-0.19269	-0.046195
0.01692263	I45D	0	0	0.4855923159	0.2000739325	7172.44154395	0	0	0	0	16	-3	0	1	2	-4	4.5	-3.5	-0.15005	-0.34665	-0.080875	-0.060372	-0.2327	-0.23102	-0.12906	-0.085218	-0.10132
0.016733858	I45A	0	0	0.4855923159	0.2000739325	7172.44154395	0	0	0	0	16	-1	0	1	2	-1	4.5	1.8	-0.029376	-0.050834	-0.17165	0.0029248	-0.0778	-0.073773	-0.0073771	0.0096066	-0.016653
0.015573234	I45G	0	0	0.4855923159	0.2000739325	7172.44154395	0	0	0	0	16	-4	0	1	2	-4	4.5	-0.4	-0.098893	-0.0052706	-0.1333	-0.079432	-0.1479	-0.14151	-0.085704	-0.060385	0.037424
0.01432142	I45M	0	0	0.4855923159	0.2000739325	7172.44154395	0	0	0	0	16	1	0	1	2	2	4.5	1.9	-0.15388	-0.033357	-0.12019	-0.011726	-0.050669	-0.038353	0.011023	0.028019	-0.058506
0.008948083	I45S	0	0	0.4855923159	0.2000739325	7172.44154395	0	0	0	0	16	-2	0	1	2	-3	4.5	-0.8	0.0073821	0.031192	-0.032487	-0.018944	-0.13069	-0.1268	-0.055157	-0.041408	-0.5645
0.006778291	I45L	0	0	0.4855923159	0.2000739325	7172.44154395	0	0	0	0	16	2	0	1	2	3	4.5	3.8	-0.088327	0.02961	-0.017131	0.039017	-0.03191	-0.024985	0.0051924	-0.0037791	-0.0091357
0.001210118	I45T	0	0	0.4855923159	0.2000739325	7172.44154395	0	0	0	0	16	-1	0	1	2	-1	4.5	-0.7	-0.085565	-0.014518	-0.036105	-0.055333	-0.11386	-0.098552	-0.018275	0.010678	-0.0061923
0.0000861	I45N	0	0	0.4855923159	0.2000739325	7172.44154395	0	0	0	0	16	-3	0	1	2	-3	4.5	-3.5	-0.060456	-0.17882	-0.33272	-0.048111	-0.21623	-0.20817	-0.10613	-0.048419	-0.13218
0.0000236	I45V	0	0	0.4855923159	0.2000739325	7172.44154395	0	0	0	0	16	3	0	1	2	1	4.5	4.2	-0.14758	-0.1483	-0.3175	0.021872	-0.022887	-0.024165	-0.0009497	-0.011288	-0.26048
-0.000605991	I45K	0	0	0.4855923159	0.2000739325	7172.44154395	0	0	0	0	16	-3	0	1	2	0	4.5	-3.9	-0.14323	0.0066522	-0.0066255	-0.060597	-0.18112	-0.16155	-0.05795	0.011017	-0.0034085
-0.00122081	I45W	0	0	0.4855923159	0.2000739325	7172.44154395	0	0	0	0	16	-3	0	1	2	-3	4.5	-0.9	-0.20484	-0.22112	-0.17733	0.055626	-0.14348	-0.13348	-0.067183	-0.042691	-0.062125
-0.005897186	I45H	0	0	0.4855923159	0.2000739325	7172.44154395	0	0	0	0	16	-3	0	1	2	1	4.5	-3.2	-0.1476	-0.14303	-0.16187	-0.051558	-0.14463	-0.12237	-0.037326	0.039717	-0.46884
-0.007002445	I45P	0	0	0.4855923159	0.2000739325	7172.44154395	0	0	0	0	16	-3	0	1	2	-4	4.5	-1.6	0.0097857	-0.16132	-0.07631	0.020821	-0.16513	-0.16405	-0.092985	-0.080607	-0.0077232
-0.008735908	I45F	0	0	0.4855923159	0.2000739325	7172.44154395	0	0	0	0	16	0	0	1	2	1	4.5	2.8	-0.051594	-0.21711	-0.081282	-0.06904	-0.054884	-0.049593	0.0027258	0.018801	-0.60598
-0.009400263	I45Y	0	0	0.4855923159	0.2000739325	7172.44154395	0	0	0	0	16	-1	0	1	2	1	4.5	-1.3	-0.01537	-0.33447	-0.064595	0.073871	-0.10844	-0.086664	-0.0023711	0.031765	-0.3627
-0.013615761	I45R	0	0	0.4855923159	0.2000739325	7172.44154395	0	0	0	0	16	-3	0	1	2	1	4.5	-4.5	-0.036472	-0.27405	-0.093913	0.0012284	-0.18984	-0.16499	-0.063625	-0.03304	-0.035628
-0.018730627	I45E	0	0	0.4855923159	0.2000739325	7172.44154395	0	0	0	0	16	-3	0	1	2	-3	4.5	-3.5	-0.027906	-0.27226	0.0045892	0.0016653	-0.21623	-0.20817	-0.10613	-0.048419	-0.016493
-0.027413724	I45Q	0	0	0.4855923159	0.2000739325	7172.44154395	0	0	0	0	16	-3	0	1	2	0	4.5	-3.5	-0.052902	-0.27775	-0.0052059	0.034389	-0.16642	-0.14814	-0.051641	0.024282	-0.019025
-0.052830838	I45C	0	0	0.4855923159	0.2000739325	7172.44154395	0	0	0	0	16	-1	0	1	2	1	4.5	2.5	-0.012421	-0.20992	0.0067011	0.023539	-0.067094	-0.055516	0.0061853	0.019899	-1.0721
0.011664659	R46H	0	0	0.7918890075	0.1804884083	7821.02393115	3	3.5535714286	0.001242236	0.0273300041	11	0	1.55	1	5	2	-4.5	-3.2	-0.03242	-0.17005	-0.021224	-0.055333	-0.073466	-0.05527	-0.027669	-0.027862	-0.15076
0.00204113	R46K	0	0	0.7918890075	0.1804884083	7821.02393115	3	3.5535714286	0.001242236	0.0273300041	11	2	1.55	1	5	2	-4.5	-3.9	-0.012379	-0.12814	-0.17895	-0.054329	-0.029254	-0.011118	0.015109	0.011881	-0.1473
-0.019611748	R46D	0	0	0.7918890075	0.1804884083	7821.02393115	3	3.5535714286	0.001242236	0.0273300041	11	-2	1.55	1	5	-1	-4.5	-3.5	-0.030232	-0.21298	-0.18835	-0.045476	-0.1449	-0.10406	-0.10187	-0.07322	-0.44486
-0.020403518	R46Y	0	0	0.7918890075	0.1804884083	7821.02393115	3	3.5535714286	0.001242236	0.0273300041	11	-2	1.55	1	5	1	-4.5	-1.3	-0.019818	-0.23098	-0.19371	-0.033601	-0.11087	-0.077043	-0.062181	-0.055576	-0.14181
-0.035551394	R46I	0	0	0.7918890075	0.1804884083	7821.02393115	3	3.5535714286	0.001242236	0.0273300041	11	-3	1.55	1	5	-4	-4.5	4.5	-0.021292	-0.26424	-0.25774	0.039934	-0.080359	-0.04574	-0.070152	-0.078327	-0.026442
-0.045980553	R46V	0	0	0.7918890075	0.1804884083	7821.02393115	3	3.5535714286	0.001242236	0.0273300041	11	-3	1.55	1	5	-2	-4.5	4.2	-0.022797	-0.040613	-0.08769	0.063815	-0.084146	-0.0493	-0.068726	-0.068645	-0.37938
-0.047478024	R46L	0	0	0.7918890075	0.1804884083	7821.02393115	3	3.5535714286	0.001242236	0.0273300041	11	-2	1.55	1	5	-2	-4.5	3.8	-0.021292	-0.0025201	-0.48374	0.039742	-0.058509	-0.034548	-0.049929	-0.057344	-0.032356
-0.051884936	R46T	0	0	0.7918890075	0.1804884083	7821.02393115	3	3.5535714286	0.001242236	0.0273300041	11	-1	1.55	1	5	-1	-4.5	-0.7	-0.026467	-0.025048	-0.49479	0.032397	-0.065295	-0.054185	-0.051368	-0.073605	0.025905
-0.052540893	R46F	0	0	0.7918890075	0.1804884083	7821.02393115	3	3.5535714286	0.001242236	0.0273300041	11	-3	1.55	1	5	-1	-4.5	2.8	-0.035651	-0.036812	-0.25216	0.05286	-0.093804	-0.056768	-0.075147	-0.059573	0.0015167
-0.067262329	R46N	0	0	0.7918890075	0.1804884083	7821.02393115	3	3.5535714286	0.001242236	0.0273300041	11	0	1.55	1	5	0	-4.5	-3.5	-0.010713	-0.0082942	-0.47848	0.060845	-0.074367	-0.062012	-0.051198	-0.063672	-0.015209
-0.074645195	R46A	0	0	0.7918890075	0.1804884083	7821.02393115	3	3.5535714286	0.001242236	0.0273300041	11	-1	1.55	1	5	-2	-4.5	1.8	-0.064738	-0.047483	-0.052094	0.045913	-0.046679	-0.028992	-0.043532	-0.056294	-0.19469
-0.077632656	R46E	0	0	0.7918890075	0.1804884083	7821.02393115	3	3.5535714286	0.001242236	0.0273300041	11	0	1.55	1	5	-1	-4.5	-3.5	-0.11022	0.0007853	-0.4863	0.044869	-0.075376	-0.063252	-0.058725	-0.082924	-0.094681
-0.085671237	R46Q	0	0	0.7918890075	0.1804884083	7821.02393115	3	3.5535714286	0.001242236	0.0273300041	11	1	1.55	1	5	1	-4.5	-3.5	-0.031517	-0.018274	-0.18521	0.048931	-0.046486	-0.033913	-0.011686	-0.027275	-0.29394
-0.089363756	R46W	0	0	0.7918890075	0.1804884083	7821.02393115	3	3.5535714286	0.001242236	0.0273300041	11	-3	1.55	1	5	-4	-4.5	-0.9	-0.011552	-0.020539	-0.46742	0.060515	-0.13015	-0.086923	-0.09667	-0.087987	-0.0038028
-0.106077994	R46C	0	0	0.7918890075	0.1804884083	7821.02393115	3	3.5535714286	0.001242236	0.0273300041	11	-3	1.55	1	5	1	-4.5	2.5	-0.068924	-0.13389	-0.052987	0.059854	-0.1063	-0.056831	-0.067692	-0.050552	-0.039081
-0.11176978	R46M	0	0	0.7918890075	0.1804884083	7821.02393115	3	3.5535714286	0.001242236	0.0273300041	11	-1	1.55	1	5	-3	-4.5	1.9	-0.037086	-0.008615	-0.30504	0.032616	-0.046113	-0.027044	-0.05138	-0.066967	-0.055487
-0.127671229	R46S	0	0	0.7918890075	0.1804884083	7821.02393115	3	3.5535714286	0.001242236	0.0273300041	11	-1	1.55	1	5	-1	-4.5	-0.8	-0.02781	-0.018474	-0.34143	0.039181	-0.066821	-0.055252	-0.052276	-0.075015	-0.43344
-0.154981269	R46P	0	0	0.7918890075	0.1804884083	7821.02393115	3	3.5535714286	0.001242236	0.0273300041	11	-2	1.55	1	5	-4	-4.5	-1.6	-0.029264	-0.040491	-0.12098	0.036783	-0.11099	-0.082817	-0.094921	-0.1207	-0.36071
-0.164038546	R46G	0	0	0.7918890075	0.1804884083	7821.02393115	3	3.5535714286	0.001242236	0.0273300041	11	-2	1.55	1	5	-4	-4.5	-0.4	-0.063624	-0.026236	-0.19284	0.033167	-0.093722	-0.069331	-0.086544	-0.10608	-0.54024
0.014108378	Y47F	0	0	0.3906083244	0.1460997344	8158.97334471	0	0	0	0	11	3	0.585	1	5	6	-1.3	2.8	-0.027373	-0.0025201	-0.48374	0.036783	0.037185	0.016443	0.032746	0.0028806	0.010982
0.012403431	Y47V	0	0	0.3906083244	0.1460997344	8158.97334471	0	0	0	0	11	-1	0.585	1	5	-2	-1.3	4.2	-0.12283	-0.0033398	-0.49036	0.035529	-0.0017841	-0.0044625	-0.0012008	-0.018216	-0.15784
0.008547268	Y47H	0	0	0.3906083244	0.1460997344	8158.97334471	0	0	0	0	11	2	0.585	1	5	3	-1.3	-3.2	-0.07045	0.001021	-0.50605	0.039714	0.0015681	0.0035004	0.0083798	0.028272	-0.082544
0.004627277	Y47C	0	0	0.3906083244	0.1460997344	8158.97334471	0	0	0	0	11	-2	0.585	1	5	1	-1.3	2.5	-0.052624	0.0078759	-0.47653	-0.26307	-0.0066452	-0.006206	-0.023713	-0.052342	-0.22306
0.001053491	Y47L	0	0	0.3906083244	0.1460997344	8158.97334471	0	0	0	0	11	-1	0.585	1	5	0	-1.3	3.8	-0.10327	-0.19452	-0.03428	-0.15116	0.001417	0.00049032	0.0026952	-0.011413	-0.27601
-0.013221822	Y47W	0	0	0.3906083244	0.1460997344	8158.97334471	0	0	0	0	11	2	0.585	1	5	4	-1.3	-0.9	-0.12172	-0.13851	-0.14036	-0.16138	0.017765	0.015804	0.014399	0.029347	-0.082187
-0.017787793	Y47I	0	0	0.3906083244	0.1460997344	8158.97334471	0	0	0	0	11	-1	0.585	1	5	-1	-1.3	4.5	-0.045549	-0.13869	-0.044389	-0.30583	-0.00026115	-0.0023678	0.0030907	-0.011625	-0.04878
-0.017939395	Y47A	0	0	0.3906083244	0.1460997344	8158.97334471	0	0	0	0	11	-2	0.585	1	5	-2	-1.3	1.8	-0.058201	-0.23655	-0.081614	-0.21601	-0.012058	-0.017175	-0.048807	-0.090162	-0.083341
-0.025191454	Y47Q	0	0	0.3906083244	0.1460997344	8158.97334471	0	0	0	0	11	-1	0.585	1	5	-1	-1.3	-3.5	-0.15476	-0.12807	-0.096701	-0.27053	-0.03687	-0.039096	-0.0828	-0.10829	-0.053973
-0.037180006	Y47T	0	0	0.3906083244	0.1460997344	8158.97334471	0	0	0	0	11	-2	0.585	1	5	-2	-1.3	-0.7	-0.084933	-0.089967	-0.082485	-0.12956	-0.023007	-0.028217	-0.094348	-0.13355	-0.37721
-0.037448815	Y47M	0	0	0.3906083244	0.1460997344	8158.97334471	0	0	0	0	11	-1	0.585	1	5	0	-1.3	1.9	-0.039593	-0.16673	-0.13655	-0.34956	-0.00090359	0.000095165	-0.011216	-0.023539	-0.036275
-0.056050965	Y47N	0	0	0.3906083244	0.1460997344	8158.97334471	0	0	0	0	11	-2	0.585	1	5	-3	-1.3	-3.5	-0.21978	-0.19253	-0.15659	-0.33001	-0.05978	-0.063096	-0.14852	-0.18635	-0.13279
-0.062600019	Y47S	0	0	0.3906083244	0.1460997344	8158.97334471	0	0	0	0	11	-2	0.585	1	5	-2	-1.3	-0.8	-0.21417	-0.11535	-0.086232	-0.31562	-0.023858	-0.028972	-0.096804	-0.13551	-0.51036
-0.114920973	Y47P	0	0	0.3906083244	0.1460997344	8158.97334471	0	0	0	0	11	-3	0.585	1	5	-6	-1.3	-1.6	-0.16131	-0.10096	-0.088384	-0.36131	-0.058535	-0.068152	-0.19404	-0.28211	-0.031931
-0.144885629	Y47R	0	0	0.3906083244	0.1460997344	8158.97334471	0	0	0	0	11	-2	0.585	1	5	-1	-1.3	-4.5	-0.37768	-0.082125	-0.045822	-0.39176	-0.072962	-0.06492	-0.12698	-0.11963	-0.01685
-0.145131156	Y47G	0	0	0.3906083244	0.1460997344	8158.97334471	0	0	0	0	11	-3	0.585	1	5	-3	-1.3	-0.4	-0.21488	-0.24415	-0.1139	-0.3316	-0.039988	-0.040899	-0.12937	-0.17483	-0.079036
-0.215690281	Y47K	0	0	0.3906083244	0.1460997344	8158.97334471	0	0	0	0	11	-2	0.585	1	5	-1	-1.3	-3.9	-0.29906	-0.23783	-0.10465	-0.39728	-0.06194	-0.056531	-0.12381	-0.12652	-0.41029
-0.223101503	Y47E	0	0	0.3906083244	0.1460997344	8158.97334471	0	0	0	0	11	-2	0.585	1	5	-5	-1.3	-3.5	-0.30614	-0.22406	-0.10835	-0.387	-0.064057	-0.075964	-0.19129	-0.25408	-0.096029
-0.335511131	Y47D	0	0	0.3906083244	0.1460997344	8158.97334471	0	0	0	0	11	-3	0.585	1	5	-6	-1.3	-3.5	-0.24932	-0.22102	-0.11496	-0.36331	-0.083716	-0.097346	-0.22329	-0.28492	-0.64221
0.076003503	K48D	0	0	0.2870864461	0.0950061269	8147.87477718	0	0	0	0	10	-1	0.823	1	0	-2	-3.9	-3.5	-0.10218	-0.22406	-0.10835	-0.39434	-0.04099	-0.071142	-0.076844	-0.040393	-0.04071
0.066376297	K48E	0	0	0.2870864461	0.0950061269	8147.87477718	0	0	0	0	10	1	0.823	1	0	2	-3.9	-3.5	-0.10105	-0.21021	-0.14796	-0.15685	0.0085024	-0.007503	0.028052	0.031739	-0.12227
0.048757883	K48M	0	0	0.2870864461	0.0950061269	8147.87477718	0	0	0	0	10	-1	0.823	1	0	2	-3.9	1.9	-0.090066	-0.1867	-0.11079	-0.16168	0.025028	-0.0029557	0.030845	0.016961	-0.053946
0.037898037	K48A	0	0	0.2870864461	0.0950061269	8147.87477718	0	0	0	0	10	-1	0.823	1	0	0	-3.9	1.8	-0.11329	-0.28263	-0.093432	-0.1492	0.011463	-0.011834	0.01616	0.015884	-0.024447
0.027350649	K48S	0	0	0.2870864461	0.0950061269	8147.87477718	0	0	0	0	10	0	0.823	1	0	-1	-3.9	-0.8	-0.14819	-0.29229	-0.10435	-0.28398	0.0031551	-0.019593	-0.018875	-0.0020154	-0.8795
0.025776064	K48C	0	0	0.2870864461	0.0950061269	8147.87477718	0	0	0	0	10	-3	0.823	1	0	-1	-3.9	2.5	-0.10784	-0.18819	-0.062077	-0.26105	-0.0069648	-0.038293	0.0025201	0.0020577	-0.16564
0.015584887	K48W	0	0	0.2870864461	0.0950061269	8147.87477718	0	0	0	0	10	-3	0.823	1	0	-4	-3.9	-0.9	-0.12142	-0.30297	-0.14796	-0.3381	-0.056574	-0.10929	-0.093149	-0.05097	-0.031672
0.012078744	K48F	0	0	0.2870864461	0.0950061269	8147.87477718	0	0	0	0	10	-3	0.823	1	0	-1	-3.9	2.8	-0.12184	-0.22075	-0.091864	-0.31268	-0.0061879	-0.036241	0.0041625	0.0019799	-0.12718
0.012045126	K48G	0	0	0.2870864461	0.0950061269	8147.87477718	0	0	0	0	10	-2	0.823	1	0	-3	-3.9	-0.4	-0.12656	-0.28822	-0.14768	-0.3427	-0.030828	-0.072736	-0.062923	-0.046897	-0.031573
0.008934316	K48N	0	0	0.2870864461	0.0950061269	8147.87477718	0	0	0	0	10	0	0.823	1	0	-1	-3.9	-3.5	-0.11251	-0.28321	-0.049523	-0.3619	-0.021909	-0.038493	-0.037503	-0.014377	-0.24879
0.000106196	K48R	0	0	0.2870864461	0.0950061269	8147.87477718	0	0	0	0	10	2	0.823	1	0	-1	-3.9	-4.5	-0.2145	-0.23618	-0.075258	-0.38014	-0.0079448	-0.008336	-0.0045917	0.023214	-0.066638
-0.000896119	K48V	0	0	0.2870864461	0.0950061269	8147.87477718	0	0	0	0	10	-2	0.823	1	0	-1	-3.9	4.2	-0.11395	-0.22588	-0.1069	-0.35897	0.0020748	-0.016798	0.01007	0.0072134	-0.0067489
-0.015212466	K48L	0	0	0.2870864461	0.0950061269	8147.87477718	0	0	0	0	10	-2	0.823	1	0	2	-3.9	3.8	-0.15763	-0.29273	-0.083535	-0.2591	0.019174	-0.0037613	0.032602	0.0047975	-0.030656
-0.018370179	K48Y	0	0	0.2870864461	0.0950061269	8147.87477718	0	0	0	0	10	-2	0.823	1	0	0	-3.9	-1.3	-0.11646	-0.26738	-0.11387	-0.29364	-0.013453	-0.04832	-0.026317	-0.005473	-0.046117
-0.020859447	K48P	0	0	0.2870864461	0.0950061269	8147.87477718	0	0	0	0	10	-1	0.823	1	0	0	-3.9	-1.6	-0.027377	-0.29678	-0.069437	-0.35935	-0.0035012	-0.035214	-0.021821	-0.0097118	-0.030694
-0.02643299	K48Q	0	0	0.2870864461	0.0950061269	8147.87477718	0	0	0	0	10	1	0.823	1	0	0	-3.9	-3.5	-0.0067756	-0.31739	-0.070521	-0.19825	-0.0049443	-0.013809	0.0011961	0.017756	-0.050158
-0.035173136	K48T	0	0	0.2870864461	0.0950061269	8147.87477718	0	0	0	0	10	-1	0.823	1	0	0	-3.9	-0.7	-0.031951	-0.29472	-0.14342	-0.36047	0.00080856	-0.029206	-0.012565	-0.00277	-0.012117
-0.04025461	K48H	0	0	0.2870864461	0.0950061269	8147.87477718	0	0	0	0	10	-1	0.823	1	0	-1	-3.9	-3.2	-0.024082	-0.26153	-0.10501	-0.30043	-0.027212	-0.056215	-0.051863	-0.023388	-0.97434
-0.055543532	K48I	0	0	0.2870864461	0.0950061269	8147.87477718	0	0	0	0	10	-3	0.823	1	0	0	-3.9	4.5	-0.020609	-0.26236	-0.13082	0.013749	0.0049396	-0.020457	0.0073173	0.0016903	0.024143
0.030511976	S49C	0	0	0.4108858058	0.1398949001	8138.32638086	0	0	0	0	10	-1	0.124	0	3	1	-0.8	2.5	-0.0090847	-0.21994	-0.1044	0.017135	-0.0012984	0.002248	-0.021086	-0.025006	-0.042148
0.00934261	S49G	0	0	0.4108858058	0.1398949001	8138.32638086	0	0	0	0	10	0	0.124	0	3	-2	-0.8	-0.4	-0.042653	-0.29697	-0.12962	0.03165	-0.01113	-0.013727	-0.014524	-0.032882	-0.045381
0.007163491	S49H	0	0	0.4108858058	0.1398949001	8138.32638086	0	0	0	0	10	-1	0.124	0	3	1	-0.8	-3.2	-0.050829	-0.272	-0.13752	0.0074757	-0.021593	-0.031079	-0.032058	-0.025664	-0.02734
0.005509192	S49M	0	0	0.4108858058	0.1398949001	8138.32638086	0	0	0	0	10	-1	0.124	0	3	0	-0.8	1.9	-0.033342	-0.25272	-0.13108	0.010602	-0.0028351	-0.002013	-0.02471	-0.027902	-0.037443
-0.00013338	S49A	0	0	0.4108858058	0.1398949001	8138.32638086	0	0	0	0	10	1	0.124	0	3	2	-0.8	1.8	-0.054357	-0.082645	-0.058757	0.028266	0.024477	0.013974	0.010194	-0.0086442	-0.04092
-0.005250423	S49I	0	0	0.4108858058	0.1398949001	8138.32638086	0	0	0	0	10	-2	0.124	0	3	-1	-0.8	4.5	-0.0093091	-0.18366	-0.067081	0.024619	-0.017499	-0.014794	-0.06382	-0.040415	-0.73603
-0.016350206	S49E	0	0	0.4108858058	0.1398949001	8138.32638086	0	0	0	0	10	0	0.124	0	3	-1	-0.8	-3.5	-0.036218	-0.27837	-0.19649	0.019888	-0.030288	-0.039729	-0.034837	-0.043704	0.0094163
-0.02024282	S49L	0	0	0.4108858058	0.1398949001	8138.32638086	0	0	0	0	10	-2	0.124	0	3	-2	-0.8	3.8	-0.037583	-0.20541	-0.091562	0.0021738	-0.019631	-0.0182	-0.061596	-0.044799	-0.0095998
-0.021384405	S49D	0	0	0.4108858058	0.1398949001	8138.32638086	0	0	0	0	10	0	0.124	0	3	-2	-0.8	-3.5	-0.017482	-0.25491	-0.14369	0.024368	-0.033808	-0.045519	-0.044361	-0.054665	-0.034846
-0.023549525	S49R	0	0	0.4108858058	0.1398949001	8138.32638086	0	0	0	0	10	-1	0.124	0	3	-1	-0.8	-4.5	-0.078098	-0.13083	-0.057489	0.0048421	-0.044596	-0.062062	-0.061136	-0.049589	-0.41501
-0.025759153	S49P	0	0	0.4108858058	0.1398949001	8138.32638086	0	0	0	0	10	-1	0.124	0	3	-1	-0.8	-1.6	-0.052461	-0.4015	-0.33627	0.029884	-0.017404	-0.02702	-0.038886	-0.047897	-0.066802
-0.026087374	S49T	0	0	0.4108858058	0.1398949001	8138.32638086	0	0	0	0	10	1	0.124	0	3	-1	-0.8	-0.7	-0.031653	-0.34246	-0.25089	0.028008	-0.00078661	-0.0047054	-0.0017093	-0.011661	0.012835
-0.027257307	S49W	0	0	0.4108858058	0.1398949001	8138.32638086	0	0	0	0	10	-3	0.124	0	3	-4	-0.8	-0.9	-0.052997	-0.28683	-0.21049	0.023344	-0.0403	-0.059668	-0.088497	-0.086631	-0.072724
-0.029368825	S49K	0	0	0.4108858058	0.1398949001	8138.32638086	0	0	0	0	10	0	0.124	0	3	1	-0.8	-3.9	-0.12594	-0.43863	-0.33541	0.021099	-0.024399	-0.034766	-0.03064	-0.02589	-0.015686
-0.029521918	S49Q	0	0	0.4108858058	0.1398949001	8138.32638086	0	0	0	0	10	0	0.124	0	3	1	-0.8	-3.5	-0.11365	-0.40179	-0.3444	0.01343	-0.020825	-0.029506	-0.02626	-0.023984	-0.82932
-0.031778814	S49N	0	0	0.4108858058	0.1398949001	8138.32638086	0	0	0	0	10	1	0.124	0	3	-1	-0.8	-3.5	-0.035413	-0.34343	-0.25302	0.025868	-0.020007	-0.032356	-0.022652	-0.03513	-0.029639
-0.035672492	S49Y	0	0	0.4108858058	0.1398949001	8138.32638086	0	0	0	0	10	-2	0.124	0	3	0	-0.8	-1.3	-0.1758	-0.40301	-0.35294	0.012817	-0.015239	-0.025476	-0.046061	-0.042461	-0.027039
-0.043419034	S49V	0	0	0.4108858058	0.1398949001	8138.32638086	0	0	0	0	10	-2	0.124	0	3	-1	-0.8	4.2	-0.35209	-0.42284	-0.36701	0.028327	-0.017303	-0.014478	-0.063564	-0.040234	-0.058527
-0.106613639	S49F	0	0	0.4108858058	0.1398949001	8138.32638086	0	0	0	0	10	-2	0.124	0	3	-2	-0.8	2.8	-0.19321	-0.39898	-0.31271	-0.00085646	-0.019292	-0.019149	-0.062672	-0.048547	-0.11225
0.044420388	L50H	0	0	0.6883671291	0.129380808	8951.70135227	0	0	0	0	7	-3	1.158	0	-1	2	3.8	-3.2	-0.25049	-0.39039	-0.35258	-0.0058894	-0.08018	0.00080452	-0.0073124	0.0028131	0.08355
0.039523364	L50F	0	0	0.6883671291	0.129380808	8951.70135227	0	0	0	0	7	0	1.158	0	-1	0	3.8	2.8	-0.35395	-0.8312	-0.24322	-0.037963	-0.029116	-0.01334	0.0064912	0.016028	-0.15631
0.017556647	L50S	0	0	0.6883671291	0.129380808	8951.70135227	0	0	0	0	7	-2	1.158	0	-1	0	3.8	-0.8	-0.078801	-0.90663	-0.24597	-0.036083	-0.057076	-0.012174	-0.0087655	-0.00029062	-0.014895
0.016347739	L50Y	0	0	0.6883671291	0.129380808	8951.70135227	0	0	0	0	7	-1	1.158	0	-1	1	3.8	-1.3	-0.20062	-1.0472	-0.24554	-0.11364	-0.052019	-0.011474	0.0093408	0.0056743	-0.14529
0.012339404	L50T	0	0	0.6883671291	0.129380808	8951.70135227	0	0	0	0	7	-1	1.158	0	-1	0	3.8	-0.7	-0.19496	-0.70566	-0.34135	-0.0070217	-0.050953	-0.018797	-0.00016765	0.0046473	-0.28154
0.002089264	L50R	0	0	0.6883671291	0.129380808	8951.70135227	0	0	0	0	7	-2	1.158	0	-1	0	3.8	-4.5	-0.13045	-0.6518	-0.25211	-0.042491	-0.11449	-0.069315	-0.045545	-0.025778	-0.37901
-0.002616856	L50N	0	0	0.6883671291	0.129380808	8951.70135227	0	0	0	0	7	-3	1.158	0	-1	0	3.8	-3.5	-0.25926	-0.53179	-0.42202	-0.06821	-0.096442	-0.03655	-0.031743	-0.012016	-0.0076221
-0.003019959	L50P	0	0	0.6883671291	0.129380808	8951.70135227	0	0	0	0	7	-3	1.158	0	-1	1	3.8	-1.6	-0.049992	-0.58272	-0.35767	-0.10982	-0.062918	0.0030781	0.00049289	-0.0039921	0.023273
-0.003984037	L50Q	0	0	0.6883671291	0.129380808	8951.70135227	0	0	0	0	7	-2	1.158	0	-1	1	3.8	-3.5	-0.017377	-0.57571	-0.57539	-0.093358	-0.08454	-0.024856	-0.013908	-0.0012518	-0.025985
-0.006306001	L50C	0	0	0.6883671291	0.129380808	8951.70135227	0	0	0	0	7	-1	1.158	0	-1	-3	3.8	2.5	-0.026119	-0.47192	-0.5783	-0.11055	-0.057908	-0.038256	-0.028494	0.0032141	-0.0075705
-0.007011958	L50W	0	0	0.6883671291	0.129380808	8951.70135227	0	0	0	0	7	-2	1.158	0	-1	-3	3.8	-0.9	-0.0061574	-0.41566	-0.60238	-0.11364	-0.080215	-0.056812	-0.048639	-0.033221	-0.031979
-0.012414177	L50A	0	0	0.6883671291	0.129380808	8951.70135227	0	0	0	0	7	-1	1.158	0	-1	0	3.8	1.8	-0.073664	-0.47417	-0.53796	-0.13349	-0.035144	-0.013	-0.00044485	0.019308	0.020919
-0.016267847	L50V	0	0	0.6883671291	0.129380808	8951.70135227	0	0	0	0	7	1	1.158	0	-1	0	3.8	4.2	-0.10689	-0.69626	-0.26041	-0.016365	-0.0196	-0.010935	-0.010258	-0.0039489	-0.49575
-0.018660179	L50M	0	0	0.6883671291	0.129380808	8951.70135227	0	0	0	0	7	2	1.158	0	-1	1	3.8	1.9	-0.12023	-0.68785	-0.37028	-0.12314	-0.018855	0.00035371	0.012497	0.015601	-0.0090608
-0.019310099	L50K	0	0	0.6883671291	0.129380808	8951.70135227	0	0	0	0	7	-2	1.158	0	-1	0	3.8	-3.9	-0.095001	-0.49812	-0.53314	-0.1156	-0.101	-0.052378	-0.03289	-0.011579	-0.069038
-0.021374127	L50G	0	0	0.6883671291	0.129380808	8951.70135227	0	0	0	0	7	-4	1.158	0	-1	0	3.8	-0.4	-0.17368	-0.93678	-0.23661	-0.059465	-0.065678	0.002253	-0.018284	-0.012229	-0.28984
-0.027326319	L50I	0	0	0.6883671291	0.129380808	8951.70135227	0	0	0	0	7	2	1.158	0	-1	0	3.8	4.5	-0.24759	-0.47574	-0.5076	-0.091042	-0.00527	-0.0030689	-0.0014076	-0.016836	-1.0241
-0.053601386	L50E	0	0	0.6883671291	0.129380808	8951.70135227	0	0	0	0	7	-3	1.158	0	-1	0	3.8	-3.5	-0.18566	-0.63803	-0.35524	0.10267	-0.096442	-0.03655	-0.031743	-0.012016	0.0091185
-0.081013137	L50D	0	0	0.6883671291	0.129380808	8951.70135227	0	0	0	0	7	-4	1.158	0	-1	0	3.8	-3.5	-0.19604	-0.12291	-0.10071	0.13142	-0.10834	-0.033567	-0.048125	-0.016651	-0.011735
0.036915673	S51D	0	0	0.5432230523	0.1523153453	9683.08996295	0	0	0	0	5	0	1.033	0	0	0	-0.8	-3.5	-0.16943	-0.075736	-0.094707	0.11021	-0.06931	-0.059661	-0.05036	-0.029419	-0.21542
0.024901833	S51A	0	0	0.5432230523	0.1523153453	9683.08996295	0	0	0	0	5	1	1.033	0	0	0	-0.8	1.8	-0.18499	-0.035092	-0.13573	0.14928	-0.0065513	-0.0139	0.0044532	0.003143	-0.14613
-0.000467952	S51N	0	0	0.5432230523	0.1523153453	9683.08996295	0	0	0	0	5	1	1.033	0	0	0	-0.8	-3.5	-0.18652	-0.12008	-0.18814	0.061084	-0.06014	-0.052148	-0.037594	-0.022156	-0.035907
-0.003930081	S51P	0	0	0.5432230523	0.1523153453	9683.08996295	0	0	0	0	5	-1	1.033	0	0	1	-0.8	-1.6	-0.012601	-0.13754	-0.24202	0.082021	-0.03991	-0.037529	-0.017833	-0.035269	-0.21832
-0.004538906	S51T	0	0	0.5432230523	0.1523153453	9683.08996295	0	0	0	0	5	1	1.033	0	0	0	-0.8	-0.7	-0.097787	-0.057466	-0.098536	0.079216	-0.024513	-0.024394	-0.0048951	-0.0056624	0.0022899
-0.010721936	S51G	0	0	0.5432230523	0.1523153453	9683.08996295	0	0	0	0	5	0	1.033	0	0	0	-0.8	-0.4	-0.093442	-0.14018	-0.14567	-0.027625	-0.034889	-0.029773	-0.009989	-0.017206	-0.32394
-0.018320382	S51V	0	0	0.5432230523	0.1523153453	9683.08996295	0	0	0	0	5	-2	1.033	0	0	0	-0.8	4.2	-0.11453	-0.070291	-0.21004	0.032891	-0.033765	-0.035943	-0.028175	-0.027058	-0.071329
-0.023858003	S51H	0	0	0.5432230523	0.1523153453	9683.08996295	0	0	0	0	5	-1	1.033	0	0	2	-0.8	-3.2	-0.066748	-0.12266	-0.24153	0.04918	-0.050856	-0.043262	-0.022893	-0.030583	-0.03261
-0.024692714	S51R	0	0	0.5432230523	0.1523153453	9683.08996295	0	0	0	0	5	-1	1.033	0	0	0	-0.8	-4.5	-0.045174	-0.048421	-0.25035	-0.034267	-0.085311	-0.082441	-0.063556	-0.035589	-0.8503
-0.0272981	S51L	0	0	0.5432230523	0.1523153453	9683.08996295	0	0	0	0	5	-2	1.033	0	0	-1	-0.8	3.8	-0.30353	-0.12816	-0.22142	-0.01337	-0.037952	-0.03832	-0.030626	-0.026601	-0.040543
-0.030384655	S51Y	0	0	0.5432230523	0.1523153453	9683.08996295	0	0	0	0	5	-2	1.033	0	0	1	-0.8	-1.3	-0.21759	-0.12691	-0.24202	-0.032304	-0.036321	-0.037116	-0.025208	-0.045589	-0.0098029
-0.03101935	S51K	0	0	0.5432230523	0.1523153453	9683.08996295	0	0	0	0	5	0	1.033	0	0	0	-0.8	-3.9	-0.21759	-0.054995	-0.24579	-0.032304	-0.076996	-0.065957	-0.05517	-0.030375	-0.049278
-0.031491596	S51I	0	0	0.5432230523	0.1523153453	9683.08996295	0	0	0	0	5	-2	1.033	0	0	0	-0.8	4.5	-0.1336	-0.086636	-0.11501	-0.029971	-0.034327	-0.036509	-0.030352	-0.025847	-0.020362
-0.036185595	S51F	0	0	0.5432230523	0.1523153453	9683.08996295	0	0	0	0	5	-2	1.033	0	0	0	-0.8	2.8	-0.21605	-0.048115	-0.22749	-0.0038271	-0.030477	-0.034619	-0.025797	-0.03389	0.032062
-0.040352744	S51E	0	0	0.5432230523	0.1523153453	9683.08996295	0	0	0	0	5	0	1.033	0	0	0	-0.8	-3.5	-0.22873	-0.070707	-0.22345	-0.048559	-0.06931	-0.059661	-0.05036	-0.029419	-0.25551
-0.084423595	S51C	0	0	0.5432230523	0.1523153453	9683.08996295	0	0	0	0	5	-1	1.033	0	0	-3	-0.8	2.5	-0.20689	-0.054301	-0.18955	-0.038674	-0.04109	-0.039101	-0.038946	-0.020874	-0.25338
-0.113212722	S51Q	0	0	0.5432230523	0.1523153453	9683.08996295	0	0	0	0	5	0	1.033	0	0	1	-0.8	-3.5	-0.021859	-0.099646	-0.23838	-0.0020347	-0.063368	-0.051321	-0.038874	-0.025331	-0.33336
0.033940073	D52Q	0	0	0.4685165422	0.1766916423	8908.3911235	0	0	0	0	7	0	0.525	0	0	1	-3.5	-3.5	-0.20159	-0.058603	-0.078554	-0.088718	-0.043311	-0.047916	-0.049942	-0.049481	-0.0074357
0.026313508	D52I	0	0	0.4685165422	0.1766916423	8908.3911235	0	0	0	0	7	-3	0.525	0	0	0	-3.5	4.5	-0.20991	-0.36895	-0.046355	-0.079243	-0.021196	-0.042918	-0.084774	-0.050161	-0.016521
-0.007145817	D52T	0	0	0.4685165422	0.1766916423	8908.3911235	0	0	0	0	7	-1	0.525	0	0	0	-3.5	-0.7	-0.085294	-0.42706	-0.057362	-0.097639	-0.024547	-0.039141	-0.059253	-0.05691	-0.043481
-0.013494384	D52K	0	0	0.4685165422	0.1766916423	8908.3911235	0	0	0	0	7	-1	0.525	0	0	0	-3.5	-3.9	-0.14497	-0.45388	-0.041314	-0.13128	-0.052966	-0.074023	-0.068616	-0.066321	-0.35133
-0.016659315	D52N	0	0	0.4685165422	0.1766916423	8908.3911235	0	0	0	0	7	1	0.525	0	0	1	-3.5	-3.5	-0.040656	-0.56695	-0.17584	-0.067331	-0.033719	-0.035899	-0.042142	-0.043797	-0.0070009
-0.025024693	D52P	0	0	0.4685165422	0.1766916423	8908.3911235	0	0	0	0	7	-1	0.525	0	0	-3	-3.5	-1.6	-0.050934	-0.6388	-0.12468	-0.18952	-0.036562	-0.067486	-0.091794	-0.090984	-0.29025
-0.02559221	D52V	0	0	0.4685165422	0.1766916423	8908.3911235	0	0	0	0	7	-3	0.525	0	0	0	-3.5	4.2	-0.15941	-0.27876	-0.13214	-0.056615	-0.021825	-0.043263	-0.083924	-0.052934	0.039165
-0.036277779	D52M	0	0	0.4685165422	0.1766916423	8908.3911235	0	0	0	0	7	-3	0.525	0	0	-1	-3.5	1.9	-0.16939	-0.44979	-0.41287	-0.16374	-0.029929	-0.055721	-0.089108	-0.081937	-0.13561
-0.041075129	D52F	0	0	0.4685165422	0.1766916423	8908.3911235	0	0	0	0	7	-3	0.525	0	0	1	-3.5	2.8	-0.17357	-0.55088	-0.27162	-0.1905	-0.021632	-0.042664	-0.066437	-0.062526	-0.0061485
-0.04321572	D52H	0	0	0.4685165422	0.1766916423	8908.3911235	0	0	0	0	7	-1	0.525	0	0	2	-3.5	-3.2	-0.014536	-0.63401	-0.20629	-0.1905	-0.043459	-0.050434	-0.050161	-0.051063	-0.023524
-0.048372	D52S	0	0	0.4685165422	0.1766916423	8908.3911235	0	0	0	0	7	0	0.525	0	0	0	-3.5	-0.8	-0.17781	-0.61982	-0.40891	-0.1905	-0.018148	-0.026406	-0.047208	-0.043408	-0.029024
-0.062076112	D52A	0	0	0.4685165422	0.1766916423	8908.3911235	0	0	0	0	7	-2	0.525	0	0	0	-3.5	1.8	-0.032339	-0.56317	-0.41683	-0.12076	-0.02006	-0.03885	-0.065866	-0.057002	-0.078879
-0.063730878	D52E	0	0	0.4685165422	0.1766916423	8908.3911235	0	0	0	0	7	2	0.525	0	0	0	-3.5	-3.5	-0.023281	-0.6388	-0.41696	-0.15363	-0.024079	-0.030099	-0.047526	-0.048368	0.033063
-0.080175931	D52L	0	0	0.4685165422	0.1766916423	8908.3911235	0	0	0	0	7	-4	0.525	0	0	-1	-3.5	3.8	-0.038953	-0.65941	-0.41696	-0.19463	-0.032444	-0.060273	-0.10698	-0.080887	-0.077299
-0.084295159	D52R	0	0	0.4685165422	0.1766916423	8908.3911235	0	0	0	0	7	-2	0.525	0	0	0	-3.5	-4.5	-0.044341	-0.47264	-0.42361	-0.20238	-0.06206	-0.098273	-0.092754	-0.072186	-0.094969
-0.112226453	D52G	0	0	0.4685165422	0.1766916423	8908.3911235	0	0	0	0	7	-1	0.525	0	0	0	-3.5	-0.4	-0.043111	-0.58216	-0.37824	-0.021217	-0.022338	-0.037147	-0.05606	-0.054821	-0.0072968
-0.161510522	D52Y	0	0	0.4685165422	0.1766916423	8908.3911235	0	0	0	0	7	-3	0.525	0	0	1	-3.5	-1.3	-0.075182	-0.57064	-0.42587	-0.19136	-0.032706	-0.061413	-0.079527	-0.086751	-0.13861
-0.220378551	D52C	0	0	0.4685165422	0.1766916423	8908.3911235	0	0	0	0	7	-3	0.525	0	0	-3	-3.5	2.5	-0.19579	-0.50708	-0.42127	-0.15971	-0.036312	-0.063154	-0.11535	-0.08725	-0.3273
-0.323381616	D52W	0	0	0.4685165422	0.1766916423	8908.3911235	0	0	0	0	7	-4	0.525	0	0	-2	-3.5	-0.9	-0.30593	-0.60706	-0.069762	0.0038067	-0.052117	-0.097343	-0.14557	-0.13015	-0.013431
-0.004316492	P53I	0	0	0.303094984	0.1227934702	8973.63986704	0	0	0	0	7	-3	0.957	0	1	0	-1.6	4.5	-0.24326	-0.12239	-0.158	0.086286	-0.032472	-0.03107	-0.065477	-0.067344	-0.09053
-0.010115821	P53T	0	0	0.303094984	0.1227934702	8973.63986704	0	0	0	0	7	-1	0.957	0	1	0	-1.6	-0.7	-0.17158	-0.10072	-0.16936	0.0042728	-0.019557	-0.02652	-0.02579	-0.038099	-0.003521
-0.037338155	P53C	0	0	0.303094984	0.1227934702	8973.63986704	0	0	0	0	7	-3	0.957	0	1	-3	-1.6	2.5	-0.32826	-0.1253	-0.22965	0.012008	-0.035114	-0.038083	-0.055998	-0.071494	-0.058185
-0.039435999	P53S	0	0	0.303094984	0.1227934702	8973.63986704	0	0	0	0	7	-1	0.957	0	1	0	-1.6	-0.8	-0.33238	-0.080813	-0.25822	-0.017535	-0.020305	-0.027134	-0.026048	-0.038563	-0.35879
-0.050265711	P53Q	0	0	0.303094984	0.1227934702	8973.63986704	0	0	0	0	7	-1	0.957	0	1	1	-1.6	-3.5	-0.44678	-0.087244	-0.11193	0.00031275	-0.043416	-0.045134	-0.048402	-0.043897	-0.064751
-0.054061865	P53V	0	0	0.303094984	0.1227934702	8973.63986704	0	0	0	0	7	-2	0.957	0	1	0	-1.6	4.2	-0.45796	-0.074077	-0.40723	0.010932	-0.01577	-0.022861	-0.041062	-0.048128	-0.90534
-0.054480905	P53G	0	0	0.303094984	0.1227934702	8973.63986704	0	0	0	0	7	-2	0.957	0	1	0	-1.6	-0.4	-0.42644	-0.076352	-0.0934	0.014565	-0.024914	-0.030516	-0.045909	-0.057044	-0.016921
-0.054586708	P53R	0	0	0.303094984	0.1227934702	8973.63986704	0	0	0	0	7	-2	0.957	0	1	0	-1.6	-4.5	-0.4197	0.02064	-0.3793	0.0025779	-0.062231	-0.066123	-0.074819	-0.053297	-0.5795
-0.059619575	P53A	0	0	0.303094984	0.1227934702	8973.63986704	0	0	0	0	7	-1	0.957	0	1	0	-1.6	1.8	-0.38327	-0.030162	-0.42635	0.036044	-0.0079062	-0.016508	-0.026923	-0.031935	-0.92145
-0.061146067	P53D	0	0	0.303094984	0.1227934702	8973.63986704	0	0	0	0	7	-1	0.957	0	1	0	-1.6	-3.5	-0.4708	-0.062153	-0.42635	0.017019	-0.044995	-0.049034	-0.047998	-0.047417	-0.037881
-0.064163366	P53L	0	0	0.303094984	0.1227934702	8973.63986704	0	0	0	0	7	-3	0.957	0	1	-1	-1.6	3.8	-0.46406	0.0084188	-0.42635	0.0022824	-0.032163	-0.031591	-0.067728	-0.064793	-0.066575
-0.079786413	P53E	0	0	0.303094984	0.1227934702	8973.63986704	0	0	0	0	7	-1	0.957	0	1	0	-1.6	-3.5	-0.45796	0.036243	-0.2822	0.029297	-0.044995	-0.049034	-0.047998	-0.047417	-0.31235
-0.083706659	P53M	0	0	0.303094984	0.1227934702	8973.63986704	0	0	0	0	7	-2	0.957	0	1	1	-1.6	1.9	-0.34104	0.02059	-0.3464	-0.0077023	-0.016773	-0.022126	-0.043282	-0.055011	-0.18809
-0.09072372	P53H	0	0	0.303094984	0.1227934702	8973.63986704	0	0	0	0	7	-2	0.957	0	1	2	-1.6	-3.2	-0.33177	0.02059	-0.41778	-0.010442	-0.042925	-0.041059	-0.051251	-0.055276	-0.010371
-0.093403575	P53K	0	0	0.303094984	0.1227934702	8973.63986704	0	0	0	0	7	-1	0.957	0	1	0	-1.6	-3.9	-0.045742	0.030451	-0.509	0.010091	-0.04991	-0.053593	-0.050473	-0.046344	0.018027
-0.096839134	P53W	0	0	0.303094984	0.1227934702	8973.63986704	0	0	0	0	7	-4	0.957	0	1	-3	-1.6	-0.9	-0.10205	0.013008	-0.066636	0.0025632	-0.049895	-0.063856	-0.092858	-0.10785	0.0070687
-0.112770728	P53Y	0	0	0.303094984	0.1227934702	8973.63986704	0	0	0	0	7	-3	0.957	0	1	1	-1.6	-1.3	-0.35324	0.015085	-0.47001	-0.044642	-0.035575	-0.035497	-0.068876	-0.075252	-0.030759
-0.115739958	P53N	0	0	0.303094984	0.1227934702	8973.63986704	0	0	0	0	7	-2	0.957	0	1	0	-1.6	-3.5	-0.2669	0.019477	-0.36224	0.14003	-0.053579	-0.053795	-0.068782	-0.060437	-0.15026
-0.123282575	P53F	0	0	0.303094984	0.1227934702	8973.63986704	0	0	0	0	7	-4	0.957	0	1	0	-1.6	2.8	-0.12412	-0.073792	-0.070061	0.16367	-0.043578	-0.037	-0.090895	-0.091908	0.017336
0.082632977	K54M	0	1	0.2625400213	0.0862168765	9155.86708916	0	0	0	0	6	-1	1.607	1	0	1	-3.9	1.9	-0.5804	-0.12452	0.0035077	0.1514	0.0063284	-0.01501	0.028721	-0.0082974	-0.062338
0.040071105	K54E	0	1	0.2625400213	0.0862168765	9155.86708916	0	0	0	0	6	1	1.607	1	0	1	-3.9	-3.5	-0.24811	-0.16769	-0.078369	0.19487	-0.011609	-0.010579	0.011962	0.010368	-0.081244
0.030617827	K54H	0	1	0.2625400213	0.0862168765	9155.86708916	0	0	0	0	6	-1	1.607	1	0	2	-3.9	-3.2	-0.64807	-0.17874	-0.050664	0.13761	-0.023325	-0.026852	-0.00080271	0.0047215	-0.15343
0.022639429	K54I	0	1	0.2625400213	0.0862168765	9155.86708916	0	0	0	0	6	-3	1.607	1	0	-2	-3.9	4.5	-0.72618	-0.12722	-0.068555	0.12044	-0.01326	-0.029236	0.0054745	-0.018763	-0.24659
0.013574513	K54S	0	1	0.2625400213	0.0862168765	9155.86708916	0	0	0	0	6	0	1.607	1	0	0	-3.9	-0.8	-0.64807	-0.1172	-0.085205	0.11422	-0.0015418	-0.011482	0.0084288	-0.0043694	-0.3486
0.00205852	K54D	0	1	0.2625400213	0.0862168765	9155.86708916	0	0	0	0	6	-1	1.607	1	0	1	-3.9	-3.5	-0.64826	-0.21618	-0.081289	0.086434	-0.02495	-0.029816	-0.0059464	0.0067052	-0.019351
-0.001086354	K54N	0	1	0.2625400213	0.0862168765	9155.86708916	0	0	0	0	6	0	1.607	1	0	1	-3.9	-3.5	-0.57856	-0.085232	-0.079831	0.077145	-0.016458	-0.019823	0.00075508	0.005799	-0.16053
-0.003246471	K54F	0	1	0.2625400213	0.0862168765	9155.86708916	0	0	0	0	6	-3	1.607	1	0	-3	-3.9	2.8	-0.76485	-0.24026	-0.070472	0.1537	-0.025432	-0.042874	-0.0038598	-0.015148	-0.048436
-0.00995001	K54L	0	1	0.2625400213	0.0862168765	9155.86708916	0	0	0	0	6	-2	1.607	1	0	-1	-3.9	3.8	-0.36993	-0.24743	-0.029242	0.1404	-0.0040648	-0.019632	0.01408	-0.014135	-0.16698
-0.014194897	K54R	0	1	0.2625400213	0.0862168765	9155.86708916	0	0	0	0	6	2	1.607	1	0	1	-3.9	-4.5	-0.80206	-0.24743	-0.078744	0.147	-0.015969	-0.0069366	0.021465	0.023439	-0.045437
-0.019736157	K54C	0	1	0.2625400213	0.0862168765	9155.86708916	0	0	0	0	6	-3	1.607	1	0	-3	-3.9	2.5	-0.19791	-0.24743	-0.052176	0.14722	-0.026648	-0.044567	-0.0043289	-0.014553	-0.058446
-0.020033705	K54W	0	1	0.2625400213	0.0862168765	9155.86708916	0	0	0	0	6	-3	1.607	1	0	-4	-3.9	-0.9	-0.39557	-0.22175	-0.037649	0.076617	-0.045224	-0.0763	-0.039401	-0.017088	-0.039161
-0.020637727	K54G	0	1	0.2625400213	0.0862168765	9155.86708916	0	0	0	0	6	-2	1.607	1	0	0	-3.9	-0.4	-0.5989	-0.20246	-0.050374	0.082427	-0.010276	-0.029373	-0.0014256	-0.0091068	-0.0058797
-0.020648959	K54A	0	1	0.2625400213	0.0862168765	9155.86708916	0	0	0	0	6	-1	1.607	1	0	0	-3.9	1.8	-0.48759	-0.21816	-0.06004	0.086434	0.0052198	-0.014722	0.018825	-0.0063058	0.0048576
-0.023103231	K54Y	0	1	0.2625400213	0.0862168765	9155.86708916	0	0	0	0	6	-2	1.607	1	0	-2	-3.9	-1.3	-0.37694	-0.32493	-0.053691	0.21103	-0.0278	-0.046763	-0.023121	-0.019366	-0.14994
-0.028561803	K54P	0	1	0.2625400213	0.0862168765	9155.86708916	0	0	0	0	6	-1	1.607	1	0	1	-3.9	-1.6	-0.37969	-0.10886	-0.067924	0.14092	-0.012808	-0.021704	-0.0017268	-0.0083139	-0.039164
-0.040455421	K54Q	0	1	0.2625400213	0.0862168765	9155.86708916	0	0	0	0	6	1	1.607	1	0	1	-3.9	-3.5	-0.50982	-0.31567	-0.12754	0.034098	-0.011609	-0.010579	0.011962	0.010368	-0.031279
-0.04663618	K54V	0	1	0.2625400213	0.0862168765	9155.86708916	0	0	0	0	6	-2	1.607	1	0	0	-3.9	4.2	-0.38356	-0.23439	-0.19667	0.11108	-0.00086567	-0.017364	0.013979	-0.017822	-0.053073
0.090183861	Q55E	2	0	0.3084311633	0.119917749	8411.49286745	0	0	0	0	12	2	0.417	1	0	0	-3.5	-3.5	-0.40551	-0.41379	-0.161	0.070154	0.010944	-0.000052347	-0.017727	0.037896	0.016888
0.056972995	Q55I	2	0	0.3084311633	0.119917749	8411.49286745	0	0	0	0	12	-3	0.417	1	0	0	-3.5	4.5	-0.46169	-0.58531	-0.15351	0.12577	0.0030973	-0.026496	-0.032204	-0.0063641	-0.45368
0.023426578	Q55F	2	0	0.3084311633	0.119917749	8411.49286745	0	0	0	0	12	-3	0.417	1	0	1	-3.5	2.8	-0.54398	-0.47909	-0.15078	0.10596	-0.0017251	-0.02599	-0.027161	0.0023665	-0.040463
0.021556883	Q55Y	2	0	0.3084311633	0.119917749	8411.49286745	0	0	0	0	12	-1	0.417	1	0	1	-3.5	-1.3	-0.45803	-0.46235	-0.18161	0.087262	0.00045673	-0.033746	-0.054599	-0.013479	-0.03099
0.020715252	Q55C	2	0	0.3084311633	0.119917749	8411.49286745	0	0	0	0	12	-3	0.417	1	0	-3	-3.5	2.5	-0.53232	-0.46303	-0.21486	0.13825	-0.023675	-0.06819	-0.10785	-0.068973	-1.1481
0.019001694	Q55D	2	0	0.3084311633	0.119917749	8411.49286745	0	0	0	0	12	0	0.417	1	0	0	-3.5	-3.5	-0.46754	-0.444	-0.29751	0.096044	-0.011884	-0.043419	-0.064427	-0.023379	-0.070437
0.015706036	Q55G	2	0	0.3084311633	0.119917749	8411.49286745	0	0	0	0	12	-2	0.417	1	0	-1	-3.5	-0.4	-0.57252	-0.4377	-0.3203	0.10885	-0.016735	-0.061819	-0.095852	-0.051567	-0.22393
0.010346263	Q55S	2	0	0.3084311633	0.119917749	8411.49286745	0	0	0	0	12	0	0.417	1	0	0	-3.5	-0.8	-0.075697	-0.43588	-0.28735	0.15612	0.014574	-0.019821	-0.052248	-0.00423	-0.50501
0.009756106	Q55T	2	0	0.3084311633	0.119917749	8411.49286745	0	0	0	0	12	-1	0.417	1	0	0	-3.5	-0.7	-0.082012	-0.41498	-0.29838	0.10885	-0.0024652	-0.037722	-0.066356	-0.024985	-0.0040667
0.008260231	Q55R	2	0	0.3084311633	0.119917749	8411.49286745	0	0	0	0	12	1	0.417	1	0	0	-3.5	-4.5	-0.045017	-0.3229	-0.26671	0.10389	-0.014379	-0.032611	-0.04567	-0.002719	-0.30704
-0.001494859	Q55H	2	0	0.3084311633	0.119917749	8411.49286745	0	0	0	0	12	0	0.417	1	0	2	-3.5	-3.2	-0.045478	-0.43478	-0.22553	0.12893	0.0052804	-0.025382	-0.034188	0.011976	-0.11791
-0.003010249	Q55L	2	0	0.3084311633	0.119917749	8411.49286745	0	0	0	0	12	-2	0.417	1	0	-1	-3.5	3.8	-0.17395	-0.34064	-0.33882	0.12235	0.0036428	-0.026453	-0.038136	-0.0086949	-0.085372
-0.00836044	Q55N	2	0	0.3084311633	0.119917749	8411.49286745	0	0	0	0	12	0	0.417	1	0	0	-3.5	-3.5	-0.0099624	-0.39746	-0.34454	0.10934	-0.011884	-0.043419	-0.064427	-0.023379	0.027909
-0.009888628	Q55A	2	0	0.3084311633	0.119917749	8411.49286745	0	0	0	0	12	-1	0.417	1	0	-1	-3.5	1.8	-0.20601	-0.37051	-0.32958	0.11676	0.0068109	-0.025722	-0.05075	-0.0094077	0.020964
-0.012192748	Q55V	2	0	0.3084311633	0.119917749	8411.49286745	0	0	0	0	12	-2	0.417	1	0	0	-3.5	4.2	-0.050213	-0.43685	-0.3203	0.12235	0.0093051	-0.016776	-0.02261	0.0039982	-0.03826
-0.017485036	Q55P	2	0	0.3084311633	0.119917749	8411.49286745	0	0	0	0	12	-1	0.417	1	0	0	-3.5	-1.6	-0.094719	-0.47304	-0.26411	0.12515	-0.007102	-0.04602	-0.078966	-0.036524	-0.11578
-0.037417189	Q55K	2	0	0.3084311633	0.119917749	8411.49286745	0	0	0	0	12	1	0.417	1	0	0	-3.5	-3.9	-0.15584	-0.52424	-0.17433	-0.25393	-0.0062376	-0.025146	-0.046116	0.0032497	-0.30575
0.024717669	L56F	0	19	0.2604055496	0.0916034604	7998.96753802	0	0	0	0	12	0	0.356	1	-1	1	3.8	2.8	-0.052504	-0.54098	-0.17907	-0.1609	-0.015004	-0.0041967	0.029082	-0.01544	-0.65778
0.011287996	L56Q	0	19	0.2604055496	0.0916034604	7998.96753802	0	0	0	0	12	-2	0.356	1	-1	0	3.8	-3.5	-0.096745	-0.65045	-0.15382	-0.46023	-0.077454	-0.034174	-0.0078384	0.0076668	-0.30045
0.010312012	L56K	0	19	0.2604055496	0.0916034604	7998.96753802	0	0	0	0	12	-2	0.356	1	-1	0	3.8	-3.9	-0.17665	-0.66195	-0.20937	-0.39081	-0.084716	-0.039714	-0.012812	-0.0051041	-0.51968
0.010190725	L56S	0	19	0.2604055496	0.0916034604	7998.96753802	0	0	0	0	12	-2	0.356	1	-1	0	3.8	-0.8	-0.057102	-0.4659	-0.14305	-0.31795	-0.043257	-0.015698	0.009259	-0.0076009	0.000618
0.007833446	L56P	0	19	0.2604055496	0.0916034604	7998.96753802	0	0	0	0	12	-3	0.356	1	-1	0	3.8	-1.6	-0.17042	-0.82732	-0.25563	-0.11388	-0.064882	-0.010503	0.00014999	0.004833	-0.068206
0.00614625	L56Y	0	19	0.2604055496	0.0916034604	7998.96753802	0	0	0	0	12	-1	0.356	1	-1	1	3.8	-1.3	-0.059586	-0.56598	-0.19998	-0.37197	-0.02912	-0.0061088	0.019354	-0.0078111	-0.05634
0.005700721	L56H	0	19	0.2604055496	0.0916034604	7998.96753802	0	0	0	0	12	-3	0.356	1	-1	2	3.8	-3.2	-0.042991	-0.62891	-0.27167	-0.43736	-0.064471	0.019002	0.016893	0.02397	-0.0079401
0.004455171	L56E	0	19	0.2604055496	0.0916034604	7998.96753802	0	0	0	0	12	-3	0.356	1	-1	0	3.8	-3.5	-0.07405	-0.85468	-0.2472	-0.42882	-0.093912	-0.024638	-0.011538	0.029944	-0.38472
0.004358457	L56N	0	19	0.2604055496	0.0916034604	7998.96753802	0	0	0	0	12	-3	0.356	1	-1	0	3.8	-3.5	-0.03493	-0.85652	-0.462	-0.3259	-0.093912	-0.024638	-0.011538	0.029944	-0.071328
-0.002655367	L56I	0	19	0.2604055496	0.0916034604	7998.96753802	0	0	0	0	12	2	0.356	1	-1	0	3.8	4.5	-0.1061	-0.76223	-0.28119	-0.4186	-0.013251	-0.0091624	0.033995	-0.0070131	-0.013678
-0.006985788	L56M	0	19	0.2604055496	0.0916034604	7998.96753802	0	0	0	0	12	2	0.356	1	-1	1	3.8	1.9	-0.20233	-0.9879	-0.462	-0.43638	-0.0053062	0.0016195	0.039039	-0.0031801	-0.007047
-0.007501319	L56A	0	19	0.2604055496	0.0916034604	7998.96753802	0	0	0	0	12	-1	0.356	1	-1	-1	3.8	1.8	-0.067325	-0.86615	-0.4966	-0.46726	-0.040471	-0.028592	0.0067716	-0.0086245	0.009239
-0.011797772	L56T	0	19	0.2604055496	0.0916034604	7998.96753802	0	0	0	0	12	-1	0.356	1	-1	0	3.8	-0.7	-0.1147	-0.78402	-0.33764	-0.42657	-0.038606	-0.018957	0.0099667	-0.0043049	-0.22525
-0.0151263	L56V	0	19	0.2604055496	0.0916034604	7998.96753802	0	0	0	0	12	1	0.356	1	-1	0	3.8	4.2	-0.012084	-1.0328	-0.51203	-0.46023	-0.018244	-0.012959	0.026226	-0.010406	-0.064911
-0.015771015	L56G	0	19	0.2604055496	0.0916034604	7998.96753802	0	0	0	0	12	-4	0.356	1	-1	-1	3.8	-0.4	-0.037489	-0.86645	-0.61607	-0.44074	-0.085746	-0.018555	-0.017118	0.0051928	-0.04593
-0.019450344	L56R	0	19	0.2604055496	0.0916034604	7998.96753802	0	0	0	0	12	-2	0.356	1	-1	0	3.8	-4.5	-0.19709	-0.86157	-0.32654	-0.47784	-0.097922	-0.050035	-0.02627	-0.060172	-0.025033
-0.024916787	L56D	0	19	0.2604055496	0.0916034604	7998.96753802	0	0	0	0	12	-4	0.356	1	-1	0	3.8	-3.5	-0.20068	-0.85652	-0.51203	-0.39286	-0.11162	-0.014875	-0.023253	0.055692	-0.15904
-0.037661479	L56C	0	19	0.2604055496	0.0916034604	7998.96753802	0	0	0	0	12	-1	0.356	1	-1	-3	3.8	2.5	-0.20283	-1.1587	-0.50248	-0.13276	-0.055941	-0.053629	-0.012242	-0.017846	-0.0079559
-0.06766179	L56W	0	19	0.2604055496	0.0916034604	7998.96753802	0	0	0	0	12	-2	0.356	1	-1	3	3.8	-0.9	-0.10306	-0.54858	-0.044422	-0.13309	-0.016698	0.031955	0.034782	-0.028371	-0.017191
0.042165479	E57M	45	2	0.0992529349	0.0468951021	8839.18406544	0	0	0	0	7	-2	1.241	0	0	1	-3.5	1.9	-0.29134	0.044354	-0.31357	-0.15735	-0.042686	-0.022743	0.0095089	0.00034675	-0.028886
0.017544811	E57F	45	2	0.0992529349	0.0468951021	8839.18406544	0	0	0	0	7	-3	1.241	0	0	1	-3.5	2.8	-0.090168	-0.038416	-0.51047	-0.11867	-0.045677	-0.012078	0.0090297	0.0010699	-0.073545
0.016013204	E57G	45	2	0.0992529349	0.0468951021	8839.18406544	0	0	0	0	7	-2	1.241	0	0	0	-3.5	-0.4	-0.19634	-0.12312	-0.083927	-0.17064	-0.065007	-0.045949	-0.0073537	-0.0028268	-0.66714
0.011204312	E57H	45	2	0.0992529349	0.0468951021	8839.18406544	0	0	0	0	7	0	1.241	0	0	-2	-3.5	-3.2	-0.12957	-0.083503	-0.13936	-0.13644	-0.10324	-0.10775	-0.070204	-0.057497	-0.4222
0.008232525	E57Y	45	2	0.0992529349	0.0468951021	8839.18406544	0	0	0	0	7	-2	1.241	0	0	1	-3.5	-1.3	-0.024747	-0.048884	-0.18957	-0.14836	-0.074878	-0.043806	-0.0044892	0.0069195	-0.043692
0.00229151	E57N	45	2	0.0992529349	0.0468951021	8839.18406544	0	0	0	0	7	0	1.241	0	0	0	-3.5	-3.5	-0.011026	-0.052435	-0.29776	-0.14989	-0.096112	-0.089584	-0.044148	-0.028444	-0.00021921
-0.003755584	E57A	45	2	0.0992529349	0.0468951021	8839.18406544	0	0	0	0	7	-1	1.241	0	0	0	-3.5	1.8	-0.024412	-0.10444	-0.028594	-0.081292	-0.038891	-0.03292	0.0022779	-0.010477	-0.035325
-0.004031144	E57S	45	2	0.0992529349	0.0468951021	8839.18406544	0	0	0	0	7	0	1.241	0	0	0	-3.5	-0.8	-0.017228	-0.24771	-0.03234	-0.15249	-0.059502	-0.056068	-0.017772	-0.017596	-0.15315
-0.015355386	E57C	45	2	0.0992529349	0.0468951021	8839.18406544	0	0	0	0	7	-4	1.241	0	0	2	-3.5	2.5	-0.013917	-0.10521	-0.31461	-0.14013	-0.052383	0.001441	0.0049717	0.01484	-0.03882
-0.017314162	E57Q	45	2	0.0992529349	0.0468951021	8839.18406544	0	0	0	0	7	2	1.241	0	0	1	-3.5	-3.5	-0.0069937	-0.12251	-0.038391	-0.18696	-0.090299	-0.08284	-0.043421	-0.031806	-0.034695
-0.022926646	E57W	45	2	0.0992529349	0.0468951021	8839.18406544	0	0	0	0	7	-3	1.241	0	0	4	-3.5	-0.9	-0.031108	-0.10521	-0.44849	-0.13665	-0.075344	-0.010283	-0.0029773	0.042398	-0.18477
-0.022990977	E57D	45	2	0.0992529349	0.0468951021	8839.18406544	0	0	0	0	7	2	1.241	0	0	0	-3.5	-3.5	-0.017071	-0.10458	-0.54416	-0.16084	-0.092948	-0.089541	-0.047224	-0.043768	-0.11185
-0.025179045	E57V	45	2	0.0992529349	0.0468951021	8839.18406544	0	0	0	0	7	-2	1.241	0	0	-1	-3.5	4.2	-0.016713	-0.12248	-0.35805	-0.088444	-0.035882	-0.02335	-0.0048127	-0.016144	-0.023218
-0.031833622	E57I	45	2	0.0992529349	0.0468951021	8839.18406544	0	0	0	0	7	-3	1.241	0	0	-2	-3.5	4.5	-0.027846	-0.11164	-0.51047	-0.15262	-0.05096	-0.026335	-0.0096948	-0.022694	-0.11207
-0.034499132	E57L	45	2	0.0992529349	0.0468951021	8839.18406544	0	0	0	0	7	-3	1.241	0	0	-1	-3.5	3.8	-0.087371	-0.13034	-0.43944	-0.11423	-0.046935	-0.02222	-0.0074041	-0.015359	-0.056759
-0.044854839	E57R	45	2	0.0992529349	0.0468951021	8839.18406544	0	0	0	0	7	0	1.241	0	0	0	-3.5	-4.5	-0.050947	-0.11247	-0.5961	-0.14369	-0.1108	-0.106	-0.058644	-0.03191	-0.044347
-0.044991219	E57K	45	2	0.0992529349	0.0468951021	8839.18406544	0	0	0	0	7	1	1.241	0	0	0	-3.5	-3.9	-0.039794	-0.11164	-0.61958	-0.18601	-0.097483	-0.096582	-0.050403	-0.038516	-0.059123
-0.053735713	E57T	45	2	0.0992529349	0.0468951021	8839.18406544	0	0	0	0	7	-1	1.241	0	0	0	-3.5	-0.7	-0.10032	-0.13646	-0.042595	0.077591	-0.062864	-0.05271	-0.016977	-0.010901	-0.069264
-0.064495238	E57P	45	2	0.0992529349	0.0468951021	8839.18406544	0	0	0	0	7	-1	1.241	0	0	-3	-3.5	-1.6	-0.084692	0.078247	-0.032737	0.077795	-0.094593	-0.097076	-0.062249	-0.054021	-0.20484
0.048294349	T58D	22	3	0.1163287086	0.0323779831	7812.94640589	0	0	0	0	10	-1	0.63	0	0	1	-0.7	-3.5	-0.050406	0.029895	-0.080845	0.035609	-0.065513	-0.027978	-0.011414	0.0019519	-0.017367
0.031477267	T58E	22	3	0.1163287086	0.0323779831	7812.94640589	0	0	0	0	10	-1	0.63	0	0	1	-0.7	-3.5	-0.19911	-0.079459	-0.040935	0.025286	-0.065513	-0.027978	-0.011414	0.0019519	-0.03576
0.025685561	T58I	22	3	0.1163287086	0.0323779831	7812.94640589	0	0	0	0	10	-1	0.63	0	0	-2	-0.7	4.5	-0.1344	-0.038026	-0.18783	0.0661	-0.02338	-0.003149	-0.0077611	-0.017939	-0.030256
0.025120325	T58A	22	3	0.1163287086	0.0323779831	7812.94640589	0	0	0	0	10	0	0.63	0	0	0	-0.7	1.8	-0.089673	-0.089292	-0.22346	0.078795	-0.0083008	0.001714	0.0077015	-0.00023835	-0.016285
0.014292361	T58S	22	3	0.1163287086	0.0323779831	7812.94640589	0	0	0	0	10	1	0.63	0	0	0	-0.7	-0.8	-0.070881	-0.15153	-0.011158	0.060526	-0.013203	-0.010462	-0.00038372	0.013161	-0.01933
0.011642129	T58Q	22	3	0.1163287086	0.0323779831	7812.94640589	0	0	0	0	10	-1	0.63	0	0	1	-0.7	-3.5	-0.09762	-0.080276	-0.21807	0.055754	-0.065513	-0.027978	-0.011414	0.0019519	-0.035763
0.004597225	T58G	22	3	0.1163287086	0.0323779831	7812.94640589	0	0	0	0	10	-2	0.63	0	0	0	-0.7	-0.4	-0.074399	-0.050594	-0.11817	0.072314	-0.045853	-0.0070443	-0.018158	-0.018657	-0.047001
0.001491091	T58C	22	3	0.1163287086	0.0323779831	7812.94640589	0	0	0	0	10	-1	0.63	0	0	-3	-0.7	2.5	-0.1091	-0.048942	-0.14368	0.029624	-0.036966	-0.014319	-0.019046	-0.02244	0.014456
-0.004636182	T58H	22	3	0.1163287086	0.0323779831	7812.94640589	0	0	0	0	10	-2	0.63	0	0	2	-0.7	-3.2	-0.10763	-0.083725	-0.24578	0.024179	-0.070737	-0.0062596	-0.012381	0.004021	-0.028443
-0.006348045	T58N	22	3	0.1163287086	0.0323779831	7812.94640589	0	0	0	0	10	0	0.63	0	0	1	-0.7	-3.5	-0.1121	-0.046765	-0.28093	0.082938	-0.055075	-0.032749	-0.01098	0.005859	-0.027355
-0.015283058	T58L	22	3	0.1163287086	0.0323779831	7812.94640589	0	0	0	0	10	-1	0.63	0	0	-1	-0.7	3.8	-0.15456	-0.051754	-0.030508	0.068528	-0.019366	-0.00037987	-0.0053648	-0.015709	-0.019632
-0.027904001	T58P	22	3	0.1163287086	0.0323779831	7812.94640589	0	0	0	0	10	-1	0.63	0	0	1	-0.7	-1.6	-0.15874	-0.079803	-0.2058	0.053655	-0.04044	-0.011219	-0.010533	-0.0034648	-0.027419
-0.036908222	T58V	22	3	0.1163287086	0.0323779831	7812.94640589	0	0	0	0	10	0	0.63	0	0	0	-0.7	4.2	-0.10126	-0.10941	-0.19317	0.0099976	-0.000077529	0.007162	0.0037576	-0.0063627	-0.022443
-0.039279113	T58K	22	3	0.1163287086	0.0323779831	7812.94640589	0	0	0	0	10	-1	0.63	0	0	0	-0.7	-3.9	-0.15411	-0.079459	-0.0075377	0.10896	-0.077489	-0.043597	-0.022978	-0.0044002	-0.040565
-0.041525845	T58R	22	3	0.1163287086	0.0323779831	7812.94640589	0	0	0	0	10	-1	0.63	0	0	-1	-0.7	-4.5	-0.12102	-0.10174	-0.15887	0.01228	-0.095867	-0.064871	-0.047186	-0.015138	-0.019632
-0.051609057	T58Y	22	3	0.1163287086	0.0323779831	7812.94640589	0	0	0	0	10	-2	0.63	0	0	1	-0.7	-1.3	-0.15596	-0.080141	-0.016252	0.085784	-0.050282	-0.003232	-0.017658	-0.011411	-0.026193
-0.057558038	T58F	22	3	0.1163287086	0.0323779831	7812.94640589	0	0	0	0	10	-2	0.63	0	0	-2	-0.7	2.8	-0.11397	-0.11205	-0.18998	0.053483	-0.040898	-0.010547	-0.025902	-0.032936	-0.018312
-0.060536019	T58M	22	3	0.1163287086	0.0323779831	7812.94640589	0	0	0	0	10	-1	0.63	0	0	-2	-0.7	1.9	-0.0126	-0.22679	-0.15998	-0.2352	-0.031929	-0.011126	-0.015473	-0.017684	-0.08453
-0.063467701	T58W	22	3	0.1163287086	0.0323779831	7812.94640589	0	0	0	0	10	-2	0.63	0	0	-3	-0.7	-0.9	-0.051365	-0.22762	-0.17528	-0.22204	-0.074925	-0.040047	-0.055224	-0.0464	-0.18698
0.045952579	E59Y	0	0	0.2379935966	0.0931188957	7809.85453064	0	0	0	0	10	-2	0.402	0	0	1	-3.5	-1.3	-0.088966	-0.1411	-0.17822	-0.15245	0.0042032	-0.0050923	0.01677	0.0062027	-0.11712
0.01736628	E59G	0	0	0.2379935966	0.0931188957	7809.85453064	0	0	0	0	10	-2	0.402	0	0	-1	-3.5	-0.4	-0.086275	-0.11481	-0.039652	-0.069978	0.0016288	-0.01143	0.0031636	-0.007721	-0.15932
0.016720495	E59V	0	0	0.2379935966	0.0931188957	7809.85453064	0	0	0	0	10	-2	0.402	0	0	0	-3.5	4.2	-0.19115	-0.12728	-0.012783	-0.1275	-0.0012406	0.0045423	-0.018784	-0.015693	-0.09216
-0.00081304	E59I	0	0	0.2379935966	0.0931188957	7809.85453064	0	0	0	0	10	-3	0.402	0	0	0	-3.5	4.5	-0.12956	-0.15566	-0.015236	-0.19917	-0.0093077	-0.005403	-0.022557	-0.018982	-0.12075
-0.002270262	E59M	0	0	0.2379935966	0.0931188957	7809.85453064	0	0	0	0	10	-2	0.402	0	0	1	-3.5	1.9	-0.27984	-0.15143	0.015846	-0.16151	0.0033007	0.0032274	-0.00060345	-0.0081902	-0.15771
-0.002629449	E59A	0	0	0.2379935966	0.0931188957	7809.85453064	0	0	0	0	10	-1	0.402	0	0	0	-3.5	1.8	-0.03098	-0.16903	-0.18025	-0.17277	0.0074982	0.0098014	-0.0040064	-0.00649	-0.15075
-0.010021439	E59H	0	0	0.2379935966	0.0931188957	7809.85453064	0	0	0	0	10	0	0.402	0	0	1	-3.5	-3.2	-0.17765	-0.13423	-0.131	-0.22837	-0.0023327	-0.00389	0.015441	0.011245	-0.096723
-0.016038305	E59N	0	0	0.2379935966	0.0931188957	7809.85453064	0	0	0	0	10	0	0.402	0	0	0	-3.5	-3.5	-0.093349	-0.13223	-0.048152	-0.19383	-0.0071962	-0.010197	0.007273	0.0085693	-0.06585
-0.018341797	E59R	0	0	0.2379935966	0.0931188957	7809.85453064	0	0	0	0	10	0	0.402	0	0	0	-3.5	-4.5	-0.17824	-0.1144	-0.04832	-0.20321	-0.014811	-0.019999	0.0020689	0.012864	-0.082242
-0.02554998	E59T	0	0	0.2379935966	0.0931188957	7809.85453064	0	0	0	0	10	-1	0.402	0	0	0	-3.5	-0.7	-0.17506	-0.13538	-0.014274	-0.15676	0.0082253	0.0014889	0.0051939	0.002196	-0.092686
-0.028830033	E59P	0	0	0.2379935966	0.0931188957	7809.85453064	0	0	0	0	10	-1	0.402	0	0	0	-3.5	-1.6	-0.18191	-0.14697	0.0087231	-0.20476	0.0048731	-0.0031843	0.0056709	0.0036939	-0.059698
-0.029203437	E59K	0	0	0.2379935966	0.0931188957	7809.85453064	0	0	0	0	10	1	0.402	0	0	0	-3.5	-3.9	-0.17765	-0.15472	0.020397	-0.24167	-0.0068442	-0.0068472	0.00065038	0.0033299	-0.038135
-0.031101207	E59C	0	0	0.2379935966	0.0931188957	7809.85453064	0	0	0	0	10	-4	0.402	0	0	2	-3.5	2.5	-0.018707	-0.11931	-0.24562	-0.25059	-0.017294	-0.006426	-0.013005	-0.014553	-0.036841
-0.034608328	E59Q	0	0	0.2379935966	0.0931188957	7809.85453064	0	0	0	0	10	2	0.402	0	0	0	-3.5	-3.5	-0.19757	-0.081468	-0.26649	-0.18714	0.0011245	0.0038957	0.0031259	-0.0051967	-0.01767
-0.035500682	E59F	0	0	0.2379935966	0.0931188957	7809.85453064	0	0	0	0	10	-3	0.402	0	0	0	-3.5	2.8	-0.070639	-0.11715	-0.20342	-0.25481	-0.00738	-0.0060442	-0.016082	-0.015213	-0.062007
-0.0401078	E59L	0	0	0.2379935966	0.0931188957	7809.85453064	0	0	0	0	10	-3	0.402	0	0	-1	-3.5	3.8	-0.022386	-0.1318	-0.022625	-0.24077	-0.0088029	-0.0080101	-0.029627	-0.019133	-0.058788
-0.043605635	E59S	0	0	0.2379935966	0.0931188957	7809.85453064	0	0	0	0	10	0	0.402	0	0	0	-3.5	-0.8	-0.15779	-0.10164	-0.15218	-0.23524	0.011539	0.0093262	0.0055249	0.0027623	-0.06031
-0.054751853	E59D	0	0	0.2379935966	0.0931188957	7809.85453064	0	0	0	0	10	2	0.402	0	0	0	-3.5	-3.5	-0.081891	-0.1889	-0.10443	-0.48297	0.0011245	0.0038957	0.0031259	-0.0051967	-0.068616
-0.078766572	E59W	0	0	0.2379935966	0.0931188957	7809.85453064	0	0	0	0	10	-3	0.402	0	0	-3	-3.5	-0.9	-0.15955	-0.19983	-0.034131	-0.48022	-0.020747	-0.039843	-0.030256	-0.031747	-0.030854
0.086459413	P60A	3	5	0.1451440768	0.0616583343	8999.10608541	0	0	0	0	6	-1	0.907	0	1	0	-1.6	1.8	-0.096137	-0.11979	-0.10252	-0.40963	0.0079125	-0.011777	0.014372	0.012794	-0.08399
0.050161934	P60H	3	5	0.1451440768	0.0616583343	8999.10608541	0	0	0	0	6	-2	0.907	0	1	2	-1.6	-3.2	-0.034202	-0.12175	-0.081239	-0.33447	-0.017734	-0.025842	-0.013095	0.022721	-0.073158
0.043759688	P60E	3	5	0.1451440768	0.0616583343	8999.10608541	0	0	0	0	6	-1	0.907	0	1	0	-1.6	-3.5	-0.19899	-0.13907	-0.072667	-0.43535	-0.021635	-0.036711	-0.0030524	0.02247	-0.070064
0.043055352	P60R	3	5	0.1451440768	0.0616583343	8999.10608541	0	0	0	0	6	-2	0.907	0	1	0	-1.6	-4.5	-0.22315	-0.18732	-0.030393	-0.44121	-0.031973	-0.044238	-0.011197	0.031025	-0.075868
0.041338943	P60Q	3	5	0.1451440768	0.0616583343	8999.10608541	0	0	0	0	6	-1	0.907	0	1	1	-1.6	-3.5	-0.00045477	-0.15957	-0.071096	-0.4173	-0.018363	-0.033127	0.0039673	0.023742	-0.069279
0.036397322	P60K	3	5	0.1451440768	0.0616583343	8999.10608541	0	0	0	0	6	-1	0.907	0	1	0	-1.6	-3.9	-0.27092	-0.18468	-0.045532	-0.42699	-0.026322	-0.039727	-0.0037373	0.024226	-0.06214
0.032498392	P60L	3	5	0.1451440768	0.0616583343	8999.10608541	0	0	0	0	6	-3	0.907	0	1	-1	-1.6	3.8	-0.0023661	-0.20116	-0.084774	-0.45859	-0.017015	-0.022354	-0.024457	-0.011072	-0.06909
0.028890429	P60N	3	5	0.1451440768	0.0616583343	8999.10608541	0	0	0	0	6	-2	0.907	0	1	0	-1.6	-3.5	-0.22315	-0.14453	-0.099449	-0.44654	-0.024047	-0.036575	-0.0092325	0.02252	-0.041434
0.017445802	P60T	3	5	0.1451440768	0.0616583343	8999.10608541	0	0	0	0	6	-1	0.907	0	1	0	-1.6	-0.7	-0.22161	-0.19305	-0.065073	-0.47241	0.00094923	-0.018569	0.0084864	0.019962	-0.052186
0.016148204	P60G	3	5	0.1451440768	0.0616583343	8999.10608541	0	0	0	0	6	-2	0.907	0	1	-1	-1.6	-0.4	-0.22704	-0.14854	-0.076422	-0.46623	-0.0073136	-0.022222	0.0028248	0.012363	-0.040993
0.015051637	P60C	3	5	0.1451440768	0.0616583343	8999.10608541	0	0	0	0	6	-3	0.907	0	1	-3	-1.6	2.5	-0.2188	-0.13067	-0.12271	-0.47912	-0.024112	-0.024805	-0.023247	-0.0041111	-0.031617
0.013343569	P60V	3	5	0.1451440768	0.0616583343	8999.10608541	0	0	0	0	6	-2	0.907	0	1	-1	-1.6	4.2	-0.020513	-0.19468	-0.061751	-0.48755	-0.0090725	-0.017878	-0.0061983	-0.0010862	-0.024209
-0.000781014	P60S	3	5	0.1451440768	0.0616583343	8999.10608541	0	0	0	0	6	-1	0.907	0	1	0	-1.6	-0.8	0.016368	-0.1758	-0.035497	-0.44028	0.00047459	-0.019053	0.0074549	0.020041	-0.035194
-0.009083833	P60F	3	5	0.1451440768	0.0616583343	8999.10608541	0	0	0	0	6	-4	0.907	0	1	1	-1.6	2.8	-0.045185	-0.1565	-0.10405	-0.47985	-0.029283	-0.020926	-0.046638	-0.028146	-0.036859
-0.00938669	P60Y	3	5	0.1451440768	0.0616583343	8999.10608541	0	0	0	0	6	-3	0.907	0	1	1	-1.6	-1.3	0.013389	-0.15657	-0.045762	-0.49367	-0.017457	-0.019333	-0.021096	0.0088168	-0.041128
-0.010622372	P60D	3	5	0.1451440768	0.0616583343	8999.10608541	0	0	0	0	6	-1	0.907	0	1	0	-1.6	-3.5	-0.048283	-0.19958	-0.065274	-0.4813	-0.021635	-0.036711	-0.0030524	0.02247	-0.027792
-0.022989403	P60W	3	5	0.1451440768	0.0616583343	8999.10608541	0	0	0	0	6	-4	0.907	0	1	4	-1.6	-0.9	-0.056299	-0.15019	-0.028299	-0.46708	-0.031367	-0.0047891	-0.034612	-0.0041059	-0.033854
-0.024007295	P60M	3	5	0.1451440768	0.0616583343	8999.10608541	0	0	0	0	6	-2	0.907	0	1	-2	-1.6	1.9	-0.02192	-0.34432	-0.19423	-0.13813	-0.0111	-0.01815	-0.0041798	0.0083186	-0.034395
-0.026421294	P60I	3	5	0.1451440768	0.0616583343	8999.10608541	0	0	0	0	6	-3	0.907	0	1	0	-1.6	4.5	-0.032894	-0.3087	-0.17158	-0.28659	-0.016987	-0.024133	-0.026937	-0.020523	-0.19689
0.068886626	D61K	0	0	0.3041622199	0.0509598326	8297.3085759	0	0	0	0	6	-1	0.717	0	0	0	-3.5	-3.9	0.016439	-0.16246	-0.012833	-0.35614	-0.035019	-0.023736	0.014246	0.023292	-0.47363
0.056633493	D61T	0	0	0.3041622199	0.0509598326	8297.3085759	0	0	0	0	6	-1	0.717	0	0	0	-3.5	-0.7	-0.18011	-0.17048	0.010411	-0.33026	-0.010132	-0.0083344	0.022134	0.0203	-0.18905
0.047158428	D61P	0	0	0.3041622199	0.0509598326	8297.3085759	0	0	0	0	6	-1	0.717	0	0	1	-3.5	-1.6	-0.0029709	-0.23651	-0.095611	-0.45377	-0.0092738	-0.0082817	0.022185	0.016108	-0.48043
0.043056832	D61G	0	0	0.3041622199	0.0509598326	8297.3085759	0	0	0	0	6	-1	0.717	0	0	0	-3.5	-0.4	-0.081954	-0.18181	-0.089182	-0.33769	-0.0095865	-0.0076856	0.022093	0.020699	-0.6805
0.040343654	D61R	0	0	0.3041622199	0.0509598326	8297.3085759	0	0	0	0	6	-2	0.717	0	0	0	-3.5	-4.5	-0.051492	-0.12099	-0.041329	-0.48667	-0.042812	-0.029582	-0.0028948	0.035605	-0.38489
0.034027436	D61V	0	0	0.3041622199	0.0509598326	8297.3085759	0	0	0	0	6	-3	0.717	0	0	0	-3.5	4.2	-0.13791	-0.20116	-0.11795	-0.4815	-0.027732	-0.018961	-0.005337	0.0019189	-0.68379
0.026823166	D61Q	0	0	0.3041622199	0.0509598326	8297.3085759	0	0	0	0	6	0	0.717	0	0	0	-3.5	-3.5	-0.09387	-0.24157	-0.10053	-0.40888	-0.031933	-0.018791	0.016835	0.017033	-0.69782
0.026677843	D61L	0	0	0.3041622199	0.0509598326	8297.3085759	0	0	0	0	6	-4	0.717	0	0	-1	-3.5	3.8	-0.052099	-0.12552	-0.059947	-0.46426	-0.039476	-0.024844	-0.017754	-0.0047302	-0.054351
0.023475168	D61S	0	0	0.3041622199	0.0509598326	8297.3085759	0	0	0	0	6	0	0.717	0	0	0	-3.5	-0.8	-0.72822	-0.18063	-0.088074	-0.23917	-0.0079387	-0.0060959	0.021678	0.022722	0.0035251
0.021864515	D61C	0	0	0.3041622199	0.0509598326	8297.3085759	0	0	0	0	6	-3	0.717	0	0	2	-3.5	2.5	-0.76103	-0.20828	-0.10735	-0.48667	-0.026779	-0.01057	-0.00092816	-0.0041004	-0.085225
0.017396718	D61E	0	0	0.3041622199	0.0509598326	8297.3085759	0	0	0	0	6	2	0.717	0	0	0	-3.5	-3.5	-0.72212	-0.27904	-0.1443	-0.36604	-0.017343	-0.012196	0.0081733	0.0050222	-0.015041
0.014103034	D61M	0	0	0.3041622199	0.0509598326	8297.3085759	0	0	0	0	6	-3	0.717	0	0	-1	-3.5	1.9	-0.73895	-0.37629	-0.22611	-0.49335	-0.026671	-0.016989	-0.0025907	0.006574	-0.043542
0.013537959	D61A	0	0	0.3041622199	0.0509598326	8297.3085759	0	0	0	0	6	-2	0.717	0	0	0	-3.5	1.8	-0.72997	-0.22505	-0.065673	-0.47716	-0.01468	-0.010073	0.013424	0.013398	-0.051752
0.009477414	D61F	0	0	0.3041622199	0.0509598326	8297.3085759	0	0	0	0	6	-3	0.717	0	0	0	-3.5	2.8	-0.78382	-0.25932	-0.13022	-0.50277	-0.027213	-0.015337	-0.0023029	0.003619	-0.055907
-0.00070309	D61Y	0	0	0.3041622199	0.0509598326	8297.3085759	0	0	0	0	6	-3	0.717	0	0	1	-3.5	-1.3	-0.80836	-0.33717	-0.14937	-0.48667	-0.025364	-0.0075448	0.0036726	0.012123	-0.09834
-0.001919509	D61W	0	0	0.3041622199	0.0509598326	8297.3085759	0	0	0	0	6	-4	0.717	0	0	-3	-3.5	-0.9	-0.76772	-0.24712	-0.12146	-0.1916	-0.061245	-0.034741	-0.030956	0.0069803	-0.071807
-0.002576153	D61H	0	0	0.3041622199	0.0509598326	8297.3085759	0	0	0	0	6	-1	0.717	0	0	2	-3.5	-3.2	-0.73358	-0.24019	-0.1188	-0.44246	-0.02154	-0.011646	0.017564	0.016408	-0.094769
-0.013019135	D61N	0	0	0.3041622199	0.0509598326	8297.3085759	0	0	0	0	6	1	0.717	0	0	0	-3.5	-3.5	-0.7757	-0.12902	-0.061877	-0.65203	-0.02674	-0.016005	0.012003	0.012023	-0.054351
-0.043133996	D61I	0	0	0.3041622199	0.0509598326	8297.3085759	0	0	0	0	6	-3	0.717	0	0	0	-3.5	4.5	-0.77717	-0.028986	-0.09551	-0.75235	-0.027378	-0.02002	-0.0065035	0.0015526	-0.023452
0.06607736	L62M	0	0	0.6328708645	0.1385024896	7267.66850888	0	0	0	0	12	2	0.37	0	-1	1	3.8	1.9	-0.78163	-0.21096	-0.22145	-0.83233	-0.014455	-0.018265	-0.013335	0.013725	-0.089555
0.053547343	L62E	0	0	0.6328708645	0.1385024896	7267.66850888	0	0	0	0	12	-3	0.37	0	-1	0	3.8	-3.5	-0.98982	-0.099035	-0.14465	-0.9569	-0.069818	-0.096656	-0.0956	-0.072288	-0.12316
0.026894293	L62F	0	0	0.6328708645	0.1385024896	7267.66850888	0	0	0	0	12	0	0.37	0	-1	1	3.8	2.8	-0.98929	-0.22135	-0.36782	-0.88589	-0.027593	-0.037403	-0.036639	-0.013328	-0.14777
0.009871149	L62H	0	0	0.6328708645	0.1385024896	7267.66850888	0	0	0	0	12	-3	0.37	0	-1	2	3.8	-3.2	-0.95004	-0.16923	-0.15903	-0.86781	-0.05238	-0.051267	-0.065655	-0.029179	-0.28932
-0.017905158	L62V	0	0	0.6328708645	0.1385024896	7267.66850888	0	0	0	0	12	1	0.37	0	-1	0	3.8	4.2	-1.0805	-0.12269	-0.4387	-0.69462	-0.018071	-0.026269	-0.032902	-0.018823	-0.26179
-0.022126737	L62P	0	0	0.6328708645	0.1385024896	7267.66850888	0	0	0	0	12	-3	0.37	0	-1	0	3.8	-1.6	-1.0137	-0.22844	-0.42412	-0.87924	-0.049278	-0.068129	-0.080162	-0.068821	-0.14942
-0.022947262	L62I	0	0	0.6328708645	0.1385024896	7267.66850888	0	0	0	0	12	2	0.37	0	-1	0	3.8	4.5	-0.95466	-0.1048	-0.28681	-0.79041	-0.0058865	-0.0098386	-0.018412	-0.014779	-0.14001
-0.039926024	L62R	0	0	0.6328708645	0.1385024896	7267.66850888	0	0	0	0	12	-2	0.37	0	-1	0	3.8	-4.5	-0.97031	-0.080108	-0.4041	-0.76947	-0.089302	-0.13389	-0.11342	-0.13359	-0.10245
-0.043126353	L62N	0	0	0.6328708645	0.1385024896	7267.66850888	0	0	0	0	12	-3	0.37	0	-1	0	3.8	-3.5	-1.0009	-0.11311	-0.079267	-0.91049	-0.069818	-0.096656	-0.0956	-0.072288	-0.15448
-0.053589497	L62D	0	0	0.6328708645	0.1385024896	7267.66850888	0	0	0	0	12	-4	0.37	0	-1	0	3.8	-3.5	-1.0094	-0.26368	-0.4387	-0.9569	-0.076058	-0.08552	-0.091512	-0.054285	-0.32239
-0.060079425	L62Y	0	0	0.6328708645	0.1385024896	7267.66850888	0	0	0	0	12	-1	0.37	0	-1	1	3.8	-1.3	-0.9816	-0.087563	-0.24013	-0.68593	-0.045949	-0.066059	-0.054946	-0.055292	-0.24747
-0.064571204	L62T	0	0	0.6328708645	0.1385024896	7267.66850888	0	0	0	0	12	-1	0.37	0	-1	0	3.8	-0.7	-1.0429	-0.24388	-0.46093	-0.95314	-0.04785	-0.07201	-0.061456	-0.061122	-0.2529
-0.070558045	L62A	0	0	0.6328708645	0.1385024896	7267.66850888	0	0	0	0	12	-1	0.37	0	-1	-1	3.8	1.8	-0.93123	-0.22844	-0.4563	-0.71239	-0.046477	-0.06472	-0.061047	-0.047992	-0.14635
-0.07881675	L62S	0	0	0.6328708645	0.1385024896	7267.66850888	0	0	0	0	12	-2	0.37	0	-1	0	3.8	-0.8	0.045197	-0.17656	-0.50048	-0.9569	-0.049486	-0.069829	-0.073667	-0.067623	-0.16897
-0.081682016	L62G	0	0	0.6328708645	0.1385024896	7267.66850888	0	0	0	0	12	-4	0.37	0	-1	-1	3.8	-0.4	0.059565	-0.25019	-0.4387	-0.96394	-0.052567	-0.069418	-0.094069	-0.074711	-0.17825
-0.097750336	L62W	0	0	0.6328708645	0.1385024896	7267.66850888	0	0	0	0	12	-2	0.37	0	-1	3	3.8	-0.9	-0.064579	-0.21786	-0.049954	-0.95855	-0.032238	-0.030916	-0.044617	-0.022228	-0.16877
-0.105451908	L62C	0	0	0.6328708645	0.1385024896	7267.66850888	0	0	0	0	12	-1	0.37	0	-1	-3	3.8	2.5	0.039864	-0.23905	-0.35053	-0.97461	-0.05611	-0.081837	-0.080274	-0.072618	-0.086143
-0.130651887	L62K	0	0	0.6328708645	0.1385024896	7267.66850888	0	0	0	0	12	-2	0.37	0	-1	0	3.8	-3.9	-0.017688	-0.35421	-0.23668	-0.2812	-0.076716	-0.11828	-0.10072	-0.099658	-0.093271
-0.171689661	L62Q	0	0	0.6328708645	0.1385024896	7267.66850888	0	0	0	0	12	-2	0.37	0	-1	0	3.8	-3.5	-0.098159	-0.42663	-0.082829	-0.16417	-0.070686	-0.10813	-0.09458	-0.09083	-0.076986
0.005773582	F63C	0	0	0.2187833511	0.0536170668	7030.67472786	0	0	0	0	12	-2	0.117	0	-1	1	2.8	2.5	-0.11837	-0.42525	-0.43138	-0.35515	-0.016488	-0.019857	-0.024051	-0.06122	-0.17825
0.002562939	F63W	0	0	0.2187833511	0.0536170668	7030.67472786	0	0	0	0	12	1	0.117	0	-1	-5	2.8	-0.9	-0.1967	-0.44742	-0.094721	-0.15978	-0.036885	-0.05414	-0.091646	-0.03046	-0.16148
0.00174107	F63L	0	0	0.2187833511	0.0536170668	7030.67472786	0	0	0	0	12	0	0.117	0	-1	-2	2.8	3.8	-0.17559	-0.39263	-0.46447	-0.3624	-0.0093139	-0.015966	-0.024518	-0.043293	-0.12984
-0.006534615	F63Y	0	0	0.2187833511	0.0536170668	7030.67472786	0	0	0	0	12	3	0.117	0	-1	0	2.8	-1.3	-0.14241	-0.45998	-0.27907	-0.31087	0.0023183	-0.01033	0.013176	0.040945	-0.13217
-0.038151639	F63S	0	0	0.2187833511	0.0536170668	7030.67472786	0	0	0	0	12	-2	0.117	0	-1	-1	2.8	-0.8	-0.13957	-0.52522	-0.21575	-0.27184	-0.039392	-0.04046	-0.065998	-0.073029	-0.071238
-0.047150046	F63V	0	0	0.2187833511	0.0536170668	7030.67472786	0	0	0	0	12	-1	0.117	0	-1	-2	2.8	4.2	-0.099501	-0.57174	-0.5256	-0.3747	-0.017229	-0.025071	-0.037323	-0.069178	-0.037232
-0.056075014	F63N	0	0	0.2187833511	0.0536170668	7030.67472786	0	0	0	0	12	-3	0.117	0	-1	0	2.8	-3.5	0.02144	-0.59091	-0.14269	-0.25011	-0.051037	-0.047641	-0.067425	-0.074764	-0.015065
-0.059204302	F63T	0	0	0.2187833511	0.0536170668	7030.67472786	0	0	0	0	12	-2	0.117	0	-1	-1	2.8	-0.7	-0.11981	-0.51624	-0.092673	-0.13343	-0.039137	-0.03989	-0.065704	-0.072533	-0.035284
-0.063620012	F63R	0	0	0.2187833511	0.0536170668	7030.67472786	0	0	0	0	12	-3	0.117	0	-1	3	2.8	-4.5	-0.072094	-0.32567	-0.15577	-0.24058	-0.046486	-0.018336	-0.038539	-0.034822	-0.0035356
-0.070457575	F63I	0	0	0.2187833511	0.0536170668	7030.67472786	0	0	0	0	12	0	0.117	0	-1	-2	2.8	4.5	-0.11784	-0.54677	-0.42619	-0.33611	-0.0069512	-0.015594	-0.023637	-0.049938	-0.089841
-0.071906269	F63K	0	0	0.2187833511	0.0536170668	7030.67472786	0	0	0	0	12	-3	0.117	0	-1	1	2.8	-3.9	-0.048866	-0.5173	-0.1096	-0.20656	-0.048254	-0.038114	-0.055854	-0.057531	-0.01725
-0.07881168	F63A	0	0	0.2187833511	0.0536170668	7030.67472786	0	0	0	0	12	-2	0.117	0	-1	-1	2.8	1.8	0.045482	-0.64345	-0.50368	-0.36004	-0.029055	-0.030622	-0.049294	-0.072941	-0.076312
-0.082045351	F63Q	0	0	0.2187833511	0.0536170668	7030.67472786	0	0	0	0	12	-3	0.117	0	-1	0	2.8	-3.5	0.043446	-0.43319	-0.5256	-0.3747	-0.051037	-0.047641	-0.067425	-0.074764	-0.030733
-0.084051193	F63D	0	0	0.2187833511	0.0536170668	7030.67472786	0	0	0	0	12	-3	0.117	0	-1	0	2.8	-3.5	-0.025879	-0.55703	-0.27973	-0.29886	-0.051037	-0.047641	-0.067425	-0.074764	-0.053482
-0.086832875	F63M	0	0	0.2187833511	0.0536170668	7030.67472786	0	0	0	0	12	0	0.117	0	-1	0	2.8	1.9	0.035121	-0.59397	-0.61807	-0.38491	-0.0050813	-0.012714	-0.0086877	-0.024694	-0.044818
-0.089167916	F63G	0	0	0.2187833511	0.0536170668	7030.67472786	0	0	0	0	12	-3	0.117	0	-1	-2	2.8	-0.4	-0.05745	-0.40933	-0.39555	-0.34319	-0.048208	-0.049207	-0.092579	-0.10918	-0.073914
-0.091410204	F63P	0	0	0.2187833511	0.0536170668	7030.67472786	0	0	0	0	12	-4	0.117	0	-1	-1	2.8	-1.6	-0.046739	-0.66546	-0.51711	-0.37327	-0.053335	-0.039072	-0.085675	-0.10524	-0.061003
-0.105894717	F63H	0	0	0.2187833511	0.0536170668	7030.67472786	0	0	0	0	12	-1	0.117	0	-1	1	2.8	-3.2	-0.11051	-0.60722	0.015843	-0.65035	-0.042262	-0.041534	-0.038735	-0.041321	-0.068664
-0.135735992	F63E	0	0	0.2187833511	0.0536170668	7030.67472786	0	0	0	0	12	-3	0.117	0	-1	4	2.8	-3.5	0.0096132	-0.41808	-0.090734	-0.72228	-0.036771	-0.0034335	-0.02439	-0.022803	-0.053506
0.00479286	I64M	0	0	0.8249733191	0.122474236	6994.373477	0	0	0	0	14	1	0.053	1	2	3	4.5	1.9	-0.053199	-0.4906	-0.045522	-0.72173	-0.018943	-0.0094314	0.028636	-0.010865	-0.050139
-0.001343226	I64T	0	0	0.8249733191	0.122474236	6994.373477	0	0	0	0	14	-1	0.053	1	2	1	4.5	-0.7	-0.06789	-0.60039	-0.10725	-0.75166	-0.087416	-0.056183	0.0002762	-0.0030772	-0.033764
-0.001900223	I64V	0	0	0.8249733191	0.122474236	6994.373477	0	0	0	0	14	3	0.053	1	2	2	4.5	4.2	0.011939	-0.48571	-0.070573	-0.70871	0.012053	0.0024169	0.023958	-0.0018687	-0.041714
-0.011370529	I64F	0	0	0.8249733191	0.122474236	6994.373477	0	0	0	0	14	0	0.053	1	2	0	4.5	2.8	-0.05759	-0.51387	-0.079054	-0.65705	-0.059395	-0.052247	-0.029826	-0.044291	-0.084423
-0.011951662	I64A	0	0	0.8249733191	0.122474236	6994.373477	0	0	0	0	14	-1	0.053	1	2	-1	4.5	1.8	-0.05745	-0.51643	-0.12702	-0.72573	-0.094977	-0.078596	-0.049488	-0.05961	-0.16294
-0.013971695	I64H	0	0	0.8249733191	0.122474236	6994.373477	0	0	0	0	14	-3	0.053	1	2	-3	4.5	-3.2	-0.072119	-0.55775	-0.18088	-0.7417	-0.29556	-0.17	-0.16425	-0.099525	-0.091091
-0.017834617	I64L	0	0	0.8249733191	0.122474236	6994.373477	0	0	0	0	14	2	0.053	1	2	2	4.5	3.8	-0.06262	-0.49363	-0.24231	-0.79025	-0.0086008	-0.0098623	0.015555	-0.02229	-0.19257
-0.022524571	I64Q	0	0	0.8249733191	0.122474236	6994.373477	0	0	0	0	14	-3	0.053	1	2	-2	4.5	-3.5	-0.076781	-0.15244	-0.12884	-0.76088	-0.27271	-0.14639	-0.12637	-0.058733	-0.25634
-0.024494905	I64G	0	0	0.8249733191	0.122474236	6994.373477	0	0	0	0	14	-4	0.053	1	2	-3	4.5	-0.4	-0.10067	-0.12804	-0.041087	-0.71062	-0.2281	-0.10183	-0.068477	-0.010182	-0.41119
-0.026614513	I64C	0	0	0.8249733191	0.122474236	6994.373477	0	0	0	0	14	-1	0.053	1	2	-2	4.5	2.5	-0.19834	-0.11668	-0.19233	-0.77113	-0.10242	-0.091645	-0.089213	-0.097544	-0.41964
-0.02758567	I64Y	0	0	0.8249733191	0.122474236	6994.373477	0	0	0	0	14	-1	0.053	1	2	-1	4.5	-1.3	-0.12491	-0.0093403	-0.11904	-0.72432	-0.14575	-0.10234	-0.070823	-0.068332	-0.14124
-0.028235763	I64S	0	0	0.8249733191	0.122474236	6994.373477	0	0	0	0	14	-2	0.053	1	2	-2	4.5	-0.8	-0.084882	-0.14989	-0.30697	-0.78688	-0.17493	-0.11446	-0.072664	-0.079083	-0.19419
-0.028740247	I64N	0	0	0.8249733191	0.122474236	6994.373477	0	0	0	0	14	-3	0.053	1	2	-3	4.5	-3.5	-0.15832	-0.23616	-0.057037	-0.84796	-0.31063	-0.17987	-0.1803	-0.11729	-0.14538
-0.030838259	I64K	0	0	0.8249733191	0.122474236	6994.373477	0	0	0	0	14	-3	0.053	1	2	-2	4.5	-3.9	-0.12505	-0.63038	-0.15824	-0.91016	-0.29147	-0.16007	-0.1511	-0.10632	-0.25724
-0.041527889	I64E	0	0	0.8249733191	0.122474236	6994.373477	0	0	0	0	14	-3	0.053	1	2	-3	4.5	-3.5	-0.081562	-0.52641	-0.12463	-0.84968	-0.31063	-0.17987	-0.1803	-0.11729	-0.29093
-0.092417109	I64R	0	0	0.8249733191	0.122474236	6994.373477	0	0	0	0	14	-3	0.053	1	2	-3	4.5	-4.5	-0.15799	-0.12983	-0.047132	-0.86768	-0.36125	-0.22476	-0.25701	-0.3016	-0.12201
-0.12599504	I64W	0	0	0.8249733191	0.122474236	6994.373477	0	0	0	0	14	-3	0.053	1	2	6	4.5	-0.9	-0.12294	-0.61111	-0.20706	-0.85882	-0.086645	0.076572	0.064392	0.10729	-0.12796
-0.214705231	I64D	0	0	0.8249733191	0.122474236	6994.373477	0	0	0	0	14	-3	0.053	1	2	-3	4.5	-3.5	-0.12376	-0.72735	-0.14818	-0.86677	-0.31063	-0.17987	-0.1803	-0.11729	-0.24829
-0.232937275	I64P	0	0	0.8249733191	0.122474236	6994.373477	0	0	0	0	14	-3	0.053	1	2	-3	4.5	-1.6	-0.1571	-0.79535	-0.017946	-0.86592	-0.23742	-0.1356	-0.11199	-0.082306	-0.072331
0.049580905	R65M	0	0	0.2732123799	0.0521146832	7069.50969539	0	0	0	0	12	-1	0.758	1	2	0	-4.5	1.9	-0.15579	-0.65331	-0.10137	-0.89635	0.0026205	-0.0069052	0.012976	0.020089	-0.22345
0.034731159	R65A	0	0	0.2732123799	0.0521146832	7069.50969539	0	0	0	0	12	-1	0.758	1	2	-1	-4.5	1.8	-0.15327	-0.43821	-0.13219	-0.85522	-0.0036231	-0.012387	-0.0056958	0.013304	-0.13248
0.031706393	R65D	0	0	0.2732123799	0.0521146832	7069.50969539	0	0	0	0	12	-2	0.758	1	2	2	-4.5	-3.5	-0.16494	-0.24083	-0.059431	-0.83459	-0.037451	-0.056307	-0.056399	-0.012362	-0.050343
0.02570655	R65W	0	0	0.2732123799	0.0521146832	7069.50969539	0	0	0	0	12	-3	0.758	1	2	2	-4.5	-0.9	-0.15511	-0.14116	-0.12334	-0.91226	-0.038037	-0.045344	-0.029327	0.0023914	-0.060537
0.025352529	R65G	0	0	0.2732123799	0.0521146832	7069.50969539	0	0	0	0	12	-2	0.758	1	2	-2	-4.5	-0.4	-1.0267	-0.56654	-0.10406	-0.90684	-0.042758	-0.061759	-0.082891	-0.04516	-0.036904
0.023072317	R65V	0	0	0.2732123799	0.0521146832	7069.50969539	0	0	0	0	12	-3	0.758	1	2	-2	-4.5	4.2	-1.041	-0.12117	-0.13074	-0.79572	-0.030598	-0.034088	-0.015482	-0.0075364	-0.081196
0.016343049	R65S	0	0	0.2732123799	0.0521146832	7069.50969539	0	0	0	0	12	-1	0.758	1	2	-1	-4.5	-0.8	-1.1038	-0.72916	-0.080607	-0.8343	-0.02226	-0.03602	-0.060559	-0.029701	-0.069945
0.015794719	R65K	0	0	0.2732123799	0.0521146832	7069.50969539	0	0	0	0	12	2	0.758	1	2	1	-4.5	-3.9	-1.1033	-0.051577	-0.11706	-0.47243	0.018442	0.0066949	-0.0059419	0.015843	-0.041201
0.012880407	R65L	0	0	0.2732123799	0.0521146832	7069.50969539	0	0	0	0	12	-2	0.758	1	2	-2	-4.5	3.8	-1.0469	-0.0046325	-0.10685	-0.42034	-0.020336	-0.02091	-0.00033061	0.0049322	-0.055676
0.012871411	R65C	0	0	0.2732123799	0.0521146832	7069.50969539	0	0	0	0	12	-3	0.758	1	2	1	-4.5	2.5	-1.0365	-0.032093	-0.19011	-0.62489	-0.021366	-0.025042	0.00046268	0.0051682	-0.13269
0.005027206	R65T	0	0	0.2732123799	0.0521146832	7069.50969539	0	0	0	0	12	-1	0.758	1	2	0	-4.5	-0.7	-1.0626	-0.0009244	-0.070776	-0.45018	-0.011894	-0.028908	-0.039613	-0.016812	-0.2455
0.004129891	R65F	0	0	0.2732123799	0.0521146832	7069.50969539	0	0	0	0	12	-3	0.758	1	2	3	-4.5	2.8	-1.0046	-0.025333	-0.1468	-0.59395	-0.016445	-0.014704	0.015225	0.0027834	-0.37612
-0.00314086	R65Y	0	0	0.2732123799	0.0521146832	7069.50969539	0	0	0	0	12	-2	0.758	1	2	0	-4.5	-1.3	-1.0843	-0.089902	-0.27558	-0.6635	-0.034915	-0.054212	-0.057971	-0.029934	-0.14011
-0.003162428	R65E	0	0	0.2732123799	0.0521146832	7069.50969539	0	0	0	0	12	0	0.758	1	2	0	-4.5	-3.5	-1.0323	-0.16373	-0.46554	-0.73166	-0.019434	-0.03196	-0.055888	-0.033301	-0.24576
-0.005793622	R65N	0	0	0.2732123799	0.0521146832	7069.50969539	0	0	0	0	12	0	0.758	1	2	0	-4.5	-3.5	-1.1025	-0.18988	-0.45015	-0.71705	-0.019434	-0.03196	-0.055888	-0.033301	-0.37612
-0.015271645	R65H	0	0	0.2732123799	0.0521146832	7069.50969539	0	0	0	0	12	0	0.758	1	2	2	-4.5	-3.2	-1.0675	-0.01848	-0.1516	-0.5835	-0.002704	-0.023043	-0.02197	-0.018234	-0.39255
-0.018778552	R65Q	0	0	0.2732123799	0.0521146832	7069.50969539	0	0	0	0	12	1	0.758	1	2	0	-4.5	-3.5	-1.1022	-0.026975	-0.50729	-0.73987	-0.0013082	-0.010556	-0.035414	-0.01171	-0.37295
-0.019334308	R65I	0	0	0.2732123799	0.0521146832	7069.50969539	0	0	0	0	12	-3	0.758	1	2	-2	-4.5	4.5	-1.1228	-0.020009	-0.53325	-0.74381	-0.030145	-0.032084	-0.013625	-0.0067468	-0.2349
-0.034431016	R65P	0	0	0.2732123799	0.0521146832	7069.50969539	0	0	0	0	12	-2	0.758	1	2	-4	-4.5	-1.6	-1.1025	-0.047601	-0.61994	-0.76619	-0.062789	-0.096318	-0.15551	-0.10389	-0.026349
0.05188076	I66M	0	0	0.6446104589	0.1434211414	6914.65249567	0	0	0	0	15	1	0	1	3	3	4.5	1.9	-1.0542	-0.15207	-0.52909	-0.74595	-0.0065501	-0.0067137	0.013168	0.00067477	-0.019982
0.023424085	I66L	0	0	0.6446104589	0.1434211414	6914.65249567	0	0	0	0	15	2	0	1	3	2	4.5	3.8	-1.0317	-0.065405	-0.41042	-0.70947	-0.0028965	-0.010546	0.011306	-0.011827	-0.055617
0.021078892	I66V	0	0	0.6446104589	0.1434211414	6914.65249567	0	0	0	0	15	3	0	1	3	2	4.5	4.2	-0.013532	-0.033127	-0.27956	-0.66539	0.012321	-0.0026623	0.019684	-0.0019169	-0.01675
0.011360948	I66T	0	0	0.6446104589	0.1434211414	6914.65249567	0	0	0	0	15	-1	0	1	3	-1	4.5	-0.7	-0.012451	-0.2288	-0.12576	-0.50794	-0.055471	-0.058054	-0.00087407	0.0059599	-0.053057
0.009981728	I66N	0	0	0.6446104589	0.1434211414	6914.65249567	0	0	0	0	15	-3	0	1	3	-3	4.5	-3.5	-0.011202	-0.18988	-0.43402	-0.72312	-0.16477	-0.13294	-0.087674	-0.032684	-0.025347
0.008642286	I66G	0	0	0.6446104589	0.1434211414	6914.65249567	0	0	0	0	15	-4	0	1	3	-4	4.5	-0.4	0.01923	-0.041654	-0.20769	-0.62315	-0.11825	-0.089611	-0.056065	-0.022966	-0.06382
-0.001338299	I66C	0	0	0.6446104589	0.1434211414	6914.65249567	0	0	0	0	15	-1	0	1	3	-2	4.5	2.5	-0.06643	-0.29504	-0.51377	-0.74499	-0.03615	-0.051811	-0.01185	-0.029656	-0.077386
-0.005236829	I66F	0	0	0.6446104589	0.1434211414	6914.65249567	0	0	0	0	15	0	0	1	3	3	4.5	2.8	-0.047327	-0.18326	-0.14344	-0.36398	-0.015399	-0.016836	0.004441	-0.023122	-0.025128
-0.011523678	I66A	0	0	0.6446104589	0.1434211414	6914.65249567	0	0	0	0	15	-1	0	1	3	-1	4.5	1.8	0.013306	-0.41854	-0.048552	-0.13012	-0.036334	-0.045482	0.0011405	-0.0076041	-0.17384
-0.014380263	I66Q	0	0	0.6446104589	0.1434211414	6914.65249567	0	0	0	0	15	-3	0	1	3	-2	4.5	-3.5	-0.043203	-0.54059	-0.051075	-0.15774	-0.14849	-0.11658	-0.068363	-0.0017001	-0.21101
-0.0148658	I66S	0	0	0.6446104589	0.1434211414	6914.65249567	0	0	0	0	15	-2	0	1	3	-2	4.5	-0.8	-0.054914	-0.95663	-0.12307	-0.33082	-0.076743	-0.072362	-0.014057	-0.011142	-0.27299
-0.015505288	I66P	0	0	0.6446104589	0.1434211414	6914.65249567	0	0	0	0	15	-3	0	1	3	-3	4.5	-1.6	-0.058877	-0.76153	-0.049852	-0.19061	-0.11117	-0.094204	-0.045072	-0.020748	-0.45106
-0.016793687	I66Y	0	0	0.6446104589	0.1434211414	6914.65249567	0	0	0	0	15	-1	0	1	3	0	4.5	-1.3	-0.036931	-0.54624	-0.41576	-0.48768	-0.058893	-0.055056	-0.00058542	0.012222	-0.33438
-0.018864158	I66H	0	0	0.6446104589	0.1434211414	6914.65249567	0	0	0	0	15	-3	0	1	3	-3	4.5	-3.2	-0.008036	-0.37801	-0.40711	-0.46801	-0.15304	-0.12504	-0.078251	-0.024135	-0.48516
-0.041853968	I66W	0	0	0.6446104589	0.1434211414	6914.65249567	0	0	0	0	15	-3	0	1	3	-1	4.5	-0.9	-0.015063	-0.68467	-0.42743	-0.47513	-0.082757	-0.060551	-0.00020864	0.027132	-0.48516
-0.058125712	I66E	0	0	0.6446104589	0.1434211414	6914.65249567	0	0	0	0	15	-3	0	1	3	-3	4.5	-3.5	-0.057386	-0.54331	-0.098009	-0.27866	-0.16477	-0.13294	-0.087674	-0.032684	-0.31559
-0.059622123	I66K	0	0	0.6446104589	0.1434211414	6914.65249567	0	0	0	0	15	-3	0	1	3	-3	4.5	-3.9	-0.067207	-0.50054	-0.19655	-0.37963	-0.18199	-0.14485	-0.10309	-0.060369	-0.47273
-0.498111693	I66D	0	0	0.6446104589	0.1434211414	6914.65249567	0	0	0	0	15	-3	0	1	3	-4	4.5	-3.5	-0.0355	-0.88981	-0.35326	-0.4403	-0.18058	-0.14918	-0.11169	-0.072124	-0.36646
-0.976988883	I66R	0	0	0.6446104589	0.1434211414	6914.65249567	0	0	0	0	15	-3	0	1	3	-3	4.5	-4.5	-0.074886	-0.94104	-0.10094	-0.24604	-0.21081	-0.16639	-0.13737	-0.15894	0.012239
0.081968698	T67M	1	0	0.1632870864	0.0712810659	7383.63437144	0	0	0	0	12	-1	0.212	1	1	0	-0.7	1.9	-0.051259	-0.61645	-0.42083	-0.48014	0.013074	0.023072	-0.0042635	0.0083972	0.0095942
0.041731274	T67N	1	0	0.1632870864	0.0712810659	7383.63437144	0	0	0	0	12	0	0.212	1	1	-1	-0.7	-3.5	-0.11653	-0.58565	-0.31936	-0.4313	0.0018873	0.011156	-0.024141	0.013758	-0.051139
0.035715764	T67K	1	0	0.1632870864	0.0712810659	7383.63437144	0	0	0	0	12	-1	0.212	1	1	1	-0.7	-3.9	-0.066434	-0.84838	-0.069835	-0.25349	0.0046747	0.0097717	-0.003477	0.014672	-0.06677
0.018549138	T67S	1	0	0.1632870864	0.0712810659	7383.63437144	0	0	0	0	12	1	0.212	1	1	1	-0.7	-0.8	-0.12224	-0.88026	-0.45621	-0.48476	0.030234	0.043695	0.02116	0.056921	0.012824
0.013290941	T67H	1	0	0.1632870864	0.0712810659	7383.63437144	0	0	0	0	12	-2	0.212	1	1	0	-0.7	-3.2	-0.063572	-0.82105	-0.42743	-0.47513	-0.0077731	0.0017297	-0.034779	-0.011724	0.010716
0.012631712	T67Y	1	0	0.1632870864	0.0712810659	7383.63437144	0	0	0	0	12	-2	0.212	1	1	1	-0.7	-1.3	-0.17178	-0.92759	-0.28825	-0.41584	0.016147	0.015552	-0.018864	-0.0078257	0.008928
0.011335763	T67E	1	0	0.1632870864	0.0712810659	7383.63437144	0	0	0	0	12	-1	0.212	1	1	1	-0.7	-3.5	-0.119	-0.87355	-0.50289	-0.49956	0.0093688	0.012525	-0.0036337	0.011154	0.01193
0.008744757	T67D	1	0	0.1632870864	0.0712810659	7383.63437144	0	0	0	0	12	-1	0.212	1	1	0	-0.7	-3.5	-0.084898	0.17324	-0.083646	-0.47008	0.00082314	0.0064832	-0.020864	0.0021546	-0.004749
0.004663597	T67W	1	0	0.1632870864	0.0712810659	7383.63437144	0	0	0	0	12	-2	0.212	1	1	2	-0.7	-0.9	-0.10838	0.15671	-0.17127	-0.41533	0.021085	0.021808	-0.014917	-0.0046003	-0.04814
0.004114901	T67Q	1	0	0.1632870864	0.0712810659	7383.63437144	0	0	0	0	12	-1	0.212	1	1	0	-0.7	-3.5	-0.10479	0.14908	-0.21665	-0.54822	0.00082314	0.0064832	-0.020864	0.0021546	-0.026267
0.00370182	T67L	1	0	0.1632870864	0.0712810659	7383.63437144	0	0	0	0	12	-1	0.212	1	1	-2	-0.7	3.8	-0.11993	-0.13505	-0.41753	-0.51729	0.0069679	0.015031	-0.016557	0.00062531	-0.47031
0.000645896	T67A	1	0	0.1632870864	0.0712810659	7383.63437144	0	0	0	0	12	0	0.212	1	1	-1	-0.7	1.8	-0.086164	0.1785	-0.26732	-0.60131	0.015355	0.029469	-0.0073653	0.034122	-0.4639
-0.002768171	T67V	1	0	0.1632870864	0.0712810659	7383.63437144	0	0	0	0	12	0	0.212	1	1	0	-0.7	4.2	-0.07107	-0.13505	-0.21092	-0.48376	0.020403	0.031873	0.020217	0.024344	-0.49159
-0.003451512	T67I	1	0	0.1632870864	0.0712810659	7383.63437144	0	0	0	0	12	-1	0.212	1	1	0	-0.7	4.5	-0.080147	-0.11216	-0.14769	-0.54083	0.0092462	0.023077	0.0037116	-0.0016833	-0.49935
-0.010349264	T67G	1	0	0.1632870864	0.0712810659	7383.63437144	0	0	0	0	12	-2	0.212	1	1	-2	-0.7	-0.4	-0.90022	0.032891	-0.32211	-0.46406	-0.0060131	-0.0021649	-0.064376	-0.040805	-0.49692
-0.018968519	T67P	1	0	0.1632870864	0.0712810659	7383.63437144	0	0	0	0	12	-1	0.212	1	1	-3	-0.7	-1.6	-0.91794	0.16875	-0.20697	-0.48616	-0.009044	-0.0057445	-0.092136	-0.056289	-0.45759
-0.019995789	T67F	1	0	0.1632870864	0.0712810659	7383.63437144	0	0	0	0	12	-2	0.212	1	1	0	-0.7	2.8	-0.87998	-0.023129	-0.20897	-0.50713	0.01148	0.016082	-0.0088962	-0.014835	-0.30677
-0.021747352	T67R	1	0	0.1632870864	0.0712810659	7383.63437144	0	0	0	0	12	-1	0.212	1	1	0	-0.7	-4.5	-0.80946	-0.075358	-0.36957	-0.54346	-0.011035	-0.0017399	-0.022544	0.0055811	-0.35432
-0.035982889	T67C	1	0	0.1632870864	0.0712810659	7383.63437144	0	0	0	0	12	-1	0.212	1	1	0	-0.7	2.5	-0.88943	-0.11152	-0.3509	-0.60439	0.012869	0.023433	-0.0030491	0.0071892	-0.45626
0.035628051	P68H	0	29	0.2411953042	0.141796031	7334.50226097	0	0	0	0	12	-2	0.06	1	1	2	-1.6	-3.2	-0.823	0.094575	-0.24914	-0.50545	-0.061004	-0.047785	-0.03467	0.012779	-0.5645
0.026730836	P68W	0	29	0.2411953042	0.141796031	7334.50226097	0	0	0	0	12	-4	0.06	1	1	4	-1.6	-0.9	-0.80163	0.14048	-0.22893	-0.50976	-0.062375	-0.0064813	-0.002568	0.02937	-0.5814
0.02025162	P68A	0	29	0.2411953042	0.141796031	7334.50226097	0	0	0	0	12	-1	0.06	1	1	0	-1.6	1.8	-0.84882	0.13625	-0.34702	-0.56386	-0.02448	-0.025072	-0.0090272	0.014993	-0.47766
0.016908415	P68I	0	29	0.2411953042	0.141796031	7334.50226097	0	0	0	0	12	-3	0.06	1	1	0	-1.6	4.5	-0.7929	-0.0013567	-0.3363	-0.58311	-0.051545	-0.034775	-0.018113	-0.011704	-0.59584
0.015783177	P68C	0	29	0.2411953042	0.141796031	7334.50226097	0	0	0	0	12	-3	0.06	1	1	2	-1.6	2.5	-0.80095	-0.20168	-0.32122	-0.5612	-0.051918	-0.019788	-0.012746	-0.022421	-0.62641
0.015200982	P68Y	0	29	0.2411953042	0.141796031	7334.50226097	0	0	0	0	12	-3	0.06	1	1	1	-1.6	-1.3	-0.82323	-1.087	-0.39081	-0.52063	-0.066589	-0.045384	-0.041034	0.012496	-0.41194
0.014719731	P68V	0	29	0.2411953042	0.141796031	7334.50226097	0	0	0	0	12	-2	0.06	1	1	0	-1.6	4.2	-0.81785	-0.84784	-0.33805	-0.56618	-0.033168	-0.02976	-0.0081221	0.0031908	-0.57443
-0.001585504	P68R	0	29	0.2411953042	0.141796031	7334.50226097	0	0	0	0	12	-2	0.06	1	1	0	-1.6	-4.5	-0.92903	-0.97374	-0.17753	-0.24119	-0.09764	-0.091338	-0.055691	0.024393	-0.51088
-0.002326099	P68M	0	29	0.2411953042	0.141796031	7334.50226097	0	0	0	0	12	-2	0.06	1	1	2	-1.6	1.9	-0.90946	-0.94179	-0.068713	-0.25586	-0.034084	-0.018788	-0.0039531	-0.015048	-0.5823
-0.003790749	P68E	0	29	0.2411953042	0.141796031	7334.50226097	0	0	0	0	12	-1	0.06	1	1	-3	-1.6	-3.5	-0.91056	-1.0064	-0.17001	-0.24128	-0.081203	-0.10054	-0.06706	-0.023066	-0.6389
-0.004578412	P68N	0	29	0.2411953042	0.141796031	7334.50226097	0	0	0	0	12	-2	0.06	1	1	-3	-1.6	-3.5	-0.8643	-1.0316	-0.14023	-0.32868	-0.099124	-0.12242	-0.082709	-0.014154	-0.48202
-0.004769588	P68Q	0	29	0.2411953042	0.141796031	7334.50226097	0	0	0	0	12	-1	0.06	1	1	-2	-1.6	-3.5	-0.23294	-0.91848	-0.2006	-0.22463	-0.072584	-0.084484	-0.052893	-0.0092622	-0.48472
-0.006107299	P68K	0	29	0.2411953042	0.141796031	7334.50226097	0	0	0	0	12	-1	0.06	1	1	0	-1.6	-3.9	-0.26031	-0.9342	-0.20306	-0.32868	-0.066155	-0.065649	-0.042768	0.005634	-0.48853
-0.010762575	P68G	0	29	0.2411953042	0.141796031	7334.50226097	0	0	0	0	12	-2	0.06	1	1	0	-1.6	-0.4	-0.24706	-0.97253	-0.16015	-0.32449	-0.049225	-0.043774	-0.033437	-0.0057233	-0.6174
-0.013701525	P68D	0	29	0.2411953042	0.141796031	7334.50226097	0	0	0	0	12	-1	0.06	1	1	-3	-1.6	-3.5	-0.14289	-0.94696	-0.24333	-0.30147	-0.081203	-0.10054	-0.06706	-0.023066	-0.72651
-0.016068766	P68T	0	29	0.2411953042	0.141796031	7334.50226097	0	0	0	0	12	-1	0.06	1	1	0	-1.6	-0.7	-0.12179	-0.79841	-0.13681	-0.24097	-0.035421	-0.034501	-0.028439	0.0028982	-0.73817
-0.024590907	P68S	0	29	0.2411953042	0.141796031	7334.50226097	0	0	0	0	12	-1	0.06	1	1	0	-1.6	-0.8	-0.35064	-1.0291	-0.1562	-0.27386	-0.035962	-0.035071	-0.029568	0.0024044	-0.71613
-0.029157568	P68L	0	29	0.2411953042	0.141796031	7334.50226097	0	0	0	0	12	-3	0.06	1	1	0	-1.6	3.8	-0.17021	-0.87842	-0.13032	-0.3133	-0.051686	-0.035068	-0.022209	-0.011419	-0.76368
-0.029206059	P68F	0	29	0.2411953042	0.141796031	7334.50226097	0	0	0	0	12	-4	0.06	1	1	1	-1.6	2.8	-0.21498	-1.0182	-0.19097	-0.31966	-0.067853	-0.028376	-0.029076	-0.011209	-0.74262
0.037069556	K69L	0	0	0.7086446105	0.1801289185	7746.12307295	1	0	0.0011792453	0.0036856317	11	-2	0.595	1	-1	-2	-3.9	3.8	-0.398	-0.93455	-0.25003	-0.27424	-0.028278	-0.018038	0.0029841	0.011444	-0.039752
0.027784631	K69C	0	0	0.7086446105	0.1801289185	7746.12307295	1	0	0.0011792453	0.0036856317	11	-3	0.595	1	-1	-5	-3.9	2.5	-0.44285	-1.1265	-0.21527	-0.26511	-0.086441	-0.0607	-0.034164	0.00078356	-0.07164
0.027293347	K69V	0	0	0.7086446105	0.1801289185	7746.12307295	1	0	0.0011792453	0.0036856317	11	-2	0.595	1	-1	-2	-3.9	4.2	-0.398	-1.1466	-0.33622	-0.2807	-0.026266	-0.016734	0.004933	0.011173	-0.065749
0.01586047	K69F	0	0	0.7086446105	0.1801289185	7746.12307295	1	0	0.0011792453	0.0036856317	11	-3	0.595	1	-1	-1	-3.9	2.8	-0.25813	-1.0376	-0.19097	-0.30193	-0.063658	-0.019182	-0.0025834	0.036189	-0.10252
0.009332727	K69R	0	0	0.7086446105	0.1801289185	7746.12307295	1	0	0.0011792453	0.0036856317	11	2	0.595	1	-1	-1	-3.9	-4.5	-0.44872	-0.70805	-0.20772	-0.34101	-0.10917	-0.028101	-0.016756	-0.041484	-0.080194
0.008849909	K69N	0	0	0.7086446105	0.1801289185	7746.12307295	1	0	0.0011792453	0.0036856317	11	0	0.595	1	-1	2	-3.9	-3.5	-0.40107	-0.0060856	-0.17976	-0.18748	-0.076496	-0.033011	-0.0025328	0.015295	-0.072369
0.008434301	K69H	0	0	0.7086446105	0.1801289185	7746.12307295	1	0	0.0011792453	0.0036856317	11	-1	0.595	1	-1	1	-3.9	-3.2	-0.39639	-0.068749	-0.14496	-0.26702	-0.097208	-0.051395	-0.02177	0.00081188	-0.073869
0.006165556	K69G	0	0	0.7086446105	0.1801289185	7746.12307295	1	0	0.0011792453	0.0036856317	11	-2	0.595	1	-1	-2	-3.9	-0.4	-0.19342	-0.0016288	-0.1419	-0.34508	-0.073064	-0.054547	-0.021877	-0.0049793	-0.055546
0.003371966	K69A	0	0	0.7086446105	0.1801289185	7746.12307295	1	0	0.0011792453	0.0036856317	11	-1	0.595	1	-1	-4	-3.9	1.8	-0.40045	-0.055081	-0.20711	-0.29333	-0.027666	-0.038065	-0.029698	-0.030513	-0.031889
-0.001801469	K69W	0	0	0.7086446105	0.1801289185	7746.12307295	1	0	0.0011792453	0.0036856317	11	-3	0.595	1	-1	-5	-3.9	-0.9	-0.019377	-0.0062732	-0.20986	-0.36942	-0.16625	-0.10687	-0.057401	-0.0066533	-0.081466
-0.007039745	K69Q	0	0	0.7086446105	0.1801289185	7746.12307295	1	0	0.0011792453	0.0036856317	11	1	0.595	1	-1	0	-3.9	-3.5	-0.037769	0.016834	-0.50423	-0.23412	-0.064867	-0.02983	-0.0024688	-0.0030452	-0.071432
-0.007562746	K69I	0	0	0.7086446105	0.1801289185	7746.12307295	1	0	0.0011792453	0.0036856317	11	-3	0.595	1	-1	-2	-3.9	4.5	-0.019387	-0.046433	-0.14989	-0.15352	-0.055984	-0.024408	-0.0062571	0.01907	-0.10935
-0.011558385	K69P	0	0	0.7086446105	0.1801289185	7746.12307295	1	0	0.0011792453	0.0036856317	11	-1	0.595	1	-1	-1	-3.9	-1.6	-0.12118	-0.061064	-0.50423	-0.24618	-0.067527	-0.051186	-0.018763	-0.022088	-0.049441
-0.014049426	K69Y	0	0	0.7086446105	0.1801289185	7746.12307295	1	0	0.0011792453	0.0036856317	11	-2	0.595	1	-1	0	-3.9	-1.3	-0.0090198	-0.081436	-0.49491	-0.27922	-0.088431	-0.044021	-0.016843	0.0091666	-0.11538
-0.02056306	K69E	0	0	0.7086446105	0.1801289185	7746.12307295	1	0	0.0011792453	0.0036856317	11	1	0.595	1	-1	0	-3.9	-3.5	0.001363	-0.028733	-0.3582	-0.36542	-0.064867	-0.02983	-0.0024688	-0.0030452	-0.11078
-0.020636314	K69S	0	0	0.7086446105	0.1801289185	7746.12307295	1	0	0.0011792453	0.0036856317	11	0	0.595	1	-1	-1	-3.9	-0.8	0.012734	-0.098506	-0.13888	-0.25216	-0.026542	-0.024794	0.0005054	-0.010847	-0.07662
-0.026334005	K69D	0	0	0.7086446105	0.1801289185	7746.12307295	1	0	0.0011792453	0.0036856317	11	-1	0.595	1	-1	6	-3.9	-3.5	-0.070496	-0.052562	-0.40351	-0.31155	-0.11236	-0.0038143	-0.017025	0.048359	-0.19272
-0.128703386	K69M	0	0	0.7086446105	0.1801289185	7746.12307295	1	0	0.0011792453	0.0036856317	11	-1	0.595	1	-1	-4	-3.9	1.9	-0.025854	-0.06441	-0.42762	-0.38531	-0.026826	-0.036999	-0.029323	-0.029727	-0.11705
0.033225951	P70N	0	0	0.4855923159	0.1279694542	8009.70204276	0	0	0	0	7	-2	0.673	1	1	1	-1.6	-3.5	-0.013977	-0.058571	-0.44504	-0.26413	-0.046205	-0.04464	-0.012813	0.031936	-0.11018
0.031875302	P70K	0	0	0.4855923159	0.1279694542	8009.70204276	0	0	0	0	7	-1	0.673	1	1	0	-1.6	-3.9	-0.038687	-0.021089	-0.2745	-0.38843	-0.053642	-0.050892	-0.021149	0.0013166	-0.013077
0.029869263	P70T	0	0	0.4855923159	0.1279694542	8009.70204276	0	0	0	0	7	-1	0.673	1	1	0	-1.6	-0.7	-0.039548	-0.0037357	-0.19243	-0.35848	-0.024318	-0.028984	-0.0037029	-0.0049949	-0.012318
0.026782272	P70E	0	0	0.4855923159	0.1279694542	8009.70204276	0	0	0	0	7	-1	0.673	1	1	0	-1.6	-3.5	0.0048603	-0.054425	-0.18592	-0.34225	-0.048269	-0.046914	-0.020172	-0.0051293	0.0078002
0.023061166	P70C	0	0	0.4855923159	0.1279694542	8009.70204276	0	0	0	0	7	-3	0.673	1	1	-3	-1.6	2.5	-0.036244	-0.046097	-0.42814	-0.31163	-0.078657	-0.067958	-0.046409	-0.033429	-0.0057058
0.022202548	P70W	0	0	0.4855923159	0.1279694542	8009.70204276	0	0	0	0	7	-4	0.673	1	1	-2	-1.6	-0.9	-0.038251	-0.088912	-0.47866	-0.37927	-0.098285	-0.076582	-0.077628	0.010887	0.019637
0.016061742	P70G	0	0	0.4855923159	0.1279694542	8009.70204276	0	0	0	0	7	-2	0.673	1	1	0	-1.6	-0.4	-0.036447	-0.94402	-0.33528	-0.8443	-0.037201	-0.038386	-0.0083565	-0.003615	-0.013496
0.015534079	P70S	0	0	0.4855923159	0.1279694542	8009.70204276	0	0	0	0	7	-1	0.673	1	1	0	-1.6	-0.8	-0.1954	-1.1027	-0.17174	-0.70811	-0.024818	-0.02945	-0.0054014	-0.006163	-0.010904
0.013125254	P70A	0	0	0.4855923159	0.1279694542	8009.70204276	0	0	0	0	7	-1	0.673	1	1	0	-1.6	1.8	-0.2508	-1.061	-0.25321	-0.84766	-0.01721	-0.019693	0.014008	0.026536	-0.050606
0.010453865	P70R	0	0	0.4855923159	0.1279694542	8009.70204276	0	0	0	0	7	-2	0.673	1	1	0	-1.6	-4.5	-0.35014	-0.93191	-0.21699	-0.87329	-0.07219	-0.068707	-0.036032	0.035746	-0.024742
0.009637445	P70F	0	0	0.4855923159	0.1279694542	8009.70204276	0	0	0	0	7	-4	0.673	1	1	0	-1.6	2.8	-0.2794	-0.85456	-0.27537	-0.8707	-0.064199	-0.040084	-0.0083201	0.02769	-0.01818
0.009581803	P70M	0	0	0.4855923159	0.1279694542	8009.70204276	0	0	0	0	7	-2	0.673	1	1	-1	-1.6	1.9	-0.28503	-0.9751	-0.26095	-0.82843	-0.043124	-0.038442	-0.0093689	-0.00036599	-0.048232
0.004919353	P70I	0	0	0.4855923159	0.1279694542	8009.70204276	0	0	0	0	7	-3	0.673	1	1	0	-1.6	4.5	-0.18294	-0.88464	-0.19786	-0.84266	-0.044014	-0.039435	-0.0045534	0.023224	-0.026792
0.001109158	P70Q	0	0	0.4855923159	0.1279694542	8009.70204276	0	0	0	0	7	-1	0.673	1	1	1	-1.6	-3.5	-0.12573	-0.86777	-0.21196	-0.87592	-0.03846	-0.036833	-0.00022768	0.0161	-0.25874
-0.00100261	P70V	0	0	0.4855923159	0.1279694542	8009.70204276	0	0	0	0	7	-2	0.673	1	1	0	-1.6	4.2	-0.14503	-0.94695	-0.22346	-0.84807	-0.032189	-0.029502	0.010908	0.033055	-0.22107
-0.006453339	P70D	0	0	0.4855923159	0.1279694542	8009.70204276	0	0	0	0	7	-1	0.673	1	1	0	-1.6	-3.5	-0.36459	-0.93952	-0.20327	-0.86548	-0.048269	-0.046914	-0.020172	-0.0051293	-0.13556
-0.014872776	P70H	0	0	0.4855923159	0.1279694542	8009.70204276	0	0	0	0	7	-2	0.673	1	1	2	-1.6	-3.2	-0.29038	-0.79253	-0.13736	-0.82147	-0.037095	-0.030964	-0.0013785	0.039212	-0.11594
-0.017175649	P70L	0	0	0.4855923159	0.1279694542	8009.70204276	0	0	0	0	7	-3	0.673	1	1	-1	-1.6	3.8	-0.28291	-1.1145	-0.26256	-0.8753	-0.052785	-0.046759	-0.0079286	0.012474	-0.056716
-0.030830131	P70Y	0	0	0.4855923159	0.1279694542	8009.70204276	0	0	0	0	7	-3	0.673	1	1	1	-1.6	-1.3	-0.28249	-1.069	-0.19148	-0.83242	-0.050899	-0.035503	-0.012713	0.029515	-0.14189
0.047437175	E71C	0	0	0.2134471718	0.0382918536	8605.39012595	0	0	0	0	4	-4	1.126	1	0	-3	-3.5	2.5	-0.26946	-0.8931	-0.25565	-0.87611	-0.049377	-0.021093	-0.018511	0.037599	-0.15361
0.031483288	E71F	0	0	0.2134471718	0.0382918536	8605.39012595	0	0	0	0	4	-3	1.126	1	0	-2	-3.5	2.8	-0.15933	-1.1623	-0.16159	-0.85238	-0.025249	-0.0091259	-0.0098953	0.016153	-0.21417
0.011433467	E71Q	0	0	0.2134471718	0.0382918536	8605.39012595	0	0	0	0	4	2	1.126	1	0	1	-3.5	-3.5	-0.15418	-1.0623	-0.38401	-0.84618	-0.0058216	0.026021	0.012154	0.00062976	-0.27731
0.011316098	E71G	0	0	0.2134471718	0.0382918536	8605.39012595	0	0	0	0	4	-2	1.126	1	0	0	-3.5	-0.4	-0.10168	-0.97436	-0.3605	-0.8203	-0.0090234	0.0037949	-0.011234	0.0018833	-0.20657
0.0093802	E71Y	0	0	0.2134471718	0.0382918536	8605.39012595	0	0	0	0	4	-2	1.126	1	0	1	-3.5	-1.3	-0.4067	-0.8967	-0.27257	-0.80139	-0.010253	0.0083828	-0.01257	0.00053288	-0.20673
0.007511034	E71H	0	0	0.2134471718	0.0382918536	8605.39012595	0	0	0	0	4	0	1.126	1	0	2	-3.5	-3.2	-0.30467	-1.1194	-0.073991	-0.70965	-0.0063509	0.016863	-0.0038457	-0.0063882	-0.2035
0.006402862	E71A	0	0	0.2134471718	0.0382918536	8605.39012595	0	0	0	0	4	-1	1.126	1	0	0	-3.5	1.8	-0.26276	-0.18688	-0.038136	-0.89208	0.0049062	0.011832	0.0078407	0.0079874	-0.1596
0.00410161	E71S	0	0	0.2134471718	0.0382918536	8605.39012595	0	0	0	0	4	0	1.126	1	0	0	-3.5	-0.8	-0.29419	-0.073802	-0.10586	-1.0062	0.0018928	0.017144	-0.0033656	-0.0026458	-0.068529
0.003970782	E71P	0	0	0.2134471718	0.0382918536	8605.39012595	0	0	0	0	4	-1	1.126	1	0	1	-3.5	-1.6	-0.23286	-0.077435	-0.098939	-1.0022	-0.00084939	0.012784	-0.010352	-0.0081302	-0.22566
0.003011694	E71D	0	0	0.2134471718	0.0382918536	8605.39012595	0	0	0	0	4	2	1.126	1	0	0	-3.5	-3.5	-0.23306	-0.044206	-0.076247	-0.96985	-0.010023	0.026809	0.0089175	-0.002819	-0.073185
0.002258943	E71V	0	0	0.2134471718	0.0382918536	8605.39012595	0	0	0	0	4	-2	1.126	1	0	0	-3.5	4.2	-0.23204	-0.12509	-0.091437	-0.96124	0.0059458	0.0072754	0.0070849	0.0087132	-0.33345
-0.004394208	E71T	0	0	0.2134471718	0.0382918536	8605.39012595	0	0	0	0	4	-1	1.126	1	0	0	-3.5	-0.7	-0.3065	-0.028007	-0.22373	-1.0565	-0.0013453	0.010189	-0.0041944	-0.0051169	-0.20228
-0.007015879	E71L	0	0	0.2134471718	0.0382918536	8605.39012595	0	0	0	0	4	-3	1.126	1	0	-1	-3.5	3.8	-0.30663	-0.10779	-0.12093	-1.0168	-0.013845	-0.0025779	-0.0031326	0.012591	-0.35731
-0.018063977	E71K	0	0	0.2134471718	0.0382918536	8605.39012595	0	0	0	0	4	1	1.126	1	0	0	-3.5	-3.9	-0.28776	-0.17186	-0.38663	-1.0931	-0.017816	0.017147	-0.0087455	-0.0068567	-0.18081
-0.020953499	E71R	0	0	0.2134471718	0.0382918536	8605.39012595	0	0	0	0	4	0	1.126	1	0	0	-3.5	-4.5	-0.28597	0.0098469	-0.12182	-0.99839	-0.030471	0.0074779	-0.015861	0.00039914	-0.3693
-0.021002404	E71N	0	0	0.2134471718	0.0382918536	8605.39012595	0	0	0	0	4	0	1.126	1	0	1	-3.5	-3.5	-0.33892	-0.15201	-0.29926	-1.0798	-0.01258	0.014446	-0.0056547	-0.0056069	-0.35731
-0.024204167	E71I	0	0	0.2134471718	0.0382918536	8605.39012595	0	0	0	0	4	-3	1.126	1	0	0	-3.5	4.5	-0.26941	-0.10263	-0.39093	-1.0938	-0.0076471	0.0025603	-0.00026714	0.0059702	-0.18934
-0.036896654	E71W	0	0	0.2134471718	0.0382918536	8605.39012595	0	0	0	0	4	-3	1.126	1	0	-3	-3.5	-0.9	-0.34905	-0.1162	-0.29926	-1.0798	-0.056078	-0.023521	-0.041158	0.017014	-0.14958
-0.039183697	E71M	0	0	0.2134471718	0.0382918536	8605.39012595	0	0	0	0	4	-2	1.126	1	0	-1	-3.5	1.9	-0.18917	-0.13051	-0.18113	-1.0581	-0.0089215	0.0015883	-0.0029453	0.0070926	-0.25736
0.121533112	Q72A	0	0	0.3020277481	0.0861274968	8496.67503484	0	0	0	0	5	-1	1.025	1	0	2	-3.5	1.8	-0.29726	-0.052212	-0.38117	-1.1058	0.022754	0.0069539	0.051106	0.04279	-0.49916
0.114950925	Q72T	0	0	0.3020277481	0.0861274968	8496.67503484	0	0	0	0	5	-1	1.025	1	0	-1	-3.5	-0.7	-0.068032	-0.10099	-0.34533	-1.0927	0.0016381	-0.0071679	0.01911	0.029053	-0.36923
0.114040954	Q72F	0	0	0.3020277481	0.0861274968	8496.67503484	0	0	0	0	5	-3	1.025	1	0	-4	-3.5	2.8	-0.11667	-0.17198	-0.31022	-1.0832	-0.031393	-0.036474	0.019894	0.044638	-0.12175
0.106101669	Q72V	0	0	0.3020277481	0.0861274968	8496.67503484	0	0	0	0	5	-2	1.025	1	0	-3	-3.5	4.2	0.0085361	-0.17186	-0.13028	-0.91118	-0.0091069	-0.015443	0.027962	0.048433	-0.31481
0.100790717	Q72P	0	0	0.3020277481	0.0861274968	8496.67503484	0	0	0	0	5	-1	1.025	1	0	-2	-3.5	-1.6	-0.04753	-0.13553	-0.37128	-1.1024	-0.021779	-0.017373	-0.0018958	0.011203	-0.36874
0.096797526	Q72D	0	0	0.3020277481	0.0861274968	8496.67503484	0	0	0	0	5	0	1.025	1	0	1	-3.5	-3.5	0.018741	-0.062097	-0.3165	-1.0851	-0.0046232	0.00085144	0.030775	0.045066	-0.49916
0.095979467	Q72C	0	0	0.3020277481	0.0861274968	8496.67503484	0	0	0	0	5	-3	1.025	1	0	-4	-3.5	2.5	-0.027566	-0.68421	-0.057498	-0.032958	-0.032575	-0.037556	0.018271	0.043842	-0.46296
0.094581682	Q72G	0	0	0.3020277481	0.0861274968	8496.67503484	0	0	0	0	5	-2	1.025	1	0	0	-3.5	-0.4	0.011328	-0.57957	-0.41243	-0.18824	-0.00041362	-0.0096627	0.029762	0.04432	-0.49916
0.091761613	Q72K	0	0	0.3020277481	0.0861274968	8496.67503484	0	0	0	0	5	1	1.025	1	0	3	-3.5	-3.9	-0.046349	-0.78798	-0.17774	-0.11854	-0.0026993	0.0090664	0.040636	0.05449	-0.52446
0.090354142	Q72R	0	0	0.3020277481	0.0861274968	8496.67503484	0	0	0	0	5	1	1.025	1	0	-1	-3.5	-4.5	-0.065592	-0.76195	-0.35847	-0.15767	-0.027159	-0.0039005	0.010667	0.030677	-0.53363
0.085951543	Q72E	0	0	0.3020277481	0.0861274968	8496.67503484	0	0	0	0	5	2	1.025	1	0	1	-3.5	-3.5	-0.070458	-0.7383	-0.14381	-0.089646	0.0030315	0.016969	0.035491	0.050079	-0.56601
0.079133865	Q72M	0	0	0.3020277481	0.0861274968	8496.67503484	0	0	0	0	5	0	1.025	1	0	-2	-3.5	1.9	-0.0044247	-0.73654	-0.023053	-0.0031735	0.011548	0.004836	0.031481	0.049328	-0.20072
0.073858401	Q72I	0	0	0.3020277481	0.0861274968	8496.67503484	0	0	0	0	5	-3	1.025	1	0	-4	-3.5	4.5	-0.018888	-0.67298	-0.030491	0.029658	-0.025853	-0.031596	0.017056	0.04916	-0.43618
0.071288184	Q72S	0	0	0.3020277481	0.0861274968	8496.67503484	0	0	0	0	5	0	1.025	1	0	0	-3.5	-0.8	-0.046565	-0.69191	-0.51402	-0.21272	0.013273	0.0066806	0.022623	0.037123	-0.16877
0.050722178	Q72Y	0	0	0.3020277481	0.0861274968	8496.67503484	0	0	0	0	5	-1	1.025	1	0	-1	-3.5	-1.3	-0.058164	-0.75753	-0.40613	-0.18462	-0.0058021	-0.0091254	0.01898	0.024873	-0.43973
0.049490638	Q72W	0	0	0.3020277481	0.0861274968	8496.67503484	0	0	0	0	5	-2	1.025	1	0	-5	-3.5	-0.9	-0.043399	-0.70199	-0.20442	-0.11401	-0.056382	-0.054816	-0.047053	-0.010948	-0.074725
0.041823501	Q72L	0	0	0.3020277481	0.0861274968	8496.67503484	0	0	0	0	5	-2	1.025	1	0	-3	-3.5	3.8	-0.01653	-0.64397	-0.089398	-0.025523	-0.0105	-0.016363	0.027819	0.046302	-0.090416
0.030461669	Q72N	0	0	0.3020277481	0.0861274968	8496.67503484	0	0	0	0	5	0	1.025	1	0	3	-3.5	-3.5	-0.05419	-0.70783	-0.36316	-0.18564	-0.0033457	0.0055696	0.034373	0.050242	-0.27828
-0.010623181	Q72H	0	0	0.3020277481	0.0861274968	8496.67503484	0	0	0	0	5	0	1.025	1	0	0	-3.5	-3.2	-0.089695	-0.63648	-0.40467	-0.19733	-0.0087002	-0.0015348	0.020112	0.033547	-0.43973
0.038629645	K73R	0	0	0.3351120598	0.0491664009	7875.94431517	0	0	0	0	11	2	0.903	0	4	4	-3.9	-4.5	-0.090941	-0.78408	-0.038974	0.010238	0.002624	-0.023715	-0.0097864	-0.033712	-0.48214
0.014471227	K73H	0	0	0.3351120598	0.0491664009	7875.94431517	0	0	0	0	11	-1	0.903	0	4	2	-3.9	-3.2	-0.19753	-0.76864	-0.23062	-0.13199	-0.017094	-0.017843	-0.01767	-0.020272	-0.70208
0.011421399	K73T	0	0	0.3351120598	0.0491664009	7875.94431517	0	0	0	0	11	-1	0.903	0	4	-2	-3.9	-0.7	-0.19182	-0.65038	-0.099669	-0.064647	-0.019059	-0.0049962	0.0018897	-0.0058313	-0.83499
0.008641986	K73D	0	0	0.3351120598	0.0491664009	7875.94431517	0	0	0	0	11	-1	0.903	0	4	-2	-3.9	-3.5	-0.12966	-0.69401	-0.40264	-0.18678	-0.035259	-0.027526	-0.016975	-0.013562	-0.75724
0.004783155	K73N	0	0	0.3351120598	0.0491664009	7875.94431517	0	0	0	0	11	0	0.903	0	4	3	-3.9	-3.5	-0.06524	-0.75974	-0.33972	-0.17798	-0.0083599	-0.020049	-0.015478	-0.02567	-0.69251
-0.002248486	K73Y	0	0	0.3351120598	0.0491664009	7875.94431517	0	0	0	0	11	-2	0.903	0	4	-4	-3.9	-1.3	-0.17844	-0.74959	-0.28503	-0.14033	-0.044444	-0.018386	-0.028491	-0.015324	-0.90924
-0.005735652	K73M	0	0	0.3351120598	0.0491664009	7875.94431517	0	0	0	0	11	-1	0.903	0	4	-1	-3.9	1.9	-0.061266	-0.11344	-0.061196	-0.25581	-0.0052859	0.0049353	0.0046098	-0.013377	-1.052
-0.00708028	K73S	0	0	0.3351120598	0.0491664009	7875.94431517	0	0	0	0	11	0	0.903	0	4	-1	-3.9	-0.8	-0.050619	-0.036123	-0.22961	-0.35757	-0.0052457	-0.0015914	0.0091159	-0.0013153	-0.92043
-0.011423139	K73W	0	0	0.3351120598	0.0491664009	7875.94431517	0	0	0	0	11	-3	0.903	0	4	-5	-3.9	-0.9	-0.15813	-0.13743	-0.3015	-0.37555	-0.066655	-0.025413	-0.040777	-0.022878	-1.1533
-0.011595748	K73C	0	0	0.3351120598	0.0491664009	7875.94431517	0	0	0	0	11	-3	0.903	0	4	-1	-3.9	2.5	-0.17195	-0.061081	-0.20721	-0.34117	-0.02988	-0.0049505	-0.031785	-0.031042	-1.0837
-0.013750136	K73P	0	0	0.3351120598	0.0491664009	7875.94431517	0	0	0	0	11	-1	0.903	0	4	-2	-3.9	-1.6	-0.073998	-0.047817	-0.20665	-0.29128	-0.021719	-0.010549	-0.0076064	-0.0097561	-0.99931
-0.014698596	K73Q	0	0	0.3351120598	0.0491664009	7875.94431517	0	0	0	0	11	1	0.903	0	4	0	-3.9	-3.5	-0.0651	-0.1061	-0.1498	-0.32156	-0.0019509	-0.019038	-0.005592	-0.012406	-1.0643
-0.015755245	K73A	0	0	0.3351120598	0.0491664009	7875.94431517	0	0	0	0	11	-1	0.903	0	4	-2	-3.9	1.8	-0.1062	-0.044684	-0.19544	-0.37021	-0.0090691	0.0043627	0.0033007	-0.0090892	-1.0265
-0.029158476	K73I	0	0	0.3351120598	0.0491664009	7875.94431517	0	0	0	0	11	-3	0.903	0	4	-5	-3.9	4.5	-0.11629	-0.037705	-0.16001	-0.29906	-0.037157	-0.012091	-0.037198	-0.038832	-0.99825
-0.030055691	K73G	0	0	0.3351120598	0.0491664009	7875.94431517	0	0	0	0	11	-2	0.903	0	4	1	-3.9	-0.4	0.042659	-0.054564	-0.073428	-0.25188	-0.016817	-0.0030627	-0.01054	-0.01886	-0.99555
-0.03014145	K73E	0	0	0.3351120598	0.0491664009	7875.94431517	0	0	0	0	11	1	0.903	0	4	-2	-3.9	-3.5	-0.019118	-0.03002	-0.12918	-0.30475	-0.0060327	-0.019619	-0.0030961	-0.0058176	-0.19324
-0.038614479	K73L	0	0	0.3351120598	0.0491664009	7875.94431517	0	0	0	0	11	-2	0.903	0	4	-3	-3.9	3.8	-0.029327	-0.036997	-0.14118	-0.29854	-0.019617	-0.0017022	-0.020767	-0.025988	-0.18279
-0.059313813	K73V	0	0	0.3351120598	0.0491664009	7875.94431517	0	0	0	0	11	-2	0.903	0	4	-5	-3.9	4.2	-0.011695	-0.051128	-0.34243	-0.41718	-0.027167	-0.0038695	-0.015418	-0.024213	-0.46071
-0.086403663	K73F	0	0	0.3351120598	0.0491664009	7875.94431517	0	0	0	0	11	-3	0.903	0	4	-5	-3.9	2.8	0.0029604	-0.030077	-0.13802	-0.22398	-0.04165	-0.012798	-0.036499	-0.03096	-0.38559
0.070342633	V74N	0	0	0.6723585912	0.1523136002	7316.42827698	1	0	0.000046277	0	13	-3	0.027	1	0	-2	4.2	-3.5	-0.015671	-0.073493	-0.21301	-0.36357	-0.30892	-0.23277	-0.21902	-0.050436	-0.15958
0.044815333	V74Y	0	0	0.6723585912	0.1523136002	7316.42827698	1	0	0.000046277	0	13	-1	0.027	1	0	-1	4.2	-1.3	-0.065804	-0.053982	-0.15454	-0.32307	-0.2001	-0.17214	-0.11799	-0.021438	-0.49373
0.015297624	V74S	0	0	0.6723585912	0.1523136002	7316.42827698	1	0	0.000046277	0	13	-2	0.027	1	0	-1	4.2	-0.8	-0.056108	-0.033625	-0.21537	-0.35324	-0.1902	-0.16373	-0.093204	-0.0063535	-0.51304
0.009338446	V74T	0	0	0.6723585912	0.1523136002	7316.42827698	1	0	0.000046277	0	13	0	0.027	1	0	5	4.2	-0.7	-0.0087832	-0.0458	-0.13954	-0.31639	-0.072568	-0.044373	0.018019	0.07887	-0.45567
0.008018838	V74I	0	0	0.6723585912	0.1523136002	7316.42827698	1	0	0.000046277	0	13	3	0.027	1	0	1	4.2	4.5	-0.057515	-0.077943	-0.10027	-0.26103	-0.02831	-0.045171	-0.0024041	0.05792	-0.18743
0.002852792	V74L	0	0	0.6723585912	0.1523136002	7316.42827698	1	0	0.000046277	0	13	1	0.027	1	0	0	4.2	3.8	-0.1116	-0.090887	-0.040156	-0.23979	-0.071677	-0.08704	-0.041892	0.055144	-0.13036
-0.001791063	V74D	0	0	0.6723585912	0.1523136002	7316.42827698	1	0	0.000046277	0	13	-3	0.027	1	0	-4	4.2	-3.5	-0.072329	-0.12191	-0.39874	-0.90512	-0.38313	-0.31611	-0.34021	-0.19822	-0.25495
-0.004419146	V74C	0	0	0.6723585912	0.1523136002	7316.42827698	1	0	0.000046277	0	13	-1	0.027	1	0	0	4.2	2.5	-0.082912	-0.044624	-0.11773	-1.0162	-0.11152	-0.11734	-0.052547	0.047157	-0.27252
-0.005910917	V74H	0	0	0.6723585912	0.1523136002	7316.42827698	1	0	0.000046277	0	13	-3	0.027	1	0	-1	4.2	-3.2	-0.06884	0.021515	-0.35128	-1.0006	-0.26139	-0.18531	-0.14769	0.016526	-0.058005
-0.008304127	V74F	0	0	0.6723585912	0.1523136002	7316.42827698	1	0	0.000046277	0	13	-1	0.027	1	0	-4	4.2	2.8	-0.097655	0.0066958	-0.052596	-0.97289	-0.15959	-0.17815	-0.16567	-0.080613	-0.15993
-0.009365828	V74R	0	0	0.6723585912	0.1523136002	7316.42827698	1	0	0.000046277	0	13	-3	0.027	1	0	0	4.2	-4.5	-0.11374	-0.04087	-0.23077	-0.92531	-0.28934	-0.18579	-0.16606	-0.055679	-0.04665
-0.017925573	V74Q	0	0	0.6723585912	0.1523136002	7316.42827698	1	0	0.000046277	0	13	-2	0.027	1	0	0	4.2	-3.5	-0.022633	-0.019792	-0.048215	-0.96177	-0.24972	-0.18117	-0.13861	-0.016612	-0.24289
-0.026862488	V74G	0	0	0.6723585912	0.1523136002	7316.42827698	1	0	0.000046277	0	13	-3	0.027	1	0	-3	4.2	-0.4	-0.0020379	-0.15248	-0.15604	-0.99661	-0.24445	-0.20219	-0.17336	-0.092613	-0.18296
-0.045314982	V74K	0	0	0.6723585912	0.1523136002	7316.42827698	1	0	0.000046277	0	13	-2	0.027	1	0	-1	4.2	-3.9	0.019657	-0.016661	-0.38588	-0.98118	-0.3088	-0.23004	-0.20833	-0.10925	-0.27252
-0.052560901	V74A	0	0	0.6723585912	0.1523136002	7316.42827698	1	0	0.000046277	0	13	0	0.027	1	0	-1	4.2	1.8	0.0075039	-0.10531	-0.047127	-1.0046	-0.11766	-0.12303	-0.073913	0.041435	-0.1624
-0.055053927	V74E	0	0	0.6723585912	0.1523136002	7316.42827698	1	0	0.000046277	0	13	-2	0.027	1	0	-2	4.2	-3.5	-0.037407	-0.088018	-0.37525	-1.0047	-0.32022	-0.25439	-0.24976	-0.12215	-0.30464
-0.372096346	V74P	0	0	0.6723585912	0.1523136002	7316.42827698	1	0	0.000046277	0	13	-2	0.027	1	0	-5	4.2	-1.6	-0.054438	-0.098322	-0.29297	-0.85163	-0.33252	-0.29525	-0.32113	-0.29722	-0.28945
0.037016323	L75M	0	0	0.6734258271	0.1141862452	7005.13920783	0	0	0	0	17	2	0	1	5	3	3.8	1.9	-0.039603	0.0077976	-0.33886	-1.0345	0.035363	0.040474	0.042815	0.054057	-0.4317
0.025598086	L75W	0	0	0.6734258271	0.1141862452	7005.13920783	0	0	0	0	17	-2	0	1	5	-5	3.8	-0.9	-0.020307	0.024634	-0.33126	-1.0166	-0.042614	-0.042906	-0.088154	-0.16882	-0.44664
0.016837778	L75F	0	0	0.6734258271	0.1141862452	7005.13920783	0	0	0	0	17	0	0	1	5	3	3.8	2.8	-0.019621	-0.04419	-0.073645	-0.96029	0.006629	0.012806	0.0011927	-0.017477	-0.40861
0.003851942	L75Q	0	0	0.6734258271	0.1141862452	7005.13920783	0	0	0	0	17	-2	0	1	5	-6	3.8	-3.5	-0.021548	-0.043797	-0.15858	-1.0306	-0.10564	-0.095359	-0.1776	-0.3528	-0.37285
-0.00391766	L75Y	0	0	0.6734258271	0.1141862452	7005.13920783	0	0	0	0	17	-1	0	1	5	-4	3.8	-1.3	-0.0097963	-0.063274	-0.40129	-1.0291	-0.022208	-0.03023	-0.071289	-0.11584	-0.39434
-0.028679378	L75T	0	0	0.6734258271	0.1141862452	7005.13920783	0	0	0	0	17	-1	0	1	5	-5	3.8	-0.7	-0.012061	-0.030186	-0.38588	-0.95821	-0.018629	-0.028102	-0.070027	-0.12769	-1.0276
-0.033963645	L75C	0	0	0.6734258271	0.1141862452	7005.13920783	0	0	0	0	17	-1	0	1	5	-5	3.8	2.5	-0.00075513	-0.089705	-0.35695	-1.0007	-0.0095784	-0.020221	-0.065764	-0.079414	-1.0914
-0.043136845	L75I	0	0	0.6734258271	0.1141862452	7005.13920783	0	0	0	0	17	2	0	1	5	5	3.8	4.5	-0.0085007	0.0069907	-0.10329	-1.0179	0.01613	0.020251	0.0017767	-0.02824	-0.99732
-0.077248394	L75H	0	0	0.6734258271	0.1141862452	7005.13920783	0	0	0	0	17	-3	0	1	5	-6	3.8	-3.2	0.0080054	-0.088188	0.015881	0.032054	-0.13293	-0.098575	-0.18277	-0.34727	-0.9592
-0.0796575	L75V	0	0	0.6734258271	0.1141862452	7005.13920783	0	0	0	0	17	1	0	1	5	1	3.8	4.2	-0.048002	-0.085442	-0.030388	0.13323	0.0071813	0.0093355	0.01074	0.0048003	-0.92703
-0.08534024	L75A	0	0	0.6734258271	0.1141862452	7005.13920783	0	0	0	0	17	-1	0	1	5	-5	3.8	1.8	-0.01864	-0.086836	0.025045	0.059217	-0.0075281	-0.019111	-0.063339	-0.079032	-1.0576
-0.093729135	L75S	0	0	0.6734258271	0.1141862452	7005.13920783	0	0	0	0	17	-2	0	1	5	-6	3.8	-0.8	-0.0048624	-0.099986	-0.046422	0.15104	-0.046641	-0.046147	-0.10552	-0.21035	-1.168
-0.207978671	L75G	0	0	0.6734258271	0.1141862452	7005.13920783	0	0	0	0	17	-4	0	1	5	-7	3.8	-0.4	-0.019577	-0.044965	-0.023618	0.088734	-0.11377	-0.070207	-0.1569	-0.27666	-1.0941
-0.25261454	L75E	0	0	0.6734258271	0.1141862452	7005.13920783	0	0	0	0	17	-3	0	1	5	-7	3.8	-3.5	-0.065926	-0.064104	0.033402	0.16491	-0.15426	-0.11516	-0.21621	-0.43426	-1.2552
-0.310570937	L75K	0	0	0.6734258271	0.1141862452	7005.13920783	0	0	0	0	17	-2	0	1	5	-6	3.8	-3.9	-0.030877	-0.049937	-0.02732	0.10701	-0.11948	-0.10841	-0.20074	-0.41893	-1.0576
-0.339452016	L75N	0	0	0.6734258271	0.1141862452	7005.13920783	0	0	0	0	17	-3	0	1	5	-7	3.8	-3.5	-0.063118	-0.084513	-0.071705	0.028254	-0.15426	-0.11516	-0.21621	-0.43426	-1.0993
-0.714343862	L75D	0	0	0.6734258271	0.1141862452	7005.13920783	0	0	0	0	17	-4	0	1	5	-7	3.8	-3.5	-0.032689	-0.04162	-0.089074	0.17104	-0.1918	-0.12678	-0.24612	-0.46233	-1.0307
-0.973915814	L75R	0	0	0.6734258271	0.1141862452	7005.13920783	0	0	0	0	17	-2	0	1	5	-6	3.8	-4.5	-0.029534	-0.035256	-0.098577	0.0086792	-0.14538	-0.13267	-0.24942	-0.59311	-0.25407
-1.025561388	L75P	0	0	0.6734258271	0.1141862452	7005.13920783	0	0	0	0	17	-3	0	1	5	-7	3.8	-1.6	-0.017073	-0.10148	-0.026823	0.071177	-0.098492	-0.072671	-0.15296	-0.32383	-0.021946
0.030788089	E76Q	0	0	0.6179295624	0.1533575275	7256.55803019	1	0	0.000046277	0	13	2	0.402	1	-1	-1	-3.5	-3.5	0.002966	-0.062244	-0.14271	0.020305	-0.045083	-0.069542	-0.01148	0.036333	-0.24097
0.025329773	E76Y	0	0	0.6179295624	0.1533575275	7256.55803019	1	0	0.000046277	0	13	-2	0.402	1	-1	-1	-3.5	-1.3	-0.054497	-0.12645	-0.099775	0.062526	-0.10479	-0.15959	-0.063535	-0.047625	-0.19208
0.021298482	E76D	0	0	0.6179295624	0.1533575275	7256.55803019	1	0	0.000046277	0	13	2	0.402	1	-1	-2	-3.5	-3.5	-0.017431	-0.061324	-0.18517	0.15196	-0.05291	-0.085349	-0.027792	0.012888	-0.21144
0.012106227	E76S	0	0	0.6179295624	0.1533575275	7256.55803019	1	0	0.000046277	0	13	0	0.402	1	-1	0	-3.5	-0.8	-0.016258	-0.068227	-0.13737	0.1058	-0.040817	-0.079185	-0.0097762	0.0076952	-0.14456
0.009426833	E76F	0	0	0.6179295624	0.1533575275	7256.55803019	1	0	0.000046277	0	13	-3	0.402	1	-1	-2	-3.5	2.8	-0.015153	-0.039606	-0.14165	-0.0084554	-0.090976	-0.12829	-0.035676	-0.019366	-0.10898
0.005015676	E76K	0	0	0.6179295624	0.1533575275	7256.55803019	1	0	0.000046277	0	13	1	0.402	1	-1	-1	-3.5	-3.9	-0.064538	-0.1302	-0.13048	0.028254	-0.076415	-0.11457	-0.036034	-0.023018	-0.13403
-0.002593667	E76L	0	0	0.6179295624	0.1533575275	7256.55803019	1	0	0.000046277	0	13	-3	0.402	1	-1	-2	-3.5	3.8	-0.05517	-0.072236	-0.15984	0.017123	-0.085354	-0.11666	-0.028423	-0.010214	-0.17984
-0.002961117	E76I	0	0	0.6179295624	0.1533575275	7256.55803019	1	0	0.000046277	0	13	-3	0.402	1	-1	3	-3.5	4.5	-0.013955	-0.10696	-0.19687	0.14413	-0.053147	-0.040321	-0.0092485	0.043178	-0.27194
-0.005256586	E76V	0	0	0.6179295624	0.1533575275	7256.55803019	1	0	0.000046277	0	13	-2	0.402	1	-1	1	-3.5	4.2	-0.033947	-0.033108	-0.052557	-0.038558	-0.053642	-0.056194	0.0021106	0.037666	-0.2249
-0.007957706	E76C	0	0	0.6179295624	0.1533575275	7256.55803019	1	0	0.000046277	0	13	-4	0.402	1	-1	-1	-3.5	2.5	-0.0047707	0.054307	0.0037084	-0.17523	-0.098357	-0.1243	-0.029246	0.030497	-0.25982
-0.009136596	E76N	0	0	0.6179295624	0.1533575275	7256.55803019	1	0	0.000046277	0	13	0	0.402	1	-1	-2	-3.5	-3.5	-0.011492	-0.0216	-0.0209	-0.12728	-0.10549	-0.16656	-0.074963	-0.078671	-0.14825
-0.009590811	E76T	0	0	0.6179295624	0.1533575275	7256.55803019	1	0	0.000046277	0	13	-1	0.402	1	-1	5	-3.5	-0.7	-0.029109	-0.0021407	-0.030365	-0.19716	-0.034047	-0.034463	0.012996	0.039104	-0.11115
-0.021000302	E76H	0	0	0.6179295624	0.1533575275	7256.55803019	1	0	0.000046277	0	13	0	0.402	1	-1	2	-3.5	-3.2	-0.047353	-0.00023747	-0.01991	-0.16861	-0.057069	-0.085015	0.0025533	0.018395	-0.25097
-0.024650366	E76A	0	0	0.6179295624	0.1533575275	7256.55803019	1	0	0.000046277	0	13	-1	0.402	1	-1	-2	-3.5	1.8	-0.016387	-0.01943	-0.073865	-0.097048	-0.060618	-0.10061	-0.028412	-0.018148	-0.2228
-0.049482755	E76G	0	0	0.6179295624	0.1533575275	7256.55803019	1	0	0.000046277	0	13	-2	0.402	1	-1	-3	-3.5	-0.4	-0.06435	-0.037828	-0.09772	-0.17007	-0.11871	-0.18868	-0.1	-0.098541	-0.22902
-0.050749626	E76W	0	0	0.6179295624	0.1533575275	7256.55803019	1	0	0.000046277	0	13	-3	0.402	1	-1	-5	-3.5	-0.9	-0.067786	-0.038757	-0.073436	-0.20949	-0.17511	-0.28635	-0.16281	-0.1492	-0.75938
-0.064732461	E76R	0	0	0.6179295624	0.1533575275	7256.55803019	1	0	0.000046277	0	13	0	0.402	1	-1	-1	-3.5	-4.5	-0.0010777	-0.02071	-0.074707	-0.21589	-0.11824	-0.16873	-0.069324	-0.067535	-0.93917
-0.067354243	E76M	0	0	0.6179295624	0.1533575275	7256.55803019	1	0	0.000046277	0	13	-2	0.402	1	-1	0	-3.5	1.9	0.016838	0.027706	-0.030459	-0.22246	-0.066418	-0.089732	-0.0072345	0.0062355	-0.99156
-0.936737978	E76P	0	0	0.6179295624	0.1533575275	7256.55803019	1	0	0.000046277	0	13	-1	0.402	1	-1	-4	-3.5	-1.6	-0.026596	-0.036273	-0.0059463	-0.17496	-0.12518	-0.21413	-0.1336	-0.15821	-0.84984
0.043323134	I77Q	0	0	0.6915688367	0.0962726302	7114.04014193	0	0	0	0	18	-3	0	1	7	-7	4.5	-3.5	-0.1484	0.0232	-0.052129	-0.25266	-0.13224	-0.030485	-0.10773	-0.27717	-0.91561
0.027285324	I77V	0	0	0.6915688367	0.0962726302	7114.04014193	0	0	0	0	18	3	0	1	7	3	4.5	4.2	0.011701	0.077579	-0.037547	-0.22308	0.024193	0.060731	0.026197	0.021463	-0.88134
0.014617727	I77M	0	0	0.6915688367	0.0962726302	7114.04014193	0	0	0	0	18	1	0	1	7	2	4.5	1.9	-0.042961	0.081386	-0.05192	-0.26814	0.01177	0.052251	0.024826	0.040086	-0.75113
0.00675137	I77Y	0	0	0.6915688367	0.0962726302	7114.04014193	0	0	0	0	18	-1	0	1	7	-5	4.5	-1.3	-0.097531	-0.02212	-0.034356	-0.23973	-0.017475	0.037235	-0.0054773	-0.0044957	-0.99119
0.005304676	I77H	0	0	0.6915688367	0.0962726302	7114.04014193	0	0	0	0	18	-3	0	1	7	-7	4.5	-3.2	-0.029364	-0.050248	-0.007085	-0.24363	-0.12437	-0.021801	-0.092485	-0.24042	-0.98399
0.002371894	I77F	0	0	0.6915688367	0.0962726302	7114.04014193	0	0	0	0	18	0	0	1	7	2	4.5	2.8	-0.016508	0.090171	-0.032577	-0.23497	-0.0059829	0.036808	-0.0048686	-0.0021738	-1.0852
0.001616821	I77C	0	0	0.6915688367	0.0962726302	7114.04014193	0	0	0	0	18	-1	0	1	7	-5	4.5	2.5	0.002917	-0.037828	-0.044468	-0.27289	-0.0052637	0.043292	-0.010789	0.039115	-0.9963
-0.003347995	I77K	0	0	0.6915688367	0.0962726302	7114.04014193	0	0	0	0	18	-3	0	1	7	-7	4.5	-3.9	-0.010251	-0.04883	-0.064283	-0.28682	-0.14438	-0.044588	-0.13059	-0.34924	-0.89852
-0.004491061	I77T	0	0	0.6915688367	0.0962726302	7114.04014193	0	0	0	0	18	-1	0	1	7	-5	4.5	-0.7	-0.079652	-0.059422	-0.0063322	0.033196	-0.010702	0.041726	0.0030042	0.020287	-0.27269
-0.009902962	I77S	0	0	0.6915688367	0.0962726302	7114.04014193	0	0	0	0	18	-2	0	1	7	-6	4.5	-0.8	-0.045015	-0.0005322	-0.0064312	0.049324	-0.038533	0.029975	-0.011474	-0.018518	-0.36754
-0.017406041	I77W	0	0	0.6915688367	0.0962726302	7114.04014193	0	0	0	0	18	-3	0	1	7	-6	4.5	-0.9	-0.081054	-0.04013	-0.047869	0.035256	-0.070601	0.015371	-0.038104	-0.041841	-0.63836
-0.017666252	I77L	0	0	0.6915688367	0.0962726302	7114.04014193	0	0	0	0	18	2	0	1	7	1	4.5	3.8	-0.034104	-0.087108	-0.0056394	0.042175	0.013587	0.056059	0.01702	0.039575	-0.35303
-0.027115814	I77G	0	0	0.6915688367	0.0962726302	7114.04014193	0	0	0	0	18	-4	0	1	7	-8	4.5	-0.4	-0.032732	-0.029099	0.0035983	0.042181	-0.11838	0.0042647	-0.067198	-0.097582	-0.60146
-0.03588632	I77A	0	0	0.6915688367	0.0962726302	7114.04014193	0	0	0	0	18	-1	0	1	7	-5	4.5	1.8	-0.082068	-0.049831	-0.011605	0.041256	-0.0032531	0.045676	-0.0023476	0.049203	-0.58603
-0.112939393	I77E	0	0	0.6915688367	0.0962726302	7114.04014193	0	0	0	0	18	-3	0	1	7	-7	4.5	-3.5	-0.066182	-0.021237	-0.040461	0.051037	-0.13224	-0.030485	-0.10773	-0.27717	-0.47012
-0.127964004	I77N	0	0	0.6915688367	0.0962726302	7114.04014193	0	0	0	0	18	-3	0	1	7	-7	4.5	-3.5	-0.029364	-0.091383	-0.010507	0.03987	-0.13224	-0.030485	-0.10773	-0.27717	-0.65656
-0.889375962	I77D	0	0	0.6915688367	0.0962726302	7114.04014193	0	0	0	0	18	-3	0	1	7	-7	4.5	-3.5	-0.051099	-0.080693	-0.043611	0.046179	-0.13224	-0.030485	-0.10773	-0.27717	-0.55973
-0.960675589	I77P	0	0	0.6915688367	0.0962726302	7114.04014193	0	0	0	0	18	-3	0	1	7	-7	4.5	-1.6	-0.027226	-0.030021	-0.084791	0.034857	-0.087664	0.0087573	-0.049219	-0.11353	-0.29021
-1.039778595	I77R	0	0	0.6915688367	0.0962726302	7114.04014193	0	0	0	0	18	-3	0	1	7	-7	4.5	-4.5	-0.02377	-0.11469	-0.025697	0.020879	-0.16395	-0.069799	-0.17533	-0.53084	-0.65449
0.062209853	R78H	0	0	0.1611526147	0.0319953695	7084.85360914	0	0	0	0	17	0	0.326	1	1	-1	-4.5	-3.2	-0.097365	-0.059254	-0.0016463	0.036263	-0.0033918	-0.027945	-0.026061	0.0024142	-0.61301
0.052547334	R78S	0	0	0.1611526147	0.0319953695	7084.85360914	0	0	0	0	17	-1	0.326	1	1	2	-4.5	-0.8	-0.015731	-0.014168	-0.067664	0.018885	0.013297	0.000033902	0.025199	0.038764	-0.22952
0.045547486	R78Q	0	0	0.1611526147	0.0319953695	7084.85360914	0	0	0	0	17	1	0.326	1	1	1	-4.5	-3.5	-0.032197	-0.053328	-0.045538	0.048904	0.020863	0.0080721	0.028752	0.049314	-0.037627
0.017092056	R78D	0	0	0.1611526147	0.0319953695	7084.85360914	0	0	0	0	17	-2	0.326	1	1	-1	-4.5	-3.5	-0.03284	-0.059422	-0.037473	0.046896	-0.044321	-0.083111	-0.071803	-0.0058788	-0.060522
0.01251713	R78C	0	0	0.1611526147	0.0319953695	7084.85360914	0	0	0	0	17	-3	0.326	1	1	-1	-4.5	2.5	-0.095059	-0.032912	-0.029205	0.037841	-0.012046	-0.027585	0.0040057	0.013396	-0.035263
0.012357024	R78M	0	0	0.1611526147	0.0319953695	7084.85360914	0	0	0	0	17	-1	0.326	1	1	-1	-4.5	1.9	-0.077535	-0.062568	-0.037027	0.046216	0.011667	0.0030172	0.023118	0.024702	-0.24962
0.011112205	R78G	0	0	0.1611526147	0.0319953695	7084.85360914	0	0	0	0	17	-2	0.326	1	1	-3	-4.5	-0.4	-0.074739	-0.12399	-0.0113	0.040838	-0.024576	-0.066169	-0.054298	-0.038648	-0.24024
0.002264183	R78K	0	0	0.1611526147	0.0319953695	7084.85360914	0	0	0	0	17	2	0.326	1	1	0	-4.5	-3.9	-0.0021655	-0.20381	-0.010746	0.022738	0.026851	0.018945	0.030978	0.064425	-0.038064
0.000459376	R78F	0	0	0.1611526147	0.0319953695	7084.85360914	0	0	0	0	17	-3	0.326	1	1	-3	-4.5	2.8	-0.016567	-0.18988	-0.39317	-0.011565	-0.019957	-0.045674	-0.031187	-0.016687	-0.22824
-0.011030761	R78E	0	0	0.1611526147	0.0319953695	7084.85360914	0	0	0	0	17	0	0.326	1	1	2	-4.5	-3.5	-0.13796	-0.19445	-0.085765	-0.037513	0.014849	-0.0077261	0.018538	0.040463	0.036289
-0.012941451	R78T	0	0	0.1611526147	0.0319953695	7084.85360914	0	0	0	0	17	-1	0.326	1	1	1	-4.5	-0.7	-0.038997	-0.16605	-0.22124	-0.086656	0.010492	-0.0062823	0.017909	0.030548	-0.45401
-0.018812337	R78W	0	0	0.1611526147	0.0319953695	7084.85360914	0	0	0	0	17	-3	0.326	1	1	-1	-4.5	-0.9	-0.014595	-0.20939	-0.21005	-0.017889	-0.041505	-0.062827	-0.043627	0.013111	-0.47543
-0.021289871	R78N	0	0	0.1611526147	0.0319953695	7084.85360914	0	0	0	0	17	0	0.326	1	1	-1	-4.5	-3.5	-0.035334	-0.20409	-0.18038	0.011967	-0.0065371	-0.031981	-0.030732	0.0016841	-0.63102
-0.021653099	R78A	0	0	0.1611526147	0.0319953695	7084.85360914	0	0	0	0	17	-1	0.326	1	1	1	-4.5	1.8	-0.097414	-0.23104	-0.39561	-0.0087947	0.021759	0.015926	0.047207	0.038805	-0.65167
-0.027055008	R78L	0	0	0.1611526147	0.0319953695	7084.85360914	0	0	0	0	17	-2	0.326	1	1	-2	-4.5	3.8	-0.085125	-0.1518	-0.38507	-0.083047	0.0046247	-0.0093021	0.011345	0.0022543	-0.51095
-0.030880635	R78Y	0	0	0.1611526147	0.0319953695	7084.85360914	0	0	0	0	17	-2	0.326	1	1	-3	-4.5	-1.3	-0.08936	-0.234	-0.30699	-0.0070749	-0.032413	-0.079385	-0.07576	-0.050686	-0.44287
-0.04141956	R78V	0	0	0.1611526147	0.0319953695	7084.85360914	0	0	0	0	17	-3	0.326	1	1	0	-4.5	4.2	-0.012567	-0.23459	-0.34906	-0.086503	-0.0076752	-0.0062187	0.026729	0.012067	-0.43438
-0.05537123	R78I	0	0	0.1611526147	0.0319953695	7084.85360914	0	0	0	0	17	-3	0.326	1	1	1	-4.5	4.5	-0.093853	-0.30174	-0.095969	-0.11778	-0.0054365	0.0029015	0.035235	0.014304	-0.60339
-0.070499826	R78P	0	0	0.1611526147	0.0319953695	7084.85360914	0	0	0	0	17	-2	0.326	1	1	-3	-4.5	-1.6	-0.01267	-0.19063	-0.19273	-0.064656	-0.035669	-0.083968	-0.083305	-0.054629	-0.45842
-0.027798747	D79C	3	2	0.9903948773	0.0559657246	7153.83859991	0	0	0	0	14	-3	0.033	1	8	-6	-3.5	2.5	-0.029459	-0.13629	-0.12467	-0.030273	-0.82015	-0.96484	-1.0013	-0.90968	-0.65109
-0.060926785	D79E	3	2	0.9903948773	0.0559657246	7153.83859991	0	0	0	0	14	2	0.033	1	8	0	-3.5	-3.5	-0.053677	-0.24405	-0.058764	-0.054087	-0.45415	-0.50771	-0.59519	-0.95205	-0.6074
-0.726736861	D79S	3	2	0.9903948773	0.0559657246	7153.83859991	0	0	0	0	14	0	0.033	1	8	-2	-3.5	-0.8	-0.029499	-0.17708	-0.068799	-0.078467	-0.60584	-0.65769	-0.72855	-0.86099	-0.42064
-0.903474941	D79G	3	2	0.9903948773	0.0559657246	7153.83859991	0	0	0	0	14	-1	0.033	1	8	-3	-3.5	-0.4	-0.046231	-0.20381	-0.35889	-0.071407	-0.70897	-0.78976	-0.86073	-0.90737	-0.39915
-0.977865437	D79P	3	2	0.9903948773	0.0559657246	7153.83859991	0	0	0	0	14	-1	0.033	1	8	-4	-3.5	-1.6	-0.034935	-0.13664	-0.30037	-0.069412	-0.74083	-0.84476	-0.92027	-0.98831	-0.55749
-0.98074581	D79F	3	2	0.9903948773	0.0559657246	7153.83859991	0	0	0	0	14	-3	0.033	1	8	-6	-3.5	2.8	-0.092595	-0.085402	-0.051437	-0.075303	-0.81334	-0.95536	-0.99804	-0.91194	-0.56842
-1.05545862	D79A	3	2	0.9903948773	0.0559657246	7153.83859991	0	0	0	0	14	-2	0.033	1	8	-4	-3.5	1.8	-0.034935	-0.020396	-0.38507	-0.0096827	-0.75624	-0.85443	-0.91888	-0.883	-0.3856
-1.061125258	D79V	3	2	0.9903948773	0.0559657246	7153.83859991	0	0	0	0	14	-3	0.033	1	8	-5	-3.5	4.2	-0.038249	-0.024461	-0.43547	-0.013529	-0.78626	-0.90708	-0.961	-0.93602	-0.38911
-1.065684092	D79H	3	2	0.9903948773	0.0559657246	7153.83859991	0	0	0	0	14	-1	0.033	1	8	-3	-3.5	-3.2	-0.036529	-0.055734	-0.10483	-0.037821	-0.76853	-0.90953	-0.93934	-1.0712	-0.4635
-1.070404481	D79Y	3	2	0.9903948773	0.0559657246	7153.83859991	0	0	0	0	14	-3	0.033	1	8	-5	-3.5	-1.3	-0.091042	-0.086873	-0.048289	-0.028366	-0.88146	-1.0696	-1.0438	-0.96428	-0.45693
-1.08535133	D79T	3	2	0.9903948773	0.0559657246	7153.83859991	0	0	0	0	14	-1	0.033	1	8	-3	-3.5	-0.7	-0.037597	-0.097103	-0.091265	-0.032385	-0.71581	-0.80153	-0.86992	-0.92453	-0.63709
-1.111802092	D79K	3	2	0.9903948773	0.0559657246	7153.83859991	0	0	0	0	14	-1	0.033	1	8	-3	-3.5	-3.9	-0.11643	-0.081364	-0.10029	-0.03291	-0.78296	-0.94458	-0.96653	-1.1269	-0.57124
-1.120198785	D79N	3	2	0.9903948773	0.0559657246	7153.83859991	0	0	0	0	14	1	0.033	1	8	0	-3.5	-3.5	0.0067984	-0.051833	-0.060665	-0.027969	-0.54956	-0.63943	-0.67566	-1.0135	-0.6936
-1.149822499	D79L	3	2	0.9903948773	0.0559657246	7153.83859991	0	0	0	0	14	-4	0.033	1	8	-6	-3.5	3.8	-0.0066357	-0.059993	-0.068855	-0.030392	-0.85804	-1.0293	-1.0231	-0.95621	-0.52968
-1.163092882	D79Q	3	2	0.9903948773	0.0559657246	7153.83859991	0	0	0	0	14	0	0.033	1	8	-2	-3.5	-3.5	-0.064273	-0.1167	-0.070389	-0.034294	-0.67993	-0.79055	-0.83525	-1.0843	-0.56878
-1.174031683	D79R	3	2	0.9903948773	0.0559657246	7153.83859991	0	0	0	0	14	-2	0.033	1	8	-4	-3.5	-4.5	0.0072703	-0.070549	-0.12987	-0.025555	-0.87009	-1.0887	-1.0607	-1.1372	-0.163
-1.208308764	D79I	3	2	0.9903948773	0.0559657246	7153.83859991	0	0	0	0	14	-3	0.033	1	8	-5	-3.5	4.5	-0.011573	-0.023108	-0.1423	-0.049081	-0.77893	-0.89723	-0.95524	-0.94166	-0.038077
-1.228427941	D79W	3	2	0.9903948773	0.0559657246	7153.83859991	0	0	0	0	14	-4	0.033	1	8	-7	-3.5	-0.9	-0.057491	-0.097103	-0.067237	-0.030763	-0.92645	-1.1569	-1.0888	-0.92073	-0.083976
0.035405719	S80M	0	0	0.4279615795	0.254335407	7107.3592153	5	11.1678424155	0.0013550136	0.0766814044	13	-1	0	0	1	-3	-0.8	1.9	-0.023834	-0.035456	-0.11854	-0.04077	-0.011559	-0.031073	-0.034574	-0.010505	-0.07191
-0.020145822	S80T	0	0	0.4279615795	0.254335407	7107.3592153	5	11.1678424155	0.0013550136	0.0766814044	13	1	0	0	1	3	-0.8	-0.7	-0.013543	-0.011002	-0.11131	-0.039129	-0.0062189	0.0064363	-0.0034281	-0.031651	-0.059564
-0.022541068	S80V	0	0	0.4279615795	0.254335407	7107.3592153	5	11.1678424155	0.0013550136	0.0766814044	13	-2	0	0	1	-3	-0.8	4.2	-0.055464	-0.073677	-0.069828	-0.034505	-0.022509	-0.052746	-0.04732	-0.038179	-0.10424
-0.026266487	S80A	0	0	0.4279615795	0.254335407	7107.3592153	5	11.1678424155	0.0013550136	0.0766814044	13	1	0	0	1	-1	-0.8	1.8	-0.051498	-0.10025	-0.07503	-0.035193	0.023534	0.0059976	-0.0038521	-0.020529	-0.029531
-0.026956987	S80C	0	0	0.4279615795	0.254335407	7107.3592153	5	11.1678424155	0.0013550136	0.0766814044	13	-1	0	0	1	-3	-0.8	2.5	-0.0091514	0.036637	-0.10483	-0.037821	-0.0097749	-0.030021	-0.030774	-0.011085	-0.13896
-0.034468036	S80L	0	0	0.4279615795	0.254335407	7107.3592153	5	11.1678424155	0.0013550136	0.0766814044	13	-2	0	0	1	-3	-0.8	3.8	-0.02782	0.03879	-0.057617	-0.022464	-0.023056	-0.051012	-0.04675	-0.030613	-0.081957
-0.034660305	S80G	0	0	0.4279615795	0.254335407	7107.3592153	5	11.1678424155	0.0013550136	0.0766814044	13	0	0	0	1	-1	-0.8	-0.4	-0.0026417	0.022646	-0.10895	-0.028537	-0.0075141	-0.01636	-0.01604	-0.023195	-0.035001
-0.035006339	S80P	0	0	0.4279615795	0.254335407	7107.3592153	5	11.1678424155	0.0013550136	0.0766814044	13	-1	0	0	1	-3	-0.8	-1.6	-0.0066357	-0.039417	-0.024128	0.0081734	-0.041149	-0.054458	-0.056882	-0.05199	-0.20414
-0.036926993	S80E	0	0	0.4279615795	0.254335407	7107.3592153	5	11.1678424155	0.0013550136	0.0766814044	13	0	0	0	1	-1	-0.8	-3.5	-0.022882	0.026384	-0.03165	0.0013225	-0.044436	-0.045831	-0.058465	-0.062224	-0.13101
-0.037268463	S80F	0	0	0.4279615795	0.254335407	7107.3592153	5	11.1678424155	0.0013550136	0.0766814044	13	-2	0	0	1	-1	-0.8	2.8	-0.025287	-0.018157	-0.01626	0.0044135	-0.028153	-0.042829	-0.042521	-0.017689	-0.11396
-0.038716868	S80R	0	0	0.4279615795	0.254335407	7107.3592153	5	11.1678424155	0.0013550136	0.0766814044	13	-1	0	0	1	-1	-0.8	-4.5	-0.067121	0.025679	-0.036491	-0.00071383	-0.093401	-0.086803	-0.088417	-0.068499	-0.11026
-0.041401564	S80I	0	0	0.4279615795	0.254335407	7107.3592153	5	11.1678424155	0.0013550136	0.0766814044	13	-2	0	0	1	-3	-0.8	4.5	-0.055023	-0.0042946	-0.018062	0.012458	-0.022445	-0.054372	-0.046674	-0.04486	-0.14309
-0.042199983	S80W	0	0	0.4279615795	0.254335407	7107.3592153	5	11.1678424155	0.0013550136	0.0766814044	13	-3	0	0	1	-4	-0.8	-0.9	-0.012941	0.03724	-0.020342	0.011991	-0.083651	-0.10252	-0.090103	-0.044741	-0.0767
-0.045632559	S80H	0	0	0.4279615795	0.254335407	7107.3592153	5	11.1678424155	0.0013550136	0.0766814044	13	-1	0	0	1	1	-0.8	-3.2	-0.070966	-0.075682	-0.031201	0.0015948	-0.064094	-0.051947	-0.065957	-0.036186	-0.15034
-0.04731859	S80Q	0	0	0.4279615795	0.254335407	7107.3592153	5	11.1678424155	0.0013550136	0.0766814044	13	0	0	0	1	0	-0.8	-3.5	-0.027214	0.042961	-0.029175	0.0097115	-0.044642	-0.039742	-0.055015	-0.053682	0.012961
-0.059164573	S80Y	0	0	0.4279615795	0.254335407	7107.3592153	5	11.1678424155	0.0013550136	0.0766814044	13	-2	0	0	1	0	-0.8	-1.3	-0.029696	-0.079724	-0.033171	-0.0053676	-0.061674	-0.057667	-0.062627	-0.025683	0.018038
-0.064398976	S80N	0	0	0.4279615795	0.254335407	7107.3592153	5	11.1678424155	0.0013550136	0.0766814044	13	1	0	0	1	5	-0.8	-3.5	-0.0032136	0.035603	-0.033943	0.006318	-0.045585	-0.0084883	-0.041932	-0.042168	0.022306
-0.06463215	S80D	0	0	0.4279615795	0.254335407	7107.3592153	5	11.1678424155	0.0013550136	0.0766814044	13	0	0	0	1	1	-0.8	-3.5	-0.012654	0.030393	-0.0096943	0.0077197	-0.045263	-0.034845	-0.052874	-0.046085	0.014752
-0.072648261	S80K	0	0	0.4279615795	0.254335407	7107.3592153	5	11.1678424155	0.0013550136	0.0766814044	13	0	0	0	1	-1	-0.8	-3.9	-0.035386	0.033573	-0.020294	0.0033794	-0.053366	-0.052484	-0.066304	-0.06905	-0.0093129
-0.056526482	G81A	3	2	0.9903948773	0.0531005397	7049.03511691	0	0	0	0	11	0	0	0	7	-2	-0.4	1.8	-0.034392	-0.023311	-0.014972	0.0098227	-0.43051	-0.42461	-0.48512	-0.45256	-0.083931
-0.512426359	G81S	3	2	0.9903948773	0.0531005397	7049.03511691	0	0	0	0	11	0	0	0	7	-2	-0.4	-0.8	-0.034517	-0.049001	-0.039238	0.011732	-0.56288	-0.57938	-0.60606	-0.61081	-0.03768
-0.876736487	G81F	3	2	0.9903948773	0.0531005397	7049.03511691	0	0	0	0	11	-3	0	0	7	-5	-0.4	2.8	-0.022605	0.013013	-0.05944	-0.0065116	-0.787	-0.75549	-0.75023	-0.85367	0.015449
-0.902201193	G81C	3	2	0.9903948773	0.0531005397	7049.03511691	0	0	0	0	11	-3	0	0	7	-4	-0.4	2.5	-0.032123	-0.025084	-0.015286	0.0047344	-0.78246	-0.74812	-0.73924	-0.84978	-0.12668
-0.918191673	G81M	3	2	0.9903948773	0.0531005397	7049.03511691	0	0	0	0	11	-3	0	0	7	-5	-0.4	1.9	-0.0047422	-0.026638	-0.047741	-0.0058774	-0.81367	-0.78486	-0.78376	-0.87298	-0.12164
-0.919861736	G81Y	3	2	0.9903948773	0.0531005397	7049.03511691	0	0	0	0	11	-3	0	0	7	-5	-0.4	-1.3	-0.020269	-0.026638	-0.02658	0.032964	-0.89276	-0.91416	-0.88916	-0.99457	-0.053177
-0.958259355	G81T	3	2	0.9903948773	0.0531005397	7049.03511691	0	0	0	0	11	-2	0	0	7	-3	-0.4	-0.7	-0.022632	-0.037224	-0.058149	0.012403	-0.79512	-0.78633	-0.77565	-0.86268	-0.1032
-0.988832885	G81I	3	2	0.9903948773	0.0531005397	7049.03511691	0	0	0	0	11	-4	0	0	7	-6	-0.4	4.5	-0.013411	-0.05296	-0.033173	0.051483	-0.81857	-0.83232	-0.77776	-0.97278	-0.15556
-0.993759657	G81K	3	2	0.9903948773	0.0531005397	7049.03511691	0	0	0	0	11	-2	0	0	7	-3	-0.4	-3.9	-0.025197	-0.058773	-0.03052	0.070554	-0.87669	-0.97948	-0.92358	-1.0345	-0.114
-1.037444069	G81P	3	2	0.9903948773	0.0531005397	7049.03511691	0	0	0	0	11	-2	0	0	7	-4	-0.4	-1.6	0.0025212	-0.026638	-0.055363	0.073983	-0.8428	-0.85544	-0.8433	-0.92631	-0.0068133
-1.039149904	G81N	3	2	0.9903948773	0.0531005397	7049.03511691	0	0	0	0	11	0	0	0	7	-2	-0.4	-3.5	-0.024236	-0.027579	-0.086936	0.042714	-0.70347	-0.79223	-0.76998	-0.83553	-0.021249
-1.044386444	G81H	3	2	0.9903948773	0.0531005397	7049.03511691	0	0	0	0	11	-2	0	0	7	-4	-0.4	-3.2	0.0063694	-0.044474	-0.037813	0.068824	-0.8803	-0.95411	-0.91867	-1.0025	-0.06246
-1.072817297	G81D	3	2	0.9903948773	0.0531005397	7049.03511691	0	0	0	0	11	-1	0	0	7	-3	-0.4	-3.5	0.0048696	-0.010445	-0.062409	0.073449	-0.81536	-0.8966	-0.86467	-0.93903	-0.16411
-1.127051493	G81R	3	2	0.9903948773	0.0531005397	7049.03511691	0	0	0	0	11	-2	0	0	7	-4	-0.4	-4.5	-0.0041641	-0.046797	-0.047931	0.07196	-0.89745	-1.0304	-0.97768	-1.104	-0.060711
-1.167294666	G81V	3	2	0.9903948773	0.0531005397	7049.03511691	0	0	0	0	11	-3	0	0	7	-5	-0.4	4.2	-0.0028395	-0.040719	-0.10798	0.058489	-0.7406	-0.71509	-0.70818	-0.84087	-0.11019
-1.1737486	G81L	3	2	0.9903948773	0.0531005397	7049.03511691	0	0	0	0	11	-4	0	0	7	-6	-0.4	3.8	-0.067185	-0.035956	-0.061119	0.046027	-0.83529	-0.84815	-0.79441	-0.96863	-0.030591
-1.220836503	G81W	3	2	0.9903948773	0.0531005397	7049.03511691	0	0	0	0	11	-2	0	0	7	-4	-0.4	-0.9	-0.025366	-0.046808	-0.022881	0.06613	-0.81788	-0.81167	-0.80602	-0.88405	0.0019258
0.090417128	I82Q	0	3	0.8185699039	0.0784549916	7241.82183006	0	0	0	0	11	-3	0.356	0	6	-4	4.5	-3.5	-0.046047	-0.023928	-0.10929	0.059606	-0.21738	-0.13962	-0.13831	-0.036771	-0.064139
0.090177199	I82E	0	3	0.8185699039	0.0784549916	7241.82183006	0	0	0	0	11	-3	0.356	0	6	-4	4.5	-3.5	-0.046173	-0.021682	-0.10477	0.06689	-0.21738	-0.13962	-0.13831	-0.036771	-0.045966
0.075660873	I82L	0	3	0.8185699039	0.0784549916	7241.82183006	0	0	0	0	11	2	0.356	0	6	1	4.5	3.8	0.010138	-0.022971	-0.07499	0.061876	-0.0071318	0.012162	0.039346	0.034921	-0.088687
0.060604573	I82V	0	3	0.8185699039	0.0784549916	7241.82183006	0	0	0	0	11	3	0.356	0	6	3	4.5	4.2	-0.058275	-0.033994	-0.041895	0.056543	0.012984	0.035124	0.062897	0.051899	-0.061956
0.051750417	I82G	0	3	0.8185699039	0.0784549916	7241.82183006	0	0	0	0	11	-4	0.356	0	6	-5	4.5	-0.4	-0.086982	-0.044287	-0.089172	0.064992	-0.22888	-0.11644	-0.15062	0.0097677	-0.065604
0.039799048	I82A	0	3	0.8185699039	0.0784549916	7241.82183006	0	0	0	0	11	-1	0.356	0	6	-2	4.5	1.8	-0.041422	-0.029644	-0.053786	0.068085	-0.087608	-0.058639	-0.025564	0.01642	-0.044063
0.022700445	I82H	0	3	0.8185699039	0.0784549916	7241.82183006	0	0	0	0	11	-3	0.356	0	6	-4	4.5	-3.2	-0.035249	-0.065929	-0.03052	0.070554	-0.21183	-0.13278	-0.13342	-0.032745	-0.040303
0.020615342	I82T	0	3	0.8185699039	0.0784549916	7241.82183006	0	0	0	0	11	-1	0.356	0	6	-1	4.5	-0.7	-0.014624	-0.073366	-0.052156	0.036447	-0.09874	-0.063171	-0.024592	0.0085052	-0.05292
0.008444388	I82F	0	3	0.8185699039	0.0784549916	7241.82183006	0	0	0	0	11	0	0.356	0	6	0	4.5	2.8	-0.12344	-0.021766	-0.0014785	0.042462	-0.05774	-0.042165	-0.0061353	0.0012228	-0.052055
-0.009441452	I82M	0	3	0.8185699039	0.0784549916	7241.82183006	0	0	0	0	11	1	0.356	0	6	1	4.5	1.9	-0.026776	-0.028337	-0.065168	0.052459	-0.033758	-0.010203	0.032285	0.045732	-0.082369
-0.047983529	I82R	0	3	0.8185699039	0.0784549916	7241.82183006	0	0	0	0	11	-3	0.356	0	6	-2	4.5	-4.5	-0.062495	-0.049105	-0.064796	0.055756	-0.21398	-0.13089	-0.13605	-0.078388	-0.0050313
-0.056269828	I82S	0	3	0.8185699039	0.0784549916	7241.82183006	0	0	0	0	11	-2	0.356	0	6	-3	4.5	-0.8	-0.023246	-0.041353	-0.038534	0.070848	-0.14241	-0.08349	-0.079228	-0.0042629	-0.0102
-0.056457189	I82P	0	3	0.8185699039	0.0784549916	7241.82183006	0	0	0	0	11	-3	0.356	0	6	-4	4.5	-1.6	-0.074845	-0.039223	-0.09991	0.078502	-0.19004	-0.10482	-0.11947	-0.014392	-0.041248
-0.074672632	I82D	0	3	0.8185699039	0.0784549916	7241.82183006	0	0	0	0	11	-3	0.356	0	6	-4	4.5	-3.5	-0.10528	-0.037692	-0.035208	0.058523	-0.21738	-0.13962	-0.13831	-0.036771	-0.045038
-0.075544147	I82K	0	3	0.8185699039	0.0784549916	7241.82183006	0	0	0	0	11	-3	0.356	0	6	-3	4.5	-3.9	-0.095743	-0.033081	-0.071163	0.07171	-0.21205	-0.13351	-0.12918	-0.040011	-0.024174
-0.077562714	I82N	0	3	0.8185699039	0.0784549916	7241.82183006	0	0	0	0	11	-3	0.356	0	6	-4	4.5	-3.5	-0.027917	-0.053955	-0.022346	0.063506	-0.21738	-0.13962	-0.13831	-0.036771	-0.037581
-0.128399661	I82Y	0	3	0.8185699039	0.0784549916	7241.82183006	0	0	0	0	11	-1	0.356	0	6	-2	4.5	-1.3	-0.023319	-0.053473	-0.042939	0.06817	-0.11209	-0.071431	-0.045406	-0.010975	-0.040294
-0.244478885	I82W	0	3	0.8185699039	0.0784549916	7241.82183006	0	0	0	0	11	-3	0.356	0	6	-4	4.5	-0.9	-0.021474	-0.033514	-0.025509	0.046431	-0.1843	-0.098994	-0.11547	-0.0032949	-0.041248
-0.000111506	G83A	3	2	0.9893276414	0.0557419306	7371.10495658	0	0	0	0	10	0	0	0	8	-2	-0.4	1.8	-0.024107	-0.059345	-0.020813	0.071194	-0.42426	-0.47951	-0.5429	-0.43414	-0.047929
-0.012582623	G83S	3	2	0.9893276414	0.0557419306	7371.10495658	0	0	0	0	10	0	0	0	8	-3	-0.4	-0.8	-0.017158	-0.032677	-0.055326	0.064427	-0.5609	-0.64477	-0.71496	-0.60204	-0.0092924
-0.539628349	G83C	3	2	0.9893276414	0.0557419306	7371.10495658	0	0	0	0	10	-3	0	0	8	-5	-0.4	2.5	-0.017158	-0.057434	-0.035208	0.058523	-0.80201	-0.86677	-0.83512	-0.86201	-0.027991
-0.853094059	G83T	3	2	0.9893276414	0.0557419306	7371.10495658	0	0	0	0	10	-2	0	0	8	-4	-0.4	-0.7	-0.054482	-0.049452	-0.040951	0.067112	-0.81655	-0.88606	-0.87605	-0.87793	-0.010612
-1.010971109	G83E	3	2	0.9893276414	0.0557419306	7371.10495658	0	0	0	0	10	-2	0	0	8	-5	-0.4	-3.5	-0.010244	-0.040511	-0.048591	0.057391	-0.8968	-1.0622	-1.0406	-1.0352	-0.011348
-1.133141259	G83P	3	2	0.9893276414	0.0557419306	7371.10495658	0	0	0	0	10	-2	0	0	8	-5	-0.4	-1.6	-0.017158	-0.032677	-0.04602	0.068286	-0.84988	-0.95092	-0.94379	-0.94019	-0.0092924
-1.150196548	G83R	3	2	0.9893276414	0.0557419306	7371.10495658	0	0	0	0	10	-2	0	0	8	-5	-0.4	-4.5	-0.022404	-0.094861	-0.021505	0.048832	-0.91345	-1.1165	-1.086	-1.1178	-0.0085099
-1.161618991	G83L	3	2	0.9893276414	0.0557419306	7371.10495658	0	0	0	0	10	-4	0	0	8	-7	-0.4	3.8	-0.043993	-0.025899	-0.096773	-0.017158	-0.84304	-0.97106	-0.88491	-0.97045	-0.010882
-1.164098249	G83V	3	2	0.9893276414	0.0557419306	7371.10495658	0	0	0	0	10	-3	0	0	8	-6	-0.4	4.2	-0.046656	-0.032354	-0.12052	-0.075509	-0.74392	-0.82112	-0.79729	-0.84463	-0.016539
-0.021010945	M84E	0	0	0.9743863394	0.0408085114	7354.51833727	0	0	0	0	10	-2	0.473	0	11	-7	1.9	-3.5	-0.011121	-0.017223	-0.12101	-0.080664	-0.67341	-0.72363	-0.72342	-0.64228	-0.0067075
-0.033179238	M84Q	0	0	0.9743863394	0.0408085114	7354.51833727	0	0	0	0	10	0	0.473	0	11	-5	1.9	-3.5	-0.032026	0.0018124	-0.11941	-0.044011	-0.42109	-0.48963	-0.55535	-0.48814	-0.010121
-0.039953688	M84L	0	0	0.9743863394	0.0408085114	7354.51833727	0	0	0	0	10	2	0.473	0	11	0	1.9	3.8	-0.023087	-0.027435	-0.11112	-0.053104	-0.12447	-0.073655	-0.11799	0.0093092	-0.0029408
-0.042303882	M84A	0	0	0.9743863394	0.0408085114	7354.51833727	0	0	0	0	10	-1	0.473	0	11	-6	1.9	1.8	-0.031803	-0.01456	-0.11044	-0.052154	-0.35372	-0.33235	-0.3486	-0.16742	-0.010647
-0.043646273	M84I	0	0	0.9743863394	0.0408085114	7354.51833727	0	0	0	0	10	1	0.473	0	11	-3	1.9	4.5	-0.017951	-0.01177	-0.085814	-0.075389	-0.17119	-0.11432	-0.19508	-0.059344	-0.015208
-0.060926842	M84F	0	0	0.9743863394	0.0408085114	7354.51833727	0	0	0	0	10	0	0.473	0	11	1	1.9	2.8	-0.059668	-0.0081649	-0.10201	-0.075733	-0.29333	-0.27978	-0.21296	-0.11159	0.0000137
-0.09495511	M84C	0	0	0.9743863394	0.0408085114	7354.51833727	0	0	0	0	10	-1	0.473	0	11	-6	1.9	2.5	-0.037482	-0.028007	-0.10201	-0.075733	-0.33836	-0.31252	-0.32723	-0.15203	-0.017053
-0.109599858	M84V	0	0	0.9743863394	0.0408085114	7354.51833727	0	0	0	0	10	1	0.473	0	11	-4	1.9	4.2	-0.030984	-0.017112	-0.10642	0.0054355	-0.17025	-0.10121	-0.19688	-0.029533	-0.0053595
-0.118320738	M84N	0	0	0.9743863394	0.0408085114	7354.51833727	0	0	0	0	10	-2	0.473	0	11	-7	1.9	-3.5	0.0044669	-0.0056544	-0.086899	-0.026829	-0.67341	-0.72363	-0.72342	-0.64228	-0.011612
-0.158339829	M84G	0	0	0.9743863394	0.0408085114	7354.51833727	0	0	0	0	10	-3	0.473	0	11	-8	1.9	-0.4	-0.0081162	-0.0073442	-0.11367	-0.020077	-0.66567	-0.67208	-0.60364	-0.48317	0.0035025
-0.162058764	M84S	0	0	0.9743863394	0.0408085114	7354.51833727	0	0	0	0	10	-1	0.473	0	11	-6	1.9	-0.8	-0.031949	-0.027843	-0.11517	-0.045988	-0.42719	-0.43632	-0.46706	-0.33741	-0.052413
-0.452287183	M84T	0	0	0.9743863394	0.0408085114	7354.51833727	0	0	0	0	10	-1	0.473	0	11	-5	1.9	-0.7	-0.059205	-0.030713	-0.10158	-0.0039305	-0.43629	-0.43883	-0.45641	-0.32478	-0.036486
-0.582873151	M84H	0	0	0.9743863394	0.0408085114	7354.51833727	0	0	0	0	10	-2	0.473	0	11	-6	1.9	-3.2	-0.014568	-0.029376	-0.10893	-0.03918	-0.66454	-0.70699	-0.6934	-0.62164	-0.043288
-0.897774605	M84D	0	0	0.9743863394	0.0408085114	7354.51833727	0	0	0	0	10	-3	0.473	0	11	-8	1.9	-3.5	-0.0091955	-0.017223	-0.12296	-0.088644	-0.77123	-0.83938	-0.77886	-0.68626	-0.038399
-0.981116328	M84Y	0	0	0.9743863394	0.0408085114	7354.51833727	0	0	0	0	10	-1	0.473	0	11	-5	1.9	-1.3	0.004268	-0.06154	-0.075828	-0.080823	-0.45931	-0.47107	-0.49129	-0.37855	-0.035348
-1.016032354	M84P	0	0	0.9743863394	0.0408085114	7354.51833727	0	0	0	0	10	-2	0.473	0	11	-7	1.9	-1.6	0.003363	-0.011045	-0.12433	-0.0078308	-0.59104	-0.60752	-0.61399	-0.50867	-0.035348
-1.129458556	M84R	0	0	0.9743863394	0.0408085114	7354.51833727	0	0	0	0	10	-1	0.473	0	11	-6	1.9	-4.5	-0.011221	-0.015252	-0.097872	-0.045777	-0.592	-0.67749	-0.72777	-0.72654	-0.047313
0.024215711	T85Q	0	0	0.6275346852	0.2192355499	7711.05263255	2	0	0.001285347	0.03189177	8	-1	0.212	0	6	-3	-0.7	-3.5	-0.060687	-0.011122	-0.052483	-0.040499	-0.12125	-0.089175	-0.07898	-0.082415	-0.035745
-0.018869256	T85H	0	0	0.6275346852	0.2192355499	7711.05263255	2	0	0.001285347	0.03189177	8	-2	0.212	0	6	-4	-0.7	-3.2	-0.006908	-0.014897	-0.055816	-0.02269	-0.15123	-0.11831	-0.089413	-0.046261	-0.023239
-0.020869538	T85Y	0	0	0.6275346852	0.2192355499	7711.05263255	2	0	0.001285347	0.03189177	8	-2	0.212	0	6	-2	-0.7	-1.3	-0.044667	-0.018965	-0.045219	-0.052797	-0.12127	-0.099802	-0.067702	-0.051357	-0.03386
-0.0411829	T85S	0	0	0.6275346852	0.2192355499	7711.05263255	2	0	0.001285347	0.03189177	8	1	0.212	0	6	3	-0.7	-0.8	-0.05643	-0.014426	-0.052212	-0.12002	-0.044516	-0.0098319	-0.019958	-0.038545	-0.033828
-0.04191261	T85R	0	0	0.6275346852	0.2192355499	7711.05263255	2	0	0.001285347	0.03189177	8	-1	0.212	0	6	-2	-0.7	-4.5	0.0075847	-0.0055794	-0.040927	-0.046452	-0.14236	-0.10719	-0.11053	-0.11725	-0.045319
-0.05106658	T85N	0	0	0.6275346852	0.2192355499	7711.05263255	2	0	0.001285347	0.03189177	8	0	0.212	0	6	1	-0.7	-3.5	-0.006908	0.0022404	-0.04879	-0.096862	-0.08782	-0.057805	-0.065442	-0.10835	-0.02005
-0.056260478	T85E	0	0	0.6275346852	0.2192355499	7711.05263255	2	0	0.001285347	0.03189177	8	-1	0.212	0	6	-2	-0.7	-3.5	-0.031085	-0.018294	-0.05091	-0.058533	-0.11933	-0.088715	-0.080408	-0.090971	-0.013167
-0.057781725	T85L	0	0	0.6275346852	0.2192355499	7711.05263255	2	0	0.001285347	0.03189177	8	-1	0.212	0	6	-3	-0.7	3.8	-0.00097945	-0.01764	-0.047922	-0.076458	-0.075077	-0.085548	-0.089318	-0.094006	-0.034038
-0.057907104	T85C	0	0	0.6275346852	0.2192355499	7711.05263255	2	0	0.001285347	0.03189177	8	-1	0.212	0	6	-1	-0.7	2.5	-0.014569	-0.015305	-0.045932	0.010893	-0.079029	-0.072324	-0.070699	-0.070331	-0.062518
-0.058317062	T85F	0	0	0.6275346852	0.2192355499	7711.05263255	2	0	0.001285347	0.03189177	8	-2	0.212	0	6	-5	-0.7	2.8	0.0052474	-0.014981	-0.052211	-0.078362	-0.098694	-0.11858	-0.078245	-0.050692	-0.023051
-0.065776722	T85G	0	0	0.6275346852	0.2192355499	7711.05263255	2	0	0.001285347	0.03189177	8	-2	0.212	0	6	-3	-0.7	-0.4	-0.0050781	-0.041565	-0.028724	0.013304	-0.11094	-0.099345	-0.060423	-0.032637	-0.063412
-0.070401247	T85V	0	0	0.6275346852	0.2192355499	7711.05263255	2	0	0.001285347	0.03189177	8	0	0.212	0	6	-2	-0.7	4.2	-0.063421	-0.020966	-0.052768	-0.092524	-0.049653	-0.053539	-0.073385	-0.098035	-0.10624
-0.076632515	T85P	0	0	0.6275346852	0.2192355499	7711.05263255	2	0	0.001285347	0.03189177	8	-1	0.212	0	6	-4	-0.7	-1.6	0.0089097	-0.010893	-0.058033	-0.049374	-0.094518	-0.069105	-0.056083	-0.050323	-0.025154
-0.087744308	T85M	0	0	0.6275346852	0.2192355499	7711.05263255	2	0	0.001285347	0.03189177	8	-1	0.212	0	6	-4	-0.7	1.9	-0.014786	-0.012236	-0.06089	-0.034444	-0.075793	-0.072135	-0.067247	-0.045412	-0.0075047
-0.093707555	T85W	0	0	0.6275346852	0.2192355499	7711.05263255	2	0	0.001285347	0.03189177	8	-2	0.212	0	6	-6	-0.7	-0.9	-0.07357	-0.026186	-0.058589	-0.031172	-0.12058	-0.1023	-0.059929	0.0038671	-0.06341
-0.116129667	T85I	0	0	0.6275346852	0.2192355499	7711.05263255	2	0	0.001285347	0.03189177	8	-1	0.212	0	6	-3	-0.7	4.5	-0.038292	-0.0439	-0.052203	-0.10452	-0.07396	-0.092892	-0.099012	-0.11959	-0.016774
-0.131843003	T85K	0	0	0.6275346852	0.2192355499	7711.05263255	2	0	0.001285347	0.03189177	8	-1	0.212	0	6	-2	-0.7	-3.9	0.0098712	-0.021756	-0.052298	-0.10257	-0.12677	-0.095453	-0.092497	-0.098921	-0.012224
-0.178653366	T85D	0	0	0.6275346852	0.2192355499	7711.05263255	2	0	0.001285347	0.03189177	8	-1	0.212	0	6	1	-0.7	-3.5	-0.075706	-0.028462	-0.047291	-0.069045	-0.12793	-0.08326	-0.10342	-0.11015	-0.092596
-0.188531918	T85A	0	0	0.6275346852	0.2192355499	7711.05263255	2	0	0.001285347	0.03189177	8	0	0.212	0	6	-2	-0.7	1.8	-0.0084442	0.0056077	-0.051074	-0.10097	-0.050769	-0.039931	-0.059165	-0.048042	-0.08452
-0.011742503	K86N	0	0	0.4098185699	0.2146439928	7830.35238451	0	0	0	0	8	0	0.982	1	5	-1	-3.9	-3.5	-0.00097945	0.026566	-0.020659	-0.13665	-0.056072	-0.048319	-0.059449	-0.078554	-0.076876
-0.022578773	K86I	0	0	0.4098185699	0.2146439928	7830.35238451	0	0	0	0	8	-3	0.982	1	5	-3	-3.9	4.5	-0.018741	-0.023811	-0.020659	-0.13665	-0.042802	-0.028517	-0.04353	-0.047438	-0.15523
-0.029616866	K86C	0	0	0.4098185699	0.2146439928	7830.35238451	0	0	0	0	8	-3	0.982	1	5	-2	-3.9	2.5	-0.041041	0.0099744	-0.014866	-0.074637	-0.048133	-0.03185	-0.050475	-0.044466	-0.09866
-0.033814466	K86L	0	0	0.4098185699	0.2146439928	7830.35238451	0	0	0	0	8	-2	0.982	1	5	-3	-3.9	3.8	-0.061917	-0.020029	-0.0065193	-0.089906	-0.036757	-0.022831	-0.040794	-0.057368	-0.12656
-0.03405375	K86S	0	0	0.4098185699	0.2146439928	7830.35238451	0	0	0	0	8	0	0.982	1	5	-2	-3.9	-0.8	0.0010726	0.025178	-0.0094894	-0.10701	-0.026542	-0.028515	-0.055764	-0.092415	-0.050098
-0.043046999	K86T	0	0	0.4098185699	0.2146439928	7830.35238451	0	0	0	0	8	-1	0.982	1	5	-2	-3.9	-0.7	0.01074	-0.033514	-0.020659	-0.13665	-0.040367	-0.038212	-0.065352	-0.093041	-0.082876
-0.066039556	K86Q	0	0	0.4098185699	0.2146439928	7830.35238451	0	0	0	0	8	1	0.982	1	5	0	-3.9	-3.5	0.0098078	0.042267	-0.012111	-0.11447	-0.047971	-0.036091	-0.046872	-0.05118	-0.09866
-0.071112315	K86G	0	0	0.4098185699	0.2146439928	7830.35238451	0	0	0	0	8	-2	0.982	1	5	-3	-3.9	-0.4	0.010443	-0.02362	-0.016953	-0.084856	-0.0505	-0.048342	-0.081608	-0.10119	-0.065665
-0.071581516	K86H	0	0	0.4098185699	0.2146439928	7830.35238451	0	0	0	0	8	-1	0.982	1	5	0	-3.9	-3.2	-0.0070583	-0.023811	-0.012443	-0.12748	-0.059904	-0.053344	-0.069591	-0.056981	-0.066071
-0.086471413	K86F	0	0	0.4098185699	0.2146439928	7830.35238451	0	0	0	0	8	-3	0.982	1	5	-3	-3.9	2.8	-0.04514	-0.016242	-0.022499	-0.13053	-0.048057	-0.03461	-0.050413	-0.0561	-0.059302
-0.091748297	K86A	0	0	0.4098185699	0.2146439928	7830.35238451	0	0	0	0	8	-1	0.982	1	5	-2	-3.9	1.8	0.0049711	-0.025404	-0.0112	-0.079145	-0.025532	-0.022092	-0.034709	-0.060863	0.001461
-0.100406739	K86V	0	0	0.4098185699	0.2146439928	7830.35238451	0	0	0	0	8	-2	0.982	1	5	-3	-3.9	4.2	-0.087209	-0.029707	-0.01222	-0.11874	-0.035467	-0.021596	-0.04088	-0.054421	-0.052899
-0.105321755	K86Y	0	0	0.4098185699	0.2146439928	7830.35238451	0	0	0	0	8	-2	0.982	1	5	-2	-3.9	-1.3	0.018928	-0.020785	-0.0099617	-0.075428	-0.057706	-0.052097	-0.086964	-0.088955	-0.052899
-0.110273011	K86D	0	0	0.4098185699	0.2146439928	7830.35238451	0	0	0	0	8	-1	0.982	1	5	-1	-3.9	-3.5	-0.029663	-0.033192	-0.02633	-0.15076	-0.063431	-0.060312	-0.078763	-0.074774	-0.013055
-0.112280799	K86M	0	0	0.4098185699	0.2146439928	7830.35238451	0	0	0	0	8	-1	0.982	1	5	-4	-3.9	1.9	0.0044103	-0.034449	-0.034722	-0.1659	-0.025517	-0.025995	-0.061339	-0.098045	-0.00069166
-0.143355217	K86E	0	0	0.4098185699	0.2146439928	7830.35238451	0	0	0	0	8	1	0.982	1	5	2	-3.9	-3.5	-0.037535	-0.014481	-0.010186	-0.11854	-0.048959	-0.035918	-0.05051	-0.020055	-0.034508
-0.147845594	K86P	0	0	0.4098185699	0.2146439928	7830.35238451	0	0	0	0	8	-1	0.982	1	5	-1	-3.9	-1.6	-0.039351	-0.031904	-0.015591	-0.081851	-0.0464	-0.041897	-0.066787	-0.081874	-0.058471
-0.214488364	K86W	0	0	0.4098185699	0.2146439928	7830.35238451	0	0	0	0	8	-3	0.982	1	5	0	-3.9	-0.9	-0.010001	-0.026318	-0.014137	-0.092764	-0.055452	-0.049867	-0.086725	-0.033386	-0.031991
-0.252932304	K86R	0	0	0.4098185699	0.2146439928	7830.35238451	0	0	0	0	8	2	0.982	1	5	4	-3.9	-4.5	-0.053854	-0.028475	-0.025424	-0.12251	-0.051296	-0.042303	-0.037443	0.00056107	-0.029401
0.01903131	A87V	0	0	0.3436499466	0.0945719912	8093.71008871	0	0	0	0	7	0	0.432	1	1	-3	1.8	4.2	-0.047658	0.023883	-0.0019195	-0.085146	-0.034548	-0.039055	-0.049289	-0.0097859	-0.022095
0.007886161	A87P	0	0	0.3436499466	0.0945719912	8093.71008871	0	0	0	0	7	-1	0.432	1	1	-2	1.8	-1.6	0.012423	0.0090636	-0.0053948	-0.072889	-0.068805	-0.053753	-0.10851	-0.11015	-0.047668
0.007506189	A87S	0	0	0.3436499466	0.0945719912	8093.71008871	0	0	0	0	7	1	0.432	1	1	-1	1.8	-0.8	-0.018804	0.055582	-0.0069396	-0.065628	-0.030651	-0.011841	-0.054381	-0.020401	-0.046361
-0.003663684	A87T	0	0	0.3436499466	0.0945719912	8093.71008871	0	0	0	0	7	0	0.432	1	1	-2	1.8	-0.7	-0.0091663	0.0038938	-0.0083831	-0.068423	-0.050266	-0.034365	-0.091795	-0.057128	-0.048875
-0.014023555	A87C	0	0	0.3436499466	0.0945719912	8093.71008871	0	0	0	0	7	0	0.432	1	1	-5	1.8	2.5	-0.00033278	-0.0075228	-0.00094371	-0.078519	-0.046104	-0.048414	-0.093217	-0.031392	-0.037036
-0.019161572	A87I	0	0	0.3436499466	0.0945719912	8093.71008871	0	0	0	0	7	-1	0.432	1	1	-3	1.8	4.5	-0.030105	-0.29483	-0.0011285	-0.066277	-0.046343	-0.059039	-0.075882	-0.040785	-0.018451
-0.041016639	A87N	0	0	0.3436499466	0.0945719912	8093.71008871	0	0	0	0	7	-2	0.432	1	1	1	1.8	-3.5	0.0097226	0.026693	-0.0039109	-0.066674	-0.064243	-0.041958	-0.10101	-0.12836	-0.04668
-0.07118873	A87G	0	0	0.3436499466	0.0945719912	8093.71008871	0	0	0	0	7	0	0.432	1	1	-2	1.8	-0.4	-0.018835	-0.2749	-0.0070709	-0.068283	-0.046301	-0.033382	-0.08937	-0.052539	-0.0082391
-0.138173187	A87D	0	0	0.3436499466	0.0945719912	8093.71008871	0	0	0	0	7	-2	0.432	1	1	3	1.8	-3.5	-0.040708	-0.13533	-0.012717	-0.071046	-0.045729	-0.023445	-0.10718	-0.15372	-0.012338
-0.166457713	A87M	0	0	0.3436499466	0.0945719912	8093.71008871	0	0	0	0	7	-1	0.432	1	1	-2	1.8	1.9	-0.0081637	-0.024328	-0.00090412	-0.072143	-0.046301	-0.046928	-0.085122	-0.064257	-0.053905
-0.197866299	A87F	0	0	0.3436499466	0.0945719912	8093.71008871	0	0	0	0	7	-2	0.432	1	1	-5	1.8	2.8	-0.013112	-0.047489	-0.0024089	-0.074015	-0.072429	-0.089291	-0.14918	-0.11099	-0.039975
-0.209896318	A87L	0	0	0.3436499466	0.0945719912	8093.71008871	0	0	0	0	7	-1	0.432	1	1	-4	1.8	3.8	-0.019516	-0.074648	-0.0084877	-0.059669	-0.049993	-0.063507	-0.091353	-0.046786	-0.044072
-0.226106875	A87Y	0	0	0.3436499466	0.0945719912	8093.71008871	0	0	0	0	7	-2	0.432	1	1	-4	1.8	-1.3	-0.096377	-0.32596	-0.00073973	-0.091187	-0.10598	-0.089208	-0.18612	-0.16495	-0.068611
-0.227309909	A87E	0	0	0.3436499466	0.0945719912	8093.71008871	0	0	0	0	7	-1	0.432	1	1	4	1.8	-3.5	-0.00016612	-0.31871	-0.0055143	-0.051285	-0.034643	-0.016688	-0.10001	-0.16622	-0.035426
-0.230857139	A87K	0	0	0.3436499466	0.0945719912	8093.71008871	0	0	0	0	7	-1	0.432	1	1	0	1.8	-3.9	-0.053006	-0.32596	-0.0045424	-0.073756	-0.074715	-0.050503	-0.09971	-0.11349	-0.043846
-0.23683723	A87W	0	0	0.3436499466	0.0945719912	8093.71008871	0	0	0	0	7	-3	0.432	1	1	-5	1.8	-0.9	-0.017238	-0.44487	-0.0079547	-0.060563	-0.13011	-0.11458	-0.21969	-0.19481	-0.034013
-0.239041188	A87H	0	0	0.3436499466	0.0945719912	8093.71008871	0	0	0	0	7	-2	0.432	1	1	0	1.8	-3.2	-0.016365	-0.0024752	0.00019244	-0.063364	-0.072052	-0.050488	-0.10552	-0.12746	-0.050803
-0.258263095	A87R	0	0	0.3436499466	0.0945719912	8093.71008871	0	0	0	0	7	-1	0.432	1	1	-2	1.8	-4.5	-0.017132	-0.32596	-0.0055143	-0.051285	-0.11583	-0.082431	-0.14991	-0.13882	-0.059315
-0.301943882	A87Q	0	0	0.3436499466	0.0945719912	8093.71008871	0	0	0	0	7	-1	0.432	1	1	2	1.8	-3.5	-0.0203	-0.16945	-0.017387	-0.05935	-0.043121	-0.028873	-0.10024	-0.12899	-0.024229
0.014786727	E88N	0	0	0.6072572038	0.2404862685	7707.4517507	2	0	0.0012330456	0.0248102735	11	0	0.607	1	4	1	-3.5	-3.5	-0.016876	0.020823	-0.039845	-0.13782	-0.054867	-0.088065	-0.12464	-0.10825	-0.031556
-0.000717618	E88H	0	0	0.6072572038	0.2404862685	7707.4517507	2	0	0.0012330456	0.0248102735	11	0	0.607	1	4	2	-3.5	-3.2	0.013108	0.025572	-0.05075	-0.16292	-0.053706	-0.082014	-0.11257	-0.090385	-0.027737
-0.001720485	E88Q	0	0	0.6072572038	0.2404862685	7707.4517507	2	0	0.0012330456	0.0248102735	11	2	0.607	1	4	2	-3.5	-3.5	-0.016805	0.045541	-0.055352	-0.18004	-0.023191	-0.038962	-0.039427	-0.031116	-0.011301
-0.032633444	E88D	0	0	0.6072572038	0.2404862685	7707.4517507	2	0	0.0012330456	0.0248102735	11	2	0.607	1	4	4	-3.5	-3.5	-0.032588	0.0025113	-0.059463	-0.19589	-0.027554	-0.03988	-0.034998	-0.0035344	-0.0099934
-0.04268476	E88L	0	0	0.6072572038	0.2404862685	7707.4517507	2	0	0.0012330456	0.0248102735	11	-3	0.607	1	4	-4	-3.5	3.8	-0.016716	-0.1134	-0.05461	-0.16829	-0.043048	-0.073024	-0.082378	-0.097638	-0.012941
-0.049009718	E88S	0	0	0.6072572038	0.2404862685	7707.4517507	2	0	0.0012330456	0.0248102735	11	0	0.607	1	4	0	-3.5	-0.8	-0.0008274	-0.0043365	-0.057684	-0.1829	-0.025717	-0.052906	-0.071124	-0.084326	-0.013669
-0.056861001	E88A	0	0	0.6072572038	0.2404862685	7707.4517507	2	0	0.0012330456	0.0248102735	11	-1	0.607	1	4	-2	-3.5	1.8	-0.01505	0.0007167	-0.039744	-0.13496	-0.017328	-0.048411	-0.069277	-0.079668	-0.014927
-0.079008746	E88Y	0	0	0.6072572038	0.2404862685	7707.4517507	2	0	0.0012330456	0.0248102735	11	-2	0.607	1	4	-2	-3.5	-1.3	-0.010919	-0.0056447	-0.053816	-0.18881	-0.06177	-0.10596	-0.14259	-0.15318	-0.039277
-0.080334566	E88K	0	0	0.6072572038	0.2404862685	7707.4517507	2	0	0.0012330456	0.0248102735	11	1	0.607	1	4	0	-3.5	-3.9	-0.019577	0.013597	-0.044614	-0.15783	-0.044907	-0.069748	-0.094296	-0.10225	-0.030777
-0.086596913	E88M	0	0	0.6072572038	0.2404862685	7707.4517507	2	0	0.0012330456	0.0248102735	11	-2	0.607	1	4	-3	-3.5	1.9	-0.019577	-0.088156	-0.044488	-0.16793	-0.032083	-0.067738	-0.087678	-0.10283	-0.026458
-0.091074778	E88I	0	0	0.6072572038	0.2404862685	7707.4517507	2	0	0.0012330456	0.0248102735	11	-3	0.607	1	4	-4	-3.5	4.5	-0.0049098	-0.0065562	-0.04282	-0.13967	-0.041829	-0.070988	-0.076832	-0.096723	-0.0011454
-0.095062623	E88V	0	0	0.6072572038	0.2404862685	7707.4517507	2	0	0.0012330456	0.0248102735	11	-2	0.607	1	4	-3	-3.5	4.2	-0.036117	-0.027243	-0.0396	-0.12845	-0.024776	-0.05301	-0.064619	-0.078805	-0.016955
-0.097267242	E88T	0	0	0.6072572038	0.2404862685	7707.4517507	2	0	0.0012330456	0.0248102735	11	-1	0.607	1	4	0	-3.5	-0.7	-0.042527	0.0024936	-0.044891	-0.15866	-0.045454	-0.073268	-0.10523	-0.1066	-0.035644
-0.129158818	E88F	0	0	0.6072572038	0.2404862685	7707.4517507	2	0	0.0012330456	0.0248102735	11	-3	0.607	1	4	-4	-3.5	2.8	0.0091955	-0.095292	-0.037491	-0.14441	-0.046676	-0.078244	-0.092447	-0.10238	-0.036554
-0.14246666	E88C	0	0	0.6072572038	0.2404862685	7707.4517507	2	0	0.0012330456	0.0248102735	11	-4	0.607	1	4	-4	-3.5	2.5	0.020148	0.026745	-0.042959	-0.16955	-0.071278	-0.098007	-0.1126	-0.097901	-0.03692
-0.169552742	E88G	0	0	0.6072572038	0.2404862685	7707.4517507	2	0	0.0012330456	0.0248102735	11	-2	0.607	1	4	-2	-3.5	-0.4	-0.022449	-0.1134	-0.055352	-0.18004	-0.051257	-0.093057	-0.12637	-0.13439	-0.029478
-0.225189509	E88R	0	0	0.6072572038	0.2404862685	7707.4517507	2	0	0.0012330456	0.0248102735	11	0	0.607	1	4	-1	-3.5	-4.5	0.034411	-0.14054	-0.029952	-0.14237	-0.077183	-0.10833	-0.15205	-0.15274	-0.022224
-0.285565028	E88P	0	0	0.6072572038	0.2404862685	7707.4517507	2	0	0.0012330456	0.0248102735	11	-1	0.607	1	4	-2	-3.5	-1.6	0.0063713	-0.1414	-0.04132	-0.14555	-0.045125	-0.089122	-0.13082	-0.15683	-0.026804
-0.375610985	E88W	0	0	0.6072572038	0.2404862685	7707.4517507	2	0	0.0012330456	0.0248102735	11	-3	0.607	1	4	-4	-3.5	-0.9	0.028733	-0.18776	-0.04007	-0.13173	-0.081527	-0.12027	-0.14098	-0.14601	-0.043876
0.042165298	L89M	0	0	0.6584845251	0.2065162233	7368.39735048	2	59.3580752581	0.00125	0.0173285177	14	2	0	1	3	2	3.8	1.9	-0.05547	-0.01692	-0.017367	-0.19718	-0.028762	-0.070136	-0.052369	-0.021573	-0.037868
0.037330752	L89Q	0	0	0.6584845251	0.2065162233	7368.39735048	2	59.3580752581	0.00125	0.0173285177	14	-2	0	1	3	-2	3.8	-3.5	-0.12755	-0.02944	-0.016662	-0.18392	-0.31053	-0.17017	-0.1651	-0.27224	-0.035644
0.014352293	L89I	0	0	0.6584845251	0.2065162233	7368.39735048	2	59.3580752581	0.00125	0.0173285177	14	2	0	1	3	2	3.8	4.5	-0.025517	-0.037459	-0.018187	-0.18283	-0.015365	-0.08158	-0.056473	-0.045854	-0.041422
0.008792181	L89N	0	0	0.6584845251	0.2065162233	7368.39735048	2	59.3580752581	0.00125	0.0173285177	14	-3	0	1	3	-3	3.8	-3.5	-0.039216	-0.032888	-0.016604	-0.18273	-0.35209	-0.19658	-0.16942	-0.24869	-0.021333
0.003649618	L89A	0	0	0.6584845251	0.2065162233	7368.39735048	2	59.3580752581	0.00125	0.0173285177	14	-1	0	1	3	0	3.8	1.8	-0.053757	-0.0076995	-0.018643	-0.21034	-0.10363	-0.068932	-0.065497	-0.060046	-0.042112
-0.001417638	L89E	0	0	0.6584845251	0.2065162233	7368.39735048	2	59.3580752581	0.00125	0.0173285177	14	-3	0	1	3	-3	3.8	-3.5	-0.057449	-0.021401	-0.024292	-0.18261	-0.35209	-0.19658	-0.16942	-0.24869	-0.01326
-0.002640502	L89V	0	0	0.6584845251	0.2065162233	7368.39735048	2	59.3580752581	0.00125	0.0173285177	14	1	0	1	3	2	3.8	4.2	-0.061674	-0.036033	-0.01574	-0.18358	-0.038085	-0.078901	-0.059237	-0.033443	-0.0024798
-0.004716637	L89F	0	0	0.6584845251	0.2065162233	7368.39735048	2	59.3580752581	0.00125	0.0173285177	14	0	0	1	3	-1	3.8	2.8	-0.069916	-0.024641	-0.027491	-0.18471	-0.057085	-0.058728	-0.019218	-0.0081231	-0.0081298
-0.009415832	L89T	0	0	0.6584845251	0.2065162233	7368.39735048	2	59.3580752581	0.00125	0.0173285177	14	-1	0	1	3	0	3.8	-0.7	-0.049414	-0.035172	-0.01311	-0.17319	-0.15364	-0.091688	-0.10176	-0.13512	-0.018734
-0.014438717	L89K	0	0	0.6584845251	0.2065162233	7368.39735048	2	59.3580752581	0.00125	0.0173285177	14	-2	0	1	3	-2	3.8	-3.9	-0.061674	-0.024641	-0.024782	-0.18844	-0.33795	-0.18638	-0.18472	-0.32543	-0.004661
-0.01625054	L89S	0	0	0.6584845251	0.2065162233	7368.39735048	2	59.3580752581	0.00125	0.0173285177	14	-2	0	1	3	-1	3.8	-0.8	-0.072985	-0.0078411	-0.014168	-0.16075	-0.19783	-0.1036	-0.12226	-0.20865	-0.026988
-0.016322566	L89C	0	0	0.6584845251	0.2065162233	7368.39735048	2	59.3580752581	0.00125	0.0173285177	14	-1	0	1	3	-2	3.8	2.5	0.0098606	0.0013321	-0.023095	-0.18852	-0.081436	-0.055691	-0.020616	-0.040978	0.0087881
-0.053853654	L89H	0	0	0.6584845251	0.2065162233	7368.39735048	2	59.3580752581	0.00125	0.0173285177	14	-3	0	1	3	-3	3.8	-3.2	-0.0292	-0.010663	-0.02024	-0.18372	-0.33406	-0.1838	-0.15797	-0.24277	-0.021833
-0.058699135	L89Y	0	0	0.6584845251	0.2065162233	7368.39735048	2	59.3580752581	0.00125	0.0173285177	14	-1	0	1	3	-2	3.8	-1.3	-0.03607	-0.030529	-0.023983	-0.18752	-0.16032	-0.091349	-0.05707	-0.1435	-0.015327
-0.251612769	L89G	0	0	0.6584845251	0.2065162233	7368.39735048	2	59.3580752581	0.00125	0.0173285177	14	-4	0	1	3	-3	3.8	-0.4	-0.028638	-0.0023587	-0.021661	-0.20178	-0.26672	-0.13883	-0.1368	-0.27232	-0.01726
-0.301866794	L89D	0	0	0.6584845251	0.2065162233	7368.39735048	2	59.3580752581	0.00125	0.0173285177	14	-4	0	1	3	-3	3.8	-3.5	-0.057976	-0.0094781	-0.020217	-0.19907	-0.39496	-0.23644	-0.22358	-0.24343	-0.023674
-0.970585142	L89W	0	0	0.6584845251	0.2065162233	7368.39735048	2	59.3580752581	0.00125	0.0173285177	14	-2	0	1	3	-3	3.8	-0.9	-0.0066144	-0.027847	-0.02047	-0.17862	-0.18295	-0.09434	-0.058359	-0.18702	-0.017824
-1.016056695	L89P	0	0	0.6584845251	0.2065162233	7368.39735048	2	59.3580752581	0.00125	0.0173285177	14	-3	0	1	3	1	3.8	-1.6	-0.015534	-0.029806	-0.014859	-0.17167	-0.27196	-0.14964	-0.26672	-0.37493	-0.012434
-1.105204498	L89R	0	0	0.6584845251	0.2065162233	7368.39735048	2	59.3580752581	0.00125	0.0173285177	14	-2	0	1	3	-3	3.8	-4.5	-0.021693	-0.018188	-0.024412	-0.18182	-0.3937	-0.21551	-0.19326	-0.44346	-0.012434
0.003535108	I90V	0	0	0.4151547492	0.0816078736	7886.09561528	0	0	0	0	11	3	0.507	1	2	2	4.5	4.2	-0.042458	0.0096007	-0.0017371	0.11598	-0.0019329	-0.011441	-0.019375	-0.077372	-0.0057387
-0.002129132	I90C	0	0	0.4151547492	0.0816078736	7886.09561528	0	0	0	0	11	-1	0.507	1	2	-3	4.5	2.5	0.0019345	-0.11095	-0.30051	0.030308	-0.06841	-0.077599	-0.10462	-0.11544	-0.0010752
-0.032252593	I90H	0	0	0.4151547492	0.0816078736	7886.09561528	0	0	0	0	11	-3	0.507	1	2	-2	4.5	-3.2	-0.04327	0.018974	-0.01871	0.12941	-0.15179	-0.12507	-0.16112	-0.22384	-0.0054415
-0.068470489	I90A	0	0	0.4151547492	0.0816078736	7886.09561528	0	0	0	0	11	-1	0.507	1	2	0	4.5	1.8	-0.024747	-0.0504	-0.30806	0.023185	-0.058075	-0.061668	-0.092583	-0.13232	-0.025533
-0.096287813	I90F	0	0	0.4151547492	0.0816078736	7886.09561528	0	0	0	0	11	0	0.507	1	2	-1	4.5	2.8	-0.02421	-0.22566	0.0011998	0.12151	-0.046605	-0.053264	-0.083209	-0.093065	-0.01296
-0.114777201	I90T	0	0	0.4151547492	0.0816078736	7886.09561528	0	0	0	0	11	-1	0.507	1	2	0	4.5	-0.7	-0.024048	-0.16357	-0.1955	0.071313	-0.073076	-0.065038	-0.093137	-0.13726	-0.037685
-0.13015838	I90L	0	0	0.4151547492	0.0816078736	7886.09561528	0	0	0	0	11	2	0.507	1	2	0	4.5	3.8	-0.058888	-0.18736	0.0063736	0.11018	-0.016316	-0.026391	-0.034583	-0.068348	-0.020065
-0.170617971	I90Y	0	0	0.4151547492	0.0816078736	7886.09561528	0	0	0	0	11	-1	0.507	1	2	-2	4.5	-1.3	-0.051575	-0.13118	-0.30874	0.015069	-0.094268	-0.085689	-0.11736	-0.13647	0.021364
-0.189092644	I90K	0	0	0.4151547492	0.0816078736	7886.09561528	0	0	0	0	11	-3	0.507	1	2	0	4.5	-3.9	0.026889	-0.056419	-0.30051	0.030308	-0.13428	-0.098972	-0.13957	-0.22453	-0.029877
-0.216186612	I90M	0	0	0.4151547492	0.0816078736	7886.09561528	0	0	0	0	11	1	0.507	1	2	1	4.5	1.9	0.034275	-0.20772	-0.37203	0.020424	-0.024001	-0.029118	-0.071331	-0.083342	-0.031337
-0.219938885	I90N	0	0	0.4151547492	0.0816078736	7886.09561528	0	0	0	0	11	-3	0.507	1	2	0	4.5	-3.5	0.039803	-0.17358	-0.10984	0.087838	-0.12867	-0.094796	-0.13586	-0.22145	-0.033514
-0.236128482	I90W	0	0	0.4151547492	0.0816078736	7886.09561528	0	0	0	0	11	-3	0.507	1	2	-3	4.5	-0.9	-0.024772	-0.022938	-0.084117	0.099692	-0.13964	-0.11961	-0.17742	-0.24183	-0.030628
-0.252104755	I90S	0	0	0.4151547492	0.0816078736	7886.09561528	0	0	0	0	11	-2	0.507	1	2	-1	4.5	-0.8	-0.098699	-0.14212	-0.036486	0.13156	-0.096396	-0.087989	-0.12582	-0.18267	-0.046691
-0.259303889	I90Q	0	0	0.4151547492	0.0816078736	7886.09561528	0	0	0	0	11	-3	0.507	1	2	0	4.5	-3.5	-0.021251	-0.1428	-0.11811	0.093837	-0.12867	-0.094796	-0.13586	-0.22145	-0.029877
-0.307739356	I90R	0	0	0.4151547492	0.0816078736	7886.09561528	0	0	0	0	11	-3	0.507	1	2	1	4.5	-4.5	0.020525	-0.17358	-0.18729	0.094356	-0.13065	-0.087591	-0.1315	-0.26009	-0.029877
-0.330950199	I90G	0	0	0.4151547492	0.0816078736	7886.09561528	0	0	0	0	11	-4	0.507	1	2	-1	4.5	-0.4	-0.035748	-0.084282	-0.15968	0.081447	-0.11264	-0.089378	-0.16072	-0.26143	-0.012066
-0.364254648	I90P	0	0	0.4151547492	0.0816078736	7886.09561528	0	0	0	0	11	-3	0.507	1	2	-3	4.5	-1.6	-0.036506	-0.17397	-0.025605	0.14412	-0.1472	-0.12473	-0.18293	-0.2457	-0.035616
-0.436141759	I90E	0	0	0.4151547492	0.0816078736	7886.09561528	0	0	0	0	11	-3	0.507	1	2	0	4.5	-3.5	-0.052014	-0.052556	-0.26794	0.029526	-0.12867	-0.094796	-0.13586	-0.22145	-0.025615
-0.760699843	I90D	0	0	0.4151547492	0.0816078736	7886.09561528	0	0	0	0	11	-3	0.507	1	2	-1	4.5	-3.5	-0.024936	-0.13104	-0.24299	0.038897	-0.14295	-0.11186	-0.14616	-0.21859	-0.025635
-0.023120368	N91Y	0	32	0.2604055496	0.1802149848	8217.93024497	0	0	0	0	8	-2	0.915	1	3	-3	-3.5	-1.3	-0.045123	-0.14582	0.036192	-0.016323	-0.10403	-0.14593	-0.17395	-0.12967	-0.034012
-0.036445002	N91R	0	32	0.2604055496	0.1802149848	8217.93024497	0	0	0	0	8	0	0.915	1	3	0	-3.5	-4.5	-0.043009	-0.084647	0.018208	-0.028841	-0.079492	-0.11866	-0.14866	-0.113	-0.13022
-0.038340759	N91W	0	32	0.2604055496	0.1802149848	8217.93024497	0	0	0	0	8	-4	0.915	1	3	-4	-3.5	-0.9	-0.043979	-0.13733	0.029321	0.01442	-0.14183	-0.1918	-0.18219	-0.06668	-0.36829
-0.057136618	N91K	0	32	0.2604055496	0.1802149848	8217.93024497	0	0	0	0	8	0	0.915	1	3	1	-3.5	-3.9	-0.048788	-0.10863	0.02649	-0.030634	-0.065898	-0.10914	-0.15852	-0.12434	-0.3506
-0.059724165	N91H	0	32	0.2604055496	0.1802149848	8217.93024497	0	0	0	0	8	1	0.915	1	3	1	-3.5	-3.2	-0.045302	-0.14954	0.025111	-0.059915	-0.042805	-0.079835	-0.16441	-0.13913	-0.28072
-0.074465411	N91T	0	32	0.2604055496	0.1802149848	8217.93024497	0	0	0	0	8	0	0.915	1	3	0	-3.5	-0.7	0.0087749	-0.09138	0.028659	0.015904	-0.051952	-0.084776	-0.15407	-0.14717	-0.15217
-0.089824474	N91C	0	32	0.2604055496	0.1802149848	8217.93024497	0	0	0	0	8	-3	0.915	1	3	-4	-3.5	2.5	-0.02483	-0.086387	-0.025288	-0.13002	-0.1074	-0.13089	-0.15186	-0.12285	-0.17581
-0.1154469	N91I	0	32	0.2604055496	0.1802149848	8217.93024497	0	0	0	0	8	-3	0.915	1	3	-1	-3.5	4.5	0.014592	-0.046949	0.025722	-0.057999	-0.089664	-0.10904	-0.13747	-0.14521	-0.38616
-0.121654403	N91V	0	32	0.2604055496	0.1802149848	8217.93024497	0	0	0	0	8	-3	0.915	1	3	-1	-3.5	4.2	-0.012514	-0.15656	-0.073219	-0.15899	-0.091773	-0.11065	-0.139	-0.14463	-0.096721
-0.138290934	N91G	0	32	0.2604055496	0.1802149848	8217.93024497	0	0	0	0	8	0	0.915	1	3	-1	-3.5	-0.4	-0.022725	-0.11184	0.027296	0.017794	-0.053109	-0.084194	-0.14846	-0.14385	-0.38616
-0.150593462	N91F	0	32	0.2604055496	0.1802149848	8217.93024497	0	0	0	0	8	-3	0.915	1	3	-4	-3.5	2.8	-0.024641	-0.069015	-0.039989	-0.14333	-0.10478	-0.12837	-0.14909	-0.12346	-0.29414
-0.162501921	N91A	0	32	0.2604055496	0.1802149848	8217.93024497	0	0	0	0	8	-2	0.915	1	3	0	-3.5	1.8	-0.0037739	-0.081142	0.032931	-0.016161	-0.086731	-0.10818	-0.14979	-0.15083	0.014787
-0.162849611	N91S	0	32	0.2604055496	0.1802149848	8217.93024497	0	0	0	0	8	1	0.915	1	3	0	-3.5	-0.8	-0.024641	-0.13297	-0.025288	-0.13002	-0.037156	-0.065529	-0.1435	-0.14275	-0.05831
-0.169308361	N91L	0	32	0.2604055496	0.1802149848	8217.93024497	0	0	0	0	8	-3	0.915	1	3	-2	-3.5	3.8	-0.0024892	-0.052049	-0.025288	-0.13002	-0.096744	-0.11573	-0.14687	-0.13626	-0.028191
-0.174777731	N91Q	0	32	0.2604055496	0.1802149848	8217.93024497	0	0	0	0	8	0	0.915	1	3	1	-3.5	-3.5	0.015097	-0.13733	0.036334	-0.0072939	-0.061628	-0.10484	-0.1611	-0.13176	0.020989
-0.1803823	N91E	0	32	0.2604055496	0.1802149848	8217.93024497	0	0	0	0	8	0	0.915	1	3	2	-3.5	-3.5	0.0046014	-0.1242	0.018183	-0.050835	-0.061799	-0.10491	-0.16064	-0.13665	-0.046633
-0.188768412	N91M	0	32	0.2604055496	0.1802149848	8217.93024497	0	0	0	0	8	-2	0.915	1	3	-2	-3.5	1.9	-0.028805	-0.082011	-0.0025298	-0.090882	-0.088145	-0.11193	-0.15486	-0.13914	-0.046081
-0.22022021	N91P	0	32	0.2604055496	0.1802149848	8217.93024497	0	0	0	0	8	-2	0.915	1	3	0	-3.5	-1.6	-0.031396	-0.10814	0.00894	-0.10235	-0.097593	-0.13753	-0.17688	-0.13115	-0.046081
-0.309927544	N91D	0	32	0.2604055496	0.1802149848	8217.93024497	0	0	0	0	8	1	0.915	1	3	1	-3.5	-3.5	-0.0048701	-0.25233	-0.041507	-0.13671	-0.045677	-0.082263	-0.16558	-0.13513	-0.1631
0.061469271	N92E	0	0	0.7395944504	0.1922332308	7904.28079153	0	0	0	0	10	0	0.429	1	7	-2	-3.5	-3.5	-0.028342	-0.2076	-0.119	-0.12695	-0.076355	-0.05205	-0.069721	-0.054794	-0.080894
0.038969484	N92H	0	0	0.7395944504	0.1922332308	7904.28079153	0	0	0	0	10	1	0.429	1	7	2	-3.5	-3.2	0.0094549	-0.24038	-0.28416	-0.21307	-0.018443	-0.012124	0.018059	0.013624	-0.065031
0.006778291	N92W	0	0	0.7395944504	0.1922332308	7904.28079153	0	0	0	0	10	-4	0.429	1	7	-4	-3.5	-0.9	-0.024284	-0.20376	-0.072919	-0.10454	-0.17013	-0.12542	-0.10498	0.063004	-0.20726
0.004245661	N92M	0	0	0.7395944504	0.1922332308	7904.28079153	0	0	0	0	10	-2	0.429	1	7	-2	-3.5	1.9	-0.067198	-0.21081	-0.15141	-0.16942	-0.068138	-0.051905	-0.030365	-0.046324	-0.15853
0.002981729	N92G	0	0	0.7395944504	0.1922332308	7904.28079153	0	0	0	0	10	0	0.429	1	7	-4	-3.5	-0.4	-0.0419	-0.22813	-0.22063	-0.20012	-0.046346	-0.017154	-0.03884	-0.07617	-0.078267
0.002574396	N92I	0	0	0.7395944504	0.1922332308	7904.28079153	0	0	0	0	10	-3	0.429	1	7	-5	-3.5	4.5	-0.020449	-0.14936	-0.58279	-0.32075	-0.091775	-0.097817	-0.065786	-0.080068	-0.21919
-0.001034675	N92C	0	0	0.7395944504	0.1922332308	7904.28079153	0	0	0	0	10	-3	0.429	1	7	1	-3.5	2.5	-0.031441	-0.18643	-0.086732	-0.11822	-0.077805	-0.050309	-0.035245	-0.012225	-0.10075
-0.014709566	N92V	0	0	0.7395944504	0.1922332308	7904.28079153	0	0	0	0	10	-3	0.429	1	7	-5	-3.5	4.2	-0.021245	-0.20577	-0.59512	-0.3304	-0.092991	-0.096701	-0.067614	-0.076216	-0.23412
-0.016774715	N92T	0	0	0.7395944504	0.1922332308	7904.28079153	0	0	0	0	10	0	0.429	1	7	-2	-3.5	-0.7	-0.015215	-0.24106	-0.53809	-0.29867	-0.038839	-0.014481	-0.01369	-0.048408	-0.26317
-0.036855989	N92F	0	0	0.7395944504	0.1922332308	7904.28079153	0	0	0	0	10	-3	0.429	1	7	0	-3.5	2.8	-0.046348	-0.14769	-0.20854	-0.20649	-0.082463	-0.059126	-0.039238	-0.023366	0.0011168
-0.037180006	N92L	0	0	0.7395944504	0.1922332308	7904.28079153	0	0	0	0	10	-3	0.429	1	7	-3	-3.5	3.8	-0.037992	-0.1948	-0.31355	-0.24223	-0.088822	-0.083945	-0.051573	-0.059375	0.0076775
-0.041624745	N92R	0	0	0.7395944504	0.1922332308	7904.28079153	0	0	0	0	10	0	0.429	1	7	-2	-3.5	-4.5	-0.021689	-0.19119	-0.38599	-0.25687	-0.098655	-0.07358	-0.099103	-0.053244	0.037074
-0.046621108	N92K	0	0	0.7395944504	0.1922332308	7904.28079153	0	0	0	0	10	0	0.429	1	7	-2	-3.5	-3.9	-0.016792	-0.24759	-0.59716	-0.32656	-0.084285	-0.060011	-0.080564	-0.051416	-0.028462
-0.05950024	N92D	0	0	0.7395944504	0.1922332308	7904.28079153	0	0	0	0	10	1	0.429	1	7	-1	-3.5	-3.5	-0.046348	-0.25502	-0.61662	-0.33901	-0.041988	-0.023637	-0.032117	-0.031665	0.00079392
-0.076426722	N92S	0	0	0.7395944504	0.1922332308	7904.28079153	0	0	0	0	10	1	0.429	1	7	-1	-3.5	-0.8	-0.0077665	-0.23441	-0.59716	-0.32656	-0.011307	0.0099735	0.01856	-0.0067543	0.018693
-0.080390377	N92P	0	0	0.7395944504	0.1922332308	7904.28079153	0	0	0	0	10	-2	0.429	1	7	-5	-3.5	-1.6	-0.0074985	-0.18419	-0.64901	-0.34714	-0.128	-0.092589	-0.12864	-0.072239	-0.016867
-0.121937524	N92Q	0	0	0.7395944504	0.1922332308	7904.28079153	0	0	0	0	10	0	0.429	1	7	-2	-3.5	-3.5	-0.061228	-0.24926	-0.47848	-0.2648	-0.076355	-0.05205	-0.069721	-0.054794	-0.039696
-0.406561632	N92A	0	0	0.7395944504	0.1922332308	7904.28079153	0	0	0	0	10	-2	0.429	1	7	-3	-3.5	1.8	-0.08417	-0.17848	-0.59716	-0.32656	-0.074947	-0.057712	-0.041391	-0.057964	-0.027277
0.081009376	L93T	1	2	0.8281750267	0.156119075	7549.94302265	1	0	0.0010214505	0.000439205	11	-1	0.12	1	6	-4	3.8	-0.7	-0.05152	-0.085987	-0.51355	-0.2923	-0.29993	-0.16003	-0.061332	0.06325	-0.019486
0.056707118	L93K	1	2	0.8281750267	0.156119075	7549.94302265	1	0	0.0010214505	0.000439205	11	-2	0.12	1	6	-5	3.8	-3.9	-0.10744	-0.13988	0.026082	-0.16233	-0.52867	-0.40667	-0.20471	-0.081126	-0.024325
0.019743682	L93M	1	2	0.8281750267	0.156119075	7549.94302265	1	0	0.0010214505	0.000439205	11	2	0.12	1	6	0	3.8	1.9	-0.055556	-0.1604	0.020546	-0.16582	-0.08172	-0.021832	0.01672	0.057757	-0.016176
0.016997511	L93W	1	2	0.8281750267	0.156119075	7549.94302265	1	0	0.0010214505	0.000439205	11	-2	0.12	1	6	-4	3.8	-0.9	-0.090305	-0.095047	0.04784	-0.15958	-0.39148	-0.23869	-0.10394	-0.027693	-0.062774
0.013098888	L93E	1	2	0.8281750267	0.156119075	7549.94302265	1	0	0.0010214505	0.000439205	11	-3	0.12	1	6	-6	3.8	-3.5	-0.033274	-0.16696	0.033234	-0.17207	-0.58158	-0.48021	-0.21913	-0.004035	-0.070239
0.006165556	L93G	1	2	0.8281750267	0.156119075	7549.94302265	1	0	0.0010214505	0.000439205	11	-4	0.12	1	6	-6	3.8	-0.4	-0.048796	-0.17507	0.0083706	-0.18232	-0.5418	-0.39793	-0.15339	-0.053938	-0.046822
0.006077072	L93V	1	2	0.8281750267	0.156119075	7549.94302265	1	0	0.0010214505	0.000439205	11	1	0.12	1	6	0	3.8	4.2	-0.1048	-0.1645	-0.0074596	-0.17907	-0.10561	-0.049113	-0.015263	-0.048288	-0.013792
-0.002502157	L93R	1	2	0.8281750267	0.156119075	7549.94302265	1	0	0.0010214505	0.000439205	11	-2	0.12	1	6	-5	3.8	-4.5	-0.022599	-0.1353	0.022371	-0.17432	-0.5673	-0.46048	-0.25737	-0.22282	-0.062774
-0.007553085	L93Q	1	2	0.8281750267	0.156119075	7549.94302265	1	0	0.0010214505	0.000439205	11	-2	0.12	1	6	-5	3.8	-3.5	-0.10629	-0.19118	0.050321	-0.15085	-0.50634	-0.375	-0.18051	-0.032377	-0.032842
-0.017274786	L93I	1	2	0.8281750267	0.156119075	7549.94302265	1	0	0.0010214505	0.000439205	11	2	0.12	1	6	4	3.8	4.5	-0.026392	-0.21006	0.0024679	-0.17108	-0.082825	-0.044838	-0.050721	-0.15586	-0.032946
-0.022089062	L93S	1	2	0.8281750267	0.156119075	7549.94302265	1	0	0.0010214505	0.000439205	11	-2	0.12	1	6	-5	3.8	-0.8	-0.036734	-0.18572	0.015163	-0.18234	-0.38834	-0.22815	-0.08602	0.0098311	-0.11517
-0.024976453	L93Y	1	2	0.8281750267	0.156119075	7549.94302265	1	0	0.0010214505	0.000439205	11	-1	0.12	1	6	-3	3.8	-1.3	-0.022599	-0.081648	0.029498	-0.16698	-0.32252	-0.18871	-0.087024	0.021398	-0.033293
-0.049597034	L93F	1	2	0.8281750267	0.156119075	7549.94302265	1	0	0.0010214505	0.000439205	11	0	0.12	1	6	1	3.8	2.8	-0.011834	-0.13715	0.024086	-0.18552	-0.16843	-0.089382	-0.054749	-0.051189	-0.060538
-0.079899568	L93C	1	2	0.8281750267	0.156119075	7549.94302265	1	0	0.0010214505	0.000439205	11	-1	0.12	1	6	-4	3.8	2.5	-0.00056131	-0.12726	0.025795	-0.17307	-0.21053	-0.097259	-0.025108	0.04718	-0.070429
-0.098917895	L93P	1	2	0.8281750267	0.156119075	7549.94302265	1	0	0.0010214505	0.000439205	11	-3	0.12	1	6	-6	3.8	-1.6	-0.027659	-0.15078	0.037509	-0.17025	-0.50319	-0.35204	-0.13178	-0.012248	-0.069062
-0.104617979	L93H	1	2	0.8281750267	0.156119075	7549.94302265	1	0	0.0010214505	0.000439205	11	-3	0.12	1	6	-5	3.8	-3.2	-0.029373	-0.21228	0.037509	-0.17025	-0.56706	-0.45485	-0.21715	-0.047735	-0.033738
-0.10681812	L93A	1	2	0.8281750267	0.156119075	7549.94302265	1	0	0.0010214505	0.000439205	11	-1	0.12	1	6	-4	3.8	1.8	-0.01163	-0.10149	0.048304	-0.14822	-0.22242	-0.10524	-0.026767	0.061519	-0.16874
0.090354142	G94I	7	0	0.9594450374	0.1318950443	7849.93547963	0	0	0	0	9	-4	0.182	0	7	-5	-0.4	4.5	-0.026495	-0.17496	0.041479	-0.16603	-0.43333	-0.47419	-0.21733	-0.024474	-0.043153
0.052498946	G94E	7	0	0.9594450374	0.1318950443	7849.93547963	0	0	0	0	9	-2	0.182	0	7	-4	-0.4	-3.5	-0.074334	-0.17428	-0.0077871	-0.17933	-0.50148	-0.6651	-0.34369	-0.022503	-0.067872
0.024708878	G94M	7	0	0.9594450374	0.1318950443	7849.93547963	0	0	0	0	9	-3	0.182	0	7	-4	-0.4	1.9	-0.10589	-0.18778	-0.0030831	-0.20217	-0.41064	-0.42811	-0.1886	-0.0053763	0.0060373
0.013132097	G94P	7	0	0.9594450374	0.1318950443	7849.93547963	0	0	0	0	9	-2	0.182	0	7	-4	-0.4	-1.6	-0.03185	-0.043508	-0.053634	-0.052795	-0.44448	-0.52639	-0.27575	-0.040808	-0.073507
0.006402862	G94Q	7	0	0.9594450374	0.1318950443	7849.93547963	0	0	0	0	9	-2	0.182	0	7	-3	-0.4	-3.5	-0.012227	-0.036157	-0.044286	-0.03018	-0.47957	-0.63665	-0.32105	-0.029667	-0.10664
0.004134571	G94F	7	0	0.9594450374	0.1318950443	7849.93547963	0	0	0	0	9	-3	0.182	0	7	-5	-0.4	2.8	-0.042801	0.018405	-0.040312	-0.010612	-0.40974	-0.42536	-0.19188	-0.0083326	-0.10593
0.004027427	G94L	7	0	0.9594450374	0.1318950443	7849.93547963	0	0	0	0	9	-4	0.182	0	7	-5	-0.4	3.8	-0.10497	0.10958	-0.16942	-0.16354	-0.44869	-0.49021	-0.2171	0.0032696	-0.096857
0.001564251	G94A	7	0	0.9594450374	0.1318950443	7849.93547963	0	0	0	0	9	0	0.182	0	7	-1	-0.4	1.8	-0.026169	0.075479	-0.45089	-0.27726	-0.1513	-0.13267	-0.11103	-0.097972	-0.1493
0.000106196	G94K	7	0	0.9594450374	0.1318950443	7849.93547963	0	0	0	0	9	-2	0.182	0	7	-3	-0.4	-3.9	-0.073565	-0.25387	-0.40676	-0.24178	-0.48945	-0.66626	-0.33551	-0.026669	-0.17402
-0.001261203	G94H	7	0	0.9594450374	0.1318950443	7849.93547963	0	0	0	0	9	-2	0.182	0	7	-4	-0.4	-3.2	-0.019114	0.03436	-0.11916	-0.12405	-0.49335	-0.643	-0.33259	-0.02706	-0.079271
-0.012622252	G94C	7	0	0.9594450374	0.1318950443	7849.93547963	0	0	0	0	9	-3	0.182	0	7	1	-0.4	2.5	-0.036383	-0.14059	-0.07951	-0.059103	-0.26738	-0.27088	-0.14707	-0.050429	-0.12386
-0.014100153	G94R	7	0	0.9594450374	0.1318950443	7849.93547963	0	0	0	0	9	-2	0.182	0	7	-4	-0.4	-4.5	-0.026495	0.0001643	-0.12412	-0.12289	-0.526	-0.74118	-0.38551	-0.030105	-0.081137
-0.043295671	G94N	7	0	0.9594450374	0.1318950443	7849.93547963	0	0	0	0	9	0	0.182	0	7	1	-0.4	-3.5	-0.073616	-0.20582	-0.44283	-0.28192	-0.26514	-0.39444	-0.23894	-0.18311	-0.1033
-0.048372	G94D	7	0	0.9594450374	0.1318950443	7849.93547963	0	0	0	0	9	-1	0.182	0	7	-1	-0.4	-3.5	-0.055827	-0.14047	-0.24778	-0.19437	-0.37044	-0.51124	-0.28533	-0.11758	-0.068127
-0.067840387	G94V	7	0	0.9594450374	0.1318950443	7849.93547963	0	0	0	0	9	-3	0.182	0	7	-5	-0.4	4.2	-0.07668	-0.074139	-0.36685	-0.23827	-0.37256	-0.38728	-0.18904	-0.044878	-0.096857
-0.12801959	G94W	7	0	0.9594450374	0.1318950443	7849.93547963	0	0	0	0	9	-2	0.182	0	7	1	-0.4	-0.9	-0.034943	-0.19643	-0.18059	-0.16796	-0.29137	-0.3481	-0.19002	-0.07332	-0.09687
-0.237237458	G94Y	7	0	0.9594450374	0.1318950443	7849.93547963	0	0	0	0	9	-3	0.182	0	7	-5	-0.4	-1.3	-0.0050325	0.0472	-0.43668	-0.27089	-0.51718	-0.61605	-0.30616	0.039037	-0.034904
-0.291576476	G94T	7	0	0.9594450374	0.1318950443	7849.93547963	0	0	0	0	9	-2	0.182	0	7	-2	-0.4	-0.7	-0.015289	-0.19542	-0.31695	-0.22551	-0.35954	-0.41506	-0.21787	-0.060621	-0.0061203
-0.627294835	G94S	7	0	0.9594450374	0.1318950443	7849.93547963	0	0	0	0	9	0	0.182	0	7	-1	-0.4	-0.8	-0.020771	-0.17711	-0.45089	-0.27726	-0.21399	-0.25558	-0.17518	-0.13837	0.027024
0.043505625	T95G	0	3	0.8954108858	0.1443507952	7638.80603449	0	0	0	0	11	-2	0.3	0	5	-3	-0.7	-0.4	0.010218	-0.027251	-0.47044	-0.28591	-0.10851	-0.029759	-0.031902	-0.025927	0.030791
0.037898037	T95Y	0	3	0.8954108858	0.1443507952	7638.80603449	0	0	0	0	11	-2	0.3	0	5	-3	-0.7	-1.3	-0.0050146	-0.13534	-0.45928	-0.27228	-0.12516	-0.04477	-0.042763	-0.035255	0.039885
0.036673187	T95R	0	3	0.8954108858	0.1443507952	7638.80603449	0	0	0	0	11	-1	0.3	0	5	-1	-0.7	-4.5	-0.0089858	-0.072583	-0.50099	-0.29926	-0.13549	-0.093242	-0.081755	-0.098903	0.032537
0.026258557	T95V	0	3	0.8954108858	0.1443507952	7638.80603449	0	0	0	0	11	0	0.3	0	5	0	-0.7	4.2	-0.012811	-0.32992	-0.0085366	-0.051738	-0.0045021	0.050315	0.039968	0.0033812	0.030251
0.014974432	T95A	0	3	0.8954108858	0.1443507952	7638.80603449	0	0	0	0	11	0	0.3	0	5	-1	-0.7	1.8	0.00029392	-0.12753	-0.012587	-0.097969	-0.015042	0.042028	0.041302	0.016481	0.0051636
0.013187304	T95D	0	3	0.8954108858	0.1443507952	7638.80603449	0	0	0	0	11	-1	0.3	0	5	-2	-0.7	-3.5	-0.035756	-0.13545	-0.0086987	-0.099753	-0.12791	-0.076747	-0.067694	-0.064953	0.0018241
0.006361245	T95H	0	3	0.8954108858	0.1443507952	7638.80603449	0	0	0	0	11	-2	0.3	0	5	-3	-0.7	-3.2	-0.013084	-0.09452	0.023979	-0.052453	-0.16827	-0.091511	-0.090836	-0.042038	0.022557
0.0040514	T95L	0	3	0.8954108858	0.1443507952	7638.80603449	0	0	0	0	11	-1	0.3	0	5	-2	-0.7	3.8	-0.019295	-0.11142	-0.028128	-0.10714	-0.0421	0.023102	0.013803	0.0015687	0.013039
0.002309719	T95M	0	3	0.8954108858	0.1443507952	7638.80603449	0	0	0	0	11	-1	0.3	0	5	0	-0.7	1.9	-0.04325	-0.28429	-0.019075	-0.088805	-0.037274	0.03575	0.029619	-0.010394	-0.037402
-0.0094502	T95C	0	3	0.8954108858	0.1443507952	7638.80603449	0	0	0	0	11	-1	0.3	0	5	0	-0.7	2.5	-0.05233	-0.069221	-0.0083195	-0.096004	-0.034268	0.037233	0.029565	-0.0090819	0.018922
-0.015212466	T95I	0	3	0.8954108858	0.1443507952	7638.80603449	0	0	0	0	11	-1	0.3	0	5	1	-0.7	4.5	-0.0090703	-0.093369	-0.016759	-0.10073	-0.025931	0.039864	0.018728	-0.026271	0.02689
-0.017594498	T95P	0	3	0.8954108858	0.1443507952	7638.80603449	0	0	0	0	11	-1	0.3	0	5	-3	-0.7	-1.6	-0.00082882	-0.16766	-0.011296	-0.084517	-0.10192	-0.038273	-0.03991	-0.04264	-0.012749
-0.034246513	T95F	0	3	0.8954108858	0.1443507952	7638.80603449	0	0	0	0	11	-2	0.3	0	5	-3	-0.7	2.8	-0.052914	-0.16435	-0.016759	-0.10073	-0.086433	-0.0043164	-0.010289	-0.013016	-0.081062
-0.06574645	T95E	0	3	0.8954108858	0.1443507952	7638.80603449	0	0	0	0	11	-1	0.3	0	5	-2	-0.7	-3.5	-0.028499	-0.35027	-0.018554	-0.033965	-0.12791	-0.076747	-0.067694	-0.064953	-0.040784
-0.078742499	T95N	0	3	0.8954108858	0.1443507952	7638.80603449	0	0	0	0	11	0	0.3	0	5	1	-0.7	-3.5	-0.016703	-0.36733	0.0020254	-0.041154	-0.066275	-0.027531	-0.011746	-0.079212	-0.0048418
-0.092155936	T95S	0	3	0.8954108858	0.1443507952	7638.80603449	0	0	0	0	11	1	0.3	0	5	1	-0.7	-0.8	-0.0046353	-0.35027	0.005646	-0.021427	-0.0082932	0.038627	0.046947	-0.015603	-0.081981
-0.200847421	T95Q	0	3	0.8954108858	0.1443507952	7638.80603449	0	0	0	0	11	-1	0.3	0	5	2	-0.7	-3.5	-0.050549	-0.3284	-0.0080847	-0.03401	-0.084231	-0.016148	-0.0083056	-0.062403	-0.013211
-0.355889398	T95K	0	3	0.8954108858	0.1443507952	7638.80603449	0	0	0	0	11	-1	0.3	0	5	-1	-0.7	-3.9	-0.012216	-0.42987	-0.045544	-0.081704	-0.12537	-0.074113	-0.067743	-0.07503	0.010619
0.028108362	I96N	0	0	0.9060832444	0.133886201	7672.7082925	1	0	0.0010729614	0.0017374929	10	-3	0.828	0	6	-5	4.5	-3.5	0.0023328	-0.2261	-0.042074	-0.088846	-0.32519	-0.17322	-0.13697	-0.03929	-0.078855
0.017556647	I96P	0	0	0.9060832444	0.133886201	7672.7082925	1	0	0.0010729614	0.0017374929	10	-3	0.828	0	6	-4	4.5	-1.6	-0.019877	-0.19959	-0.023545	-0.059134	-0.2808	-0.11239	-0.10964	-0.072888	0.013984
0.012323576	I96K	0	0	0.9060832444	0.133886201	7672.7082925	1	0	0.0010729614	0.0017374929	10	-3	0.828	0	6	-4	4.5	-3.9	-0.0031697	-0.28727	-0.018646	-0.11096	-0.32914	-0.17847	-0.14502	-0.065034	-0.017729
0.010200474	I96C	0	0	0.9060832444	0.133886201	7672.7082925	1	0	0.0010729614	0.0017374929	10	-1	0.828	0	6	-3	4.5	2.5	0.010894	-0.24255	-0.0081598	-0.04717	-0.14643	-0.010446	-0.065289	-0.047328	-0.10738
-0.010867579	I96A	0	0	0.9060832444	0.133886201	7672.7082925	1	0	0.0010729614	0.0017374929	10	-1	0.828	0	6	-3	4.5	1.8	-0.069025	-0.13011	0.00078642	-0.12311	-0.15173	-0.0054637	-0.055208	-0.021204	0.0068267
-0.017742495	I96F	0	0	0.9060832444	0.133886201	7672.7082925	1	0	0.0010729614	0.0017374929	10	0	0.828	0	6	1	4.5	2.8	0.014529	-0.19989	0.0472	-0.12362	-0.10383	0.013306	-0.035052	-0.051642	-0.023726
-0.018320382	I96H	0	0	0.9060832444	0.133886201	7672.7082925	1	0	0.0010729614	0.0017374929	10	-3	0.828	0	6	-5	4.5	-3.2	-0.0067587	-0.26687	-0.026582	-0.1125	-0.3173	-0.16182	-0.13104	-0.04233	-0.017905
-0.021828737	I96M	0	0	0.9060832444	0.133886201	7672.7082925	1	0	0.0010729614	0.0017374929	10	1	0.828	0	6	0	4.5	1.9	-0.040635	-0.16857	-0.02968	-0.098078	-0.075551	0.06338	0.01357	0.011238	-0.01749
-0.027277188	I96R	0	0	0.9060832444	0.133886201	7672.7082925	1	0	0.0010729614	0.0017374929	10	-3	0.828	0	6	-4	4.5	-4.5	-0.026436	-0.053616	-0.0067417	-0.11263	-0.34683	-0.20733	-0.16429	-0.098424	0.010477
-0.02803454	I96L	0	0	0.9060832444	0.133886201	7672.7082925	1	0	0.0010729614	0.0017374929	10	2	0.828	0	6	1	4.5	3.8	-0.012146	-0.052458	0.000040396	-0.10763	-0.040489	0.084255	0.021304	-0.071648	-0.028801
-0.042024417	I96D	0	0	0.9060832444	0.133886201	7672.7082925	1	0	0.0010729614	0.0017374929	10	-3	0.828	0	6	-5	4.5	-3.5	-0.0056042	-0.19737	-0.036206	-0.10184	-0.32519	-0.17322	-0.13697	-0.03929	-0.040966
-0.044096942	I96Q	0	0	0.9060832444	0.133886201	7672.7082925	1	0	0.0010729614	0.0017374929	10	-3	0.828	0	6	-4	4.5	-3.5	-0.024869	-0.34875	-0.011422	-0.12118	-0.3186	-0.16238	-0.13644	-0.06244	-0.0078813
-0.058007655	I96Y	0	0	0.9060832444	0.133886201	7672.7082925	1	0	0.0010729614	0.0017374929	10	-1	0.828	0	6	-2	4.5	-1.3	-0.029297	-0.04151	-0.011705	-0.11729	-0.18495	-0.010769	-0.04467	-0.028769	0.0048163
-0.060714721	I96W	0	0	0.9060832444	0.133886201	7672.7082925	1	0	0.0010729614	0.0017374929	10	-3	0.828	0	6	-4	4.5	-0.9	-0.0037836	-0.15113	-0.037205	-0.12128	-0.26945	-0.10401	-0.1095	-0.069973	-0.029875
-0.084761552	I96E	0	0	0.9060832444	0.133886201	7672.7082925	1	0	0.0010729614	0.0017374929	10	-3	0.828	0	6	-5	4.5	-3.5	0.0056077	-0.15605	-0.034726	-0.10473	-0.32519	-0.17322	-0.13697	-0.03929	-0.01298
-0.126576075	I96S	0	0	0.9060832444	0.133886201	7672.7082925	1	0	0.0010729614	0.0017374929	10	-2	0.828	0	6	-3	4.5	-0.8	-0.042741	-0.35341	-0.030457	-0.12379	-0.22281	-0.049229	-0.077017	-0.046914	-0.0069748
-0.143392566	I96T	0	0	0.9060832444	0.133886201	7672.7082925	1	0	0.0010729614	0.0017374929	10	-1	0.828	0	6	0	4.5	-0.7	-0.057343	-0.52922	-0.017579	-0.13093	-0.17789	-0.012232	-0.051021	-0.035702	-0.030937
-0.178240045	I96V	0	0	0.9060832444	0.133886201	7672.7082925	1	0	0.0010729614	0.0017374929	10	3	0.828	0	6	2	4.5	4.2	-0.01678	-0.34913	-0.016966	-0.11019	-0.014998	0.11493	0.054254	-0.093978	-0.3735
-0.179878598	I96G	0	0	0.9060832444	0.133886201	7672.7082925	1	0	0.0010729614	0.0017374929	10	-4	0.828	0	6	-5	4.5	-0.4	-0.012652	-0.12189	-0.037205	-0.12128	-0.32283	-0.16857	-0.16069	-0.089931	-0.20652
0.10439253	A97D	1	1	0.9829242263	0.0387366441	8384.4646707	0	0	0	0	5	-2	0.697	0	5	-3	1.8	-3.5	-0.08775	-0.42522	-0.018235	-0.11985	-0.46779	-0.28327	-0.1898	-0.020616	-0.22763
0.028695699	A97L	1	1	0.9829242263	0.0387366441	8384.4646707	0	0	0	0	5	-1	0.697	0	5	-3	1.8	3.8	-0.0056508	-0.23628	-0.018126	-0.1201	-0.368	-0.23906	-0.20906	-0.11604	-0.085266
0.020247724	A97F	1	1	0.9829242263	0.0387366441	8384.4646707	0	0	0	0	5	-2	0.697	0	5	-4	1.8	2.8	-0.020265	-0.1189	-0.02509	-0.098359	-0.45119	-0.27835	-0.2269	-0.10458	-0.15296
0.016982549	A97H	1	1	0.9829242263	0.0387366441	8384.4646707	0	0	0	0	5	-2	0.697	0	5	-3	1.8	-3.2	-0.040692	-0.08943	-0.0018108	-0.10098	-0.46228	-0.2725	-0.18358	-0.027071	-0.32802
0.0000978	A97Y	1	1	0.9829242263	0.0387366441	8384.4646707	0	0	0	0	5	-2	0.697	0	5	-3	1.8	-1.3	-0.051904	-0.10464	-0.062881	0.11427	-0.44659	-0.23396	-0.17291	-0.053347	-0.3631
-0.010755528	A97W	1	1	0.9829242263	0.0387366441	8384.4646707	0	0	0	0	5	-3	0.697	0	5	-4	1.8	-0.9	-0.073522	-0.21333	-0.11483	0.081446	-0.51649	-0.28926	-0.20763	-0.027528	-0.29107
-0.017997467	A97G	1	1	0.9829242263	0.0387366441	8384.4646707	0	0	0	0	5	0	0.697	0	5	1	1.8	-0.4	-0.047295	-0.11658	-0.060085	0.11752	-0.28961	-0.13044	-0.083035	-0.034334	-0.34069
-0.021340826	A97V	1	1	0.9829242263	0.0387366441	8384.4646707	0	0	0	0	5	0	0.697	0	5	-2	1.8	4.2	-0.051611	-0.093286	-0.074946	0.12653	-0.29377	-0.19561	-0.18153	-0.10645	-0.36988
-0.022583409	A97R	1	1	0.9829242263	0.0387366441	8384.4646707	0	0	0	0	5	-1	0.697	0	5	-3	1.8	-4.5	0.0017682	-0.27029	-0.069337	-0.040656	-0.44457	-0.3061	-0.21588	-0.10977	-0.13054
-0.031304809	A97S	1	1	0.9829242263	0.0387366441	8384.4646707	0	0	0	0	5	1	0.697	0	5	1	1.8	-0.8	0.02082	-0.08817	-0.052535	0.085136	-0.2485	-0.11699	-0.058569	-0.036481	-0.13348
-0.042050019	A97C	1	1	0.9829242263	0.0387366441	8384.4646707	0	0	0	0	5	0	0.697	0	5	2	1.8	2.5	-0.0094346	-0.094863	-0.068926	0.072833	-0.25234	-0.14006	-0.10866	-0.043803	-0.090513
-0.046974766	A97I	1	1	0.9829242263	0.0387366441	8384.4646707	0	0	0	0	5	-1	0.697	0	5	-3	1.8	4.5	-0.074951	-0.068953	-0.09332	0.054454	-0.36068	-0.25045	-0.21953	-0.13672	-0.092005
-0.070554375	A97E	1	1	0.9829242263	0.0387366441	8384.4646707	0	0	0	0	5	-1	0.697	0	5	-2	1.8	-3.5	-0.032713	-0.10723	-0.08172	0.039327	-0.40597	-0.23594	-0.15409	-0.059198	-0.20664
-0.071795483	A97N	1	1	0.9829242263	0.0387366441	8384.4646707	0	0	0	0	5	-2	0.697	0	5	-3	1.8	-3.5	-0.058122	-0.11361	-0.14239	0.0086271	-0.46779	-0.28327	-0.1898	-0.020616	-0.33648
-0.096250163	A97P	1	1	0.9829242263	0.0387366441	8384.4646707	0	0	0	0	5	-1	0.697	0	5	-2	1.8	-1.6	-0.06064	-0.081852	-0.06018	0.013766	-0.39102	-0.19631	-0.14214	-0.069627	-0.33141
-0.164038546	A97K	1	1	0.9829242263	0.0387366441	8384.4646707	0	0	0	0	5	-1	0.697	0	5	-2	1.8	-3.9	-0.044038	-0.23628	-0.071169	0.13088	-0.41268	-0.2511	-0.16305	-0.065032	-0.33648
-0.204569466	A97M	1	1	0.9829242263	0.0387366441	8384.4646707	0	0	0	0	5	-1	0.697	0	5	-3	1.8	1.9	-0.092152	-0.23628	-0.079317	0.038452	-0.38826	-0.21548	-0.18352	-0.081923	-0.33303
-0.272819203	A97T	1	1	0.9829242263	0.0387366441	8384.4646707	0	0	0	0	5	0	0.697	0	5	0	1.8	-0.7	-0.050406	-0.23628	-0.07722	0.08303	-0.3105	-0.14308	-0.096869	-0.048802	-0.20747
-0.307839695	A97Q	1	1	0.9829242263	0.0387366441	8384.4646707	0	0	0	0	5	-1	0.697	0	5	-2	1.8	-3.5	-0.052103	-0.12609	-0.06018	0.013766	-0.40597	-0.23594	-0.15409	-0.059198	-0.062347
0.071436687	K98A	0	0	0.5186766275	0.1277715339	7773.4192222	0	0	0	0	9	-1	1.073	0	4	0	-3.9	1.8	-0.081645	-0.32751	-0.061193	0.035124	-0.010743	-0.0016218	0.0035177	-0.031181	-0.21684
0.033965391	K98M	0	0	0.5186766275	0.1277715339	7773.4192222	0	0	0	0	9	-1	1.073	0	4	0	-3.9	1.9	0.039453	0.004647	-0.036292	0.17735	-0.010225	-0.0013917	0.0024345	-0.031775	-0.20785
0.016061742	K98P	0	0	0.5186766275	0.1277715339	7773.4192222	0	0	0	0	9	-1	1.073	0	4	-2	-3.9	-1.6	-0.073157	0.057952	-0.080769	0.041554	-0.033846	-0.022715	0.00082877	-0.024017	-0.097196
-0.008774761	K98L	0	0	0.5186766275	0.1277715339	7773.4192222	0	0	0	0	9	-2	1.073	0	4	-2	-3.9	3.8	0.026834	0.066284	-0.25463	0.00099479	-0.024172	-0.0077357	-0.016095	-0.044443	-0.23181
-0.010721936	K98F	0	0	0.5186766275	0.1277715339	7773.4192222	0	0	0	0	9	-3	1.073	0	4	-1	-3.9	2.8	-0.089453	-0.050657	-0.22918	-0.012241	-0.037495	-0.011705	-0.025884	-0.051221	-0.17807
-0.011133124	K98V	0	0	0.5186766275	0.1277715339	7773.4192222	0	0	0	0	9	-2	1.073	0	4	-2	-3.9	4.2	-0.066889	0.0023022	-0.16811	-0.0014701	-0.02287	-0.0076024	-0.015812	-0.047506	-0.032404
-0.01347376	K98Q	0	0	0.5186766275	0.1277715339	7773.4192222	0	0	0	0	9	1	1.073	0	4	1	-3.9	-3.5	-0.062519	0.030313	-0.22255	-0.010127	-0.013761	-0.024797	-0.015775	-0.025092	-0.083451
-0.017409904	K98T	0	0	0.5186766275	0.1277715339	7773.4192222	0	0	0	0	9	-1	1.073	0	4	-1	-3.9	-0.7	-0.031599	-0.080626	-0.2434	-0.0088672	-0.025231	-0.013784	0.00036047	-0.021948	-0.37166
-0.021459728	K98G	0	0	0.5186766275	0.1277715339	7773.4192222	0	0	0	0	9	-2	1.073	0	4	-2	-3.9	-0.4	0.053623	0.060729	-0.31671	-0.0053554	-0.035908	-0.020056	-0.0010088	-0.029005	-0.18452
-0.024517066	K98D	0	0	0.5186766275	0.1277715339	7773.4192222	0	0	0	0	9	-1	1.073	0	4	-2	-3.9	-3.5	0.032511	-0.038867	-0.21523	-0.000358	-0.049591	-0.041832	-0.014803	-0.025463	-0.12679
-0.03396352	K98R	0	0	0.5186766275	0.1277715339	7773.4192222	0	0	0	0	9	2	1.073	0	4	2	-3.9	-4.5	-0.077094	0.064807	-0.17001	-0.0015597	-0.0051188	-0.027835	-0.013837	-0.03175	-0.2461
-0.049482755	K98Y	0	0	0.5186766275	0.1277715339	7773.4192222	0	0	0	0	9	-2	1.073	0	4	0	-3.9	-1.3	-0.13846	0.044244	-0.12548	-0.0045051	-0.032155	-0.018212	-0.017486	-0.032012	-0.27821
-0.069105038	K98W	0	0	0.5186766275	0.1277715339	7773.4192222	0	0	0	0	9	-3	1.073	0	4	-3	-3.9	-0.9	-0.10109	-0.035258	-0.26887	-0.01254	-0.056402	-0.034365	-0.016253	-0.03448	-0.1159
-0.073145295	K98H	0	0	0.5186766275	0.1277715339	7773.4192222	0	0	0	0	9	-1	1.073	0	4	1	-3.9	-3.2	-0.091445	0.00019943	-0.25573	-0.026989	-0.036598	-0.028153	-0.024969	-0.028644	-0.25875
-0.084470587	K98I	0	0	0.5186766275	0.1277715339	7773.4192222	0	0	0	0	9	-3	1.073	0	4	-3	-3.9	4.5	-0.11396	0.055067	-0.18323	-0.0073949	-0.04164	-0.016605	-0.035502	-0.05542	-0.053992
-0.085031643	K98N	0	0	0.5186766275	0.1277715339	7773.4192222	0	0	0	0	9	0	1.073	0	4	0	-3.9	-3.5	-0.090857	0.0098162	-0.18225	-0.032817	-0.034883	-0.030827	-0.020203	-0.024446	-0.1274
-0.103155485	K98S	0	0	0.5186766275	0.1277715339	7773.4192222	0	0	0	0	9	0	1.073	0	4	1	-3.9	-0.8	-0.10244	-0.096675	-0.21337	-0.00073453	-0.0122	-0.0072261	-0.009952	-0.022541	-0.16648
-0.157920123	K98E	0	0	0.5186766275	0.1277715339	7773.4192222	0	0	0	0	9	1	1.073	0	4	0	-3.9	-3.5	-0.042881	0.020707	-0.13763	-0.022044	-0.017724	-0.026165	-0.0097203	-0.022942	-0.054803
-0.162289765	K98C	0	0	0.5186766275	0.1277715339	7773.4192222	0	0	0	0	9	-3	1.073	0	4	-3	-3.9	2.5	-0.049224	0.026199	-0.22255	-0.010127	-0.044114	-0.019246	-0.024322	-0.045767	-0.27821
0.056806182	S99M	2	0	0.9957310566	0.0227117685	7683.23679847	0	0	0	0	12	-1	0.166	0	6	-3	-0.8	1.9	-0.048296	-0.10179	-0.24295	0.0088256	-0.64234	-0.4146	-0.27239	-0.021392	-0.27821
0.031324763	S99W	2	0	0.9957310566	0.0227117685	7683.23679847	0	0	0	0	12	-3	0.166	0	6	-5	-0.8	-0.9	-0.020161	-1.099	-0.20208	-0.022343	-0.89243	-0.62783	-0.48635	-0.24335	-0.17662
0.022136062	S99E	2	0	0.9957310566	0.0227117685	7683.23679847	0	0	0	0	12	0	0.166	0	6	-2	-0.8	-3.5	-0.092697	-0.70383	-0.26672	0.00074656	-0.72368	-0.59427	-0.38683	-0.18468	-0.094348
0.01148866	S99L	2	0	0.9957310566	0.0227117685	7683.23679847	0	0	0	0	12	-2	0.166	0	6	-4	-0.8	3.8	-0.047735	-0.77153	-0.076461	0.046877	-0.69125	-0.45633	-0.31138	-0.095114	-0.039611
0.007911288	S99C	2	0	0.9957310566	0.0227117685	7683.23679847	0	0	0	0	12	-1	0.166	0	6	-3	-0.8	2.5	-0.091616	-0.90745	-0.057125	0.050849	-0.62072	-0.39928	-0.26223	-0.015736	0.0061429
0.007886161	S99Q	2	0	0.9957310566	0.0227117685	7683.23679847	0	0	0	0	12	0	0.166	0	6	-2	-0.8	-3.5	-0.075512	-1.0289	0.025063	0.062202	-0.72368	-0.59427	-0.38683	-0.18468	-0.036326
0.003970782	S99D	2	0	0.9957310566	0.0227117685	7683.23679847	0	0	0	0	12	0	0.166	0	6	-2	-0.8	-3.5	-0.040905	-1.0901	-0.030231	0.054456	-0.72368	-0.59427	-0.38683	-0.18468	0.056232
-0.010915043	S99A	2	0	0.9957310566	0.0227117685	7683.23679847	0	0	0	0	12	1	0.166	0	6	-1	-0.8	1.8	-0.1198	-0.9593	-0.025466	0.042484	-0.41231	-0.26095	-0.16284	0.085845	-0.088721
-0.018018229	S99P	2	0	0.9957310566	0.0227117685	7683.23679847	0	0	0	0	12	-1	0.166	0	6	-3	-0.8	-1.6	-0.001298	-1.0313	0.0026944	0.051023	-0.76643	-0.55355	-0.35768	-0.14298	0.015767
-0.03798895	S99N	2	0	0.9957310566	0.0227117685	7683.23679847	0	0	0	0	12	1	0.166	0	6	-1	-0.8	-3.5	-0.056115	-1.11	-0.0058466	0.062335	-0.60814	-0.51336	-0.33443	-0.14049	-0.98832
-0.056526482	S99I	2	0	0.9957310566	0.0227117685	7683.23679847	0	0	0	0	12	-2	0.166	0	6	-4	-0.8	4.5	-0.10461	-1.1936	0.0017791	0.054711	-0.66763	-0.44823	-0.30637	-0.10659	-0.68001
-0.087320796	S99V	2	0	0.9957310566	0.0227117685	7683.23679847	0	0	0	0	12	-2	0.166	0	6	-3	-0.8	4.2	-0.04976	-0.92556	-0.011983	0.055896	-0.66386	-0.44502	-0.28846	-0.10208	-0.86955
-0.095989059	S99H	2	0	0.9957310566	0.0227117685	7683.23679847	0	0	0	0	12	-1	0.166	0	6	-3	-0.8	-3.2	-0.035124	-1.1707	0.018923	0.026911	-0.81229	-0.64097	-0.42935	-0.2116	-0.981
-0.097100683	S99G	2	0	0.9957310566	0.0227117685	7683.23679847	0	0	0	0	12	0	0.166	0	6	-2	-0.8	-0.4	-0.05998	-0.82344	-0.022249	0.046431	-0.6122	-0.42216	-0.26686	-0.021964	-0.8047
-0.104422498	S99T	2	0	0.9957310566	0.0227117685	7683.23679847	0	0	0	0	12	1	0.166	0	6	2	-0.8	-0.7	-0.098498	-1.1433	-0.015172	0.054322	-0.46929	-0.34341	-0.19991	-0.024612	-0.92291
-0.124702865	S99F	2	0	0.9957310566	0.0227117685	7683.23679847	0	0	0	0	12	-2	0.166	0	6	-4	-0.8	2.8	0.052173	-1.0088	-0.048102	0.058117	-0.72281	-0.47184	-0.32923	-0.090714	-1.0439
-0.196072816	S99R	2	0	0.9957310566	0.0227117685	7683.23679847	0	0	0	0	12	-1	0.166	0	6	-3	-0.8	-4.5	0.027611	-1.3012	0.0058087	0.052981	-0.8383	-0.71903	-0.50898	-0.33373	-0.78751
-0.238474701	S99K	2	0	0.9957310566	0.0227117685	7683.23679847	0	0	0	0	12	0	0.166	0	6	-2	-0.8	-3.9	-0.075907	-1.0256	-0.0030275	0.049007	-0.73586	-0.61894	-0.4073	-0.22483	-1.0549
-0.415550253	S99Y	2	0	0.9957310566	0.0227117685	7683.23679847	0	0	0	0	12	-2	0.166	0	6	-4	-0.8	-1.3	0.020784	-1.2756	-0.001141	0.037435	-0.84096	-0.5946	-0.42483	-0.19521	-0.91437
0.043056832	G100D	53	47	0.1600853789	0.0859884456	8650.93663647	0	0	0	0	4	-1	0.405	0	6	-1	-0.4	-3.5	-0.029428	0.023866	-0.041249	0.055419	-0.03239	0.0050358	-0.024223	-0.032953	-1.1729
0.027350649	G100W	53	47	0.1600853789	0.0859884456	8650.93663647	0	0	0	0	4	-2	0.405	0	6	-3	-0.4	-0.9	-0.098516	-0.041794	-0.045674	0.059868	-0.047922	-0.0091816	-0.055787	-0.036047	-0.018904
0.008224937	G100H	53	47	0.1600853789	0.0859884456	8650.93663647	0	0	0	0	4	-2	0.405	0	6	-2	-0.4	-3.2	-0.068705	0.016571	-0.033005	0.045369	-0.060608	-0.027636	-0.059967	-0.045763	-0.021025
-0.003019959	G100V	53	47	0.1600853789	0.0859884456	8650.93663647	0	0	0	0	4	-3	0.405	0	6	-3	-0.4	4.2	-0.081769	0.03651	-0.034405	-0.096658	-0.069583	-0.044638	-0.048083	-0.0042858	-0.039754
-0.007059919	G100K	53	47	0.1600853789	0.0859884456	8650.93663647	0	0	0	0	4	-2	0.405	0	6	-2	-0.4	-3.9	-0.10073	0.027339	-0.069991	-0.18599	-0.070575	-0.04111	-0.067921	-0.050739	-0.045789
-0.020173873	G100L	53	47	0.1600853789	0.0859884456	8650.93663647	0	0	0	0	4	-4	0.405	0	6	-4	-0.4	3.8	0.039819	0.014473	-0.12479	-0.22057	-0.10336	-0.094617	-0.10911	-0.061038	-0.037572
-0.021737711	G100T	53	47	0.1600853789	0.0859884456	8650.93663647	0	0	0	0	4	-2	0.405	0	6	-2	-0.4	-0.7	-0.15135	-0.00044941	-0.078896	-0.24301	-0.041859	0.00048757	-0.047162	-0.036629	-0.03592
-0.030942631	G100I	53	47	0.1600853789	0.0859884456	8650.93663647	0	0	0	0	4	-4	0.405	0	6	-4	-0.4	4.5	-0.098498	0.014321	-0.081027	-0.14814	-0.1037	-0.10139	-0.10193	-0.043873	-0.045713
-0.032363357	G100A	53	47	0.1600853789	0.0859884456	8650.93663647	0	0	0	0	4	0	0.405	0	6	1	-0.4	1.8	-0.098498	-0.0025964	-0.053041	-0.25353	0.000094581	0.071263	-0.0057907	-0.015827	-0.62216
-0.035193611	G100M	53	47	0.1600853789	0.0859884456	8650.93663647	0	0	0	0	4	-3	0.405	0	6	-3	-0.4	1.9	-0.10067	-0.031566	-0.12646	-0.19846	-0.070265	-0.034848	-0.073333	-0.048034	-0.60919
-0.03747386	G100Y	53	47	0.1600853789	0.0859884456	8650.93663647	0	0	0	0	4	-3	0.405	0	6	-4	-0.4	-1.3	-0.095956	-0.015997	-0.086901	-0.1944	-0.090276	-0.057896	-0.1212	-0.084872	-0.57802
-0.038716868	G100C	53	47	0.1600853789	0.0859884456	8650.93663647	0	0	0	0	4	-3	0.405	0	6	-3	-0.4	2.5	0.0098899	0.018097	-0.023716	-0.2615	-0.069981	-0.035609	-0.063959	-0.037328	-0.49765
-0.041791625	G100P	53	47	0.1600853789	0.0859884456	8650.93663647	0	0	0	0	4	-2	0.405	0	6	-2	-0.4	-1.6	6.4291E-006	0.016244	-0.05156	-0.22317	-0.045747	-0.0064674	-0.053017	-0.041471	-0.73079
-0.053407507	G100F	53	47	0.1600853789	0.0859884456	8650.93663647	0	0	0	0	4	-3	0.405	0	6	-4	-0.4	2.8	-0.024191	-0.063268	-0.010861	-0.22684	-0.076785	-0.042846	-0.071339	-0.029787	-0.50853
-0.05785304	G100E	53	47	0.1600853789	0.0859884456	8650.93663647	0	0	0	0	4	-2	0.405	0	6	-2	-0.4	-3.5	-0.04678	-0.020065	-0.031261	-0.1792	-0.064863	-0.033061	-0.063515	-0.047215	-0.5098
-0.058326973	G100S	53	47	0.1600853789	0.0859884456	8650.93663647	0	0	0	0	4	0	0.405	0	6	0	-0.4	-0.8	0.002076	-0.066267	-0.11276	-0.2078	0.0023493	0.066126	-0.0088726	-0.025392	-0.39425
-0.077047773	G100Q	53	47	0.1600853789	0.0859884456	8650.93663647	0	0	0	0	4	-2	0.405	0	6	-2	-0.4	-3.5	-0.022852	-0.086732	-0.03766	-0.23211	-0.064863	-0.033061	-0.063515	-0.047215	-0.51695
-0.114920973	G100N	53	47	0.1600853789	0.0859884456	8650.93663647	0	0	0	0	4	0	0.405	0	6	-1	-0.4	-3.5	-0.0039884	-0.038225	-0.073469	-0.20532	-0.016489	0.033644	-0.0053844	-0.034138	-0.71886
-0.120002867	G100R	53	47	0.1600853789	0.0859884456	8650.93663647	0	0	0	0	4	-2	0.405	0	6	-3	-0.4	-4.5	-0.053733	-0.0016658	-0.1159	-0.21242	-0.08792	-0.0709	-0.088134	-0.053066	-0.10365
0.056833977	T101M	52	48	0.1611526147	0.1131887656	7710.62195369	0	0	0	0	8	-1	0.133	1	6	-1	-0.7	1.9	0.0011194	-0.22929	-0.081743	-0.21952	-0.066955	0.080861	0.0083551	0.034256	-0.10365
0.034985478	T101R	52	48	0.1611526147	0.1131887656	7710.62195369	0	0	0	0	8	-1	0.133	1	6	1	-0.7	-4.5	0.0090378	-0.28203	-0.042168	-0.22982	-0.14745	0.01326	-0.021637	0.0023717	-0.15035
0.015573234	T101G	52	48	0.1611526147	0.1131887656	7710.62195369	0	0	0	0	8	-2	0.133	1	6	-2	-0.7	-0.4	-0.031905	-0.25727	-0.056579	-0.23416	-0.12074	0.022145	-0.014105	0.011177	-0.158
0.014275175	T101W	52	48	0.1611526147	0.1131887656	7710.62195369	0	0	0	0	8	-2	0.133	1	6	-3	-0.7	-0.9	-0.021023	-0.25057	-0.042572	-0.029121	-0.13202	0.007659	-0.034614	-0.03115	-0.10283
0.002570663	T101C	52	48	0.1611526147	0.1131887656	7710.62195369	0	0	0	0	8	-1	0.133	1	6	-2	-0.7	2.5	-0.027955	-0.27988	-0.037528	0.017	-0.067557	0.078832	-0.0031188	0.0042684	-0.11343
0.001966823	T101V	52	48	0.1611526147	0.1131887656	7710.62195369	0	0	0	0	8	0	0.133	1	6	-1	-0.7	4.2	-0.050932	-0.29336	-0.033588	0.018857	-0.036652	0.11936	0.0056773	0.00018915	-0.10365
-0.002202413	T101A	52	48	0.1611526147	0.1131887656	7710.62195369	0	0	0	0	8	0	0.133	1	6	-1	-0.7	1.8	-0.051096	-0.28842	-0.055374	0.054452	-0.04695	0.11795	0.010415	0.0057244	-0.09477
-0.012053514	T101H	52	48	0.1611526147	0.1131887656	7710.62195369	0	0	0	0	8	-2	0.133	1	6	-2	-0.7	-3.2	-0.030435	-0.22263	-0.035614	0.04333	-0.15879	-0.027573	-0.05253	-0.025004	-0.12517
-0.013615761	T101L	52	48	0.1611526147	0.1131887656	7710.62195369	0	0	0	0	8	-1	0.133	1	6	-2	-0.7	3.8	-0.89947	-0.22392	-0.050861	0.038551	-0.058043	0.079558	-0.0070564	0.0018027	-0.62994
-0.020859447	T101Y	52	48	0.1611526147	0.1131887656	7710.62195369	0	0	0	0	8	-2	0.133	1	6	-2	-0.7	-1.3	-0.94336	-0.29236	-0.020537	-0.023479	-0.13227	0.011162	-0.025278	0.00025097	-0.64371
-0.024901201	T101N	52	48	0.1611526147	0.1131887656	7710.62195369	0	0	0	0	8	0	0.133	1	6	0	-0.7	-3.5	-0.89748	-0.25576	-0.027188	0.04514	-0.098129	0.063989	-0.014471	-0.03395	-0.84459
-0.027762676	T101Q	52	48	0.1611526147	0.1131887656	7710.62195369	0	0	0	0	8	-1	0.133	1	6	-1	-0.7	-3.5	-0.90387	-0.25641	-0.060994	-0.02688	-0.12898	0.018588	-0.030784	-0.029802	-0.70729
-0.030530165	T101F	52	48	0.1611526147	0.1131887656	7710.62195369	0	0	0	0	8	-2	0.133	1	6	-3	-0.7	2.8	-0.91835	-0.25406	-0.024397	0.021786	-0.090299	0.035455	-0.01869	-0.0063323	-0.58035
-0.030832668	T101S	52	48	0.1611526147	0.1131887656	7710.62195369	0	0	0	0	8	1	0.133	1	6	1	-0.7	-0.8	-0.8934	-0.22771	-0.038853	-0.052927	-0.04167	0.13786	0.020028	0.0054876	-0.65252
-0.0314861	T101D	52	48	0.1611526147	0.1131887656	7710.62195369	0	0	0	0	8	-1	0.133	1	6	-2	-0.7	-3.5	-0.88428	-0.21601	-0.039947	-0.017619	-0.13514	0.0073618	-0.04337	-0.065722	-0.54386
-0.040926859	T101P	52	48	0.1611526147	0.1131887656	7710.62195369	0	0	0	0	8	-1	0.133	1	6	-2	-0.7	-1.6	-0.9763	-0.2416	-0.023793	0.011464	-0.10878	0.045165	-0.020308	-0.029932	-0.65826
-0.070426502	T101K	52	48	0.1611526147	0.1131887656	7710.62195369	0	0	0	0	8	-1	0.133	1	6	-1	-0.7	-3.9	-0.91333	-0.30081	-0.035581	-0.025217	-0.13837	0.0080137	-0.037556	-0.042169	-0.70729
-0.074624189	T101I	52	48	0.1611526147	0.1131887656	7710.62195369	0	0	0	0	8	-1	0.133	1	6	-1	-0.7	4.5	-0.98111	0.11167	-0.024896	0.033867	-0.050766	0.080258	-0.0010546	0.023347	-0.7729
-0.084789938	T101E	52	48	0.1611526147	0.1131887656	7710.62195369	0	0	0	0	8	-1	0.133	1	6	-1	-0.7	-3.5	-0.94101	0.11167	-0.046394	-0.018767	-0.12898	0.018588	-0.030784	-0.029802	-0.63836
0.182207799	K102T	52	45	0.1568836713	0.0941670657	7897.06793448	0	0	0	0	9	-1	1.395	1	5	-1	-3.9	-0.7	-0.97563	-0.019644	-0.026513	0.0010789	-0.077066	-0.044948	0.014135	0.060484	-0.69499
0.125456477	K102M	52	45	0.1568836713	0.0941670657	7897.06793448	0	0	0	0	9	-1	1.395	1	5	-2	-3.9	1.9	-0.97989	-0.022574	-0.032758	-0.18148	-0.051198	-0.011147	0.031952	0.072777	-0.76292
0.123468427	K102H	52	45	0.1568836713	0.0941670657	7897.06793448	0	0	0	0	9	-1	1.395	1	5	-1	-3.9	-3.2	-0.87777	0.06343	-0.039627	-0.42173	-0.10931	-0.086325	-0.048234	-0.059992	-0.63192
0.093305676	K102Q	52	45	0.1568836713	0.0941670657	7897.06793448	0	0	0	0	9	1	1.395	1	5	2	-3.9	-3.5	-0.98336	-0.013401	-0.56003	-0.21733	-0.081698	-0.057165	-0.018077	0.077511	-0.70394
0.075974174	K102V	52	45	0.1568836713	0.0941670657	7897.06793448	0	0	0	0	9	-2	1.395	1	5	-3	-3.9	4.2	-0.042622	0.10264	-0.35074	-0.47309	-0.048629	0.0076575	0.029969	0.058621	-0.091733
0.075755144	K102Y	52	45	0.1568836713	0.0941670657	7897.06793448	0	0	0	0	9	-2	1.395	1	5	-3	-3.9	-1.3	-0.0046929	0.00074191	-0.40432	-0.40384	-0.11169	-0.088292	-0.072772	-0.10472	-0.092354
0.033584661	K102A	52	45	0.1568836713	0.0941670657	7897.06793448	0	0	0	0	9	-1	1.395	1	5	-1	-3.9	1.8	-0.087	-0.023694	-0.22941	-0.4009	-0.05184	-0.007286	0.040281	0.13567	-0.12965
0.02849236	K102G	52	45	0.1568836713	0.0941670657	7897.06793448	0	0	0	0	9	-2	1.395	1	5	-2	-3.9	-0.4	-0.047001	-0.022393	-0.059194	-0.34793	-0.096681	-0.059408	-0.024465	0.016211	-0.14243
0.024997388	K102R	52	45	0.1568836713	0.0941670657	7897.06793448	0	0	0	0	9	2	1.395	1	5	2	-3.9	-4.5	-0.081919	0.1387	-0.1077	-0.12522	-0.093543	-0.068561	-0.030827	-0.011167	-0.056768
0.024020294	K102L	52	45	0.1568836713	0.0941670657	7897.06793448	0	0	0	0	9	-2	1.395	1	5	-3	-3.9	3.8	-0.0252	0.018314	-0.57161	-0.48505	-0.050153	0.0024285	0.027072	0.055809	-0.15273
0.020934267	K102C	52	45	0.1568836713	0.0941670657	7897.06793448	0	0	0	0	9	-3	1.395	1	5	-4	-3.9	2.5	-0.05553	0.059093	-0.22493	-0.19806	-0.078931	-0.036721	-0.034154	-0.030874	0.0057649
-0.01615115	K102F	52	45	0.1568836713	0.0941670657	7897.06793448	0	0	0	0	9	-3	1.395	1	5	-4	-3.9	2.8	-0.058778	0.11167	-0.54426	-0.35766	-0.075853	-0.031199	-0.029212	-0.023817	0.0056035
-0.040233529	K102S	52	45	0.1568836713	0.0941670657	7897.06793448	0	0	0	0	9	0	1.395	1	5	-1	-3.9	-0.8	-0.063833	0.12346	-0.23834	-0.42448	-0.059614	-0.037268	0.011522	0.026518	-0.013283
-0.056220274	K102I	52	45	0.1568836713	0.0941670657	7897.06793448	0	0	0	0	9	-3	1.395	1	5	-4	-3.9	4.5	-0.072924	0.11167	-0.58788	-0.45355	-0.065353	-0.0040423	-0.0098103	0.0014812	-0.025619
-0.077862736	K102D	52	45	0.1568836713	0.0941670657	7897.06793448	0	0	0	0	9	-1	1.395	1	5	-1	-3.9	-3.5	-0.091871	0.0052059	-0.49711	-0.48701	-0.11471	-0.091662	-0.054443	-0.076624	-0.045364
-0.104173446	K102N	52	45	0.1568836713	0.0941670657	7897.06793448	0	0	0	0	9	0	1.395	1	5	3	-3.9	-3.5	-0.10206	0.044846	-0.47951	-0.48092	-0.097508	-0.056968	-0.013435	0.17902	-0.002065
-0.147999274	K102E	52	45	0.1568836713	0.0941670657	7897.06793448	0	0	0	0	9	1	1.395	1	5	0	-3.9	-3.5	-0.053416	-0.22225	-0.52102	-0.48701	-0.081145	-0.061977	-0.027242	-0.058352	0.01089
-0.23023183	K102W	52	45	0.1568836713	0.0941670657	7897.06793448	0	0	0	0	9	-3	1.395	1	5	-4	-3.9	-0.9	-0.041361	-0.28695	-0.18157	-0.50546	-0.1408	-0.10676	-0.12691	-0.1662	0.0058324
0.055744043	A103W	0	0	0.3233724653	0.0848264522	7668.91697051	0	0	0	0	9	-3	0.166	1	2	-5	1.8	-0.9	-0.0512	-0.24769	-0.51294	-0.49295	-0.087739	-0.083596	-0.1552	-0.15379	-0.028868
0.02425084	A103Q	0	0	0.3233724653	0.0848264522	7668.91697051	0	0	0	0	9	-1	0.166	1	2	1	1.8	-3.5	-0.062336	-0.2847	-0.48963	-0.45435	-0.034596	-0.018963	-0.035342	-0.099348	-0.058616
0.020247724	A103S	0	0	0.3233724653	0.0848264522	7668.91697051	0	0	0	0	9	1	0.166	1	2	0	1.8	-0.8	-0.38142	-0.22821	-0.0078511	0.023795	0.0024627	0.010781	0.0012035	0.019643	-0.024277
0.019114007	A103M	0	0	0.3233724653	0.0848264522	7668.91697051	0	0	0	0	9	-1	0.166	1	2	-3	1.8	1.9	-0.47311	-0.28083	-0.14681	0.10611	-0.027043	-0.033501	-0.046663	-0.018212	-0.0029098
0.01148866	A103R	0	0	0.3233724653	0.0848264522	7668.91697051	0	0	0	0	9	-1	0.166	1	2	-1	1.8	-4.5	-0.4995	-0.20062	-0.035298	0.0077977	-0.069522	-0.045686	-0.069507	-0.10663	-0.053717
0.004215851	A103K	0	0	0.3233724653	0.0848264522	7668.91697051	0	0	0	0	9	-1	0.166	1	2	1	1.8	-3.9	-0.49647	-0.23296	-0.27431	0.080985	-0.041539	-0.022231	-0.04149	-0.10419	-0.07301
0.000398962	A103C	0	0	0.3233724653	0.0848264522	7668.91697051	0	0	0	0	9	0	0.166	1	2	-4	1.8	2.5	-0.54002	-0.21122	-0.086175	0.097498	-0.017854	-0.022277	-0.02692	0.03655	-0.10445
-0.005515551	A103H	0	0	0.3233724653	0.0848264522	7668.91697051	0	0	0	0	9	-2	0.166	1	2	-3	1.8	-3.2	-0.49254	-0.2944	-0.0844	0.043225	-0.088954	-0.062383	-0.12068	-0.1128	-0.054429
-0.00850495	A103Y	0	0	0.3233724653	0.0848264522	7668.91697051	0	0	0	0	9	-2	0.166	1	2	-4	1.8	-1.3	-0.5111	-0.29575	-0.058145	0.089374	-0.066833	-0.061541	-0.12166	-0.11724	-0.12084
-0.01020286	A103G	0	0	0.3233724653	0.0848264522	7668.91697051	0	0	0	0	9	0	0.166	1	2	-2	1.8	-0.4	-0.57013	-0.23394	-0.055305	0.069238	-0.020306	-0.010726	-0.03776	0.0026899	-0.077798
-0.012994251	A103L	0	0	0.3233724653	0.0848264522	7668.91697051	0	0	0	0	9	-1	0.166	1	2	-3	1.8	3.8	-0.49855	-0.36927	-0.34586	0.07521	-0.030496	-0.038879	-0.032291	-0.0056704	-0.13112
-0.013339454	A103T	0	0	0.3233724653	0.0848264522	7668.91697051	0	0	0	0	9	0	0.166	1	2	-1	1.8	-0.7	-0.52576	-0.24823	-0.041988	0.10895	-0.015492	-0.0061583	-0.02484	-0.0072867	-0.10166
-0.015048787	A103N	0	0	0.3233724653	0.0848264522	7668.91697051	0	0	0	0	9	-2	0.166	1	2	1	1.8	-3.5	-0.55094	-0.32245	-0.0586	0.051913	-0.043244	-0.022235	-0.056995	-0.11931	-0.17381
-0.042592347	A103V	0	0	0.3233724653	0.0848264522	7668.91697051	0	0	0	0	9	0	0.166	1	2	-1	1.8	4.2	-0.43977	-0.36122	-0.15847	0.12749	-0.016906	-0.015685	0.00324	0.01009	-0.10701
-0.046308662	A103P	0	0	0.3233724653	0.0848264522	7668.91697051	0	0	0	0	9	-1	0.166	1	2	-2	1.8	-1.6	-0.52769	-0.24656	-0.30707	0.10559	-0.043655	-0.030018	-0.062112	-0.064604	-0.14344
-0.065328574	A103I	0	0	0.3233724653	0.0848264522	7668.91697051	0	0	0	0	9	-1	0.166	1	2	-2	1.8	4.5	-0.47651	-0.2944	-0.38261	0.077147	-0.031809	-0.037408	-0.02441	-0.014264	-0.081674
-0.075623052	A103F	0	0	0.3233724653	0.0848264522	7668.91697051	0	0	0	0	9	-2	0.166	1	2	-5	1.8	2.8	-0.072581	-0.37784	-0.29723	0.089623	-0.043676	-0.066933	-0.089033	-0.062941	-0.05436
-0.135601127	A103D	0	0	0.3233724653	0.0848264522	7668.91697051	0	0	0	0	9	-2	0.166	1	2	1	1.8	-3.5	-0.072581	-0.3672	-0.38261	0.092708	-0.043244	-0.022235	-0.056995	-0.11931	-0.048181
-0.426540257	A103E	0	0	0.3233724653	0.0848264522	7668.91697051	0	0	0	0	9	-1	0.166	1	2	4	1.8	-3.5	0.07255	-0.3648	-0.48691	0.06282	-0.021384	-0.0020651	-0.058405	-0.16986	-0.056882
-0.022961205	F104A	0	1	0.9359658485	0.1084592146	7492.27462087	0	0	0	0	10	-2	0.47	1	9	-5	2.8	1.8	0.084004	-0.30113	-0.33719	0.096424	-0.2891	-0.26609	-0.13726	-0.096297	-0.0067293
-0.025884636	F104C	0	1	0.9359658485	0.1084592146	7492.27462087	0	0	0	0	10	-2	0.47	1	9	-6	2.8	2.5	-0.15828	-0.28113	-0.28142	0.056292	-0.28428	-0.244	-0.14421	-0.080091	-0.064511
-0.027277188	F104Y	0	1	0.9359658485	0.1084592146	7492.27462087	0	0	0	0	10	3	0.47	1	9	3	2.8	-1.3	-0.0078532	-0.35577	-0.064948	-0.69652	-0.050874	0.0027459	0.041131	0.062319	-0.031695
-0.027385541	F104W	0	1	0.9359658485	0.1084592146	7492.27462087	0	0	0	0	10	1	0.47	1	9	-3	2.8	-0.9	0.03763	-0.35599	-0.18234	-0.23374	-0.14436	-0.094345	-0.046687	0.17609	-0.060242
-0.034609648	F104T	0	1	0.9359658485	0.1084592146	7492.27462087	0	0	0	0	10	-2	0.47	1	9	-2	2.8	-0.7	0.056471	-0.27097	-0.075881	-0.35935	-0.31905	-0.34907	-0.13499	-0.13514	-0.026355
-0.055403645	F104M	0	1	0.9359658485	0.1084592146	7492.27462087	0	0	0	0	10	0	0.47	1	9	0	2.8	1.9	-0.06531	0.25311	-0.087322	-0.59869	-0.1625	-0.12469	-0.046067	-0.07882	-0.055417
-0.062638009	F104H	0	1	0.9359658485	0.1084592146	7492.27462087	0	0	0	0	10	-1	0.47	1	9	-5	2.8	-3.2	-0.045769	0.27816	-0.16875	-0.69028	-0.33636	-0.39288	-0.26233	-0.076547	-0.080722
-0.065899848	F104S	0	1	0.9359658485	0.1084592146	7492.27462087	0	0	0	0	10	-2	0.47	1	9	-6	2.8	-0.8	-0.088999	0.18793	-0.11086	-0.37865	-0.34814	-0.36018	-0.21	-0.078216	-0.083217
-0.083614101	F104V	0	1	0.9359658485	0.1084592146	7492.27462087	0	0	0	0	10	-1	0.47	1	9	-2	2.8	4.2	-0.072581	0.070807	-0.15487	-0.52413	-0.20234	-0.15678	-0.11468	-0.20529	-0.044297
-0.119336917	F104N	0	1	0.9359658485	0.1084592146	7492.27462087	0	0	0	0	10	-3	0.47	1	9	-6	2.8	-3.5	-0.068485	0.25303	-0.1109	-0.70482	-0.50001	-0.63879	-0.32134	-0.19444	-0.091617
-0.122248705	F104Q	0	1	0.9359658485	0.1084592146	7492.27462087	0	0	0	0	10	-3	0.47	1	9	-6	2.8	-3.5	-0.013957	0.15531	-0.095325	-0.58543	-0.50001	-0.63879	-0.32134	-0.19444	-0.39618
-0.227520255	F104K	0	1	0.9359658485	0.1084592146	7492.27462087	0	0	0	0	10	-3	0.47	1	9	-3	2.8	-3.9	-0.097499	0.23214	-0.1941	-0.61878	-0.48538	-0.63667	-0.27571	-0.22379	-0.11259
-0.231085832	F104G	0	1	0.9359658485	0.1084592146	7492.27462087	0	0	0	0	10	-3	0.47	1	9	-7	2.8	-0.4	-0.50081	0.15205	-0.1552	-0.64572	-0.42692	-0.44995	-0.24889	-0.13371	-0.39618
-0.245508542	F104R	0	1	0.9359658485	0.1084592146	7492.27462087	0	0	0	0	10	-3	0.47	1	9	-6	2.8	-4.5	-0.6115	0.11656	-0.082041	-0.30579	-0.52911	-0.72127	-0.37191	-0.27559	-0.18091
-0.253120457	F104L	0	1	0.9359658485	0.1084592146	7492.27462087	0	0	0	0	10	0	0.47	1	9	-1	2.8	3.8	-0.60788	0.19008	-0.10402	-0.65869	-0.15466	-0.10097	-0.07148	-0.13643	-0.39826
-0.286796067	F104I	0	1	0.9359658485	0.1084592146	7492.27462087	0	0	0	0	10	0	0.47	1	9	-1	2.8	4.5	-0.63956	0.19468	-0.11108	-0.53514	-0.15322	-0.097198	-0.083642	-0.17787	-0.079559
-0.302244919	F104E	0	1	0.9359658485	0.1084592146	7492.27462087	0	0	0	0	10	-3	0.47	1	9	-6	2.8	-3.5	-0.60486	0.14926	-0.1931	-0.69652	-0.50001	-0.63879	-0.32134	-0.19444	-0.18249
-0.384414971	F104D	0	1	0.9359658485	0.1084592146	7492.27462087	0	0	0	0	10	-3	0.47	1	9	-7	2.8	-3.5	-0.65036	0.23259	-0.26266	-0.69652	-0.50311	-0.6451	-0.34311	-0.19466	-0.24943
-0.827431552	F104P	0	1	0.9359658485	0.1084592146	7492.27462087	0	0	0	0	10	-4	0.47	1	9	-1	2.8	-1.6	-0.6215	0.17915	-0.16029	-0.69652	-0.47315	-0.55881	-0.19954	-0.25104	-0.43254
0.009357311	M105V	0	0	0.4204909285	0.1104780049	8580.04073999	0	0	0	0	6	1	1.671	1	4	0	1.9	4.2	-0.54103	0.26891	-0.12431	-0.65843	-0.028899	-0.026724	-0.02429	-0.034414	-0.077505
-0.010737478	M105C	0	0	0.4204909285	0.1104780049	8580.04073999	0	0	0	0	6	-1	1.671	1	4	-3	1.9	2.5	-0.45789	0.15257	-0.18888	-0.71704	-0.070028	-0.060093	-0.07272	-0.073569	-0.16689
-0.020173873	M105I	0	0	0.4204909285	0.1104780049	8580.04073999	0	0	0	0	6	1	1.671	1	4	1	1.9	4.5	-0.40722	0.24074	0.046292	-0.13993	-0.025543	-0.028504	-0.025006	-0.043049	-0.058969
-0.036632541	M105A	0	0	0.4204909285	0.1104780049	8580.04073999	0	0	0	0	6	-1	1.671	1	4	-1	1.9	1.8	-0.23879	0.15534	0.065513	-0.1103	-0.071711	-0.05744	-0.058492	-0.067291	-0.092484
-0.03937297	M105S	0	0	0.4204909285	0.1104780049	8580.04073999	0	0	0	0	6	-1	1.671	1	4	-2	1.9	-0.8	-0.20005	0.14478	0.059818	-0.12126	-0.089423	-0.066204	-0.076431	-0.091248	-0.12921
-0.044212398	M105L	0	0	0.4204909285	0.1104780049	8580.04073999	0	0	0	0	6	2	1.671	1	4	3	1.9	3.8	-0.42106	-0.008989	0.050252	-0.14397	-0.019102	-0.021523	-0.0046458	-0.04468	-0.14662
-0.045976816	M105R	0	0	0.4204909285	0.1104780049	8580.04073999	0	0	0	0	6	-1	1.671	1	4	-1	1.9	-4.5	-0.30948	-0.028756	0.039986	-0.11671	-0.12308	-0.10376	-0.093879	-0.07716	-0.11055
-0.058266906	M105Y	0	0	0.4204909285	0.1104780049	8580.04073999	0	0	0	0	6	-1	1.671	1	4	-1	1.9	-1.3	-0.17828	-0.051732	0.039338	-0.11212	-0.091737	-0.066383	-0.073444	-0.084135	-0.14142
-0.062394107	M105T	0	0	0.4204909285	0.1104780049	8580.04073999	0	0	0	0	6	-1	1.671	1	4	-1	1.9	-0.7	-0.50581	-0.032952	0.023783	-0.13638	-0.087245	-0.062874	-0.070704	-0.080193	-0.14662
-0.067840387	M105F	0	0	0.4204909285	0.1104780049	8580.04073999	0	0	0	0	6	0	1.671	1	4	1	1.9	2.8	-0.3883	0.010029	0.053728	-0.12745	-0.046943	-0.041631	-0.039303	-0.042019	-0.16061
-0.071156505	M105H	0	0	0.4204909285	0.1104780049	8580.04073999	0	0	0	0	6	-2	1.671	1	4	-4	1.9	-3.2	-0.42668	-0.032168	0.020547	-0.1165	-0.13926	-0.12107	-0.13477	-0.16268	-0.097546
-0.084470587	M105K	0	0	0.4204909285	0.1104780049	8580.04073999	0	0	0	0	6	-1	1.671	1	4	0	1.9	-3.9	-0.50276	-0.065597	0.068659	-0.11592	-0.10927	-0.088674	-0.080392	-0.066505	-0.031794
-0.103155485	M105N	0	0	0.4204909285	0.1104780049	8580.04073999	0	0	0	0	6	-2	1.671	1	4	-2	1.9	-3.5	-0.44449	-0.031267	0.059099	-0.1155	-0.13726	-0.11004	-0.11479	-0.11657	-0.032931
-0.104329033	M105Q	0	0	0.4204909285	0.1104780049	8580.04073999	0	0	0	0	6	0	1.671	1	4	-1	1.9	-3.5	-0.45329	-0.11818	0.050324	-0.1294	-0.095488	-0.073087	-0.062664	-0.049343	-0.037399
-0.104933055	M105W	0	0	0.4204909285	0.1104780049	8580.04073999	0	0	0	0	6	-1	1.671	1	4	1	1.9	-0.9	-0.44255	-0.031014	0.046326	-0.142	-0.082654	-0.060181	-0.068288	-0.072398	-0.053707
-0.120002867	M105D	0	0	0.4204909285	0.1104780049	8580.04073999	0	0	0	0	6	-3	1.671	1	4	-4	1.9	-3.5	-0.067704	-0.023274	0.05017	-0.10781	-0.16094	-0.14564	-0.15499	-0.16851	-0.033536
-0.121937524	M105G	0	0	0.4204909285	0.1104780049	8580.04073999	0	0	0	0	6	-3	1.671	1	4	-2	1.9	-0.4	-0.075345	-0.018111	0.026983	-0.10907	-0.11834	-0.096296	-0.11514	-0.16569	-0.035724
-0.177063594	M105E	0	0	0.4204909285	0.1104780049	8580.04073999	0	0	0	0	6	-2	1.671	1	4	-2	1.9	-3.5	-0.002958	-0.0018571	0.024777	-0.14294	-0.13726	-0.11004	-0.11479	-0.11657	-0.034404
-0.337517614	M105P	0	0	0.4204909285	0.1104780049	8580.04073999	0	0	0	0	6	-2	1.671	1	4	-4	1.9	-1.6	-0.065377	-0.17906	0.03736	-0.11483	-0.11898	-0.099289	-0.12481	-0.17094	-0.086929
0.011410126	E106D	0	0	0.4567769477	0.1649524996	9220.88655352	0	0	0	0	6	2	1.206	1	4	0	-3.5	-3.5	-0.061728	-0.074342	0.040759	-0.1169	-0.02338	-0.029053	-0.051114	-0.057577	-0.087958
-0.001799128	E106K	0	0	0.4567769477	0.1649524996	9220.88655352	0	0	0	0	6	1	1.206	1	4	3	-3.5	-3.9	-0.088792	0.0010293	0.02521	-0.14513	-0.039018	-0.04578	-0.027325	-0.016755	-0.033708
-0.005810048	E106R	0	0	0.4567769477	0.1649524996	9220.88655352	0	0	0	0	6	0	1.206	1	4	0	-3.5	-4.5	-0.068296	-0.044318	-0.15356	-1.2297	-0.054665	-0.064634	-0.059879	-0.040442	-0.04652
-0.036811314	E106A	0	0	0.4567769477	0.1649524996	9220.88655352	0	0	0	0	6	-1	1.206	1	4	0	-3.5	1.8	-0.13927	-0.048489	-0.017571	-1.1236	-0.022196	-0.029184	-0.032069	-0.039633	-0.16205
-0.045724849	E106W	0	0	0.4567769477	0.1649524996	9220.88655352	0	0	0	0	6	-3	1.206	1	4	-5	-3.5	-0.9	-0.082304	-0.11917	-0.052911	-1.1685	-0.086073	-0.090204	-0.13362	-0.12768	-0.24839
-0.053871778	E106G	0	0	0.4567769477	0.1649524996	9220.88655352	0	0	0	0	6	-2	1.206	1	4	-1	-3.5	-0.4	-0.055478	-0.22655	-0.092483	-1.1928	-0.047921	-0.053261	-0.077041	-0.063449	-0.11059
-0.055028113	E106S	0	0	0.4567769477	0.1649524996	9220.88655352	0	0	0	0	6	0	1.206	1	4	1	-3.5	-0.8	-0.066251	-0.22516	-0.14605	-1.224	-0.023902	-0.031161	-0.038288	-0.046059	-0.106
-0.066260231	E106Q	0	0	0.4567769477	0.1649524996	9220.88655352	0	0	0	0	6	2	1.206	1	4	2	-3.5	-3.5	-0.082411	-0.12838	-0.14722	-1.2303	-0.02295	-0.032821	-0.033536	-0.033068	-0.10052
-0.07017757	E106T	0	0	0.4567769477	0.1649524996	9220.88655352	0	0	0	0	6	-1	1.206	1	4	-1	-3.5	-0.7	-0.11025	-0.14108	-0.098571	-1.203	-0.035447	-0.044631	-0.070945	-0.075447	-0.1851
-0.077047773	E106N	0	0	0.4567769477	0.1649524996	9220.88655352	0	0	0	0	6	0	1.206	1	4	0	-3.5	-3.5	-0.094634	-0.11102	-0.12032	-1.2266	-0.041552	-0.05283	-0.062076	-0.056508	-0.11167
-0.083536735	E106M	0	0	0.4567769477	0.1649524996	9220.88655352	0	0	0	0	6	-2	1.206	1	4	0	-3.5	1.9	-0.063886	-0.11115	-0.19654	-1.2141	-0.036019	-0.037397	-0.045464	-0.039254	-0.15249
-0.084761552	E106H	0	0	0.4567769477	0.1649524996	9220.88655352	0	0	0	0	6	0	1.206	1	4	-3	-3.5	-3.2	-0.047222	-0.058964	-0.28913	-1.2264	-0.052142	-0.059032	-0.11461	-0.14462	-0.19399
-0.092155936	E106I	0	0	0.4567769477	0.1649524996	9220.88655352	0	0	0	0	6	-3	1.206	1	4	-4	-3.5	4.5	-0.096627	-0.20385	-0.09991	-1.1952	-0.052015	-0.049624	-0.058367	-0.066457	-0.23561
-0.09642904	E106C	0	0	0.4567769477	0.1649524996	9220.88655352	0	0	0	0	6	-4	1.206	1	4	-5	-3.5	2.5	-0.08706	-0.18991	-0.23441	-1.2188	-0.078654	-0.074518	-0.077156	-0.074466	-0.16205
-0.10596078	E106V	0	0	0.4567769477	0.1649524996	9220.88655352	0	0	0	0	6	-2	1.206	1	4	-2	-3.5	4.2	-0.058808	-0.10066	-0.052142	-1.1312	-0.035305	-0.033077	-0.032927	-0.044607	-0.12721
-0.117866985	E106Y	0	0	0.4567769477	0.1649524996	9220.88655352	0	0	0	0	6	-2	1.206	1	4	-4	-3.5	-1.3	-0.0049091	-0.10132	-0.17488	-1.2371	-0.068042	-0.074551	-0.12846	-0.14016	-0.13516
-0.146465186	E106F	0	0	0.4567769477	0.1649524996	9220.88655352	0	0	0	0	6	-3	1.206	1	4	-5	-3.5	2.8	-0.019425	-0.049584	-0.12888	-1.1942	-0.063902	-0.060877	-0.084168	-0.10005	-0.37477
-0.153047226	E106L	0	0	0.4567769477	0.1649524996	9220.88655352	0	0	0	0	6	-3	1.206	1	4	-3	-3.5	3.8	-0.012168	-0.15771	-0.37256	-1.2354	-0.052275	-0.048172	-0.046877	-0.05673	-0.384
-0.261178797	E106P	0	0	0.4567769477	0.1649524996	9220.88655352	0	0	0	0	6	-1	1.206	1	4	-4	-3.5	-1.6	-0.045757	-0.12855	-0.12007	-1.2289	-0.056341	-0.062874	-0.13523	-0.16571	-0.25468
0.013790631	A107F	0	13	0.2998932764	0.1401795317	8929.08126032	0	0	0	0	7	-2	0.271	0	2	-1	1.8	2.8	-0.094024	-0.19489	-0.39825	-1.2338	-0.058159	-0.085223	-0.10945	-0.087575	-0.16728
0.004051707	A107C	0	13	0.2998932764	0.1401795317	8929.08126032	0	0	0	0	7	0	0.271	0	2	-4	1.8	2.5	-0.060868	-0.17638	-0.01627	0.19529	-0.018841	-0.057952	-0.058164	-0.054169	-0.079537
-0.000685456	A107L	0	13	0.2998932764	0.1401795317	8929.08126032	0	0	0	0	7	-1	0.271	0	2	-2	1.8	3.8	-0.045841	-0.24664	-0.090786	0.10892	-0.034466	-0.062881	-0.065149	-0.053525	-0.080654
-0.004175984	A107I	0	13	0.2998932764	0.1401795317	8929.08126032	0	0	0	0	7	-1	0.271	0	2	-1	1.8	4.5	-0.036548	-0.17159	0.016357	0.21458	-0.032987	-0.059132	-0.051474	-0.045602	-0.4408
-0.004343869	A107M	0	13	0.2998932764	0.1401795317	8929.08126032	0	0	0	0	7	-1	0.271	0	2	1	1.8	1.9	-0.03476	-0.21152	-0.032503	0.11381	-0.042106	-0.067614	-0.064398	-0.058176	-0.33642
-0.004484314	A107V	0	13	0.2998932764	0.1401795317	8929.08126032	0	0	0	0	7	0	0.271	0	2	-2	1.8	4.2	-0.010632	0.013739	-0.0071942	0.19256	-0.010396	-0.045424	-0.02407	-0.031462	-0.27018
-0.013926238	A107Y	0	13	0.2998932764	0.1401795317	8929.08126032	0	0	0	0	7	-2	0.271	0	2	-1	1.8	-1.3	-0.024466	-0.15676	0.012019	0.2196	-0.085833	-0.13171	-0.18335	-0.15961	-0.26704
-0.030832668	A107H	0	13	0.2998932764	0.1401795317	8929.08126032	0	0	0	0	7	-2	0.271	0	2	0	1.8	-3.2	-0.066267	-0.020139	-0.066807	0.14877	-0.096822	-0.16396	-0.21193	-0.17971	-0.36441
-0.030942631	A107K	0	13	0.2998932764	0.1401795317	8929.08126032	0	0	0	0	7	-1	0.271	0	2	2	1.8	-3.9	-0.014914	-0.17304	-0.12508	0.19551	-0.080377	-0.14427	-0.17183	-0.14392	-0.42583
-0.038923813	A107R	0	13	0.2998932764	0.1401795317	8929.08126032	0	0	0	0	7	-1	0.271	0	2	0	1.8	-4.5	-0.013956	-0.058389	-0.20809	0.14371	-0.10292	-0.1805	-0.22828	-0.19579	-0.27071
-0.041123797	A107Q	0	13	0.2998932764	0.1401795317	8929.08126032	0	0	0	0	7	-1	0.271	0	2	2	1.8	-3.5	-0.045196	-0.17304	-0.0066741	0.2084	-0.076392	-0.13508	-0.16275	-0.13553	-0.2754
-0.049755906	A107W	0	13	0.2998932764	0.1401795317	8929.08126032	0	0	0	0	7	-3	0.271	0	2	-4	1.8	-0.9	-0.01682	-0.057065	-0.34976	0.17055	-0.098327	-0.17188	-0.21123	-0.22642	-0.2111
-0.075572271	A107P	0	13	0.2998932764	0.1401795317	8929.08126032	0	0	0	0	7	-1	0.271	0	2	-3	1.8	-1.6	-0.021959	-0.014269	0.019147	0.21031	-0.07138	-0.12855	-0.16247	-0.16302	-0.31154
-0.082644774	A107G	0	13	0.2998932764	0.1401795317	8929.08126032	0	0	0	0	7	0	0.271	0	2	-1	1.8	-0.4	-0.030544	-0.071939	-0.18504	0.27863	-0.038981	-0.08071	-0.093599	-0.078697	-0.25702
-0.088647369	A107S	0	13	0.2998932764	0.1401795317	8929.08126032	0	0	0	0	7	1	0.271	0	2	0	1.8	-0.8	-0.036717	-0.16754	-0.24003	0.16315	-0.025214	-0.067164	-0.068914	-0.054639	0.015664
-0.095989059	A107N	0	13	0.2998932764	0.1401795317	8929.08126032	0	0	0	0	7	-2	0.271	0	2	2	1.8	-3.5	-0.021135	-0.11237	-0.21316	0.14055	-0.088256	-0.15074	-0.16806	-0.15141	0.034869
-0.117060721	A107T	0	13	0.2998932764	0.1401795317	8929.08126032	0	0	0	0	7	0	0.271	0	2	-1	1.8	-0.7	-0.062281	-0.029096	-0.15257	0.20279	-0.04224	-0.084923	-0.098676	-0.084869	-0.0040137
-0.417770742	A107E	0	13	0.2998932764	0.1401795317	8929.08126032	0	0	0	0	7	-1	0.271	0	2	0	1.8	-3.5	-0.023709	-0.16876	-0.24755	0.10859	-0.090948	-0.15255	-0.21245	-0.16348	0.0061597
-0.432725208	A107D	0	13	0.2998932764	0.1401795317	8929.08126032	0	0	0	0	7	-2	0.271	0	2	-1	1.8	-3.5	-0.071787	-0.064828	-0.22066	0.13711	-0.10731	-0.18175	-0.23964	-0.20079	-0.031286
0.009464623	L108A	0	0	0.5891141942	0.1399095611	10241.7029392	0	0	0	0	5	-1	1.825	0	4	-1	3.8	1.8	-0.04032	-0.17032	-0.23934	0.1424	-0.050471	-0.028744	-0.039436	-0.017889	-0.24523
0.004907365	L108Y	0	0	0.5891141942	0.1399095611	10241.7029392	0	0	0	0	5	-1	1.825	0	4	0	3.8	-1.3	-0.075572	-0.19534	-0.075913	-0.54667	-0.063855	-0.034757	-0.039375	-0.030317	-0.17812
-0.001496397	L108I	0	0	0.5891141942	0.1399095611	10241.7029392	0	0	0	0	5	2	1.825	0	4	2	3.8	4.5	-0.047066	-0.09423	-0.14975	-0.58476	-0.016119	-0.0066315	-0.0028684	-0.032449	-0.17258
-0.01745637	L108M	0	0	0.5891141942	0.1399095611	10241.7029392	0	0	0	0	5	2	1.825	0	4	3	3.8	1.9	-0.061902	-0.22148	-0.19845	-0.70147	-0.020331	-0.0045872	0.0054058	0.01232	-0.28049
-0.023275231	L108C	0	0	0.5891141942	0.1399095611	10241.7029392	0	0	0	0	5	-1	1.825	0	4	-4	3.8	2.5	-0.10033	-0.16953	-0.20469	-0.67201	-0.058703	-0.030779	-0.045894	-0.035171	-0.28965
-0.023756916	L108V	0	0	0.5891141942	0.1399095611	10241.7029392	0	0	0	0	5	1	1.825	0	4	0	3.8	4.2	-0.0726	-0.061868	-0.23919	-0.6976	-0.023086	-0.010658	-0.013148	-0.028461	-0.28705
-0.036150531	L108H	0	0	0.5891141942	0.1399095611	10241.7029392	0	0	0	0	5	-3	1.825	0	4	1	3.8	-3.2	-0.050118	-0.029676	-0.4508	-0.73115	-0.10342	-0.055449	-0.099936	-0.074898	-0.17965
-0.036896813	L108F	0	0	0.5891141942	0.1399095611	10241.7029392	0	0	0	0	5	0	1.825	0	4	-1	3.8	2.8	-0.016771	0.023046	-0.28901	-0.66297	-0.038708	-0.019233	-0.028168	-0.015377	-0.23829
-0.040410871	L108W	0	0	0.5891141942	0.1399095611	10241.7029392	0	0	0	0	5	-2	1.825	0	4	1	3.8	-0.9	-0.016432	-0.029447	-0.20962	-0.7603	-0.067718	-0.034549	-0.056814	-0.037071	-0.28965
-0.043703651	L108Q	0	0	0.5891141942	0.1399095611	10241.7029392	0	0	0	0	5	-2	1.825	0	4	-2	3.8	-3.5	-0.11821	-0.030493	-0.56443	-0.75636	-0.10454	-0.075812	-0.098851	-0.087122	-0.27221
-0.056222857	L108T	0	0	0.5891141942	0.1399095611	10241.7029392	0	0	0	0	5	-1	1.825	0	4	-2	3.8	-0.7	-0.0036377	0.00077851	-0.36182	-0.70838	-0.066974	-0.039017	-0.049137	-0.043279	-0.44852
-0.060278765	L108S	0	0	0.5891141942	0.1399095611	10241.7029392	0	0	0	0	5	-2	1.825	0	4	-1	3.8	-0.8	-0.049108	-0.035422	-0.32899	-0.66376	-0.070359	-0.042306	-0.066926	-0.056702	-0.52265
-0.082766636	L108K	0	0	0.5891141942	0.1399095611	10241.7029392	0	0	0	0	5	-2	1.825	0	4	-2	3.8	-3.9	-0.02332	0.0060127	-0.49598	-0.75064	-0.11172	-0.083931	-0.10613	-0.085877	-0.44811
-0.085290779	L108R	0	0	0.5891141942	0.1399095611	10241.7029392	0	0	0	0	5	-2	1.825	0	4	-2	3.8	-4.5	-0.050561	0.016285	-0.4197	-0.71956	-0.1236	-0.09939	-0.11632	-0.090493	-0.45173
-0.104422498	L108N	0	0	0.5891141942	0.1399095611	10241.7029392	0	0	0	0	5	-3	1.825	0	4	-1	3.8	-3.5	-0.12786	-0.03077	-0.61912	-0.78894	-0.11709	-0.075129	-0.11487	-0.099404	-0.522
-0.132170206	L108G	0	0	0.5891141942	0.1399095611	10241.7029392	0	0	0	0	5	-4	1.825	0	4	-5	3.8	-0.4	-0.067658	0.021044	-0.15436	-0.72213	-0.12018	-0.081595	-0.13873	-0.15014	-0.41566
-0.152149203	L108D	0	0	0.5891141942	0.1399095611	10241.7029392	0	0	0	0	5	-4	1.825	0	4	-3	3.8	-3.5	-0.0162	0.01091	-0.23628	-0.7458	-0.13874	-0.10742	-0.15859	-0.15311	-0.31611
-0.167166161	L108P	0	0	0.5891141942	0.1399095611	10241.7029392	0	0	0	0	5	-3	1.825	0	4	-2	3.8	-1.6	-0.11072	0.0095644	-0.31145	-0.69291	-0.096079	-0.060017	-0.1078	-0.10616	-0.45688
-0.179692225	L108E	0	0	0.5891141942	0.1399095611	10241.7029392	0	0	0	0	5	-3	1.825	0	4	-4	3.8	-3.5	-0.17049	0.021044	-0.52641	-0.51177	-0.13207	-0.10551	-0.15375	-0.13891	-0.44963
0.012323576	S109N	37	3	0.0928495197	0.0529058499	9074.34751276	0	0	0	0	7	1	0.247	0	1	-1	-0.8	-3.5	-0.044345	-0.00013111	-0.52641	-0.51177	-0.076592	-0.049431	-0.047984	-0.030919	-0.39299
0.008008299	S109H	37	3	0.0928495197	0.0529058499	9074.34751276	0	0	0	0	7	-1	0.247	0	1	-1	-0.8	-3.2	-0.03592	0.0094529	-0.0089058	-0.054151	-0.087747	-0.045463	-0.049755	-0.030144	-0.42518
0.005397633	S109C	37	3	0.0928495197	0.0529058499	9074.34751276	0	0	0	0	7	-1	0.247	0	1	-3	-0.8	2.5	-0.030238	0.01712	-0.029579	0.025634	-0.05315	-0.010276	-0.017895	-0.022493	-0.38924
-0.001635902	S109L	37	3	0.0928495197	0.0529058499	9074.34751276	0	0	0	0	7	-2	0.247	0	1	-2	-0.8	3.8	-0.095482	0.021044	-0.32898	-0.4356	-0.047746	-0.0061626	-0.017915	-0.022379	-0.0024948
-0.006285113	S109R	37	3	0.0928495197	0.0529058499	9074.34751276	0	0	0	0	7	-1	0.247	0	1	0	-0.8	-4.5	-0.00046228	0.022705	-0.065066	-0.24389	-0.098178	-0.05326	-0.051858	-0.02249	-0.0043958
-0.007895201	S109T	37	3	0.0928495197	0.0529058499	9074.34751276	0	0	0	0	7	1	0.247	0	1	0	-0.8	-0.7	-0.066833	-0.0045123	-0.49186	-0.49984	-0.041976	-0.010359	-0.01124	-0.015048	-0.013627
-0.010755528	S109I	37	3	0.0928495197	0.0529058499	9074.34751276	0	0	0	0	7	-2	0.247	0	1	0	-0.8	4.5	-0.0011315	-0.036494	-0.16605	-0.28409	-0.040295	0.0051627	-0.0077848	-0.019083	-0.030607
-0.020950639	S109E	37	3	0.0928495197	0.0529058499	9074.34751276	0	0	0	0	7	0	0.247	0	1	2	-0.8	-3.5	-0.092742	0.012953	-0.040123	-0.13659	-0.063926	-0.027182	-0.021126	-0.018097	-0.013692
-0.023266673	S109A	37	3	0.0928495197	0.0529058499	9074.34751276	0	0	0	0	7	1	0.247	0	1	0	-0.8	1.8	-0.0082358	-0.042147	-0.040506	-0.072798	-0.030426	0.0079191	0.0072322	-0.008639	-0.0096995
-0.029889547	S109Q	37	3	0.0928495197	0.0529058499	9074.34751276	0	0	0	0	7	0	0.247	0	1	5	-0.8	-3.5	-0.029283	-0.062508	-0.65574	-0.57449	-0.056111	-0.00754	-0.018809	-0.016122	-0.013252
-0.033719101	S109G	37	3	0.0928495197	0.0529058499	9074.34751276	0	0	0	0	7	0	0.247	0	1	-3	-0.8	-0.4	-0.02694	-0.031954	-0.20186	-0.36991	-0.066645	-0.027216	-0.03378	-0.027337	-0.012128
-0.038353753	S109Y	37	3	0.0928495197	0.0529058499	9074.34751276	0	0	0	0	7	-2	0.247	0	1	-3	-0.8	-1.3	-0.070466	-0.0082153	-0.33106	-0.44047	-0.087359	-0.042146	-0.064481	-0.039962	-0.011877
-0.042750525	S109V	37	3	0.0928495197	0.0529058499	9074.34751276	0	0	0	0	7	-2	0.247	0	1	-2	-0.8	4.2	-0.049727	-0.018732	-0.52641	-0.51177	-0.046837	-0.0058687	-0.017453	-0.020813	-0.014629
-0.045162656	S109K	37	3	0.0928495197	0.0529058499	9074.34751276	0	0	0	0	7	0	0.247	0	1	1	-0.8	-3.9	-0.046737	-0.017591	-0.57978	-0.53856	-0.0734	-0.039694	-0.032939	-0.022645	0.00064469
-0.047337223	S109F	37	3	0.0928495197	0.0529058499	9074.34751276	0	0	0	0	7	-2	0.247	0	1	-4	-0.8	2.8	-0.048391	-0.026307	-0.52641	-0.51177	-0.069385	-0.021539	-0.044339	-0.030908	-0.026214
-0.049772051	S109W	37	3	0.0928495197	0.0529058499	9074.34751276	0	0	0	0	7	-3	0.247	0	1	-4	-0.8	-0.9	-0.1697	-0.0089133	-0.18104	-0.32927	-0.10118	-0.049936	-0.090865	-0.04019	-0.40129
-0.10511305	S109D	37	3	0.0928495197	0.0529058499	9074.34751276	0	0	0	0	7	0	0.247	0	1	-1	-0.8	-3.5	-0.14019	-0.016862	-0.27504	-0.41756	-0.082095	-0.051069	-0.051776	-0.032526	-0.35562
-0.848933571	S109P	37	3	0.0928495197	0.0529058499	9074.34751276	0	0	0	0	7	-1	0.247	0	1	0	-0.8	-1.6	-0.065189	-0.045123	-0.087743	-0.63737	-0.061224	-0.020034	-0.022655	-0.024729	-0.35562
0.045976904	A110W	48	18	0.1355389541	0.054749429	11070.9190442	0	0	0	0	4	-3	1.237	0	1	-4	1.8	-0.9	-0.077323	-0.012543	-0.17391	-0.71915	-0.12845	-0.06757	-0.11675	-0.0047282	-0.35562
0.017409089	A110M	48	18	0.1355389541	0.054749429	11070.9190442	0	0	0	0	4	-1	1.237	0	1	-2	1.8	1.9	-0.084557	-0.040756	-0.23786	-0.81522	-0.052488	-0.013564	-0.022897	-0.00034542	-0.50484
0.003111285	A110H	48	18	0.1355389541	0.054749429	11070.9190442	0	0	0	0	4	-2	1.237	0	1	-1	1.8	-3.2	0.030852	-0.052204	-0.32497	-0.79405	-0.11227	-0.049653	-0.074996	-0.010351	-0.42097
0.00280154	A110C	48	18	0.1355389541	0.054749429	11070.9190442	0	0	0	0	4	0	1.237	0	1	-3	1.8	2.5	-0.035238	-0.0098203	-0.55105	-0.88038	-0.049021	-0.01489	-0.019085	0.0079551	-0.36274
-0.000495778	A110K	48	18	0.1355389541	0.054749429	11070.9190442	0	0	0	0	4	-1	1.237	0	1	1	1.8	-3.9	-0.010028	-0.0080412	-0.39649	-0.83933	-0.091975	-0.033453	-0.030524	-0.019087	-0.032362
-0.000782948	A110G	48	18	0.1355389541	0.054749429	11070.9190442	0	0	0	0	4	0	1.237	0	1	1	1.8	-0.4	-0.023554	-0.064084	-0.64253	-0.90471	-0.039858	-0.0031118	-0.0044043	-0.013861	-0.039569
-0.002411711	A110T	48	18	0.1355389541	0.054749429	11070.9190442	0	0	0	0	4	0	1.237	0	1	-1	1.8	-0.7	0.014615	-0.32272	-0.27293	-0.89251	-0.062051	-0.022583	-0.024956	-0.0049037	-0.076979
-0.00836388	A110F	48	18	0.1355389541	0.054749429	11070.9190442	0	0	0	0	4	-2	1.237	0	1	-3	1.8	2.8	-0.041636	-0.26347	-0.1812	-0.872	-0.065658	-0.019383	-0.039412	-0.0014522	-0.019972
-0.009233636	A110Q	48	18	0.1355389541	0.054749429	11070.9190442	0	0	0	0	4	-1	1.237	0	1	2	1.8	-3.5	-0.086732	-0.40522	-0.50081	-1.1319	-0.080222	-0.015642	-0.021802	-0.024537	-0.082352
-0.013652129	A110N	48	18	0.1355389541	0.054749429	11070.9190442	0	0	0	0	4	-2	1.237	0	1	2	1.8	-3.5	0.0051	-0.22865	-0.30613	-0.97018	-0.10217	-0.0098173	-0.036237	-0.020987	-0.045155
-0.014261158	A110S	48	18	0.1355389541	0.054749429	11070.9190442	0	0	0	0	4	1	1.237	0	1	1	1.8	-0.8	-0.068016	-0.23369	-0.016458	-0.53089	-0.040605	-0.0074273	-0.0034914	-0.0074673	-0.038685
-0.018788319	A110R	48	18	0.1355389541	0.054749429	11070.9190442	0	0	0	0	4	-1	1.237	0	1	-1	1.8	-4.5	-0.043037	-0.28311	-0.069608	-1.0173	-0.12083	-0.077369	-0.068899	-0.013005	-0.022091
-0.023690729	A110V	48	18	0.1355389541	0.054749429	11070.9190442	0	0	0	0	4	0	1.237	0	1	-2	1.8	4.2	-0.083216	-0.25197	0.00045256	-0.80245	-0.029245	-0.0058807	-0.0087684	-0.0031453	-0.043757
-0.024919839	A110Y	48	18	0.1355389541	0.054749429	11070.9190442	0	0	0	0	4	-2	1.237	0	1	-3	1.8	-1.3	-0.090147	-0.28934	-0.066431	-0.5165	-0.10859	-0.053002	-0.080648	-0.0063176	-0.035242
-0.036039618	A110I	48	18	0.1355389541	0.054749429	11070.9190442	0	0	0	0	4	-1	1.237	0	1	0	1.8	4.5	-0.098188	-0.21079	-0.051186	-1.0252	-0.023884	0.0026588	-0.0051181	-0.018873	0.018983
-0.042715691	A110L	48	18	0.1355389541	0.054749429	11070.9190442	0	0	0	0	4	-1	1.237	0	1	-2	1.8	3.8	-0.070154	-0.25002	0.012276	-0.86254	-0.043175	-0.0083933	-0.018268	-0.0056894	-0.0042557
-0.059867893	A110E	48	18	0.1355389541	0.054749429	11070.9190442	0	0	0	0	4	-1	1.237	0	1	1	1.8	-3.5	-0.083216	-0.2624	-0.50081	-1.1319	-0.0867	-0.027901	-0.028849	-0.020293	-0.012108
-0.070366001	A110D	48	18	0.1355389541	0.054749429	11070.9190442	0	0	0	0	4	-2	1.237	0	1	2	1.8	-3.5	-0.077461	-0.36599	-0.36813	-1.1542	-0.10217	-0.0098173	-0.036237	-0.020987	-0.0041997
-0.50065075	A110P	48	18	0.1355389541	0.054749429	11070.9190442	0	0	0	0	4	-1	1.237	0	1	-2	1.8	-1.6	-0.12383	-0.33973	-0.18741	-1.0207	-0.086791	-0.041442	-0.053686	-0.0086518	-0.024037
0.0000978	G111H	55	8	0.1077908218	0.029900883	10466.5824499	0	0	0	0	4	-2	0.658	0	0	2	-0.4	-3.2	-0.075074	-0.2855	-0.18016	-0.96455	-0.11237	-0.043332	-0.0739	-0.044985	-0.023844
-0.0094502	G111Q	55	8	0.1077908218	0.029900883	10466.5824499	0	0	0	0	4	-2	0.658	0	0	1	-0.4	-3.5	-0.21809	-0.16352	-0.48134	-1.0911	-0.12164	-0.060761	-0.089716	-0.05163	-0.023777
-0.013676701	G111S	55	8	0.1077908218	0.029900883	10466.5824499	0	0	0	0	4	0	0.658	0	0	0	-0.4	-0.8	-0.058717	-0.38499	-0.58351	-1.1843	-0.06816	-0.041666	-0.048957	-0.047153	-0.029027
-0.018018229	G111N	55	8	0.1077908218	0.029900883	10466.5824499	0	0	0	0	4	0	0.658	0	0	1	-0.4	-3.5	-0.051033	-0.32272	-0.21876	-0.97243	-0.093501	-0.061546	-0.082938	-0.059883	-0.018843
-0.020588452	G111C	55	8	0.1077908218	0.029900883	10466.5824499	0	0	0	0	4	-3	0.658	0	0	-3	-0.4	2.5	-0.20277	-0.24623	-0.34374	-1.1052	-0.095241	-0.0678	-0.065568	-0.046985	-0.016058
-0.023425037	G111L	55	8	0.1077908218	0.029900883	10466.5824499	0	0	0	0	4	-4	0.658	0	0	-2	-0.4	3.8	-0.17404	0.008099	-0.50056	-1.0809	-0.094626	-0.068783	-0.068693	-0.04534	0.011308
-0.02358327	G111A	55	8	0.1077908218	0.029900883	10466.5824499	0	0	0	0	4	0	0.658	0	0	0	-0.4	1.8	-0.17166	-0.10745	-0.38694	-0.022084	-0.046385	-0.027583	-0.024672	-0.034668	0.0017274
-0.026730326	G111R	55	8	0.1077908218	0.029900883	10466.5824499	0	0	0	0	4	-2	0.658	0	0	0	-0.4	-4.5	-0.060397	0.11581	-0.47387	-0.086154	-0.15222	-0.095743	-0.1095	-0.055988	-0.014256
-0.027066015	G111T	55	8	0.1077908218	0.029900883	10466.5824499	0	0	0	0	4	-2	0.658	0	0	0	-0.4	-0.7	-0.2046	-0.067926	-0.25618	-0.078102	-0.081308	-0.044329	-0.059997	-0.051175	-0.020209
-0.027762676	G111Y	55	8	0.1077908218	0.029900883	10466.5824499	0	0	0	0	4	-3	0.658	0	0	1	-0.4	-1.3	-0.039121	-0.13347	-0.13025	-0.060217	-0.11435	-0.036952	-0.063994	-0.042599	-0.021566
-0.031313369	G111K	55	8	0.1077908218	0.029900883	10466.5824499	0	0	0	0	4	-2	0.658	0	0	0	-0.4	-3.9	-0.18418	-0.1989	-0.52344	-0.025083	-0.13766	-0.0829	-0.1028	-0.057981	-0.0001164
-0.0314861	G111I	55	8	0.1077908218	0.029900883	10466.5824499	0	0	0	0	4	-4	0.658	0	0	0	-0.4	4.5	-0.055021	0.014064	-0.33433	-0.035845	-0.081071	-0.05211	-0.050071	-0.041671	-0.035568
[truncated: 2,022 more rows]
