# Supplementary material for: Deep2Full: Evaluating strategies for selecting the minimal mutational experiments for optimal computational predictions of deep mutational scan outcomes
Source: PLoS One. 2020 Jan 10;15(1):e0227621. doi: 10.1371/journal.pone.0227621 (PMC6954071; doi:10.1371/journal.pone.0227621)
Supplement: S3 File — (ZIP) [file pone.0227621.s003.zip › SupplementaryData/nnm.m]

function []= nnm(inputfile,outputfile,out) %input file :table with features (tab delimited with header), output file:fitness scores(with header),output filename
%% Reading input files
A = importdata(inputfile,'\t',1);
inputs = 	A.data(:,:).' ;
%% Reading target
A = importdata(outputfile,'\t',1);
target = A.data(:,:);
targets =  A.data(:,:).' ;

% Randomly selecting combined set of training and vailidation
temp = randperm(size(target)); 
target_ind = tempi(1:3359); 
trval_vals = target(target_ind);
testInd = temp(3360:end);

%Dividing the training and validation according to fitness scores
less_0_5 = find(trval_vals > -0.5);
less_1_5 = find( -0.5 >= trval_vals & trval_vals > -2.0);
less_3_5 = find(trval_vals <= -2.0)

%Diving points in each bin to traning and validation set with the ratio 85:15
        number_train_0_5 = target_ind(less_0_5(1:floor(size(less_0_5)*85/100)));
	number_valid_0_5 = target_ind(less_0_5(floor(size(less_0_5)*85/100)+1:end));
        number_train_1_5 = target_ind(less_1_5(1:floor(size(less_1_5)*85/100)));
	number_valid_1_5 = target_ind(less_1_5(floor(size(less_1_5)*85/100)+1:end));
        number_train_3_5 = target_ind(less_3_5(1:floor(size(less_3_5)*85/100)));
	number_valid_3_5 = target_ind(less_3_5(floor(size(less_3_5)*85/100)+1:end));
	trainInd = horzcat(number_train_0_5,number_train_1_5,number_train_3_5);
        valInd = horzcat(number_valid_0_5,number_valid_1_5,number_valid_3_5);
	size(trainInd)
	size(valInd)
	size(testInd)
 
 % Create a Fitting Network
	for i=15:30 % scanning through the number of hidden neurons
	r_square = []; 
	weights_biases = []; 
	errors = []; 
	performances = []; 
	hiddenLayerSize = i;
	net = fitnet(hiddenLayerSize);
	for k=1:200 %Multiple models are created with random initial conditions
		net  = init(net);
		net.divideFcn ='divideind';
		net.divideParam.trainInd = trainInd;
		net.divideParam.valInd   = valInd;
		net.divideParam.testInd  = testInd;
		net.trainParam.epochs = 1000;
		net.trainParam.goal = 1e-7; 
		net.trainParam.max_fail = 100;
		net.trainParam.min_grad = 1e-8;
		[net,tr] = train(net,inputs,targets); %Training the network
		trTarg = targets(trainInd);
		vTarg = targets(valInd);
		tsTarg = targets(testInd);
  		outputs = net(inputs);
		trOut = outputs(trainInd);
		vOut = outputs(valInd);
		tsOut = outputs(testInd);
		%saving all details about the net (weights and biases, errors, performance)
		r_squared = [rsquared(trTarg,trOut),rsquared(vTarg,vOut),rsquared(tsTarg,tsOut),rsquared(horzcat(trTarg,vTarg),horzcat(trOut,vOut)),rsquared(targets,outputs)];
		tr.rsquared = r_squared;
	  	save (strcat(out,'_tr_', num2str(i),'_',num2str(k)),'tr') ;
		save (strcat(out,'_net_', num2str(i),'_',num2str(k)),'net') ;
		wb = getwb(net) ;
		err = gsubtract(outputs,targets) ;
		performance = perform(net,targets,outputs);
		r_square = [r_square ;r_squared];
		weights_biases = [weights_biases; wb] ;
		errors = [errors; err];
		performances = [performances; performance] ;
	end
	save (strcat('results/',out,'_rsquared_', num2str(i),'r_square')
	save (strcat('results/',out,'_weights_biases_', num2str(i),'weights_biases')
	save (strcat('results/',out,'_performances_', num2str(i),'performances')
	save (strcat('results/',out,'_errors_', num2str(i),'errors')
	end
end


%To calculate R-squared value
function [rsqar]= rsquared(y,f)
y_bar =mean(y);
rsqar = 1-(sum((y-f).^2)/sum((y-y_bar).^2));
return 
end
