# Supplementary material for: Deep2Full: Evaluating strategies for selecting the minimal mutational experiments for optimal computational predictions of deep mutational scan outcomes
Source: PLoS One. 2020 Jan 10;15(1):e0227621. doi: 10.1371/journal.pone.0227621 (PMC6954071; doi:10.1371/journal.pone.0227621)
Supplement: S3 File — (ZIP) [file pone.0227621.s003.zip › SupplementaryData/mapk1.csv]

variant	fitness	#impact	dependency	conservation	av_corr	av_commutetime	degree	betweenness	closeness	eigenvalue	contacts	blosum	sasa	SS	wild_pssm	mut_pssm	wild_hd	mut_hd	ANHScan	PositionRangeScan	WildtypeResiduetypescan	SASARangeScan	Random15	Random25	Random50	Random85	ePCR_Random25
A2D	-0.32633492	2	0	0.0906168375	0.0121720937	4346.73885601	0	0	0	0	5	-2	0.823	0	-1	0	1.8	-3.5	-0.5119	0.6999	0.097539	0.047916	-0.1879	-0.31048	-0.24482	-0.3878	0.028174
A2G	-0.304501613	2	0	0.0906168375	0.0121720937	4346.73885601	0	0	0	0	5	0	0.823	0	-1	-1	1.8	-0.4	-0.52286	0.76653	0.051171	-0.0075843	-0.26093	-0.32497	-0.23735	-0.17557	0.13258
A2M	-0.030359373	2	0	0.0906168375	0.0121720937	4346.73885601	0	0	0	0	5	-1	0.823	0	-1	2	1.8	1.9	-0.58056	0.942	0.61449	0.51952	-0.20261	-0.23253	-0.18529	-0.26968	-0.1404
A2T	-0.362089615	2	0	0.0906168375	0.0121720937	4346.73885601	0	0	0	0	5	0	0.823	0	-1	0	1.8	-0.7	-0.55381	0.83983	0.61449	0.51952	-0.25316	-0.32618	-0.23653	-0.21508	-0.174
A2Y	-0.513125375	2	0	0.0906168375	0.0121720937	4346.73885601	0	0	0	0	5	-2	0.823	0	-1	1	1.8	-1.3	-0.57035	0.75699	-0.015161	-0.066517	-0.20855	-0.28003	-0.20256	-0.34645	-0.12372
A3D	-0.054199703	0	0	0.1020695198	0.0132086077	4346.78660987	0	0	0	0	5	-2	0.605	0	-1	0	1.8	-3.5	-0.60179	0.8337	0.35447	0.27289	-0.17312	-0.28438	-0.2463	-0.35609	0.58097
A3E	-0.413090992	0	0	0.1020695198	0.0132086077	4346.78660987	0	0	0	0	5	-1	0.605	0	-1	0	1.8	-3.5	-0.593	0.92514	0.59533	0.5008	-0.2067	-0.34194	-0.27169	-0.34953	-0.21273
A3K	-0.663556614	0	0	0.1020695198	0.0132086077	4346.78660987	0	0	0	0	5	-1	0.605	0	-1	0	1.8	-3.9	-0.58912	0.74318	0.62368	0.52437	-0.19995	-0.35145	-0.27846	-0.36535	0.26971
A3L	-0.601859758	0	0	0.1020695198	0.0132086077	4346.78660987	0	0	0	0	5	-1	0.605	0	-1	-1	1.8	3.8	-0.51271	0.73433	-0.083961	-0.14513	-0.20501	-0.19591	-0.20951	-0.16285	-0.47985
A3P	-0.366537499	0	0	0.1020695198	0.0132086077	4346.78660987	0	0	0	0	5	-1	0.605	0	-1	0	1.8	-1.6	-0.24338	0.69408	-0.10399	-0.088802	-0.21683	-0.29549	-0.23983	-0.27722	-0.06949
A3T	-0.213118153	0	0	0.1020695198	0.0132086077	4346.78660987	0	0	0	0	5	0	0.605	0	-1	0	1.8	-0.7	-0.29151	0.89756	0.61449	0.51952	-0.2424	-0.31823	-0.25192	-0.22413	-0.17107
A3V	-0.42489804	0	0	0.1020695198	0.0132086077	4346.78660987	0	0	0	0	5	0	0.605	0	-1	-1	1.8	4.2	-0.3883	0.83983	0.50122	0.422	-0.21368	-0.20395	-0.2308	-0.1288	0.0038645
A3Y	-0.989607231	0	0	0.1020695198	0.0132086077	4346.78660987	0	0	0	0	5	-2	0.605	0	-1	1	1.8	-1.3	-0.25856	0.71279	0.59819	0.50439	-0.18515	-0.24871	-0.20918	-0.31812	0.017512
A4D	-0.027203373	4	0	0.1223628692	0.1272571595	4941.27522941	0	0	0	0	3	-2	0.912	0	-1	0	1.8	-3.5	-0.34458	0.75789	0.61164	0.52207	-0.31386	-0.47162	-0.48763	-0.47632	-0.074685
A4G	-0.340832581	4	0	0.1223628692	0.1272571595	4941.27522941	0	0	0	0	3	0	0.912	0	-1	-1	1.8	-0.4	-0.34757	0.80462	0.37336	0.32202	-0.38597	-0.48304	-0.47378	-0.32915	-0.021651
A4M	-0.339138257	4	0	0.1223628692	0.1272571595	4941.27522941	0	0	0	0	3	-1	0.912	0	-1	2	1.8	1.9	-0.43058	0.68758	-0.13111	-0.19007	-0.34081	-0.37733	-0.43709	-0.43685	0.38488
A4N	-0.586850735	4	0	0.1223628692	0.1272571595	4941.27522941	0	0	0	0	3	-2	0.912	0	-1	0	1.8	-3.5	-0.19299	0.89096	0.4264	0.35809	-0.31386	-0.47162	-0.48763	-0.47632	0.10556
A4Q	-0.854421013	4	0	0.1223628692	0.1272571595	4941.27522941	0	0	0	0	3	-1	0.912	0	-1	0	1.8	-3.5	-0.076	0.83101	0.34538	0.3253	-0.33854	-0.52151	-0.50515	-0.47392	-0.12239
A4T	-0.055154285	4	0	0.1223628692	0.1272571595	4941.27522941	0	0	0	0	3	0	0.912	0	-1	0	1.8	-0.7	-0.27547	0.61827	0.44541	0.57498	-0.37696	-0.48685	-0.47592	-0.37452	0.21658
A4V	-0.357730086	4	0	0.1223628692	0.1272571595	4941.27522941	0	0	0	0	3	0	0.912	0	-1	-1	1.8	4.2	-0.36857	0.63086	0.47459	0.58138	-0.32259	-0.33433	-0.4199	-0.25621	-0.076733
A4W	-0.827682944	4	0	0.1223628692	0.1272571595	4941.27522941	0	0	0	0	3	-3	0.912	0	-1	4	1.8	-0.9	-0.29456	0.40475	0.35623	0.37322	-0.30439	-0.42677	-0.44247	-0.59762	0.13129
A4Y	-0.576917147	4	0	0.1223628692	0.1272571595	4941.27522941	0	0	0	0	3	-2	0.912	0	-1	1	1.8	-1.3	-0.39105	0.32808	0.2853	0.34827	-0.34885	-0.43967	-0.45847	-0.47642	-0.048699
A5C	-0.722797497	3	1	0.1426562186	0.0578383494	5686.89233289	0	0	0	0	2	0	0.978	0	-1	2	1.8	2.5	-0.40413	0.61681	0.46787	0.57885	-0.36799	-0.44834	-0.60817	-0.64442	-0.22456
A5E	-0.447840305	3	1	0.1426562186	0.0578383494	5686.89233289	0	0	0	0	2	-1	0.978	0	-1	-1	1.8	-3.5	-0.14793	0.53009	0.41219	0.50891	-0.35212	-0.59605	-0.65156	-0.65022	-0.23384
A5G	-0.714112134	3	1	0.1426562186	0.0578383494	5686.89233289	0	0	0	0	2	0	0.978	0	-1	-1	1.8	-0.4	-0.067216	0.34784	0.33606	0.32271	-0.40221	-0.56145	-0.63373	-0.57854	-0.081381
A5H	-0.40256593	3	1	0.1426562186	0.0578383494	5686.89233289	0	0	0	0	2	-2	0.978	0	-1	2	1.8	-3.2	0.051093	0.56327	0.42994	0.53962	-0.32876	-0.5757	-0.65367	-0.78555	0.09505
A5K	-0.792639365	3	1	0.1426562186	0.0578383494	5686.89233289	0	0	0	0	2	-1	0.978	0	-1	0	1.8	-3.9	-0.36541	-0.0013165	0.12922	0.083638	-0.33927	-0.60923	-0.66158	-0.70618	0.37974
A5M	-0.912341489	3	1	0.1426562186	0.0578383494	5686.89233289	0	0	0	0	2	-1	0.978	0	-1	2	1.8	1.9	-0.25469	0.61914	0.47228	0.5658	-0.37505	-0.46802	-0.61832	-0.69735	0.24378
A5Q	-0.723636443	3	1	0.1426562186	0.0578383494	5686.89233289	0	0	0	0	2	-1	0.978	0	-1	0	1.8	-3.5	-0.26196	0.32808	0.2853	0.34827	-0.349	-0.60285	-0.65794	-0.70002	-0.4529
A5R	-0.642162792	3	1	0.1426562186	0.0578383494	5686.89233289	0	0	0	0	2	-1	0.978	0	-1	0	1.8	-4.5	-0.25767	0.21443	0.25677	0.23412	-0.32027	-0.61788	-0.66508	-0.7143	-0.2762
A5S	-0.364051936	3	1	0.1426562186	0.0578383494	5686.89233289	0	0	0	0	2	1	0.978	0	-1	-1	1.8	-0.8	-0.38344	0.48866	0.37141	0.46987	-0.39649	-0.59276	-0.64293	-0.54933	-0.14393
A5V	-0.451419509	3	1	0.1426562186	0.0578383494	5686.89233289	0	0	0	0	2	0	0.978	0	-1	-1	1.8	4.2	-0.33239	0.63094	0.43714	0.56791	-0.35209	-0.40287	-0.56792	-0.48356	0.078911
A6D	-0.189863593	0	1	0.2501506932	0.1631163013	6124.65173549	0	0	0	0	2	-2	1.122	0	-1	0	1.8	-3.5	-0.25539	0.61312	0.46697	0.54267	-0.3999	-0.61616	-0.54307	-0.51875	-0.20434
A6E	-0.552639957	0	1	0.2501506932	0.1631163013	6124.65173549	0	0	0	0	2	-1	1.122	0	-1	0	1.8	-3.5	-0.21676	0.62631	0.43571	0.56281	-0.40025	-0.64664	-0.55598	-0.55562	-0.34747
A6G	-0.450914028	0	1	0.2501506932	0.1631163013	6124.65173549	0	0	0	0	2	0	1.122	0	-1	-1	1.8	-0.4	-0.19581	0.02919	0.042042	0.22457	-0.43319	-0.57095	-0.50481	-0.45943	0.098571
A6I	-0.511204676	0	1	0.2501506932	0.1631163013	6124.65173549	0	0	0	0	2	-1	1.122	0	-1	0	1.8	4.5	-0.17683	-0.20752	-0.018557	0.0659	-0.39453	-0.36018	-0.41752	-0.34487	-0.2584
A6K	-0.580896187	0	1	0.2501506932	0.1631163013	6124.65173549	0	0	0	0	2	-1	1.122	0	-1	0	1.8	-3.9	0.03199	-0.058343	0.064827	0.19042	-0.38686	-0.65387	-0.56165	-0.56149	-0.0092258
A6N	-0.765228872	0	1	0.2501506932	0.1631163013	6124.65173549	0	0	0	0	2	-2	1.122	0	-1	0	1.8	-3.5	-0.19861	0.53672	0.39666	0.34589	-0.3999	-0.61616	-0.54307	-0.51875	0.038216
A6R	-0.556688222	0	1	0.2501506932	0.1631163013	6124.65173549	0	0	0	0	2	-1	1.122	0	-1	0	1.8	-4.5	-0.18275	0.53672	0.39666	0.34589	-0.36827	-0.66321	-0.56944	-0.56903	0.39551
A6S	-0.441242964	0	1	0.2501506932	0.1631163013	6124.65173549	0	0	0	0	2	1	1.122	0	-1	-1	1.8	-0.8	-0.16723	0.4801	0.29057	0.325	-0.41191	-0.58787	-0.5076	-0.45802	-0.30674
A6V	-0.373373223	0	1	0.2501506932	0.1631163013	6124.65173549	0	0	0	0	2	0	1.122	0	-1	-1	1.8	4.2	0.31237	0.50995	0.33995	0.30894	-0.37722	-0.36754	-0.4055	-0.32842	-0.067418
A6Y	-0.500615269	0	1	0.2501506932	0.1631163013	6124.65173549	0	0	0	0	2	-2	1.122	0	-1	1	1.8	-1.3	-0.091492	-0.12237	0.1171	0.28944	-0.44769	-0.58597	-0.53022	-0.53104	-0.015142
A7D	-0.350121044	0	0	0.1486839462	0.0813061082	6114.18576773	0	0	0	0	3	-2	1.024	0	-1	0	1.8	-3.5	-0.0051691	0.46679	0.37984	0.3412	-0.38481	-0.61716	-0.58449	-0.63925	-0.035731
A7E	-0.748672615	0	0	0.1486839462	0.0813061082	6114.18576773	0	0	0	0	3	-1	1.024	0	-1	0	1.8	-3.5	-0.2502	0.32619	0.2044	0.25898	-0.38674	-0.65027	-0.59432	-0.65977	0.61595
A7G	-0.61790796	0	0	0.1486839462	0.0813061082	6114.18576773	0	0	0	0	3	0	1.024	0	-1	-1	1.8	-0.4	-0.19486	0.05382	0.086687	0.17418	-0.42298	-0.58267	-0.55326	-0.54729	0.012294
A7H	-0.610717487	0	0	0.1486839462	0.0813061082	6114.18576773	0	0	0	0	3	-2	1.024	0	-1	2	1.8	-3.2	-0.1929	0.25597	0.20352	0.17633	-0.37972	-0.63069	-0.6006	-0.72865	-0.31403
A7M	-0.658947549	0	0	0.1486839462	0.0813061082	6114.18576773	0	0	0	0	3	-1	1.024	0	-1	2	1.8	1.9	-0.083702	0.45907	0.30141	0.24075	-0.41589	-0.48338	-0.54197	-0.6381	-0.31778
A7N	-0.645094205	0	0	0.1486839462	0.0813061082	6114.18576773	0	0	0	0	3	-2	1.024	0	-1	0	1.8	-3.5	-0.13187	0.43419	0.35445	0.31439	-0.38481	-0.61716	-0.58449	-0.63925	-0.16027
A7S	-0.396859339	0	0	0.1486839462	0.0813061082	6114.18576773	0	0	0	0	3	1	1.024	0	-1	-1	1.8	-0.8	-0.26121	0.60672	0.45828	0.40992	-0.40581	-0.60527	-0.55658	-0.52924	0.34129
A7T	-0.350281433	0	0	0.1486839462	0.0813061082	6114.18576773	0	0	0	0	3	0	1.024	0	-1	0	1.8	-0.7	-0.21139	-0.10377	-0.032188	-0.041801	-0.41787	-0.59289	-0.56468	-0.59856	-0.28278
A7V	-0.448455132	0	0	0.1486839462	0.0813061082	6114.18576773	0	0	0	0	3	0	1.024	0	-1	-1	1.8	4.2	-0.23022	0.073314	0.10675	0.17635	-0.37615	-0.39517	-0.4714	-0.43095	-0.022885
A7Y	-0.836635805	0	0	0.1486839462	0.0813061082	6114.18576773	0	0	0	0	3	-2	1.024	0	-1	1	1.8	-1.3	0.20336	0.63078	0.42069	0.35047	-0.42162	-0.58314	-0.57507	-0.65972	-0.11339
G8E	-0.441503055	0	0	0.2511553144	0.1357683309	6109.06638361	0	0	0	0	2	-2	0.853	0	-1	0	-0.4	-3.5	0.19675	0.5338	0.38808	0.33884	-0.39773	-0.64757	-0.74499	-0.64826	0.41617
G8N	-1.126309038	0	0	0.2511553144	0.1357683309	6109.06638361	0	0	0	0	2	0	0.853	0	-1	0	-0.4	-3.5	-0.19859	0.074115	0.085896	0.13295	-0.4211	-0.74292	-0.79446	-0.79959	-0.30656
G8S	-0.766613531	0	0	0.2511553144	0.1357683309	6109.06638361	0	0	0	0	2	0	0.853	0	-1	-1	-0.4	-0.8	-0.17294	0.058061	0.055856	0.10441	-0.46349	-0.6606	-0.75017	-0.66424	0.53029
G8V	-0.166866253	0	0	0.2511553144	0.1357683309	6109.06638361	0	0	0	0	2	-3	0.853	0	-1	-1	-0.4	4.2	0.060609	0.40007	0.44608	0.40549	-0.41101	-0.42562	-0.65225	-0.35371	-0.095883
A9D	-0.259628509	6	5	0.2881253767	0.3092377718	5404.93320096	14	0	0.0018587361	0.0378781691	3	-2	1.04	0	-1	0	1.8	-3.5	-0.13313	0.38119	0.4355	0.38	-0.32596	-0.48989	-0.65158	-0.5961	-0.31061
A9E	-0.517367472	6	5	0.2881253767	0.3092377718	5404.93320096	14	0	0.0018587361	0.0378781691	3	-1	1.04	0	-1	-1	1.8	-3.5	-0.081106	-0.093643	-0.09156	-0.016747	-0.35635	-0.55185	-0.64963	-0.53378	-0.10738
A9G	-0.332437365	6	5	0.2881253767	0.3092377718	5404.93320096	14	0	0.0018587361	0.0378781691	3	0	1.04	0	-1	-1	1.8	-0.4	-0.1449	0.42395	0.44812	0.4944	-0.45428	-0.62104	-0.636	-0.32916	0.13533
A9H	-0.698168528	6	5	0.2881253767	0.3092377718	5404.93320096	14	0	0.0018587361	0.0378781691	3	-2	1.04	0	-1	2	1.8	-3.2	-0.39672	0.36812	0.42276	0.38272	-0.33848	-0.52821	-0.67493	-0.61211	0.013002
A9I	-0.579111587	6	5	0.2881253767	0.3092377718	5404.93320096	14	0	0.0018587361	0.0378781691	3	-1	1.04	0	-1	0	1.8	4.5	-0.38523	0.40223	0.45457	0.38075	-0.36298	-0.38847	-0.55381	-0.25745	-0.094568
A9N	-0.845072222	6	5	0.2881253767	0.3092377718	5404.93320096	14	0	0.0018587361	0.0378781691	3	-2	1.04	0	-1	0	1.8	-3.5	-0.37376	-0.43423	-0.37309	-0.12469	-0.32596	-0.48989	-0.65158	-0.5961	0.52893
A9S	-0.393081605	6	5	0.2881253767	0.3092377718	5404.93320096	14	0	0.0018587361	0.0378781691	3	1	1.04	0	-1	-1	1.8	-0.8	0.19624	0.40007	0.44608	0.40549	-0.45072	-0.65162	-0.63149	-0.27932	-0.078675
A9T	-0.133679394	6	5	0.2881253767	0.3092377718	5404.93320096	14	0	0.0018587361	0.0378781691	3	0	1.04	0	-1	0	1.8	-0.7	0.38955	0.32908	0.37265	0.39013	-0.45206	-0.62985	-0.64709	-0.35589	-0.18793
A9V	-0.4353043	6	5	0.2881253767	0.3092377718	5404.93320096	14	0	0.0018587361	0.0378781691	3	0	1.04	0	-1	-1	1.8	4.2	0.38585	0.36454	0.42337	0.35704	-0.35825	-0.4159	-0.54219	-0.19939	0.096369
A9W	-0.693770502	6	5	0.2881253767	0.3092377718	5404.93320096	14	0	0.0018587361	0.0378781691	3	-3	1.04	0	-1	4	1.8	-0.9	-0.088282	0.43959	0.48855	0.38842	-0.37378	-0.51983	-0.66965	-0.56569	0.094347
A9Y	-0.265394209	6	5	0.2881253767	0.3092377718	5404.93320096	14	0	0.0018587361	0.0378781691	3	-2	1.04	0	-1	1	1.8	-1.3	0.15548	0.24633	0.27941	0.30209	-0.40474	-0.54042	-0.65743	-0.50102	0.095819
G10D	-0.785713171	9	2	0.2129797067	0.2726783417	4499.41751332	9	0	0.0018348624	0.0258236312	3	-1	0.622	0	-1	0	-0.4	-3.5	0.15063	0.10768	0.15179	0.18531	-0.3567	-0.54814	-0.49087	-0.46758	-0.18763
G10E	-0.179053291	9	2	0.2129797067	0.2726783417	4499.41751332	9	0	0.0018348624	0.0258236312	3	-2	0.622	0	-1	0	-0.4	-3.5	0.2356	-0.20692	-0.16397	-0.11666	-0.28864	-0.43265	-0.43586	-0.44529	0.53763
G10H	-0.698287318	9	2	0.2129797067	0.2726783417	4499.41751332	9	0	0.0018348624	0.0258236312	3	-2	0.622	0	-1	2	-0.4	-3.2	0.37084	0.02946	0.085614	0.13952	-0.28743	-0.47269	-0.45761	-0.4649	0.48596
G10K	-0.653823583	9	2	0.2129797067	0.2726783417	4499.41751332	9	0	0.0018348624	0.0258236312	3	-2	0.622	0	-1	0	-0.4	-3.9	0.38571	-0.30816	-0.32577	-0.21093	-0.27283	-0.42234	-0.42422	-0.44996	-0.1504
G10M	-0.832125178	9	2	0.2129797067	0.2726783417	4499.41751332	9	0	0.0018348624	0.0258236312	3	-3	0.622	0	-1	2	-0.4	1.9	0.09049	-0.35273	-0.34607	-0.051554	-0.32168	-0.44904	-0.54143	-0.52316	0.27869
G10Q	-0.674471325	9	2	0.2129797067	0.2726783417	4499.41751332	9	0	0.0018348624	0.0258236312	3	-2	0.622	0	-1	0	-0.4	-3.5	0.2935	-0.026013	0.051846	0.60289	-0.28864	-0.43265	-0.43586	-0.44529	-0.24254
G10R	-0.090087422	9	2	0.2129797067	0.2726783417	4499.41751332	9	0	0.0018348624	0.0258236312	3	-2	0.622	0	-1	0	-0.4	-4.5	0.20165	-0.1246	-0.078878	-0.089624	-0.24945	-0.40689	-0.40888	-0.45726	0.4783
G10V	-0.155547472	9	2	0.2129797067	0.2726783417	4499.41751332	9	0	0.0018348624	0.0258236312	3	-3	0.622	0	-1	-1	-0.4	4.2	0.19515	-0.20886	-0.24999	0.45252	-0.32905	-0.38933	-0.57411	-0.53764	0.4695
G10W	-0.188878281	9	2	0.2129797067	0.2726783417	4499.41751332	9	0	0.0018348624	0.0258236312	3	-2	0.622	0	-1	4	-0.4	-0.9	-0.20402	-0.18924	-0.15583	0.51608	-0.33523	-0.54131	-0.51609	-0.46054	0.52846
P11A	-0.286039224	7	1	0.197307615	0.1682937244	3514.74487641	0	0	0	0	5	-1	0.847	0	0	-1	-1.6	1.8	-0.2422	-0.1507	-0.10161	0.52813	-0.21042	-0.16712	-0.22965	-0.26357	-0.021307
P11D	-0.529227632	7	1	0.197307615	0.1682937244	3514.74487641	0	0	0	0	5	-1	0.847	0	0	0	-1.6	-3.5	-0.24302	-0.24189	-0.19707	-0.34785	-0.15826	-0.19557	-0.18829	-0.26305	-0.1364
P11G	-0.458159627	7	1	0.197307615	0.1682937244	3514.74487641	0	0	0	0	5	-2	0.847	0	0	-1	-1.6	-0.4	-0.31323	-0.25046	-0.24802	-0.14197	-0.18792	-0.12638	-0.17274	-0.2609	-0.39002
P11H	0.030720263	7	1	0.197307615	0.1682937244	3514.74487641	0	0	0	0	5	-2	0.847	0	0	2	-1.6	-3.2	-0.12602	-0.1246	-0.078878	0.52058	-0.11545	-0.14386	-0.18351	-0.28817	-0.21239
P11L	-0.644380328	7	1	0.197307615	0.1682937244	3514.74487641	0	0	0	0	5	-3	0.847	0	0	-1	-1.6	3.8	-0.12955	-0.091217	-0.11485	0.47755	-0.19732	-0.16167	-0.25037	-0.34838	-0.2883
P11S	-0.485272707	7	1	0.197307615	0.1682937244	3514.74487641	0	0	0	0	5	-1	0.847	0	0	-1	-1.6	-0.8	0.21508	-0.2001	-0.19266	0.52058	-0.20544	-0.17437	-0.18759	-0.21846	0.64812
P11T	-0.096771821	7	1	0.197307615	0.1682937244	3514.74487641	0	0	0	0	5	-1	0.847	0	0	0	-1.6	-0.7	0.25192	-0.19402	-0.15386	0.53878	-0.19541	-0.17585	-0.19495	-0.22314	0.028345
P11Y	-0.441755326	7	1	0.197307615	0.1682937244	3514.74487641	0	0	0	0	5	-3	0.847	0	0	1	-1.6	-1.3	-0.17371	-0.34092	-0.31498	0.3168	-0.12634	-0.090207	-0.1601	-0.28915	0.68905
E12D	-0.147509332	11	1	0.1902752662	0.2049542281	2726.36244958	0	0	0	0	8	2	0.648	0	0	0	-3.5	-3.5	-0.21769	-0.39409	-0.36524	-0.44329	-0.22607	-0.31401	-0.17952	-0.1478	0.041473
E12K	-0.139445346	11	1	0.1902752662	0.2049542281	2726.36244958	0	0	0	0	8	1	0.648	0	0	0	-3.5	-3.9	-0.15444	-0.18214	-0.20843	0.45078	-0.18587	-0.25469	-0.15407	-0.16145	0.51809
E12T	-0.589362723	11	1	0.1902752662	0.2049542281	2726.36244958	0	0	0	0	8	-1	0.648	0	0	0	-3.5	-0.7	-0.17999	-0.15106	-0.21241	0.32251	-0.18508	-0.10014	-0.16747	-0.20623	0.39616
E12V	-0.259058153	11	1	0.1902752662	0.2049542281	2726.36244958	0	0	0	0	8	-2	0.648	0	0	-1	-3.5	4.2	-0.31551	-0.19286	-0.2666	0.60083	-0.2307	-0.098652	-0.27954	-0.38042	-0.24139
M13C	-0.371377897	6	3	0.2200120555	0.1938087967	2530.66445906	0	0	0	0	8	-1	1.198	1	1	2	1.9	2.5	-0.19859	0.56487	0.60393	0.60095	-0.3357	-0.32786	-0.30844	-0.25868	0.08669
M13D	-0.169552096	6	3	0.2200120555	0.1938087967	2530.66445906	0	0	0	0	8	-3	1.198	1	1	0	1.9	-3.5	-0.15163	0.56462	0.62441	0.53655	-0.17253	-0.3172	-0.37298	-0.3155	0.30401
M13G	-0.26876084	6	3	0.2200120555	0.1938087967	2530.66445906	0	0	0	0	8	-3	1.198	1	1	-1	1.9	-0.4	-0.18016	0.61454	0.62642	0.64116	-0.25683	-0.31211	-0.34455	-0.2871	-0.019181
M13I	-0.005734908	6	3	0.2200120555	0.1938087967	2530.66445906	0	0	0	0	8	1	1.198	1	1	0	1.9	4.5	-0.246	0.63621	0.65655	0.76773	-0.23101	-0.17175	-0.14001	-0.13921	0.19706
M13K	-0.064672375	6	3	0.2200120555	0.1938087967	2530.66445906	0	0	0	0	8	-1	1.198	1	1	0	1.9	-3.9	-0.24808	0.82791	0.79507	0.66051	-0.19935	-0.28167	-0.38394	-0.44807	0.21861
M13L	-0.179928565	6	3	0.2200120555	0.1938087967	2530.66445906	0	0	0	0	8	2	1.198	1	1	-1	1.9	3.8	0.17046	0.55886	0.59602	0.79173	-0.20827	-0.14447	-0.12909	-0.17923	-0.074009
M13S	-0.375089728	6	3	0.2200120555	0.1938087967	2530.66445906	0	0	0	0	8	-1	1.198	1	1	0	1.9	-0.8	-0.10206	0.87277	0.82614	0.65824	-0.28183	-0.31441	-0.3684	-0.41547	-0.37228
M13T	-0.440331829	6	3	0.2200120555	0.1938087967	2530.66445906	0	0	0	0	8	-1	1.198	1	1	0	1.9	-0.7	0.024583	0.6213	0.65169	0.64894	-0.28363	-0.31467	-0.3671	-0.41336	0.29952
M13V	0.007609646	6	3	0.2200120555	0.1938087967	2530.66445906	0	0	0	0	8	1	1.198	1	1	0	1.9	4.2	0.32038	0.64846	0.63965	0.80238	-0.2373	-0.18312	-0.15421	-0.16392	0.54236
M13W	-1.189908764	6	3	0.2200120555	0.1938087967	2530.66445906	0	0	0	0	8	-1	1.198	1	1	-3	1.9	-0.9	-0.17071	0.72925	0.68957	0.71889	-0.23564	-0.23729	-0.32996	-0.4783	0.015829
V14A	-0.183717726	0	1	0.1804299779	0.0779910717	2330.01309895	0	0	0	0	10	0	0.133	1	0	0	4.2	1.8	0.020728	0.77845	0.75418	0.84528	-0.23763	-0.36408	-0.3545	-0.3664	0.067618
V14D	0.067260292	0	1	0.1804299779	0.0779910717	2330.01309895	0	0	0	0	10	-3	0.133	1	0	0	4.2	-3.5	0.082045	0.96975	0.88041	0.59828	-0.085663	-0.32127	-0.24122	-0.25085	-0.20559
V14F	-0.193172571	0	1	0.1804299779	0.0779910717	2330.01309895	0	0	0	0	10	-1	0.133	1	0	0	4.2	2.8	0.032993	0.60239	0.62355	0.65717	-0.23142	-0.33775	-0.3175	-0.26184	0.17045
V14H	-0.068115685	0	1	0.1804299779	0.0779910717	2330.01309895	0	0	0	0	10	-3	0.133	1	0	1	4.2	-3.2	0.15	0.65916	0.67055	0.65392	-0.10982	-0.35053	-0.25125	-0.23806	-0.54956
V14I	-0.590554054	0	1	0.1804299779	0.0779910717	2330.01309895	0	0	0	0	10	3	0.133	1	0	0	4.2	4.5	0.13187	0.55853	0.59913	0.77645	-0.24494	-0.34485	-0.40381	-0.46003	0.061844
V14M	-0.570539919	0	1	0.1804299779	0.0779910717	2330.01309895	0	0	0	0	10	1	0.133	1	0	1	4.2	1.9	0.32626	0.82411	0.8185	0.77752	-0.25069	-0.39098	-0.37987	-0.41661	0.24985
V14S	-0.216491501	0	1	0.1804299779	0.0779910717	2330.01309895	0	0	0	0	10	-2	0.133	1	0	0	4.2	-0.8	0.32689	0.80693	0.78371	-0.25058	-0.16082	-0.338	-0.29507	-0.24659	0.27255
V14T	-0.3188855	0	1	0.1804299779	0.0779910717	2330.01309895	0	0	0	0	10	0	0.133	1	0	0	4.2	-0.7	0.38385	-0.29783	-0.3159	-0.22544	-0.20929	-0.36773	-0.36277	-0.40534	-0.11434
V14W	-0.401410934	0	1	0.1804299779	0.0779910717	2330.01309895	0	0	0	0	10	-3	0.133	1	0	-3	4.2	-0.9	0.38375	-0.25007	-0.26767	0.3307	-0.098558	-0.23961	-0.23189	-0.17649	-0.27862
R15E	0.028304242	0	0	0.1776170384	0.1046379422	2742.67714048	0	0	0	0	7	0	1.78	0	0	0	-4.5	-3.5	-0.15557	0.21843	0.24037	0.2608	-0.19334	-0.17699	-0.23216	-0.31807	0.33078
R15Q	-0.443678109	0	0	0.1776170384	0.1046379422	2742.67714048	0	0	0	0	7	1	1.78	0	0	0	-4.5	-3.5	0.074382	0.21781	0.16339	-0.34618	-0.18575	-0.14883	-0.20022	-0.27319	0.29471
R15S	-0.100607791	0	0	0.1776170384	0.1046379422	2742.67714048	0	0	0	0	7	-1	1.78	0	0	-1	-4.5	-0.8	0.074884	-0.36856	-0.37753	0.1464	-0.29583	-0.25369	-0.26242	-0.43845	-0.21042
R15V	-1.077733015	0	0	0.1776170384	0.1046379422	2742.67714048	0	0	0	0	7	-3	1.78	0	0	-1	-4.5	4.2	-0.14548	-0.053654	-0.031415	-0.13689	-0.38352	-0.37748	-0.34015	-0.68066	0.014719
R15W	-0.348541986	0	0	0.1776170384	0.1046379422	2742.67714048	0	0	0	0	7	-3	1.78	0	0	4	-4.5	-0.9	-0.12419	-0.12774	-0.20481	-0.27888	-0.30514	-0.34502	-0.39992	-0.48633	0.59922
G16D	-0.242288237	1	4	0.2656218606	0.1506992309	2948.34633148	0	0	0	0	5	-1	0.493	0	-1	0	-0.4	-3.5	0.081131	-0.32144	-0.3253	0.17078	-0.14728	-0.13698	-0.10108	-0.15563	0.042409
G16E	-0.008356039	1	4	0.2656218606	0.1506992309	2948.34633148	0	0	0	0	5	-2	0.493	0	-1	0	-0.4	-3.5	0.30526	0.20521	0.073655	-0.26779	-0.10045	-0.070112	-0.07524	-0.15162	0.15885
G16K	-0.073893944	1	4	0.2656218606	0.1506992309	2948.34633148	0	0	0	0	5	-2	0.493	0	-1	0	-0.4	-3.9	0.30223	-0.20943	-0.1992	0.2608	-0.091441	-0.070733	-0.07747	-0.16217	-0.34101
G16N	-0.4874716	1	4	0.2656218606	0.1506992309	2948.34633148	0	0	0	0	5	0	0.493	0	-1	0	-0.4	-3.5	0.0288	0.21781	0.16339	0.14084	-0.1935	-0.20621	-0.12861	-0.1655	0.22719
G16R	0.014898595	1	4	0.2656218606	0.1506992309	2948.34633148	0	0	0	0	5	-2	0.493	0	-1	0	-0.4	-4.5	0.21961	0.032388	0.0039411	0.14166	-0.081376	-0.072226	-0.081109	-0.17848	-0.13635
G16T	-0.332306187	1	4	0.2656218606	0.1506992309	2948.34633148	0	0	0	0	5	-2	0.493	0	-1	0	-0.4	-0.7	0.15185	0.1594	0.039187	0.21368	-0.13861	-0.078354	-0.069924	-0.11183	0.11017
G16V	0.25355228	1	4	0.2656218606	0.1506992309	2948.34633148	0	0	0	0	5	-3	0.493	0	-1	-1	-0.4	4.2	-0.33907	0.2737	0.1262	-0.21526	-0.13382	-0.10043	-0.078561	-0.091792	0.21134
G16W	-0.566578714	1	4	0.2656218606	0.1506992309	2948.34633148	0	0	0	0	5	-2	0.493	0	-1	3	-0.4	-0.9	-0.22906	-0.26832	-0.33242	-0.319	-0.1262	-0.105	-0.091412	-0.17999	-0.32259
Q17E	-0.563923261	0	5	0.3767329717	0.3413857636	2464.85302189	24	0.8895032994	0.0020080321	0.0609327188	8	2	0.756	1	0	0	-3.5	-3.5	-0.23346	-0.3275	-0.34185	-0.01612	-0.31288	-0.37076	-0.33235	-0.27242	0.089455
Q17H	-0.29721964	0	5	0.3767329717	0.3413857636	2464.85302189	24	0.8895032994	0.0020080321	0.0609327188	8	0	0.756	1	0	2	-3.5	-3.2	-0.19905	-0.087977	-0.13727	-0.14491	-0.24742	-0.31808	-0.39904	-0.39991	-0.21329
Q17K	-0.266480508	0	5	0.3767329717	0.3413857636	2464.85302189	24	0.8895032994	0.0020080321	0.0609327188	8	1	0.756	1	0	0	-3.5	-3.9	-0.02792	-0.17932	-0.25987	-0.26359	-0.25896	-0.29277	-0.32749	-0.29975	-0.075974
Q17L	-0.388467392	0	5	0.3767329717	0.3413857636	2464.85302189	24	0.8895032994	0.0020080321	0.0609327188	8	-2	0.756	1	0	-1	-3.5	3.8	-0.39538	-0.29679	-0.30009	-0.33622	-0.26795	-0.30956	-0.39356	-0.39782	-0.096199
Q17M	-0.713966998	0	5	0.3767329717	0.3413857636	2464.85302189	24	0.8895032994	0.0020080321	0.0609327188	8	0	0.756	1	0	2	-3.5	1.9	-0.20428	-0.35183	-0.32639	-0.27383	-0.31268	-0.47038	-0.4459	-0.48247	-0.16802
Q17P	0.124646001	0	5	0.3767329717	0.3413857636	2464.85302189	24	0.8895032994	0.0020080321	0.0609327188	8	-1	0.756	1	0	0	-3.5	-1.6	-0.14748	-0.27671	-0.29753	-0.29779	-0.23327	-0.2751	-0.36951	-0.36849	-0.037826
Q17R	-0.022675234	0	5	0.3767329717	0.3413857636	2464.85302189	24	0.8895032994	0.0020080321	0.0609327188	8	1	0.756	1	0	0	-3.5	-4.5	0.3207	-0.31352	-0.31504	-0.2233	-0.23925	-0.26282	-0.31725	-0.28889	-0.073564
V18D	-0.039373286	1	0	0.158127386	0.0410673648	2371.74178482	0	0	0	0	10	-3	0.531	1	0	0	4.2	-3.5	-0.27011	-0.25043	-0.21085	-0.23704	-0.12644	-0.45153	-0.47798	-0.46662	0.0099134
V18F	-0.495061014	1	0	0.158127386	0.0410673648	2371.74178482	0	0	0	0	10	-1	0.531	1	0	0	4.2	2.8	-0.051191	-0.24008	-0.2819	-0.28601	-0.26662	-0.40627	-0.46249	-0.43026	0.53106
V18G	-0.062830163	1	0	0.158127386	0.0410673648	2371.74178482	0	0	0	0	10	-3	0.531	1	0	-1	4.2	-0.4	-0.37517	-0.28534	-0.28912	-0.27301	-0.18371	-0.40845	-0.46225	-0.36021	-0.11687
V18I	-0.449138381	1	0	0.158127386	0.0410673648	2371.74178482	0	0	0	0	10	3	0.531	1	0	0	4.2	4.5	-0.048325	-0.29694	-0.21603	-0.24926	-0.22733	-0.31054	-0.41317	-0.5015	0.66473
V18L	-0.842159904	1	0	0.158127386	0.0410673648	2371.74178482	0	0	0	0	10	1	0.531	1	0	-1	4.2	3.8	-0.04548	-0.23749	-0.26843	-0.31667	-0.2546	-0.36504	-0.44277	-0.48492	0.46851
V18N	-0.792546018	1	0	0.158127386	0.0410673648	2371.74178482	0	0	0	0	10	-3	0.531	1	0	0	4.2	-3.5	-0.24954	-0.3211	-0.31761	-0.26559	-0.12644	-0.45153	-0.47798	-0.46662	-0.34101
V18Q	-0.773881362	1	0	0.158127386	0.0410673648	2371.74178482	0	0	0	0	10	-2	0.531	1	0	0	4.2	-3.5	0.040523	-0.29676	-0.3036	-0.21919	-0.15469	-0.4577	-0.50859	-0.53614	-0.16636
V18S	-0.273437299	1	0	0.158127386	0.0410673648	2371.74178482	0	0	0	0	10	-2	0.531	1	0	0	4.2	-0.8	0.044678	-0.21541	-0.24605	-0.22254	-0.21065	-0.44905	-0.49672	-0.45067	0.22735
V18Y	-0.815292252	1	0	0.158127386	0.0410673648	2371.74178482	0	0	0	0	10	-1	0.531	1	0	1	4.2	-1.3	-0.33172	-0.19639	-0.19927	-0.33963	-0.22865	-0.4789	-0.52335	-0.53915	0.26386
F19C	-0.313624554	16	10	0.6779184248	0.6724869918	2079.0377096	86	317.880151799	0.002617801	0.1508365937	16	-2	0	0	1	2	2.8	2.5	-0.32061	-0.42746	-0.35756	-0.29981	-0.12307	-0.029427	-0.02105	-0.19102	-0.16673
F19H	-0.386691398	16	10	0.6779184248	0.6724869918	2079.0377096	86	317.880151799	0.002617801	0.1508365937	16	-1	0	0	1	2	2.8	-3.2	-0.10205	-0.31555	-0.24173	-0.1264	-0.029247	-0.084088	0.024181	-0.28828	-0.12379
F19I	-0.083930725	16	10	0.6779184248	0.6724869918	2079.0377096	86	317.880151799	0.002617801	0.1508365937	16	0	0	0	1	0	2.8	4.5	-0.28223	-0.15315	-0.11861	-0.18018	-0.15915	-0.022557	-0.064807	-0.13449	0.472
F19L	-0.075312526	16	10	0.6779184248	0.6724869918	2079.0377096	86	317.880151799	0.002617801	0.1508365937	16	0	0	0	1	0	2.8	3.8	-0.26908	-0.18573	-0.18746	0.63773	-0.17346	-0.051299	-0.070457	-0.15956	-0.22091
F19N	-0.037575855	16	10	0.6779184248	0.6724869918	2079.0377096	86	317.880151799	0.002617801	0.1508365937	16	-3	0	0	1	-2	2.8	-3.5	-0.22964	0.079563	0.10715	0.74287	0.12407	0.18084	0.24082	0.023326	0.068697
F19V	-0.209776421	16	10	0.6779184248	0.6724869918	2079.0377096	86	317.880151799	0.002617801	0.1508365937	16	-1	0	0	1	0	2.8	4.2	0.065641	0.59595	0.55894	0.46719	-0.1439	0.0084268	-0.028096	-0.12796	-0.020495
F19Y	-0.169595177	16	10	0.6779184248	0.6724869918	2079.0377096	86	317.880151799	0.002617801	0.1508365937	16	3	0	0	1	1	2.8	-1.3	-0.35691	0.77949	0.62531	0.73756	-0.26704	-0.29468	-0.13808	-0.1852	-0.040832
D20A	-0.677885525	0	4	0.2768736186	0.186688808	2647.89547245	0	0	0	0	7	-2	0.876	0	0	-1	-3.5	1.8	-0.28728	0.76633	0.6731	0.62791	-0.31281	-0.2457	-0.34743	-0.45843	0.16054
D20C	-0.58858672	0	4	0.2768736186	0.186688808	2647.89547245	0	0	0	0	7	-3	0.876	0	0	2	-3.5	2.5	-0.23444	0.68562	0.61429	0.54342	-0.30288	-0.29575	-0.41164	-0.46606	0.46682
D20E	-0.112838372	0	4	0.2768736186	0.186688808	2647.89547245	0	0	0	0	7	2	0.876	0	0	0	-3.5	-3.5	-0.14578	0.8482	0.72489	0.6717	-0.21222	-0.25276	-0.25885	-0.28399	0.43954
D20G	-0.578624589	0	4	0.2768736186	0.186688808	2647.89547245	0	0	0	0	7	-1	0.876	0	0	-1	-3.5	-0.4	-0.15573	0.72679	0.64801	0.80154	-0.27735	-0.20997	-0.30712	-0.37557	-0.14182
D20L	-0.591684315	0	4	0.2768736186	0.186688808	2647.89547245	0	0	0	0	7	-4	0.876	0	0	-1	-3.5	3.8	-0.28062	0.79594	0.6968	0.75312	-0.32993	-0.30537	-0.37611	-0.45069	0.15032
D20V	-0.145651274	0	4	0.2768736186	0.186688808	2647.89547245	0	0	0	0	7	-3	0.876	0	0	-1	-3.5	4.2	-0.36106	0.73032	0.66092	0.72543	-0.31134	-0.28553	-0.36485	-0.43679	-0.034243
D20Y	-0.084135563	0	4	0.2768736186	0.186688808	2647.89547245	0	0	0	0	7	-3	0.876	0	0	1	-3.5	-1.3	-0.26526	0.60411	0.5719	0.63114	-0.22463	-0.1823	-0.31735	-0.33036	0.25443
V21E	0.009538875	2	0	0.3502109705	0.2463913355	2095.56896721	0	0	0	0	9	-2	0.033	0	0	0	4.2	-3.5	-0.31036	0.77414	0.58353	0.78448	-0.044604	-0.16076	-0.044679	-0.31163	-0.41214
V21L	-0.2244167	2	0	0.3502109705	0.2463913355	2095.56896721	0	0	0	0	9	1	0.033	0	0	0	4.2	3.8	-0.37326	0.25918	0.3117	0.69993	-0.18188	-0.20777	-0.14077	-0.38024	0.35291
V21M	-0.075294424	2	0	0.3502109705	0.2463913355	2095.56896721	0	0	0	0	9	1	0.033	0	0	1	4.2	1.9	-0.36442	0.76633	0.6731	0.87431	-0.2062	-0.26022	-0.13714	-0.41308	-0.39871
V21Q	0.153126157	2	0	0.3502109705	0.2463913355	2095.56896721	0	0	0	0	9	-2	0.033	0	0	-1	4.2	-3.5	-0.29317	0.65588	0.60751	0.6425	-0.050236	-0.15178	-0.036221	-0.312	-0.16917
V21T	-0.947481791	2	0	0.3502109705	0.2463913355	2095.56896721	0	0	0	0	9	0	0.033	0	0	0	4.2	-0.7	-0.23615	0.55447	0.52168	0.69379	-0.18036	-0.26871	-0.11014	-0.40472	0.48759
G22D	-0.304054164	0	1	0.1440626884	0.0581442475	2744.88959294	0	0	0	0	7	-1	0.484	0	0	0	-0.4	-3.5	-0.27915	0.58197	0.5219	0.64936	-0.12059	-0.12023	-0.13618	-0.15167	-0.13214
G22E	-0.128998369	0	1	0.1440626884	0.0581442475	2744.88959294	0	0	0	0	7	-2	0.484	0	0	0	-0.4	-3.5	-0.28931	0.68322	0.61015	0.88681	-0.076209	-0.050831	-0.10422	-0.14572	0.2073
G22N	-0.941406171	0	1	0.1440626884	0.0581442475	2744.88959294	0	0	0	0	7	0	0.484	0	0	1	-0.4	-3.5	-0.29614	0.83345	0.74885	0.77551	-0.15856	-0.19539	-0.16992	-0.1838	-0.029409
G22R	-0.233316838	0	1	0.1440626884	0.0581442475	2744.88959294	0	0	0	0	7	-2	0.484	0	0	0	-0.4	-4.5	-0.22663	-0.077545	-0.026408	0.031279	-0.063714	-0.06195	-0.11366	-0.17561	0.14849
G22V	-0.039059625	0	1	0.1440626884	0.0581442475	2744.88959294	0	0	0	0	7	-3	0.484	0	0	0	-0.4	4.2	-0.13544	0.68901	0.59904	0.32882	-0.081355	-0.054703	-0.11925	-0.18938	-0.056666
G22W	-0.156831262	0	1	0.1440626884	0.0581442475	2744.88959294	0	0	0	0	7	-2	0.484	0	0	-3	-0.4	-0.9	-0.06728	0.65883	0.51166	0.42106	-0.13238	-0.021099	-0.078528	-0.045376	-0.13386
P23A	-0.138108495	8	0	0.0795660036	0.0268648009	3140.24209887	0	0	0	0	5	-1	1.26	0	1	0	-1.6	1.8	-0.059259	0.45954	0.16912	-0.12876	-0.24697	-0.24427	-0.32134	-0.33481	-0.090763
P23C	-0.376680961	8	0	0.0795660036	0.0268648009	3140.24209887	0	0	0	0	5	-3	1.26	0	1	-3	-1.6	2.5	-0.098416	0.59649	0.35375	0.17903	-0.25398	-0.27039	-0.31361	-0.42431	0.3099
P23D	-0.309646831	8	0	0.0795660036	0.0268648009	3140.24209887	0	0	0	0	5	-1	1.26	0	1	0	-1.6	-3.5	0.12057	0.67462	0.57448	-0.1572	-0.17916	-0.24638	-0.33879	-0.33492	-0.21663
P23H	0.001068577	8	0	0.0795660036	0.0268648009	3140.24209887	0	0	0	0	5	-2	1.26	0	1	2	-1.6	-3.2	0.11145	0.12615	0.079927	0.52564	-0.13955	-0.21447	-0.32307	-0.37137	-0.26807
P23I	-0.344114609	8	0	0.0795660036	0.0268648009	3140.24209887	0	0	0	0	5	-3	1.26	0	1	0	-1.6	4.5	0.13762	0.60793	0.52064	-0.17021	-0.23069	-0.28279	-0.34358	-0.41931	0.12122
P23K	-0.183361139	8	0	0.0795660036	0.0268648009	3140.24209887	0	0	0	0	5	-1	1.26	0	1	0	-1.6	-3.9	0.29358	0.26451	0.10726	0.42106	-0.16671	-0.24611	-0.34397	-0.3453	-0.30316
P23L	-0.250984128	8	0	0.0795660036	0.0268648009	3140.24209887	0	0	0	0	5	-3	1.26	0	1	-1	-1.6	3.8	-0.16994	0.30185	0.14971	0.49728	-0.23744	-0.28457	-0.33452	-0.42843	-0.21032
P23M	-0.65721676	8	0	0.0795660036	0.0268648009	3140.24209887	0	0	0	0	5	-2	1.26	0	1	1	-1.6	1.9	0.0010442	0.68901	0.59904	0.41354	-0.22802	-0.24917	-0.31489	-0.38517	-0.37475
P23N	-0.417721158	8	0	0.0795660036	0.0268648009	3140.24209887	0	0	0	0	5	-2	1.26	0	1	1	-1.6	-3.5	0.0052844	0.58999	0.48873	0.56741	-0.13798	-0.20489	-0.32519	-0.3756	0.4846
P23Q	-0.722688845	8	0	0.0795660036	0.0268648009	3140.24209887	0	0	0	0	5	-1	1.26	0	1	1	-1.6	-3.5	0.23271	0.73558	0.67841	0.21417	-0.17405	-0.25104	-0.3403	-0.34114	-0.22793
P23R	-0.323273728	8	0	0.0795660036	0.0268648009	3140.24209887	0	0	0	0	5	-2	1.26	0	1	0	-1.6	-4.5	-0.056497	0.40605	0.26121	0.10615	-0.11373	-0.18966	-0.33313	-0.39805	0.14006
P23S	-0.275419115	8	0	0.0795660036	0.0268648009	3140.24209887	0	0	0	0	5	-1	1.26	0	1	0	-1.6	-0.8	-0.35979	0.29746	0.1808	-0.15889	-0.2338	-0.24637	-0.31241	-0.28888	-0.097599
P23T	-0.134224563	8	0	0.0795660036	0.0268648009	3140.24209887	0	0	0	0	5	-1	1.26	0	1	0	-1.6	-0.7	-0.32038	0.61301	0.38926	0.35848	-0.23495	-0.24637	-0.31216	-0.28896	0.2532
R24C	-0.320830137	0	0	0.5274261603	0.2879875196	2429.11697618	7	1.0025762436	0.0020576132	0.0099962851	11	-3	0.804	0	0	2	-4.5	2.5	-0.26301	0.40688	0.25864	0.14922	-0.22858	-0.44557	-0.46343	-0.5068	-0.1107
R24D	-0.461539254	0	0	0.5274261603	0.2879875196	2429.11697618	7	1.0025762436	0.0020576132	0.0099962851	11	-2	0.804	0	0	0	-4.5	-3.5	0.17121	-0.10683	0.36826	0.54904	-0.079909	-0.17512	-0.24466	-0.31523	0.2935
R24G	-0.153222537	0	0	0.5274261603	0.2879875196	2429.11697618	7	1.0025762436	0.0020576132	0.0099962851	11	-2	0.804	0	0	-1	-4.5	-0.4	-0.15111	0.53774	0.53922	0.60645	-0.20903	-0.35209	-0.36555	-0.41086	-0.26179
R24H	-0.051130795	0	0	0.5274261603	0.2879875196	2429.11697618	7	1.0025762436	0.0020576132	0.0099962851	11	0	0.804	0	0	2	-4.5	-3.2	-0.15112	0.46513	0.4379	0.73349	-0.24078	-0.35431	-0.35661	-0.51382	-0.19553
R24K	-0.903268258	0	0	0.5274261603	0.2879875196	2429.11697618	7	1.0025762436	0.0020576132	0.0099962851	11	2	0.804	0	0	0	-4.5	-3.9	-0.089123	-0.23336	0.24186	0.57743	-0.25604	-0.30424	-0.28799	-0.57979	-0.16048
R24L	-0.173684166	0	0	0.5274261603	0.2879875196	2429.11697618	7	1.0025762436	0.0020576132	0.0099962851	11	-2	0.804	0	0	-1	-4.5	3.8	0.025274	0.33556	0.46296	0.70418	-0.23034	-0.39151	-0.39838	-0.48725	0.22877
R24M	-0.705926169	0	0	0.5274261603	0.2879875196	2429.11697618	7	1.0025762436	0.0020576132	0.0099962851	11	-1	0.804	0	0	2	-4.5	1.9	0.27088	-0.37148	0.45463	0.72389	-0.31045	-0.49919	-0.47322	-0.58635	0.57248
R24P	0.101083765	0	0	0.5274261603	0.2879875196	2429.11697618	7	1.0025762436	0.0020576132	0.0099962851	11	-2	0.804	0	0	0	-4.5	-1.6	0.39533	0.47311	0.45545	0.71223	-0.1761	-0.31369	-0.34042	-0.36889	0.48077
R24S	0.136053766	0	0	0.5274261603	0.2879875196	2429.11697618	7	1.0025762436	0.0020576132	0.0099962851	11	-1	0.804	0	0	-1	-4.5	-0.8	0.4155	-0.31962	0.48813	0.64782	-0.26002	-0.37713	-0.36917	-0.44919	-0.16317
R24T	-0.937541083	0	0	0.5274261603	0.2879875196	2429.11697618	7	1.0025762436	0.0020576132	0.0099962851	11	-1	0.804	0	0	0	-4.5	-0.7	0.26078	0.46513	0.36654	0.56934	-0.26898	-0.40965	-0.39642	-0.47175	0.56079
R24V	-0.534595179	0	0	0.5274261603	0.2879875196	2429.11697618	7	1.0025762436	0.0020576132	0.0099962851	11	-3	0.804	0	0	-1	-4.5	4.2	-0.2729	0.40787	0.17658	0.56212	-0.19253	-0.35417	-0.38545	-0.44356	-0.22117
R24W	-0.613932322	0	0	0.5274261603	0.2879875196	2429.11697618	7	1.0025762436	0.0020576132	0.0099962851	11	-3	0.804	0	0	4	-4.5	-0.9	-0.13966	0.37556	0.5006	0.57743	-0.15795	-0.40269	-0.44058	-0.39365	0.42468
Y25D	0.688118567	0	2	0.8973277075	0.1943841743	2093.69594303	4	0	0.0010537408	2.51069097219E-006	15	-3	0.033	1	1	-2	-1.3	-3.5	-0.275	0.53988	0.32402	0.51554	0.28742	0.43424	0.59232	0.68429	-0.068437
Y25E	0.9764226	0	2	0.8973277075	0.1943841743	2093.69594303	4	0	0.0010537408	2.51069097219E-006	15	-2	0.033	1	1	0	-1.3	-3.5	-0.23233	0.14127	0.41841	0.49091	0.22652	0.3225	0.45852	0.50609	0.42374
Y25F	-0.189738758	0	2	0.8973277075	0.1943841743	2093.69594303	4	0	0.0010537408	2.51069097219E-006	15	3	0.033	1	1	1	-1.3	2.8	-0.12557	-0.0033839	0.33035	0.57554	-0.17492	-0.33465	-0.1235	-0.22902	-0.28028
Y25G	0.742154955	0	2	0.8973277075	0.1943841743	2093.69594303	4	0	0.0010537408	2.51069097219E-006	15	-3	0.033	1	1	-1	-1.3	-0.4	-0.10502	-0.30938	0.42846	0.62484	0.21815	0.29735	0.43834	0.56236	0.52061
Y25H	-0.220525231	0	2	0.8973277075	0.1943841743	2093.69594303	4	0	0.0010537408	2.51069097219E-006	15	2	0.033	1	1	2	-1.3	-3.2	0.040655	0.21637	0.38464	0.80326	-0.0068678	-0.041907	0.027063	-0.009233	0.35859
Y25K	0.108690804	0	2	0.8973277075	0.1943841743	2093.69594303	4	0	0.0010537408	2.51069097219E-006	15	-2	0.033	1	1	0	-1.3	-3.9	-0.070695	0.044519	0.52485	0.74058	0.23451	0.34097	0.47675	0.51858	-0.23181
Y25L	-0.419362021	0	2	0.8973277075	0.1943841743	2093.69594303	4	0	0.0010537408	2.51069097219E-006	15	-1	0.033	1	1	-1	-1.3	3.8	-0.073564	0.62538	0.10682	0.70635	-0.052368	-0.019508	0.109	0.045361	-0.06732
Y25N	0.026652871	0	2	0.8973277075	0.1943841743	2093.69594303	4	0	0.0010537408	2.51069097219E-006	15	-2	0.033	1	1	0	-1.3	-3.5	-0.27378	0.67436	0.60128	0.72471	0.22652	0.3225	0.45852	0.50609	-0.30586
Y25S	0.778444239	0	2	0.8973277075	0.1943841743	2093.69594303	4	0	0.0010537408	2.51069097219E-006	15	-2	0.033	1	1	0	-1.3	-0.8	-0.1621	0.77886	0.68698	0.59801	0.15317	0.19688	0.32429	0.40259	-0.13736
T26A	-0.469311317	0	0	0.2439220414	0.1730726921	2396.78377823	0	0	0	0	11	0	0.33	1	0	0	-0.7	1.8	-0.18395	0.67057	0.50519	0.70094	-0.32304	-0.37441	-0.28879	-0.45417	-0.12872
T26D	-0.675124032	0	0	0.2439220414	0.1730726921	2396.78377823	0	0	0	0	11	-1	0.33	1	0	0	-0.7	-3.5	-0.27999	0.74254	0.67882	0.76458	-0.23208	-0.29983	-0.18887	-0.52787	-0.045787
T26I	-0.29083869	0	0	0.2439220414	0.1730726921	2396.78377823	0	0	0	0	11	-1	0.33	1	0	0	-0.7	4.5	-0.31601	0.76352	0.62723	0.54157	-0.33493	-0.31552	-0.27493	-0.3123	0.53728
T26N	-0.366353883	0	0	0.2439220414	0.1730726921	2396.78377823	0	0	0	0	11	0	0.33	1	0	0	-0.7	-3.5	-0.076782	0.7958	0.65914	0.5748	-0.23298	-0.30307	-0.20212	-0.51883	-0.16018
T26Q	-0.82284798	0	0	0.2439220414	0.1730726921	2396.78377823	0	0	0	0	11	-1	0.33	1	0	0	-0.7	-3.5	-0.13959	0.74336	0.60347	0.71678	-0.23208	-0.29983	-0.18887	-0.52787	0.074016
T26R	-0.801563744	0	0	0.2439220414	0.1730726921	2396.78377823	0	0	0	0	11	-1	0.33	1	0	0	-0.7	-4.5	-0.11267	0.66391	0.80577	0.71615	-0.20565	-0.27506	-0.15983	-0.52938	0.55241
T26S	-0.234445866	0	0	0.2439220414	0.1730726921	2396.78377823	0	0	0	0	11	1	0.33	1	0	0	-0.7	-0.8	-0.18324	0.57207	0.69565	0.71564	-0.28063	-0.35095	-0.24947	-0.44785	-0.36923
N27D	-0.266722796	2	12	0.2569821177	0.2621127878	2685.40042679	0	0	0	0	8	1	1.025	0	0	0	-3.5	-3.5	-0.1417	0.67057	0.68064	0.66494	-0.20447	-0.16232	-0.16878	-0.47769	-0.13994
N27G	-0.686861138	2	12	0.2569821177	0.2621127878	2685.40042679	0	0	0	0	8	0	1.025	0	0	-1	-3.5	-0.4	0.21822	0.6357	0.65156	0.85079	-0.28809	-0.22757	-0.21847	-0.51729	0.012775
N27I	-0.14848016	2	12	0.2569821177	0.2621127878	2685.40042679	0	0	0	0	8	-3	1.025	0	0	0	-3.5	4.5	-0.20264	0.51076	0.74676	0.70094	-0.38935	-0.3802	-0.27144	-0.35129	0.37382
N27K	-0.148902018	2	12	0.2569821177	0.2621127878	2685.40042679	0	0	0	0	8	0	1.025	0	0	0	-3.5	-3.9	-0.12156	0.59278	0.71472	0.74938	-0.19062	-0.16786	-0.17113	-0.44374	-0.20316
N27P	-0.669585506	2	12	0.2569821177	0.2621127878	2685.40042679	0	0	0	0	8	-2	1.025	0	0	0	-3.5	-1.6	-0.19542	0.71725	0.87165	0.45453	-0.26624	-0.26087	-0.23539	-0.38995	0.35145
N27Q	-0.732485438	2	12	0.2569821177	0.2621127878	2685.40042679	0	0	0	0	8	0	1.025	0	0	0	-3.5	-3.5	-0.18476	0.85057	0.6198	0.56383	-0.20258	-0.17571	-0.17744	-0.45031	0.34676
N27S	-0.409473617	2	12	0.2569821177	0.2621127878	2685.40042679	0	0	0	0	8	1	1.025	0	0	0	-3.5	-0.8	-0.18447	0.77283	0.67592	0.76055	-0.27842	-0.19295	-0.21209	-0.52658	-0.091933
N27T	-0.578182885	2	12	0.2569821177	0.2621127878	2685.40042679	0	0	0	0	8	0	1.025	0	0	0	-3.5	-0.7	-0.24528	0.11074	0.58967	0.80957	-0.28336	-0.22543	-0.22299	-0.50439	0.36541
N27W	-0.280058564	2	12	0.2569821177	0.2621127878	2685.40042679	0	0	0	0	8	-4	1.025	0	0	-3	-3.5	-0.9	-0.192	0.18114	0.85521	0.16206	-0.26221	-0.29457	-0.24379	-0.36182	-0.23507
N27Y	-0.213497005	2	12	0.2569821177	0.2621127878	2685.40042679	0	0	0	0	8	-2	1.025	0	0	1	-3.5	-1.3	-0.023212	0.61349	0.78652	0.10655	-0.27888	-0.27899	-0.25209	-0.39095	0.0097728
L28C	-0.675097418	0	0	0.4335945349	0.2611356953	2151.20465065	4	0	0.0018018018	0.0107855797	14	-1	0.134	0	-1	2	3.8	2.5	-0.28566	0.60546	-0.057467	0.75267	-0.25843	-0.11708	-0.23395	-0.35993	-0.16059
L28D	-0.415753964	0	0	0.4335945349	0.2611356953	2151.20465065	4	0	0.0018018018	0.0107855797	14	-4	0.134	0	-1	0	3.8	-3.5	-0.089402	0.55198	0.56163	0.67546	0.071883	0.063943	-0.17177	-0.24154	-0.36357
L28H	0.043696555	0	0	0.4335945349	0.2611356953	2151.20465065	4	0	0.0018018018	0.0107855797	14	-3	0.134	0	-1	2	3.8	-3.2	-0.062917	0.28882	0.55723	0.74458	-0.0077451	-0.045809	-0.22177	-0.26109	0.05991
L28M	0.039152219	0	0	0.4335945349	0.2611356953	2151.20465065	4	0	0.0018018018	0.0107855797	14	2	0.134	0	-1	2	3.8	1.9	-0.0072341	0.60062	-0.23697	0.28074	-0.33105	-0.21086	-0.24623	-0.28524	0.41262
L28N	-0.568617511	0	0	0.4335945349	0.2611356953	2151.20465065	4	0	0.0018018018	0.0107855797	14	-3	0.134	0	-1	0	3.8	-3.5	-0.024753	0.3052	0.36426	-0.42008	0.018257	-0.002441	-0.20758	-0.24905	0.11411
L28P	-0.180525005	0	0	0.4335945349	0.2611356953	2151.20465065	4	0	0.0018018018	0.0107855797	14	-3	0.134	0	-1	0	3.8	-1.6	0.014225	0.64992	-0.39213	0.58695	-0.041929	-0.012894	-0.19256	-0.21564	0.22586
L28Q	-0.128748518	0	0	0.4335945349	0.2611356953	2151.20465065	4	0	0.0018018018	0.0107855797	14	-2	0.134	0	-1	0	3.8	-3.5	0.052695	0.47402	0.54175	-0.26943	-0.035652	-0.072533	-0.23446	-0.25201	-0.20508
L28R	0.084349453	0	0	0.4335945349	0.2611356953	2151.20465065	4	0	0.0018018018	0.0107855797	14	-2	0.134	0	-1	0	3.8	-4.5	0.085292	0.23289	-0.31094	0.63196	0.0061951	-0.059736	-0.23817	-0.26983	0.58245
L28S	-0.345080486	0	0	0.4335945349	0.2611356953	2151.20465065	4	0	0.0018018018	0.0107855797	14	-2	0.134	0	-1	-1	3.8	-0.8	-0.27111	0.63036	0.55723	0.65227	-0.1239	-0.073904	-0.21293	-0.23511	0.34224
L28W	0.164986542	0	0	0.4335945349	0.2611356953	2151.20465065	4	0	0.0018018018	0.0107855797	14	-2	0.134	0	-1	4	3.8	-0.9	-0.066937	0.60546	0.53604	0.53546	-0.16092	-0.14292	-0.22697	-0.25291	-0.29004
S29C	-0.164506551	4	18	0.2616033755	0.2776608894	2434.09839503	2	0	0.0018115942	0.004547576	8	-1	0.645	0	-1	2	-0.8	2.5	0.16423	0.74106	0.46678	0.54605	-0.35566	-0.43345	-0.48621	-0.50665	-0.29026
S29D	-0.20177208	4	18	0.2616033755	0.2776608894	2434.09839503	2	0	0.0018115942	0.004547576	8	0	0.645	0	-1	0	-0.8	-3.5	0.45694	0.2966	0.58703	0.52523	-0.1817	-0.2431	-0.30043	-0.4139	-0.25852
S29H	-0.530405269	4	18	0.2616033755	0.2776608894	2434.09839503	2	0	0.0018115942	0.004547576	8	-1	0.645	0	-1	2	-0.8	-3.2	-0.1322	0.28636	0.23926	-0.33718	-0.14516	-0.25172	-0.36856	-0.47663	-0.16244
S29I	-0.306360983	4	18	0.2616033755	0.2776608894	2434.09839503	2	0	0.0018115942	0.004547576	8	-2	0.645	0	-1	0	-0.8	4.5	0.047533	0.1746	0.095177	0.52879	-0.32753	-0.39969	-0.47117	-0.47466	-0.17704
S29K	-0.774437891	4	18	0.2616033755	0.2776608894	2434.09839503	2	0	0.0018115942	0.004547576	8	0	0.645	0	-1	0	-0.8	-3.9	0.042652	0.18945	-0.34104	0.32794	-0.16011	-0.22099	-0.28986	-0.4118	-0.15671
S29L	-0.499545518	4	18	0.2616033755	0.2776608894	2434.09839503	2	0	0.0018115942	0.004547576	8	-2	0.645	0	-1	-1	-0.8	3.8	0.072097	0.15509	0.35927	-0.21288	-0.33785	-0.42355	-0.46429	-0.50773	-0.11267
S29M	-0.926224179	4	18	0.2616033755	0.2776608894	2434.09839503	2	0	0.0018115942	0.004547576	8	-1	0.645	0	-1	2	-0.8	1.9	0.27533	0.80112	0.1443	-0.14159	-0.34841	-0.43303	-0.4825	-0.51706	0.042501
S29N	-0.190505944	4	18	0.2616033755	0.2776608894	2434.09839503	2	0	0.0018115942	0.004547576	8	1	0.645	0	-1	0	-0.8	-3.5	0.22879	0.72187	0.66908	-0.2849	-0.23767	-0.25084	-0.27995	-0.36338	-0.10411
S29Q	-0.382788188	4	18	0.2616033755	0.2776608894	2434.09839503	2	0	0.0018115942	0.004547576	8	0	0.645	0	-1	0	-0.8	-3.5	-0.16183	0.70919	0.69241	-0.14095	-0.1817	-0.2431	-0.30043	-0.4139	0.023846
S29R	-0.158299202	4	18	0.2616033755	0.2776608894	2434.09839503	2	0	0.0018115942	0.004547576	8	-1	0.645	0	-1	0	-0.8	-4.5	-0.031568	0.46761	0.62328	-0.21293	-0.06906	-0.1737	-0.30385	-0.45674	0.53237
S29T	-0.574863189	4	18	0.2616033755	0.2776608894	2434.09839503	2	0	0.0018115942	0.004547576	8	1	0.645	0	-1	0	-0.8	-0.7	-0.065413	-0.3796	0.70525	-0.27671	-0.34353	-0.38093	-0.37002	-0.40277	0.41554
S29V	-0.483843154	4	18	0.2616033755	0.2776608894	2434.09839503	2	0	0.0018115942	0.004547576	8	-2	0.645	0	-1	-1	-0.8	4.2	-0.073819	0.67624	0.6984	-0.13484	-0.33278	-0.41414	-0.46158	-0.49071	-0.46229
S29Y	-0.663891568	4	18	0.2616033755	0.2776608894	2434.09839503	2	0	0.0018115942	0.004547576	8	-2	0.645	0	-1	1	-0.8	-1.3	0.28418	-0.16788	0.58463	-0.34559	-0.18336	-0.32584	-0.43158	-0.51602	0.39568
Y30A	-0.224683875	0	0	0.4215390798	0.3298642076	2280.41389051	8	1.8868224835	0.0020533881	0.0157556889	10	-2	0.616	0	1	0	-1.3	1.8	0.18131	0.67947	0.58308	-0.12552	-0.229	-0.25741	-0.086709	-0.044089	0.52017
Y30D	0.066194148	0	0	0.4215390798	0.3298642076	2280.41389051	8	1.8868224835	0.0020533881	0.0157556889	10	-3	0.616	0	1	0	-1.3	-3.5	0.031405	0.62633	0.64981	-0.17932	-0.0096373	-0.016029	0.1047	0.16628	-0.17803
Y30E	0.524262228	0	0	0.4215390798	0.3298642076	2280.41389051	8	1.8868224835	0.0020533881	0.0157556889	10	-2	0.616	0	1	0	-1.3	-3.5	0.21591	0.59799	0.72008	-0.30206	-0.099749	-0.10174	0.040898	0.090775	-0.38855
Y30F	-0.136446601	0	0	0.4215390798	0.3298642076	2280.41389051	8	1.8868224835	0.0020533881	0.0157556889	10	3	0.616	0	1	0	-1.3	2.8	-0.10178	0.67235	0.66811	-0.21749	-0.27219	-0.18104	-0.10098	-0.02933	-0.074541
Y30G	0.001036983	0	0	0.4215390798	0.3298642076	2280.41389051	8	1.8868224835	0.0020533881	0.0157556889	10	-3	0.616	0	1	-1	-1.3	-0.4	0.10338	0.50992	0.65557	-0.31063	-0.124	-0.13435	0.030951	0.12109	0.20646
Y30H	-0.472121614	0	0	0.4215390798	0.3298642076	2280.41389051	8	1.8868224835	0.0020533881	0.0157556889	10	2	0.616	0	1	1	-1.3	-3.2	0.10158	-0.26631	0.78658	-0.25357	-0.3725	-0.37128	-0.17121	-0.15212	0.42379
Y30K	-0.045108909	0	0	0.4215390798	0.3298642076	2280.41389051	8	1.8868224835	0.0020533881	0.0157556889	10	-2	0.616	0	1	0	-1.3	-3.9	0.064674	0.51513	0.70525	-0.25098	-0.081525	-0.080964	0.052433	0.085556	-0.36251
Y30L	0.36710997	0	0	0.4215390798	0.3298642076	2280.41389051	8	1.8868224835	0.0020533881	0.0157556889	10	-1	0.616	0	1	-1	-1.3	3.8	-0.018959	0.31768	0.76547	-0.21388	-0.21524	-0.21511	-0.081357	-0.034803	0.24937
Y30M	0.06456618	0	0	0.4215390798	0.3298642076	2280.41389051	8	1.8868224835	0.0020533881	0.0157556889	10	-1	0.616	0	1	1	-1.3	1.9	0.20933	0.3896	0.49008	-0.1353	-0.2711	-0.30166	-0.12892	-0.089276	0.64304
Y30N	-0.099224192	0	0	0.4215390798	0.3298642076	2280.41389051	8	1.8868224835	0.0020533881	0.0157556889	10	-2	0.616	0	1	0	-1.3	-3.5	0.15221	0.29475	0.57911	-0.093833	-0.099749	-0.10174	0.040898	0.090775	0.21775
Y30P	-0.061370673	0	0	0.4215390798	0.3298642076	2280.41389051	8	1.8868224835	0.0020533881	0.0157556889	10	-3	0.616	0	1	0	-1.3	-1.6	0.14864	0.73384	0.68198	-0.1328	-0.089338	-0.10952	0.046543	0.15369	-0.29918
Y30S	0.023647119	0	0	0.4215390798	0.3298642076	2280.41389051	8	1.8868224835	0.0020533881	0.0157556889	10	-2	0.616	0	1	0	-1.3	-0.8	0.18112	0.66284	0.73412	0.34501	-0.20646	-0.2187	-0.03671	0.059699	0.31517
Y30T	0.133275249	0	0	0.4215390798	0.3298642076	2280.41389051	8	1.8868224835	0.0020533881	0.0157556889	10	-2	0.616	0	1	0	-1.3	-0.7	0.25326	0.25776	0.11506	0.67302	-0.20884	-0.22181	-0.03935	0.056041	0.70234
Y30V	0.122860503	0	0	0.4215390798	0.3298642076	2280.41389051	8	1.8868224835	0.0020533881	0.0157556889	10	-1	0.616	0	1	0	-1.3	4.2	-0.28889	0.67639	0.07674	0.65227	-0.21022	-0.20397	-0.088328	-0.038208	-0.16691
I31D	1.011714437	0	0	0.4878440828	0.3873227269	2095.59342359	28	3.241506771	0.0021186441	0.0691901307	10	-3	0.503	0	0	-2	4.5	-3.5	-0.19899	0.65097	0.76892	0.54749	-0.029635	-0.055383	0.052024	0.49552	-0.010446
I31E	-0.826482504	0	0	0.4878440828	0.3873227269	2095.59342359	28	3.241506771	0.0021186441	0.0691901307	10	-3	0.503	0	0	0	4.5	-3.5	0.45699	-0.092822	0.68979	0.37649	-0.02237	-0.096609	-0.0056646	0.45891	-0.17251
I31F	-0.097447477	0	0	0.4878440828	0.3873227269	2095.59342359	28	3.241506771	0.0021186441	0.0691901307	10	0	0.503	0	0	0	4.5	2.8	-0.19442	0.59475	0.59394	0.71509	-0.29126	-0.25763	-0.33696	-0.28043	-0.10442
I31G	0.392534457	0	0	0.4878440828	0.3873227269	2095.59342359	28	3.241506771	0.0021186441	0.0691901307	10	-4	0.503	0	0	0	4.5	-0.4	0.13203	0.16325	0.51954	0.42299	-0.10718	-0.15668	-0.018201	0.47157	-0.003543
I31M	-0.440374066	0	0	0.4878440828	0.3873227269	2095.59342359	28	3.241506771	0.0021186441	0.0691901307	10	1	0.503	0	0	1	4.5	1.9	0.12946	0.66284	-0.25497	0.66833	-0.3021	-0.27688	-0.3587	-0.29696	0.36497
I31N	-0.026492097	0	0	0.4878440828	0.3873227269	2095.59342359	28	3.241506771	0.0021186441	0.0691901307	10	-3	0.503	0	0	0	4.5	-3.5	-0.079915	0.57458	0.6253	0.43041	-0.02237	-0.096609	-0.0056646	0.45891	-0.055761
I31P	0.944727246	0	0	0.4878440828	0.3873227269	2095.59342359	28	3.241506771	0.0021186441	0.0691901307	10	-3	0.503	0	0	1	4.5	-1.6	0.034152	0.63103	-0.12915	0.46206	-0.11359	-0.19401	-0.086925	0.38364	-0.25649
I31S	0.303844688	0	0	0.4878440828	0.3873227269	2095.59342359	28	3.241506771	0.0021186441	0.0691901307	10	-2	0.503	0	0	0	4.5	-0.8	0.32402	0.51936	0.67597	0.67302	-0.22127	-0.24965	-0.16328	0.1925	-0.045369
I31T	-0.080632677	0	0	0.4878440828	0.3873227269	2095.59342359	28	3.241506771	0.0021186441	0.0691901307	10	-1	0.503	0	0	0	4.5	-0.7	0.28564	0.45978	0.57276	0.55645	-0.27278	-0.28712	-0.23555	0.044753	0.23202
I31Y	-0.340041974	0	0	0.4878440828	0.3873227269	2095.59342359	28	3.241506771	0.0021186441	0.0691901307	10	-1	0.503	0	0	-2	4.5	-1.3	0.37993	0.0097179	0.57814	0.65227	-0.24588	-0.24193	-0.17549	0.11864	0.20958
G32A	0.12149732	0	1	0.9172192084	0.161387646	2363.78607218	4	0	0.0010537408	2.51069097219E-006	7	0	0.08	1	0	0	-0.4	1.8	0.38133	0.52287	0.64244	0.74448	0.096771	0.018044	0.32016	0.36528	-0.2668
G32C	0.676944053	0	1	0.9172192084	0.161387646	2363.78607218	4	0	0.0010537408	2.51069097219E-006	7	-3	0.08	1	0	-3	-0.4	2.5	0.37458	0.48558	0.42293	0.18307	0.39241	0.4972	0.70176	0.68299	-0.49696
G32F	0.569145452	0	1	0.9172192084	0.161387646	2363.78607218	4	0	0.0010537408	2.51069097219E-006	7	-3	0.08	1	0	-3	-0.4	2.8	0.48064	-0.10917	-0.20948	0.39087	0.38577	0.48907	0.6944	0.67793	-0.040079
G32I	0.944927703	0	1	0.9172192084	0.161387646	2363.78607218	4	0	0.0010537408	2.51069097219E-006	7	-4	0.08	1	0	0	-0.4	4.5	0.49335	-0.1267	0.42957	0.33307	0.39537	0.5086	0.70187	0.81491	-0.10774
G32K	0.83904296	0	1	0.9172192084	0.161387646	2363.78607218	4	0	0.0010537408	2.51069097219E-006	7	-2	0.08	1	0	0	-0.4	-3.9	0.42451	0.66382	0.29834	0.64557	0.39012	0.51879	0.75591	0.69289	-0.18427
G32L	0.638406207	0	1	0.9172192084	0.161387646	2363.78607218	4	0	0.0010537408	2.51069097219E-006	7	-4	0.08	1	0	-1	-0.4	3.8	0.2339	0.58338	0.40691	0.50871	0.42381	0.54247	0.73701	0.80234	-0.21588
G32M	0.880894708	0	1	0.9172192084	0.161387646	2363.78607218	4	0	0.0010537408	2.51069097219E-006	7	-3	0.08	1	0	1	-0.4	1.9	0.28581	-0.21864	0.3376	0.60731	0.36776	0.40815	0.62319	0.72096	0.26111
G32Q	0.622670764	0	1	0.9172192084	0.161387646	2363.78607218	4	0	0.0010537408	2.51069097219E-006	7	-2	0.08	1	0	1	-0.4	-3.5	0.3935	0.43905	0.76086	0.55468	0.36689	0.46966	0.71041	0.68886	0.58032
G32S	0.230853656	0	1	0.9172192084	0.161387646	2363.78607218	4	0	0.0010537408	2.51069097219E-006	7	0	0.08	1	0	0	-0.4	-0.8	0.44039	0.56018	0.68794	0.53999	0.14164	0.12924	0.40091	0.43434	0.33672
G32V	0.712392703	0	1	0.9172192084	0.161387646	2363.78607218	4	0	0.0010537408	2.51069097219E-006	7	-3	0.08	1	0	0	-0.4	4.2	0.40978	-0.36942	0.23737	0.67772	0.33694	0.39798	0.59897	0.68792	-0.11919
G32W	0.870877567	0	1	0.9172192084	0.161387646	2363.78607218	4	0	0.0010537408	2.51069097219E-006	7	-2	0.08	1	0	4	-0.4	-0.9	0.39606	0.53672	0.71241	0.62371	0.26756	0.25318	0.51299	0.68059	0.72075
G32Y	0.919404802	0	1	0.9172192084	0.161387646	2363.78607218	4	0	0.0010537408	2.51069097219E-006	7	-3	0.08	1	0	-2	-0.4	-1.3	0.47484	-0.25494	0.68227	0.63814	0.45515	0.5957	0.80546	0.79477	-0.094518
E33A	0.077068651	19	14	0.2312638135	0.2388878295	2542.82770087	1	0	0.0017857143	0.0023010352	7	-1	1.115	1	-1	-1	-3.5	1.8	0.43612	0.44044	-0.11546	0.65524	-0.1613	-0.37247	-0.14023	0.093094	0.39053
E33D	0.358730992	19	14	0.2312638135	0.2388878295	2542.82770087	1	0	0.0017857143	0.0023010352	7	2	1.115	1	-1	0	-3.5	-3.5	-0.20354	0.51682	0.59695	0.54803	-0.15244	-0.15662	0.011564	0.15078	-0.20104
E33F	-0.242977087	19	14	0.2312638135	0.2388878295	2542.82770087	1	0	0.0017857143	0.0023010352	7	-3	1.115	1	-1	0	-3.5	2.8	-0.081675	0.6119	0.0042398	0.64373	-0.09505	-0.35616	-0.14857	0.073005	-0.25387
E33H	-0.158396113	19	14	0.2312638135	0.2388878295	2542.82770087	1	0	0.0017857143	0.0023010352	7	0	1.115	1	-1	2	-3.5	-3.2	0.33043	0.25385	0.68794	0.57528	-0.041898	-0.15081	-0.0045932	0.15819	0.23677
E33I	0.046839708	19	14	0.2312638135	0.2388878295	2542.82770087	1	0	0.0017857143	0.0023010352	7	-3	1.115	1	-1	0	-3.5	4.5	0.42677	-0.3191	0.58953	0.45049	-0.14599	-0.38627	-0.1803	0.055966	0.22388
E33K	0.589510823	19	14	0.2312638135	0.2388878295	2542.82770087	1	0	0.0017857143	0.0023010352	7	1	1.115	1	-1	0	-3.5	-3.9	-0.033387	0.29577	0.61002	0.52145	-0.067274	-0.08774	0.056621	0.20969	-0.20626
E33N	0.077679361	19	14	0.2312638135	0.2388878295	2542.82770087	1	0	0.0017857143	0.0023010352	7	0	1.115	1	-1	0	-3.5	-3.5	0.097191	0.24084	0.56479	0.53999	-0.0058775	-0.07324	0.060591	0.25087	-0.040807
E33P	0.705430478	19	14	0.2312638135	0.2388878295	2542.82770087	1	0	0.0017857143	0.0023010352	7	-1	1.115	1	-1	0	-3.5	-1.6	0.20619	0.3268	0.48417	0.32477	-0.025476	-0.17725	-0.0045342	0.25929	-0.15848
E33Q	-0.092598514	19	14	0.2312638135	0.2388878295	2542.82770087	1	0	0.0017857143	0.0023010352	7	2	1.115	1	-1	0	-3.5	-3.5	0.11169	0.63818	0.011911	0.57087	-0.15244	-0.15662	0.011564	0.15078	0.50618
E33R	0.425769211	19	14	0.2312638135	0.2388878295	2542.82770087	1	0	0.0017857143	0.0023010352	7	0	1.115	1	-1	0	-3.5	-4.5	0.2104	0.73527	0.56599	0.62232	0.038722	-0.0022929	0.099263	0.27019	-0.27541
E33S	-0.222450396	19	14	0.2312638135	0.2388878295	2542.82770087	1	0	0.0017857143	0.0023010352	7	0	1.115	1	-1	-1	-3.5	-0.8	0.20348	0.72173	0.4983	0.61521	-0.12834	-0.24976	-0.032486	0.21261	0.52036
E33T	0.410480349	19	14	0.2312638135	0.2388878295	2542.82770087	1	0	0.0017857143	0.0023010352	7	-1	1.115	1	-1	0	-3.5	-0.7	-0.22824	0.64073	-0.071769	0.78459	-0.070087	-0.24591	-0.045431	0.2193	-0.2241
E33V	-0.038122994	19	14	0.2312638135	0.2388878295	2542.82770087	1	0	0.0017857143	0.0023010352	7	-2	1.115	1	-1	-1	-3.5	4.2	0.015812	0.63434	-0.13249	0.80067	-0.17793	-0.40151	-0.18312	0.048874	-0.020173
E33W	0.103307484	19	14	0.2312638135	0.2388878295	2542.82770087	1	0	0.0017857143	0.0023010352	7	-3	1.115	1	-1	4	-3.5	-0.9	0.342	0.56188	0.69474	0.65258	0.013361	-0.27586	-0.11339	0.14668	-0.27731
G34C	0.521560606	4	0	0.9459513763	0.1488028984	2697.43381233	4	0	0.0010537408	2.51069097219E-006	5	-3	0.55	0	-1	2	-0.4	2.5	-0.26033	0.55375	0.57361	0.6796	0.3055	0.32097	0.5774	0.62469	-0.19975
G34D	0.955405471	4	0	0.9459513763	0.1488028984	2697.43381233	4	0	0.0010537408	2.51069097219E-006	5	-1	0.55	0	-1	0	-0.4	-3.5	-0.23038	0.44219	-0.25916	0.50452	0.38088	0.47269	0.6684	0.75269	-0.29837
G34E	0.871836867	4	0	0.9459513763	0.1488028984	2697.43381233	4	0	0.0010537408	2.51069097219E-006	5	-2	0.55	0	-1	0	-0.4	-3.5	-0.25808	0.72186	0.53001	0.78094	0.47053	0.56997	0.73412	0.78777	0.43101
G34F	0.724580277	4	0	0.9459513763	0.1488028984	2697.43381233	4	0	0.0010537408	2.51069097219E-006	5	-3	0.55	0	-1	1	-0.4	2.8	-0.27235	0.63818	0.55357	0.65244	0.30101	0.33202	0.59438	0.62384	0.083678
G34I	0.669908247	4	0	0.9459513763	0.1488028984	2697.43381233	4	0	0.0010537408	2.51069097219E-006	5	-4	0.55	0	-1	0	-0.4	4.5	-0.20284	0.68489	-0.3931	0.71092	0.31967	0.37519	0.6432	0.65125	-0.27782
G34K	0.741479175	4	0	0.9459513763	0.1488028984	2697.43381233	4	0	0.0010537408	2.51069097219E-006	5	-2	0.55	0	-1	0	-0.4	-3.9	-0.32126	0.41666	0.50208	0.67888	0.48439	0.5892	0.74651	0.78928	-0.067678
G34M	0.750665405	4	0	0.9459513763	0.1488028984	2697.43381233	4	0	0.0010537408	2.51069097219E-006	5	-3	0.55	0	-1	2	-0.4	1.9	0.14951	0.42079	-0.36741	0.72372	0.33037	0.34159	0.5911	0.64464	-0.14491
G34N	0.844576403	4	0	0.9459513763	0.1488028984	2697.43381233	4	0	0.0010537408	2.51069097219E-006	5	0	0.55	0	-1	0	-0.4	-3.5	-0.16068	0.57109	0.45132	0.75705	0.28025	0.36683	0.59695	0.71479	-0.032783
G34P	0.583047365	4	0	0.9459513763	0.1488028984	2697.43381233	4	0	0.0010537408	2.51069097219E-006	5	-2	0.55	0	-1	0	-0.4	-1.6	-0.14722	0.65124	0.44883	0.6796	0.40723	0.47048	0.67037	0.76305	0.11095
G34Q	0.779429638	4	0	0.9459513763	0.1488028984	2697.43381233	4	0	0.0010537408	2.51069097219E-006	5	-2	0.55	0	-1	0	-0.4	-3.5	-0.11669	0.5693	0.5231	0.68717	0.47053	0.56997	0.73412	0.78777	-0.2832
G34R	0.769359292	4	0	0.9459513763	0.1488028984	2697.43381233	4	0	0.0010537408	2.51069097219E-006	5	-2	0.55	0	-1	0	-0.4	-4.5	0.16045	0.44138	0.27267	0.70489	0.49785	0.61644	0.76457	0.78977	0.63938
G34S	0.679222256	4	0	0.9459513763	0.1488028984	2697.43381233	4	0	0.0010537408	2.51069097219E-006	5	0	0.55	0	-1	-1	-0.4	-0.8	0.34532	0.79838	-0.34875	0.6768	0.15752	0.24607	0.53547	0.69114	-0.058273
G34T	0.849988518	4	0	0.9459513763	0.1488028984	2697.43381233	4	0	0.0010537408	2.51069097219E-006	5	-2	0.55	0	-1	0	-0.4	-0.7	-0.19657	0.76965	0.25486	0.75451	0.3707	0.42173	0.63895	0.73707	0.49787
G34V	0.511977018	4	0	0.9459513763	0.1488028984	2697.43381233	4	0	0.0010537408	2.51069097219E-006	5	-3	0.55	0	-1	-1	-0.4	4.2	-0.034928	0.68967	0.1313	0.75703	0.2692	0.33422	0.61764	0.62876	-0.17004
G34W	0.687645393	4	0	0.9459513763	0.1488028984	2697.43381233	4	0	0.0010537408	2.51069097219E-006	5	-2	0.55	0	-1	4	-0.4	-0.9	-0.072352	0.62265	0.16094	0.71535	0.33845	0.3361	0.56421	0.68407	-0.048887
G34Y	0.868669713	4	0	0.9459513763	0.1488028984	2697.43381233	4	0	0.0010537408	2.51069097219E-006	5	-3	0.55	0	-1	1	-0.4	-1.3	0.032287	0.12893	0.71646	0.64086	0.46667	0.52063	0.7015	0.77565	-0.029101
A35C	-0.264132063	4	4	0.737994776	0.5518342939	2565.58441656	37	30.9149167245	0.0022883295	0.0513087975	6	0	0.54	0	0	2	1.8	2.5	0.16994	0.78868	0.81499	0.46424	-0.075085	0.016461	0.14392	0.25753	-0.25683
A35D	0.59294869	4	4	0.737994776	0.5518342939	2565.58441656	37	30.9149167245	0.0022883295	0.0513087975	6	-2	0.54	0	0	0	1.8	-3.5	0.16403	0.14636	0.70538	0.34071	0.27754	0.31994	0.45248	0.65153	-0.20589
A35E	0.61663421	4	4	0.737994776	0.5518342939	2565.58441656	37	30.9149167245	0.0022883295	0.0513087975	6	-1	0.54	0	0	0	1.8	-3.5	-0.28966	0.20259	0.72143	0.72402	0.22137	0.23919	0.37835	0.51748	0.062443
A35I	0.738110858	4	4	0.737994776	0.5518342939	2565.58441656	37	30.9149167245	0.0022883295	0.0513087975	6	-1	0.54	0	0	0	1.8	4.5	0.19966	0.79838	0.71084	0.70032	-0.020819	0.16789	0.28421	0.49089	0.00019144
A35K	0.731239386	4	4	0.737994776	0.5518342939	2565.58441656	37	30.9149167245	0.0022883295	0.0513087975	6	-1	0.54	0	0	0	1.8	-3.9	0.16018	0.80907	0.44498	0.45604	0.24691	0.2594	0.39604	0.52509	0.60761
A35L	0.922296211	4	4	0.737994776	0.5518342939	2565.58441656	37	30.9149167245	0.0022883295	0.0513087975	6	-1	0.54	0	0	-1	1.8	3.8	0.38307	0.6982	0.46907	0.62452	-0.041262	0.14528	0.29642	0.49174	-0.27108
A35M	0.110860694	4	4	0.737994776	0.5518342939	2565.58441656	37	30.9149167245	0.0022883295	0.0513087975	6	-1	0.54	0	0	1	1.8	1.9	0.45665	0.81988	0.61185	0.71461	-0.062146	0.047795	0.1975	0.35273	-0.19647
A35P	0.972199921	4	4	0.737994776	0.5518342939	2565.58441656	37	30.9149167245	0.0022883295	0.0513087975	6	-1	0.54	0	0	0	1.8	-1.6	0.40316	0.60332	0.78466	0.37796	0.081869	0.14413	0.29817	0.47546	0.36943
A35S	-0.061248424	4	4	0.737994776	0.5518342939	2565.58441656	37	30.9149167245	0.0022883295	0.0513087975	6	1	0.54	0	0	0	1.8	-0.8	0.28718	0.55938	0.71646	0.71549	-0.047789	-0.0032915	0.17667	0.29554	0.15552
A35T	0.565883474	4	4	0.737994776	0.5518342939	2565.58441656	37	30.9149167245	0.0022883295	0.0513087975	6	0	0.54	0	0	0	1.8	-0.7	0.30611	0.26613	0.73174	0.41049	-0.018666	0.047352	0.21743	0.35342	0.26713
A35V	0.714524152	4	4	0.737994776	0.5518342939	2565.58441656	37	30.9149167245	0.0022883295	0.0513087975	6	0	0.54	0	0	0	1.8	4.2	0.31017	0.28899	0.447	0.69807	-0.018813	0.13868	0.24944	0.42699	-0.23258
Y36A	-0.000534564	8	13	0.6192485433	0.6925315341	2175.13001287	93	418.318947586	0.0027247956	0.1611433342	10	-2	0.411	0	4	-1	-1.3	1.8	0.59278	0.12558	0.44768	0.63113	-0.096049	0.020483	-0.084034	-0.13189	-0.19056
Y36C	-0.062259678	8	13	0.6192485433	0.6925315341	2175.13001287	93	418.318947586	0.0027247956	0.1611433342	10	-2	0.411	0	4	1	-1.3	2.5	0.57512	0.42781	0.45433	0.70032	-0.093386	0.015591	-0.085257	-0.11045	-0.090023
Y36D	0.07937308	8	13	0.6192485433	0.6925315341	2175.13001287	93	418.318947586	0.0027247956	0.1611433342	10	-3	0.411	0	4	-3	-1.3	-3.5	0.12587	0.699	0.69928	0.72938	0.053178	-0.0030028	0.1091	0.19362	-0.10651
Y36F	-0.170947958	8	13	0.6192485433	0.6925315341	2175.13001287	93	418.318947586	0.0027247956	0.1611433342	10	3	0.411	0	4	2	-1.3	2.8	0.24911	0.64446	0.64697	0.56936	-0.079697	-0.070977	-0.24189	-0.22271	0.25323
Y36K	0.682683737	8	13	0.6192485433	0.6925315341	2175.13001287	93	418.318947586	0.0027247956	0.1611433342	10	-2	0.411	0	4	-1	-1.3	-3.9	0.241	0.608	0.39403	0.51855	-0.0015576	-0.12466	0.015572	0.058155	-0.10135
Y36L	0.326966199	8	13	0.6192485433	0.6925315341	2175.13001287	93	418.318947586	0.0027247956	0.1611433342	10	-1	0.411	0	4	-1	-1.3	3.8	0.51558	0.39116	0.76958	0.61202	-0.04526	0.13109	-0.11181	-0.14046	-0.36758
Y36M	-0.030280161	8	13	0.6192485433	0.6925315341	2175.13001287	93	418.318947586	0.0027247956	0.1611433342	10	-1	0.411	0	4	3	-1.3	1.9	0.5072	0.73287	0.74358	0.57658	-0.12996	-0.10656	-0.1564	-0.17978	0.13221
Y36N	-0.168512331	8	13	0.6192485433	0.6925315341	2175.13001287	93	418.318947586	0.0027247956	0.1611433342	10	-2	0.411	0	4	-1	-1.3	-3.5	0.29107	0.53732	0.68137	0.50859	-0.017209	-0.12841	-0.00080224	0.041646	-0.14353
Y36Q	-0.470652321	8	13	0.6192485433	0.6925315341	2175.13001287	93	418.318947586	0.0027247956	0.1611433342	10	-1	0.411	0	4	-1	-1.3	-3.5	0.39832	0.66805	0.56364	0.71438	-0.093123	-0.21753	-0.09012	-0.050154	0.26425
Y36V	-0.355168331	8	13	0.6192485433	0.6925315341	2175.13001287	93	418.318947586	0.0027247956	0.1611433342	10	-1	0.411	0	4	-1	-1.3	4.2	-0.056225	0.53312	0.0026643	0.71438	-0.029131	0.16399	-0.10519	-0.1232	-0.066133
Y36W	0.07753857	8	13	0.6192485433	0.6925315341	2175.13001287	93	418.318947586	0.0027247956	0.1611433342	10	2	0.411	0	4	-3	-1.3	-0.9	0.023349	0.52034	0.75782	0.69494	-0.2036	-0.2654	-0.25644	-0.17348	0.25188
G37C	0.50179692	0	2	0.9278681937	0.1954500978	2234.08004926	4	0	0.0010537408	2.51069097219E-006	9	-3	0.064	0	4	1	-0.4	2.5	0.028637	0.699	0.031178	0.73589	0.36297	0.45812	0.49846	0.5535	-0.028158
G37E	0.686665332	0	2	0.9278681937	0.1954500978	2234.08004926	4	0	0.0010537408	2.51069097219E-006	9	-2	0.064	0	4	0	-0.4	-3.5	-0.16863	0.55006	0.11998	0.78975	0.49324	0.52349	0.57537	0.65403	-0.15021
G37Q	0.561860458	0	2	0.9278681937	0.1954500978	2234.08004926	4	0	0.0010537408	2.51069097219E-006	9	-2	0.064	0	4	0	-0.4	-3.5	-0.17433	0.64446	0.76958	0.60232	0.49324	0.52349	0.57537	0.65403	-0.16425
G37R	0.589367559	0	2	0.9278681937	0.1954500978	2234.08004926	4	0	0.0010537408	2.51069097219E-006	9	-2	0.064	0	4	1	-0.4	-4.5	-0.18416	0.75451	0.79041	0.72347	0.50422	0.53454	0.5809	0.62867	-0.20625
G37S	0.565998465	0	2	0.9278681937	0.1954500978	2234.08004926	4	0	0.0010537408	2.51069097219E-006	9	0	0.064	0	4	-2	-0.4	-0.8	-0.22526	0.18953	0.63983	0.61215	0.22246	0.30158	0.37717	0.55819	-0.10463
G37V	0.645674161	0	2	0.9278681937	0.1954500978	2234.08004926	4	0	0.0010537408	2.51069097219E-006	9	-3	0.064	0	4	-1	-0.4	4.2	-0.20002	0.39846	0.78054	0.60723	0.34516	0.49354	0.52551	0.58272	0.43231
G37W	0.721212547	0	2	0.9278681937	0.1954500978	2234.08004926	4	0	0.0010537408	2.51069097219E-006	9	-2	0.064	0	4	2	-0.4	-0.9	-0.16983	0.44381	0.57656	0.61445	0.38037	0.41072	0.46433	0.57572	0.11846
M38A	-0.43778579	1	15	0.3254972875	0.311131655	2140.9628668	4	0	0.0019607843	0.0095106453	14	-1	0.106	1	1	0	1.9	1.8	-0.20611	0.64471	0.52739	0.71438	-0.21793	-0.25356	-0.3024	-0.35707	0.010205
M38D	-0.887895361	1	15	0.3254972875	0.311131655	2140.9628668	4	0	0.0019607843	0.0095106453	14	-3	0.106	1	1	0	1.9	-3.5	-0.2137	0.4951	0.14332	0.77137	0.074011	-0.11206	-0.36529	-0.40119	-0.12465
M38G	0.221746823	1	15	0.3254972875	0.311131655	2140.9628668	4	0	0.0019607843	0.0095106453	14	-3	0.106	1	1	-1	1.9	-0.4	-0.21362	0.59873	0.21313	0.36685	0.010484	-0.12348	-0.27441	-0.28567	0.12088
M38H	-0.415566537	1	15	0.3254972875	0.311131655	2140.9628668	4	0	0.0019607843	0.0095106453	14	-2	0.106	1	1	1	1.9	-3.2	-0.26729	0.54905	0.060475	0.52638	-0.021655	-0.17735	-0.38708	-0.44019	-0.10994
M38I	-0.195981627	1	15	0.3254972875	0.311131655	2140.9628668	4	0	0.0019607843	0.0095106453	14	1	0.106	1	1	0	1.9	4.5	-0.19392	0.53773	0.089308	0.78047	-0.30825	-0.29115	-0.30813	-0.33764	-0.082433
M38K	-0.107003036	1	15	0.3254972875	0.311131655	2140.9628668	4	0	0.0019607843	0.0095106453	14	-1	0.106	1	1	0	1.9	-3.9	-0.077675	0.67365	0.15412	0.75493	-0.053992	-0.16881	-0.34846	-0.46585	0.031654
M38L	-0.258882276	1	15	0.3254972875	0.311131655	2140.9628668	4	0	0.0019607843	0.0095106453	14	2	0.106	1	1	-1	1.9	3.8	-0.18691	0.64847	0.37394	0.594	-0.32639	-0.33182	-0.32475	-0.38738	-0.063251
M38N	-0.298811077	1	15	0.3254972875	0.311131655	2140.9628668	4	0	0.0019607843	0.0095106453	14	-2	0.106	1	1	0	1.9	-3.5	-0.081735	0.62981	0.25815	0.68369	-0.0004231	-0.14896	-0.35595	-0.4299	0.53276
M38Q	-0.857016221	1	15	0.3254972875	0.311131655	2140.9628668	4	0	0.0019607843	0.0095106453	14	0	0.106	1	1	0	1.9	-3.5	-0.083005	0.6048	0.068687	0.73069	-0.12767	-0.20688	-0.34277	-0.4822	0.057029
M38S	-0.35853843	1	15	0.3254972875	0.311131655	2140.9628668	4	0	0.0019607843	0.0095106453	14	-1	0.106	1	1	0	1.9	-0.8	-0.09016	0.54001	0.39724	0.66729	-0.17683	-0.24397	-0.3328	-0.39523	-0.16377
M38T	-0.950861161	1	15	0.3254972875	0.311131655	2140.9628668	4	0	0.0019607843	0.0095106453	14	-1	0.106	1	1	0	1.9	-0.7	-0.15233	0.60117	0.43178	0.66436	-0.17941	-0.24529	-0.3316	-0.39366	0.47937
M38V	-0.226409723	1	15	0.3254972875	0.311131655	2140.9628668	4	0	0.0019607843	0.0095106453	14	1	0.106	1	1	0	1.9	4.2	-0.23517	0.56211	-0.14877	0.67643	-0.31128	-0.30105	-0.31245	-0.34836	0.15181
M38Y	-0.7862753	1	15	0.3254972875	0.311131655	2140.9628668	4	0	0.0019607843	0.0095106453	14	-1	0.106	1	1	1	1.9	-1.3	-0.1866	0.44266	0.31141	0.66026	-0.17444	-0.25577	-0.36758	-0.42377	0.41143
V39C	-0.160726778	2	1	0.9357042395	0.1677538286	2058.45922208	5	864	0.0013642565	0.0001250441	12	-1	0.356	1	-1	2	4.2	2.5	-0.14242	0.55296	0.020669	0.67181	-0.023622	-0.1112	0.41433	0.61682	-0.014636
V39E	0.13005283	2	1	0.9357042395	0.1677538286	2058.45922208	5	864	0.0013642565	0.0001250441	12	-2	0.356	1	-1	0	4.2	-3.5	-0.22479	0.53773	0.021938	0.52581	0.20639	0.1502	0.60282	0.693	0.3711
V39G	1.097494487	2	1	0.9357042395	0.1677538286	2058.45922208	5	864	0.0013642565	0.0001250441	12	-3	0.356	1	-1	-1	4.2	-0.4	-0.21801	0.27027	0.40847	0.62357	0.18971	0.17778	0.66588	0.90442	0.04456
V39I	0.550920821	2	1	0.9357042395	0.1677538286	2058.45922208	5	864	0.0013642565	0.0001250441	12	3	0.356	1	-1	0	4.2	4.5	-0.17886	0.50492	0.30023	0.59123	-0.15335	-0.27122	0.2676	0.51922	-0.21235
V39K	0.925041291	2	1	0.9357042395	0.1677538286	2058.45922208	5	864	0.0013642565	0.0001250441	12	-2	0.356	1	-1	0	4.2	-3.9	-0.25489	0.63718	0.33973	0.66729	0.21539	0.16299	0.61099	0.69236	-0.061399
V39L	0.506124692	2	1	0.9357042395	0.1677538286	2058.45922208	5	864	0.0013642565	0.0001250441	12	1	0.356	1	-1	-1	4.2	3.8	-0.21392	0.6405	0.40401	0.70179	-0.10319	-0.1974	0.34816	0.52857	-0.15286
V39M	0.862735421	2	1	0.9357042395	0.1677538286	2058.45922208	5	864	0.0013642565	0.0001250441	12	1	0.356	1	-1	2	4.2	1.9	-0.11136	0.79411	0.32223	0.56163	-0.13486	-0.2797	0.28574	0.46771	-0.18226
V39N	0.861783965	2	1	0.9357042395	0.1677538286	2058.45922208	5	864	0.0013642565	0.0001250441	12	-3	0.356	1	-1	0	4.2	-3.5	0.24236	0.67281	0.16901	0.63879	0.22165	0.19764	0.68171	0.80383	-0.061965
V39Q	0.752360633	2	1	0.9357042395	0.1677538286	2058.45922208	5	864	0.0013642565	0.0001250441	12	-2	0.356	1	-1	0	4.2	-3.5	0.30506	0.70806	0.24936	0.6489	0.20639	0.1502	0.60282	0.693	0.16298
V39R	0.871670952	2	1	0.9357042395	0.1677538286	2058.45922208	5	864	0.0013642565	0.0001250441	12	-3	0.356	1	-1	0	4.2	-4.5	0.42443	0.70108	0.083219	0.66915	0.24153	0.21947	0.69788	0.79411	0.15409
V39T	0.693267789	2	1	0.9357042395	0.1677538286	2058.45922208	5	864	0.0013642565	0.0001250441	12	0	0.356	1	-1	0	4.2	-0.7	0.3912	0.26285	0.45908	0.70584	0.029334	-0.081246	0.40507	0.53892	-0.12425
V39W	0.898840721	2	1	0.9357042395	0.1677538286	2058.45922208	5	864	0.0013642565	0.0001250441	12	-3	0.356	1	-1	4	4.2	-0.9	0.40526	0.79903	0.56536	0.68352	0.10724	0.024194	0.56418	0.84836	0.18027
V39Y	0.691389405	2	1	0.9357042395	0.1677538286	2058.45922208	5	864	0.0013642565	0.0001250441	12	-1	0.356	1	-1	1	4.2	-1.3	-0.088965	0.61986	0.5227	0.50899	0.082961	-0.021087	0.47312	0.60992	-0.44993
C40D	-0.066339865	0	0	0.7430178823	0.2962387771	2095.17357715	7	1084.22092388	0.0019157088	0.0065928684	14	-3	0	0	2	0	2.5	-3.5	0.53991	0.69055	0.52302	0.5006	-0.011658	-0.10609	-0.07818	-0.16706	0.24412
C40E	-0.155964429	0	0	0.7430178823	0.2962387771	2095.17357715	7	1084.22092388	0.0019157088	0.0065928684	14	-4	0	0	2	0	2.5	-3.5	0.48065	0.69741	0.65244	0.49141	0.038296	-0.049076	-0.033868	-0.15594	-0.30799
C40F	-0.018163981	0	0	0.7430178823	0.2962387771	2095.17357715	7	1084.22092388	0.0019157088	0.0065928684	14	-2	0	0	2	1	2.5	2.8	0.47179	0.7088	0.62334	0.45443	-0.21051	-0.10796	-0.066054	-0.0042975	-0.052813
C40G	0.025516198	0	0	0.7430178823	0.2962387771	2095.17357715	7	1084.22092388	0.0019157088	0.0065928684	14	-3	0	0	2	0	2.5	-0.4	0.34017	0.73899	0.62115	0.49511	-0.091311	-0.1081	-0.04106	-0.014039	0.085879
C40H	-0.50244016	0	0	0.7430178823	0.2962387771	2095.17357715	7	1084.22092388	0.0019157088	0.0065928684	14	-3	0	0	2	2	2.5	-3.2	0.37238	0.70108	0.56889	0.48606	-0.055806	-0.17294	-0.10519	-0.17527	0.042107
C40K	-0.447204826	0	0	0.7430178823	0.2962387771	2095.17357715	7	1084.22092388	0.0019157088	0.0065928684	14	-3	0	0	2	0	2.5	-3.9	0.36768	0.75109	0.52535	0.43531	0.00104	-0.10052	-0.07996	-0.19114	-0.31142
C40L	-0.442798022	0	0	0.7430178823	0.2962387771	2095.17357715	7	1084.22092388	0.0019157088	0.0065928684	14	-1	0	0	2	-1	2.5	3.8	0.11209	0.70814	0.57299	0.4493	-0.22816	-0.060036	-0.08075	0.02309	-0.017861
C40S	-0.150634931	0	0	0.7430178823	0.2962387771	2095.17357715	7	1084.22092388	0.0019157088	0.0065928684	14	-1	0	0	2	0	2.5	-0.8	0.10853	0.69575	0.53773	0.50997	-0.20549	-0.22696	-0.12764	-0.057281	0.031259
C40V	0.09064521	0	0	0.7430178823	0.2962387771	2095.17357715	7	1084.22092388	0.0019157088	0.0065928684	14	-1	0	0	2	0	2.5	4.2	0.55019	0.76918	0.41629	0.49472	-0.23958	-0.053474	-0.077736	0.046063	-0.17566
C40W	0.233062033	0	0	0.7430178823	0.2962387771	2095.17357715	7	1084.22092388	0.0019157088	0.0065928684	14	-2	0	0	2	4	2.5	-0.9	0.59015	0.77122	0.50832	0.49141	-0.20575	-0.28461	-0.11724	-0.061696	0.46027
C40Y	0.169867009	0	0	0.7430178823	0.2962387771	2095.17357715	7	1084.22092388	0.0019157088	0.0065928684	14	-2	0	0	2	1	2.5	-1.3	0.53701	0.69931	0.52302	0.43029	-0.15508	-0.2056	-0.10155	-0.064467	0.34594
S41A	-0.203203955	0	0	0.4818163552	0.3139080871	2096.91374755	10	0.2786268194	0.0019920319	0.0250383823	12	1	0.08	0	0	0	-0.8	1.8	0.41304	0.56925	0.29175	0.44045	-0.30559	-0.34636	-0.31721	-0.32114	-0.040277
S41C	-0.396283079	0	0	0.4818163552	0.3139080871	2096.91374755	10	0.2786268194	0.0019920319	0.0250383823	12	-1	0.08	0	0	3	-0.8	2.5	0.43495	0.47882	0.46983	0.48411	-0.23361	-0.33403	-0.28006	-0.32761	-0.45859
S41D	-0.446677906	0	0	0.4818163552	0.3139080871	2096.91374755	10	0.2786268194	0.0019920319	0.0250383823	12	0	0.08	0	0	1	-0.8	-3.5	0.42538	0.49652	0.61066	0.47259	-0.21851	-0.29242	-0.22313	-0.31519	-0.16152
S41E	-0.653255597	0	0	0.4818163552	0.3139080871	2096.91374755	10	0.2786268194	0.0019920319	0.0250383823	12	0	0.08	0	0	0	-0.8	-3.5	0.2622	0.74816	0.61895	0.53222	-0.21344	-0.26828	-0.21763	-0.31129	0.12199
S41F	-0.042710993	0	0	0.4818163552	0.3139080871	2096.91374755	10	0.2786268194	0.0019920319	0.0250383823	12	-2	0.08	0	0	-1	-0.8	2.8	0.21668	0.69193	0.80886	0.46693	-0.1666	-0.21509	-0.20784	-0.30525	-0.47535
S41G	-0.530973043	0	0	0.4818163552	0.3139080871	2096.91374755	10	0.2786268194	0.0019920319	0.0250383823	12	0	0.08	0	0	0	-0.8	-0.4	0.29616	0.52618	0.70382	0.43905	-0.28239	-0.34416	-0.27153	-0.29708	0.22169
S41H	0.03225382	0	0	0.4818163552	0.3139080871	2096.91374755	10	0.2786268194	0.0019920319	0.0250383823	12	-1	0.08	0	0	3	-0.8	-3.2	0.43897	0.62198	0.64288	0.49505	-0.15887	-0.27807	-0.1814	-0.23669	0.53159
S41M	-0.623247448	0	0	0.4818163552	0.3139080871	2096.91374755	10	0.2786268194	0.0019920319	0.0250383823	12	-1	0.08	0	0	-1	-0.8	1.9	0.39803	0.73224	0.66269	0.66602	-0.2276	-0.27498	-0.24803	-0.32365	0.43909
S41N	-0.374068775	0	0	0.4818163552	0.3139080871	2096.91374755	10	0.2786268194	0.0019920319	0.0250383823	12	1	0.08	0	0	-2	-0.8	-3.5	0.4371	0.18935	0.51018	0.55686	-0.2666	-0.29036	-0.26734	-0.33236	0.13853
S41T	-0.040161438	0	0	0.4818163552	0.3139080871	2096.91374755	10	0.2786268194	0.0019920319	0.0250383823	12	1	0.08	0	0	-2	-0.8	-0.7	0.37464	0.71027	0.79254	0.544	-0.31514	-0.34213	-0.29912	-0.28786	-0.1651
S41W	-0.063790582	0	0	0.4818163552	0.3139080871	2096.91374755	10	0.2786268194	0.0019920319	0.0250383823	12	-3	0.08	0	0	5	-0.8	-0.9	0.41671	0.39115	0.67891	0.56446	-0.083717	-0.24382	-0.13673	-0.10052	-0.23938
S41Y	0.161810982	0	0	0.4818163552	0.3139080871	2096.91374755	10	0.2786268194	0.0019920319	0.0250383823	12	-2	0.08	0	0	2	-0.8	-1.3	0.54541	0.73156	0.75589	0.55826	-0.13764	-0.23887	-0.15065	-0.1683	0.05354
A42E	0.181077516	1	0	0.7094635322	0.3618947911	2136.5899732	15	37.6971639734	0.0020533881	0.0174486388	13	-1	0	1	5	-5	1.8	-3.5	0.53907	0.60601	0.65391	0.43602	0.22681	0.36501	0.29627	0.27773	-0.25279
A42F	-0.273396443	1	0	0.7094635322	0.3618947911	2136.5899732	15	37.6971639734	0.0020533881	0.0174486388	13	-2	0	1	5	-7	1.8	2.8	0.37027	0.69193	0.76429	0.47599	0.029613	0.1366	0.11983	0.12609	0.18578
A42G	-0.216483424	1	0	0.7094635322	0.3618947911	2136.5899732	15	37.6971639734	0.0020533881	0.0174486388	13	0	0	1	5	0	1.8	-0.4	0.50823	0.78104	0.77243	0.55686	0.00035112	-0.030828	-0.1241	-0.081785	0.38055
A42H	0.244499034	1	0	0.7094635322	0.3618947911	2136.5899732	15	37.6971639734	0.0020533881	0.0174486388	13	-2	0	1	5	-6	1.8	-3.2	0.50596	0.57438	0.66269	0.61921	0.26922	0.40271	0.38292	0.35699	0.24417
A42I	0.441925587	1	0	0.7094635322	0.3618947911	2136.5899732	15	37.6971639734	0.0020533881	0.0174486388	13	-1	0	1	5	-6	1.8	4.5	0.37786	0.49594	0.71547	0.48597	-0.033804	0.02179	0.024791	0.082299	-0.13257
A42K	0.266920652	1	0	0.7094635322	0.3618947911	2136.5899732	15	37.6971639734	0.0020533881	0.0174486388	13	-1	0	1	5	0	1.8	-3.9	0.44379	0.63473	0.68635	0.43017	0.16447	0.21264	0.11641	0.15401	-0.20133
A42M	-0.153244035	1	0	0.7094635322	0.3618947911	2136.5899732	15	37.6971639734	0.0020533881	0.0174486388	13	-1	0	1	5	-6	1.8	1.9	0.036255	0.55442	0.63799	0.3813	0.0026436	0.083395	0.058029	0.065356	0.064513
A42N	-0.214297053	1	0	0.7094635322	0.3618947911	2136.5899732	15	37.6971639734	0.0020533881	0.0174486388	13	-2	0	1	5	-6	1.8	-3.5	0.17241	0.51715	0.76512	0.54274	0.27811	0.41661	0.40198	0.36918	0.24568
A42Q	0.197811992	1	0	0.7094635322	0.3618947911	2136.5899732	15	37.6971639734	0.0020533881	0.0174486388	13	-1	0	1	5	-5	1.8	-3.5	0.16206	0.69247	0.76832	0.64412	0.22681	0.36501	0.29627	0.27773	0.41851
A42R	0.937093173	1	0	0.7094635322	0.3618947911	2136.5899732	15	37.6971639734	0.0020533881	0.0174486388	13	-1	0	1	5	1	1.8	-4.5	-0.0048485	0.69247	0.75841	0.60456	0.17286	0.20697	0.11265	0.18432	-0.36747
A42S	-0.079261637	1	0	0.7094635322	0.3618947911	2136.5899732	15	37.6971639734	0.0020533881	0.0174486388	13	1	0	1	5	1	1.8	-0.8	0.19156	0.68772	0.66469	0.55945	-0.02566	-0.075956	-0.16215	-0.090585	-0.15222
A42V	0.00685718	1	0	0.7094635322	0.3618947911	2136.5899732	15	37.6971639734	0.0020533881	0.0174486388	13	0	0	1	5	0	1.8	4.2	0.19734	0.71939	0.51124	0.70639	-0.08254	-0.11626	-0.18224	-0.13651	0.35038
A42W	0.058650894	1	0	0.7094635322	0.3618947911	2136.5899732	15	37.6971639734	0.0020533881	0.0174486388	13	-3	0	1	5	-7	1.8	-0.9	0.04642	0.77261	0.51076	0.71257	0.23597	0.36184	0.355	0.38682	-0.089804
Y43C	-0.260217886	0	0	0.2206148282	0.1050125318	2375.26969453	0	0	0	0	15	-2	0.113	1	1	2	-1.3	2.5	0.2744	0.62284	0.5118	0.71257	-0.29162	-0.36458	-0.47407	-0.44646	-0.18291
Y43D	-0.40688224	0	0	0.2206148282	0.1050125318	2375.26969453	0	0	0	0	15	-3	0.113	1	1	0	-1.3	-3.5	-0.24345	0.70653	0.47658	0.77177	-0.15456	-0.2327	-0.26343	-0.3663	-0.10245
Y43F	-0.345896892	0	0	0.2206148282	0.1050125318	2375.26969453	0	0	0	0	15	3	0.113	1	1	1	-1.3	2.8	-0.14679	0.62287	0.47604	0.68876	-0.23699	-0.26983	-0.38514	-0.40072	-0.035825
Y43G	-0.534211912	0	0	0.2206148282	0.1050125318	2375.26969453	0	0	0	0	15	-3	0.113	1	1	-1	-1.3	-0.4	-0.26	0.60523	0.50827	0.76269	-0.22635	-0.26982	-0.32658	-0.38704	-0.032104
Y43H	-0.368204693	0	0	0.2206148282	0.1050125318	2375.26969453	0	0	0	0	15	2	0.113	1	1	2	-1.3	-3.2	-0.17332	0.58374	0.45959	0.7147	-0.18667	-0.22116	-0.3573	-0.41626	0.44179
Y43I	-0.264609286	0	0	0.2206148282	0.1050125318	2375.26969453	0	0	0	0	15	-1	0.113	1	1	0	-1.3	4.5	-0.14286	0.69247	0.47048	0.70623	-0.27872	-0.31551	-0.42572	-0.43402	0.13266
Y43K	-0.426059133	0	0	0.2206148282	0.1050125318	2375.26969453	0	0	0	0	15	-2	0.113	1	1	0	-1.3	-3.9	-0.19871	0.77122	0.50816	0.70971	-0.15718	-0.23137	-0.27724	-0.41903	-0.30305
Y43L	-0.523060699	0	0	0.2206148282	0.1050125318	2375.26969453	0	0	0	0	15	-1	0.113	1	1	-1	-1.3	3.8	-0.15793	0.33233	0.4949	0.64263	-0.27564	-0.31709	-0.4086	-0.47225	-0.092299
Y43N	-0.079052527	0	0	0.2206148282	0.1050125318	2375.26969453	0	0	0	0	15	-2	0.113	1	1	0	-1.3	-3.5	-0.4384	0.54679	0.5118	0.77161	-0.16938	-0.24384	-0.2927	-0.4228	0.023816
Y43Q	-0.656197541	0	0	0.2206148282	0.1050125318	2375.26969453	0	0	0	0	15	-1	0.113	1	1	0	-1.3	-3.5	-0.42429	0.75208	0.46034	0.79727	-0.18146	-0.23871	-0.31031	-0.45701	0.09697
Y43R	-0.474701502	0	0	0.2206148282	0.1050125318	2375.26969453	0	0	0	0	15	-2	0.113	1	1	0	-1.3	-4.5	0.31762	0.73401	0.46559	0.61882	-0.13491	-0.2113	-0.25257	-0.41088	-0.19737
Y43S	-0.322760382	0	0	0.2206148282	0.1050125318	2375.26969453	0	0	0	0	15	-2	0.113	1	1	0	-1.3	-0.8	0.30228	0.58501	0.49619	0.61596	-0.23845	-0.30774	-0.37361	-0.44035	0.42732
Y43T	-0.234941207	0	0	0.2206148282	0.1050125318	2375.26969453	0	0	0	0	15	-2	0.113	1	1	0	-1.3	-0.7	-0.15159	0.6652	0.48222	0.82064	-0.23941	-0.30942	-0.37582	-0.44165	-0.24767
Y43V	-0.760657132	0	0	0.2206148282	0.1050125318	2375.26969453	0	0	0	0	15	-1	0.113	1	1	0	-1.3	4.2	0.094023	0.75173	0.55258	0.77654	-0.27807	-0.32285	-0.42933	-0.45119	-0.24206
Y43W	-0.581197411	0	0	0.2206148282	0.1050125318	2375.26969453	0	0	0	0	15	2	0.113	1	1	3	-1.3	-0.9	-0.075256	0.67444	0.46036	0.38704	-0.23746	-0.30738	-0.42436	-0.4808	0.057078
D44A	-0.251445138	1	1	0.5676110106	0.4167121378	2415.4737327	37	253.316851348	0.0023364486	0.0503422335	11	-2	0.033	1	6	-7	-3.5	1.8	-0.3448	0.6898	0.40549	0.59172	-0.071411	0.018396	-0.064553	-0.15361	-0.30013
D44C	-0.50484289	1	1	0.5676110106	0.4167121378	2415.4737327	37	253.316851348	0.0023364486	0.0503422335	11	-3	0.033	1	6	3	-3.5	2.5	-0.29325	0.69205	0.49808	0.59172	-0.18071	-0.22351	-0.32767	-0.30759	0.22873
D44E	-0.021622499	1	1	0.5676110106	0.4167121378	2415.4737327	37	253.316851348	0.0023364486	0.0503422335	11	2	0.033	1	6	-1	-3.5	-3.5	-0.26537	0.66271	0.68719	0.18665	-0.0091026	-0.0044826	-0.14428	-0.2473	-0.05032
D44H	-0.367573562	1	1	0.5676110106	0.4167121378	2415.4737327	37	253.316851348	0.0023364486	0.0503422335	11	-1	0.033	1	6	5	-3.5	-3.2	-0.36474	0.68934	0.5612	0.64356	0.024803	-0.056791	-0.28198	-0.40406	0.40124
D44I	0.004390897	1	1	0.5676110106	0.4167121378	2415.4737327	37	253.316851348	0.0023364486	0.0503422335	11	-3	0.033	1	6	-1	-3.5	4.5	-0.12283	0.53635	0.55596	0.60038	-0.15638	-0.12325	-0.20627	-0.15667	-0.11468
D44K	-0.384238321	1	1	0.5676110106	0.4167121378	2415.4737327	37	253.316851348	0.0023364486	0.0503422335	11	-1	0.033	1	6	-6	-3.5	-3.9	-0.19334	0.62853	0.58673	0.56821	0.12942	0.30918	0.049631	-0.087855	0.63152
D44N	0.019000642	1	1	0.5676110106	0.4167121378	2415.4737327	37	253.316851348	0.0023364486	0.0503422335	11	1	0.033	1	6	2	-3.5	-3.5	0.062561	0.58154	0.53329	-0.03776	0.0028556	-0.036867	-0.22944	-0.38314	0.1285
D44Q	-0.518300812	1	1	0.5676110106	0.4167121378	2415.4737327	37	253.316851348	0.0023364486	0.0503422335	11	0	0.033	1	6	-1	-3.5	-3.5	0.10396	0.67444	0.41253	0.1162	0.072233	0.11631	-0.11436	-0.32122	0.38278
D44R	-0.229290035	1	1	0.5676110106	0.4167121378	2415.4737327	37	253.316851348	0.0023364486	0.0503422335	11	-2	0.033	1	6	0	-3.5	-4.5	0.11677	0.72519	0.42605	0.59172	0.1856	0.28421	-0.00036821	-0.18496	-0.25409
D44S	-0.534883478	1	1	0.5676110106	0.4167121378	2415.4737327	37	253.316851348	0.0023364486	0.0503422335	11	0	0.033	1	6	-2	-3.5	-0.8	0.27889	0.54323	0.5612	0.63145	-0.015238	-0.023587	-0.14026	-0.29452	0.31281
D44V	-0.09696954	1	1	0.5676110106	0.4167121378	2415.4737327	37	253.316851348	0.0023364486	0.0503422335	11	-3	0.033	1	6	-2	-3.5	4.2	0.41751	0.60615	0.64512	0.57908	-0.1368	-0.10436	-0.18056	-0.16531	0.20069
D44Y	0.109413828	1	1	0.5676110106	0.4167121378	2415.4737327	37	253.316851348	0.0023364486	0.0503422335	11	-3	0.033	1	6	1	-3.5	-1.3	0.38961	0.6429	0.47858	0.55394	0.040259	0.068491	-0.098033	-0.18862	-0.29248
N45C	-0.7580715	0	8	0.285111513	0.2104295088	2576.33813705	2	0	0.0017889088	0.0033025675	11	-3	0.234	0	1	0	-3.5	2.5	0.026365	0.68758	0.43123	0.58132	-0.15086	-0.22949	-0.25797	-0.46071	-0.3022
N45F	-0.665401657	0	8	0.285111513	0.2104295088	2576.33813705	2	0	0.0017889088	0.0033025675	11	-3	0.234	0	1	-2	-3.5	2.8	0.31642	0.74215	0.38387	0.48753	-0.14383	-0.2054	-0.2572	-0.45532	0.026708
N45G	-0.508526732	0	8	0.285111513	0.2104295088	2576.33813705	2	0	0.0017889088	0.0033025675	11	0	0.234	0	1	-2	-3.5	-0.4	0.49709	0.67562	0.51729	-0.063537	-0.25649	-0.2271	-0.3151	-0.33127	0.13006
N45I	-0.159562862	0	8	0.285111513	0.2104295088	2576.33813705	2	0	0.0017889088	0.0033025675	11	-3	0.234	0	1	-1	-3.5	4.5	0.45188	0.40618	0.69226	0.61312	-0.15421	-0.21678	-0.24811	-0.40336	-0.24986
N45K	-0.117950277	0	8	0.285111513	0.2104295088	2576.33813705	2	0	0.0017889088	0.0033025675	11	0	0.234	0	1	1	-3.5	-3.9	-0.21738	0.44753	0.63139	0.52521	-0.15228	-0.11419	-0.23376	-0.32875	-0.24986
N45M	-0.530553501	0	8	0.285111513	0.2104295088	2576.33813705	2	0	0.0017889088	0.0033025675	11	-2	0.234	0	1	0	-3.5	1.9	0.25184	0.7061	0.55492	0.020559	-0.19847	-0.25063	-0.28822	-0.44932	0.32862
N45P	-0.543980278	0	8	0.285111513	0.2104295088	2576.33813705	2	0	0.0017889088	0.0033025675	11	-2	0.234	0	1	-1	-3.5	-1.6	0.23874	0.57726	0.69641	-0.091233	-0.091437	-0.1033	-0.22537	-0.3412	-0.11497
N45S	-0.045088484	0	8	0.285111513	0.2104295088	2576.33813705	2	0	0.0017889088	0.0033025675	11	1	0.234	0	1	0	-3.5	-0.8	0.43221	0.54865	0.72365	0.51684	-0.30216	-0.2551	-0.33377	-0.30453	-0.18276
N45T	-0.26326762	0	8	0.285111513	0.2104295088	2576.33813705	2	0	0.0017889088	0.0033025675	11	0	0.234	0	1	2	-3.5	-0.7	0.4432	0.59493	0.72365	0.55355	-0.26466	-0.25721	-0.31316	-0.33942	-0.08817
N45V	-0.62606188	0	8	0.285111513	0.2104295088	2576.33813705	2	0	0.0017889088	0.0033025675	11	-3	0.234	0	1	-1	-3.5	4.2	0.17203	0.54666	0.75624	-0.0012947	-0.15601	-0.2211	-0.25151	-0.41813	-0.26487
N45Y	-0.257621002	0	8	0.285111513	0.2104295088	2576.33813705	2	0	0.0017889088	0.0033025675	11	-2	0.234	0	1	-1	-3.5	-1.3	0.39428	0.41758	0.69319	0.32799	-0.10458	-0.11861	-0.23236	-0.34761	-0.12548
V46C	-0.752886528	24	3	0.1649588105	0.2857540763	2756.30746411	5	0	0.001996008	0.0104988129	5	-1	0.937	0	1	-1	4.2	2.5	0.38986	0.40646	0.77933	0.24022	-0.36743	-0.39156	-0.4963	-0.51801	-0.32984
V46D	-0.076263423	24	3	0.1649588105	0.2857540763	2756.30746411	5	0	0.001996008	0.0104988129	5	-3	0.937	0	1	1	4.2	-3.5	0.11226	0.57726	0.67056	0.53228	-0.05764	-0.18811	-0.49792	-0.57049	0.41028
V46E	-0.852420206	24	3	0.1649588105	0.2857540763	2756.30746411	5	0	0.001996008	0.0104988129	5	-2	0.937	0	1	1	4.2	-3.5	0.27471	0.66476	0.63716	0.14481	-0.12071	-0.28487	-0.5372	-0.62147	0.56103
V46F	-0.352120315	24	3	0.1649588105	0.2857540763	2756.30746411	5	0	0.001996008	0.0104988129	5	-1	0.937	0	1	-3	4.2	2.8	0.27542	0.48068	0.67824	0.61088	-0.36288	-0.39298	-0.48288	-0.52176	0.20295
V46G	-0.237518794	24	3	0.1649588105	0.2857540763	2756.30746411	5	0	0.001996008	0.0104988129	5	-3	0.937	0	1	0	4.2	-0.4	0.33485	0.35291	0.64552	0.41942	-0.16952	-0.23749	-0.4401	-0.4377	0.66908
V46I	-0.282952434	24	3	0.1649588105	0.2857540763	2756.30746411	5	0	0.001996008	0.0104988129	5	3	0.937	0	1	-2	4.2	4.5	0.32266	0.2659	0.79228	0.31228	-0.3344	-0.37471	-0.59677	-0.37176	0.34107
V46K	-0.767952304	24	3	0.1649588105	0.2857540763	2756.30746411	5	0	0.001996008	0.0104988129	5	-2	0.937	0	1	2	4.2	-3.9	0.30109	0.50962	0.80082	0.59889	-0.1081	-0.28371	-0.55172	-0.64425	0.5791
V46R	-0.517648088	24	3	0.1649588105	0.2857540763	2756.30746411	5	0	0.001996008	0.0104988129	5	-3	0.937	0	1	3	4.2	-4.5	0.41135	0.71802	0.61842	0.1648	-0.030216	-0.18682	-0.5323	-0.62256	-0.2636
V46S	-0.304123088	24	3	0.1649588105	0.2857540763	2756.30746411	5	0	0.001996008	0.0104988129	5	-2	0.937	0	1	-3	4.2	-0.8	0.42164	0.64508	0.61436	0.14145	-0.22346	-0.31686	-0.4611	-0.48079	0.10989
V46T	-0.517991782	24	3	0.1649588105	0.2857540763	2756.30746411	5	0	0.001996008	0.0104988129	5	0	0.937	0	1	-3	4.2	-0.7	-0.00094765	0.5426	0.83582	0.21983	-0.34919	-0.47429	-0.52383	-0.52388	0.27849
N47I	-0.222073188	8	0	0.0413903958	0.0013243205	2927.31109344	0	0	0	0	6	-3	1.139	0	1	-2	-3.5	4.5	0.18142	0.69857	0.78722	0.112	-0.23333	-0.27495	-0.35607	-0.39244	0.32406
N47K	-0.193366189	8	0	0.0413903958	0.0013243205	2927.31109344	0	0	0	0	6	0	1.139	0	1	1	-3.5	-3.9	0.18533	0.75804	0.40955	-0.27438	-0.1801	-0.25019	-0.3112	-0.20503	-0.22362
N47V	-0.461099644	8	0	0.0413903958	0.0013243205	2927.31109344	0	0	0	0	6	-3	1.139	0	1	0	-3.5	4.2	-0.030667	0.75804	0.38356	-0.2897	-0.21896	-0.27253	-0.36366	-0.39797	0.080104
N47W	-0.417548743	8	0	0.0413903958	0.0013243205	2927.31109344	0	0	0	0	6	-4	1.139	0	1	-4	-3.5	-0.9	0.071606	0.77085	0.79483	-0.30419	-0.14923	-0.084691	-0.24391	-0.33199	-0.052201
N47Y	-0.277909853	8	0	0.0413903958	0.0013243205	2927.31109344	0	0	0	0	6	-2	1.139	0	1	-2	-3.5	-1.3	-0.1855	0.7002	0.62922	-0.32789	-0.17637	-0.16715	-0.26869	-0.2386	-0.27475
K48D	-0.616747546	0	0	0.5437010247	0.2536742024	2778.61540635	4	0.1060606061	0.0018621974	0.0051748938	7	-1	1.184	0	1	0	-3.9	-3.5	-0.14735	0.81646	0.35181	-0.29001	-0.18156	-0.17451	-0.14994	-0.17098	-0.23267
K48E	-0.185460489	0	0	0.5437010247	0.2536742024	2778.61540635	4	0.1060606061	0.0018621974	0.0051748938	7	1	1.184	0	1	0	-3.9	-3.5	-0.23359	0.68182	0.68041	-0.28211	-0.27541	-0.25602	-0.14831	-0.20406	-0.023135
K48G	-0.567104927	0	0	0.5437010247	0.2536742024	2778.61540635	4	0.1060606061	0.0018621974	0.0051748938	7	-2	1.184	0	1	4	-3.9	-0.4	-0.22718	0.70536	0.61808	-0.3209	-0.27852	-0.43217	-0.39704	-0.34413	-0.11727
K48M	-0.131653148	0	0	0.5437010247	0.2536742024	2778.61540635	4	0.1060606061	0.0018621974	0.0051748938	7	-1	1.184	0	1	0	-3.9	1.9	-0.13916	0.68382	0.30279	-0.33925	-0.33897	-0.42764	-0.29802	-0.34505	-0.51098
K48N	0.001632904	0	0	0.5437010247	0.2536742024	2778.61540635	4	0.1060606061	0.0018621974	0.0051748938	7	0	1.184	0	1	3	-3.9	-3.5	-0.040667	0.63187	0.50913	-0.30243	-0.26329	-0.29432	-0.24381	-0.27952	-0.028633
K48Q	-0.139022063	0	0	0.5437010247	0.2536742024	2778.61540635	4	0.1060606061	0.0018621974	0.0051748938	7	1	1.184	0	1	0	-3.9	-3.5	-0.041606	0.83063	0.17939	-0.3107	-0.27541	-0.25602	-0.14831	-0.20406	0.39429
K48S	-0.411638472	0	0	0.5437010247	0.2536742024	2778.61540635	4	0.1060606061	0.0018621974	0.0051748938	7	0	1.184	0	1	0	-3.9	-0.8	-0.043674	0.85725	0.67242	-0.20257	-0.348	-0.37121	-0.24056	-0.24176	-0.11603
K48W	-0.423276186	0	0	0.5437010247	0.2536742024	2778.61540635	4	0.1060606061	0.0018621974	0.0051748938	7	-3	1.184	0	1	-6	-3.9	-0.9	-0.045796	0.61932	0.60326	-0.26197	-0.15287	-0.07539	-0.048481	-0.11226	0.072299
V49A	-0.484894755	0	3	0.4687562789	0.3524535265	2657.82777392	15	1.3303077506	0.001953125	0.0272640463	7	0	0.777	1	-1	-1	4.2	1.8	0.14329	0.61293	0.34051	-0.34844	-0.29688	-0.40768	-0.46898	-0.51956	-0.21013
V49C	-0.66757124	0	3	0.4687562789	0.3524535265	2657.82777392	15	1.3303077506	0.001953125	0.0272640463	7	-1	0.777	1	-1	1	4.2	2.5	-0.18989	0.85883	0.53846	-0.25745	-0.28327	-0.41847	-0.46568	-0.52088	0.26679
V49D	-0.612997543	0	3	0.4687562789	0.3524535265	2657.82777392	15	1.3303077506	0.001953125	0.0272640463	7	-3	0.777	1	-1	0	4.2	-3.5	0.065914	0.80933	0.41656	-0.12768	-0.15657	-0.2058	-0.39165	-0.54178	-0.17189
V49E	-0.124983308	0	3	0.4687562789	0.3524535265	2657.82777392	15	1.3303077506	0.001953125	0.0272640463	7	-2	0.777	1	-1	4	4.2	-3.5	0.070638	-0.038744	0.37685	-0.19443	-0.22778	-0.41923	-0.43352	-0.48539	-0.19536
V49H	-0.516982708	0	3	0.4687562789	0.3524535265	2657.82777392	15	1.3303077506	0.001953125	0.0272640463	7	-3	0.777	1	-1	1	4.2	-3.2	0.37137	-0.1451	0.31329	-0.24764	-0.17876	-0.26048	-0.40676	-0.51675	-0.052326
V49M	-0.234601931	0	3	0.4687562789	0.3524535265	2657.82777392	15	1.3303077506	0.001953125	0.0272640463	7	1	0.777	1	-1	1	4.2	1.9	0.38387	0.5536	0.3785	-0.15008	-0.30016	-0.45797	-0.42333	-0.41647	0.27906
V49N	-0.923605839	0	3	0.4687562789	0.3524535265	2657.82777392	15	1.3303077506	0.001953125	0.0272640463	7	-3	0.777	1	-1	0	4.2	-3.5	0.087455	0.56866	0.38129	-0.018946	-0.15657	-0.2058	-0.39165	-0.54178	-0.054073
V49P	-0.485826852	0	3	0.4687562789	0.3524535265	2657.82777392	15	1.3303077506	0.001953125	0.0272640463	7	-2	0.777	1	-1	-1	4.2	-1.6	0.30327	-0.060294	-0.041458	-0.17048	-0.22916	-0.28599	-0.46317	-0.55099	0.60724
V49Q	-0.490542352	0	3	0.4687562789	0.3524535265	2657.82777392	15	1.3303077506	0.001953125	0.0272640463	7	-2	0.777	1	-1	2	4.2	-3.5	0.30395	0.30645	-0.11352	-0.19751	-0.21773	-0.34221	-0.43283	-0.53672	0.30164
V49R	-0.77224254	0	3	0.4687562789	0.3524535265	2657.82777392	15	1.3303077506	0.001953125	0.0272640463	7	-3	0.777	1	-1	-1	4.2	-4.5	0.49162	0.12952	0.62651	0.03909	-0.097061	-0.12074	-0.34297	-0.5754	0.32952
V49T	-0.578188386	0	3	0.4687562789	0.3524535265	2657.82777392	15	1.3303077506	0.001953125	0.0272640463	7	0	0.777	1	-1	1	4.2	-0.7	0.51614	0.53738	0.5814	-0.029305	-0.30718	-0.45717	-0.495	-0.54101	0.26771
V49Y	-0.812177069	0	3	0.4687562789	0.3524535265	2657.82777392	15	1.3303077506	0.001953125	0.0272640463	7	-1	0.777	1	-1	-1	4.2	-1.3	-0.073981	0.13048	-0.081933	-0.065974	-0.26311	-0.34423	-0.48634	-0.57833	-0.20444
R50E	-0.331681743	0	0	0.5173799478	0.2518760062	2171.60345162	0	0	0	0	12	0	0.443	1	0	0	-4.5	-3.5	-0.022084	0.59893	0.38715	-0.20156	-0.25492	-0.35948	-0.24181	-0.30874	-0.13135
R50G	-0.370475881	0	0	0.5173799478	0.2518760062	2171.60345162	0	0	0	0	12	-2	0.443	1	0	0	-4.5	-0.4	-0.0072538	0.366	0.094191	-0.0038947	-0.38819	-0.48843	-0.37766	-0.42064	-0.091986
R50I	-0.678997115	0	0	0.5173799478	0.2518760062	2171.60345162	0	0	0	0	12	-3	0.443	1	0	0	-4.5	4.5	0.018214	0.37616	0.51009	-0.11444	-0.48435	-0.54207	-0.47732	-0.378	-0.028731
R50K	-0.232386482	0	0	0.5173799478	0.2518760062	2171.60345162	0	0	0	0	12	2	0.443	1	0	0	-4.5	-3.9	-0.10046	0.61578	0.058569	-0.2684	-0.21989	-0.35655	-0.2014	-0.19791	-0.15809
R50L	-0.588318145	0	0	0.5173799478	0.2518760062	2171.60345162	0	0	0	0	12	-2	0.443	1	0	-1	-4.5	3.8	-0.039787	0.12726	0.60595	-0.024231	-0.48819	-0.59094	-0.44027	-0.43685	-0.25429
R50M	-0.12812541	0	0	0.5173799478	0.2518760062	2171.60345162	0	0	0	0	12	-1	0.443	1	0	1	-4.5	1.9	-0.044256	0.037085	0.40401	-0.2011	-0.46101	-0.63015	-0.46931	-0.47765	0.076614
R50P	-0.447127901	0	0	0.5173799478	0.2518760062	2171.60345162	0	0	0	0	12	-2	0.443	1	0	1	-4.5	-1.6	-0.037197	0.15693	0.37739	-0.24082	-0.34043	-0.43922	-0.36034	-0.37217	-0.21709
R50Q	-0.520764306	0	0	0.5173799478	0.2518760062	2171.60345162	0	0	0	0	12	1	0.443	1	0	1	-4.5	-3.5	-0.46447	0.0941	0.56913	-0.077388	-0.25674	-0.4003	-0.27161	-0.2986	-0.16502
R50S	-0.077232985	0	0	0.5173799478	0.2518760062	2171.60345162	0	0	0	0	12	-1	0.443	1	0	0	-4.5	-0.8	-0.16108	0.60609	0.1471	0.32228	-0.38128	-0.50334	-0.35676	-0.41674	0.42108
R50T	-0.455687202	0	0	0.5173799478	0.2518760062	2171.60345162	0	0	0	0	12	-1	0.443	1	0	0	-4.5	-0.7	-0.24983	0.66089	0.011041	0.16415	-0.38604	-0.50902	-0.36083	-0.42057	0.14438
R50V	-0.567125892	0	0	0.5173799478	0.2518760062	2171.60345162	0	0	0	0	12	-3	0.443	1	0	0	-4.5	4.2	-0.20535	0.48395	0.18296	0.58124	-0.48306	-0.54733	-0.47984	-0.39563	-0.17909
R50W	-0.194350909	0	0	0.5173799478	0.2518760062	2171.60345162	0	0	0	0	12	-3	0.443	1	0	-2	-4.5	-0.9	0.12503	0.71759	0.093633	0.6107	-0.33778	-0.37137	-0.28405	-0.35439	-0.16118
R50Y	-0.709542725	0	0	0.5173799478	0.2518760062	2171.60345162	0	0	0	0	12	-2	0.443	1	0	1	-4.5	-1.3	0.28314	0.56523	-0.25926	0.37566	-0.35365	-0.45691	-0.37395	-0.3842	-0.37651
V51C	-0.622451271	0	0	0.9706650593	0.0703186053	2043.61043425	0	0	0	0	14	-1	0.117	1	6	4	4.2	2.5	0.28997	0.74968	-0.27658	0.6887	0.046072	-0.09488	-0.30289	-0.49784	0.52985
V51D	-0.114286789	0	0	0.9706650593	0.0703186053	2043.61043425	0	0	0	0	14	-3	0.117	1	6	-7	4.2	-3.5	0.06962	0.7791	-0.3101	0.5925	0.40731	0.4095	0.57284	0.072697	-0.091647
V51E	-0.288470744	0	0	0.9706650593	0.0703186053	2043.61043425	0	0	0	0	14	-2	0.117	1	6	-6	4.2	-3.5	0.26314	0.79207	-0.3311	0.71795	0.43577	0.43425	0.53922	0.019872	-0.35086
V51F	-0.149755004	0	0	0.9706650593	0.0703186053	2043.61043425	0	0	0	0	14	-1	0.117	1	6	-4	4.2	2.8	-0.086908	0.80999	-0.27794	0.71826	0.12174	0.087345	-0.016854	-0.3981	0.34279
V51G	0.009556034	0	0	0.9706650593	0.0703186053	2043.61043425	0	0	0	0	14	-3	0.117	1	6	-7	4.2	-0.4	-0.31791	0.72132	-0.29576	0.74699	0.30229	0.29007	0.37562	-0.043237	0.36063
V51H	-0.277572096	0	0	0.9706650593	0.0703186053	2043.61043425	0	0	0	0	14	-3	0.117	1	6	-6	4.2	-3.2	-0.10196	0.51124	-0.26916	0.75581	0.39711	0.37871	0.52587	0.048866	-0.18002
V51I	-0.260098291	0	0	0.9706650593	0.0703186053	2043.61043425	0	0	0	0	14	3	0.117	1	6	2	4.2	4.5	0.0081802	0.70147	-0.26255	0.7022	-0.13391	-0.22117	-0.39317	-0.55904	0.10188
V51K	-0.471608703	0	0	0.9706650593	0.0703186053	2043.61043425	0	0	0	0	14	-2	0.117	1	6	-6	4.2	-3.9	0.23489	0.50274	-0.26297	0.48794	0.4492	0.45583	0.56896	0.045263	0.46661
V51L	-0.504654853	0	0	0.9706650593	0.0703186053	2043.61043425	0	0	0	0	14	1	0.117	1	6	0	4.2	3.8	-0.18966	0.61556	-0.32133	0.64592	-0.067442	-0.14679	-0.33786	-0.60857	-0.083891
V51M	-0.506335564	0	0	0.9706650593	0.0703186053	2043.61043425	0	0	0	0	14	1	0.117	1	6	3	4.2	1.9	-0.29412	0.73209	-0.23983	0.4734	-0.081742	-0.20946	-0.38421	-0.61127	-0.058711
V51P	0.147180365	0	0	0.9706650593	0.0703186053	2043.61043425	0	0	0	0	14	-2	0.117	1	6	-6	4.2	-1.6	-0.049236	0.86822	-0.29788	0.58711	0.35854	0.33431	0.3995	-0.070978	-0.012323
V51S	-0.252539838	0	0	0.9706650593	0.0703186053	2043.61043425	0	0	0	0	14	-2	0.117	1	6	-5	4.2	-0.8	-0.057905	0.82064	-0.36172	0.67911	0.31476	0.27405	0.30817	-0.12723	-0.022709
V51W	-0.616979144	0	0	0.9706650593	0.0703186053	2043.61043425	0	0	0	0	14	-3	0.117	1	6	-6	4.2	-0.9	-0.12888	0.35607	-0.27053	0.85186	0.3136	0.29005	0.37559	-0.033289	-0.2562
V51Y	-0.577712897	0	0	0.9706650593	0.0703186053	2043.61043425	0	0	0	0	14	-1	0.117	1	6	2	4.2	-1.3	0.089072	0.60899	-0.19148	0.83349	0.20194	0.075977	0.0017269	-0.32759	-0.35616
A52C	0.51808737	2	1	0.9989953787	0.005402466	1986.73694098	0	0	0	0	14	0	0.027	1	7	-4	1.8	2.5	0.070869	0.57393	-0.21252	0.37504	0.26236	0.26629	0.38605	0.4519	-0.31582
A52D	0.312185563	2	1	0.9989953787	0.005402466	1986.73694098	0	0	0	0	14	-2	0.027	1	7	-5	1.8	-3.5	0.54134	0.53107	-0.26721	0.6332	0.55182	0.58959	0.70206	0.75988	0.36404
A52E	0.890370816	2	1	0.9989953787	0.005402466	1986.73694098	0	0	0	0	14	-1	0.027	1	7	-4	1.8	-3.5	0.47232	0.28438	-0.10789	0.60893	0.55904	0.59007	0.68554	0.73968	-0.46365
A52F	0.717598175	2	1	0.9989953787	0.005402466	1986.73694098	0	0	0	0	14	-2	0.027	1	7	-6	1.8	2.8	-0.052898	0.63419	-0.017621	0.55461	0.38272	0.42598	0.5652	0.68035	-0.30071
A52G	-0.058119124	2	1	0.9989953787	0.005402466	1986.73694098	0	0	0	0	14	0	0.027	1	7	-2	1.8	-0.4	-0.073998	0.59857	-0.11654	0.34648	0.39931	0.34044	0.42297	0.46781	-0.37349
A52H	0.824990034	2	1	0.9989953787	0.005402466	1986.73694098	0	0	0	0	14	-2	0.027	1	7	-5	1.8	-3.2	0.19485	0.60746	-0.16307	0.69396	0.54393	0.57654	0.68903	0.75076	-0.11804
A52I	0.710190946	2	1	0.9989953787	0.005402466	1986.73694098	0	0	0	0	14	-1	0.027	1	7	-5	1.8	4.5	0.32981	0.5785	0.0019048	0.55769	0.27555	0.34563	0.4787	0.58939	0.5521
A52K	0.948919774	2	1	0.9989953787	0.005402466	1986.73694098	0	0	0	0	14	-1	0.027	1	7	-4	1.8	-3.9	0.3272	0.35533	0.030477	0.62757	0.57114	0.61122	0.70584	0.76059	0.080195
A52L	0.837434277	2	1	0.9989953787	0.005402466	1986.73694098	0	0	0	0	14	-1	0.027	1	7	-5	1.8	3.8	-0.17622	0.51484	-0.043824	0.56279	0.29779	0.34329	0.4812	0.5751	0.084774
A52M	0.815460411	2	1	0.9989953787	0.005402466	1986.73694098	0	0	0	0	14	-1	0.027	1	7	-4	1.8	1.9	-0.25442	0.492	-0.13366	0.38782	0.36566	0.35205	0.46975	0.53559	-0.27528
A52N	0.959925874	2	1	0.9989953787	0.005402466	1986.73694098	0	0	0	0	14	-2	0.027	1	7	-5	1.8	-3.5	-0.42163	0.57393	-0.019104	0.51888	0.55182	0.58959	0.70206	0.75988	0.0019215
A52R	0.912082658	2	1	0.9989953787	0.005402466	1986.73694098	0	0	0	0	14	-1	0.027	1	7	-5	1.8	-4.5	-0.19267	0.71729	-0.10112	0.54159	0.58958	0.66719	0.76411	0.83896	-0.21772
A52S	0.169926863	2	1	0.9989953787	0.005402466	1986.73694098	0	0	0	0	14	1	0.027	1	7	-2	1.8	-0.8	-0.18576	0.20979	-0.22373	0.60893	0.35233	0.32143	0.38337	0.45849	-0.073673
A52T	0.923586792	2	1	0.9989953787	0.005402466	1986.73694098	0	0	0	0	14	0	0.027	1	7	-3	1.8	-0.7	-0.1018	0.67123	-0.026525	0.7346	0.42474	0.38901	0.47974	0.5412	-0.1921
A52V	0.820081998	2	1	0.9989953787	0.005402466	1986.73694098	0	0	0	0	14	0	0.027	1	7	-3	1.8	4.2	-0.0024369	0.74008	-0.15888	0.24854	0.20822	0.22828	0.32097	0.39758	-0.16124
A52W	0.891019238	2	1	0.9989953787	0.005402466	1986.73694098	0	0	0	0	14	-3	0.027	1	7	-6	1.8	-0.9	-0.083167	0.62913	-0.21212	0.62243	0.4742	0.49521	0.61778	0.74266	-0.24187
I53A	-0.025084058	0	3	0.8207755676	0.4218064996	1904.4421212	32	29.2109488437	0.0021321962	0.0733044761	18	-1	0	1	7	-4	4.5	1.8	-0.31247	-0.27098	-0.052615	0.84515	0.050157	0.068247	-0.013804	-0.032714	-0.27976
I53C	-0.249416918	0	3	0.8207755676	0.4218064996	1904.4421212	32	29.2109488437	0.0021321962	0.0733044761	18	-1	0	1	7	-4	4.5	2.5	-0.33904	-0.24274	0.30156	0.728	0.019366	0.044485	-0.040244	-0.085331	-0.17269
I53D	1.114325563	0	3	0.8207755676	0.4218064996	1904.4421212	32	29.2109488437	0.0021321962	0.0733044761	18	-3	0	1	7	-6	4.5	-3.5	-0.19405	0.68478	0.15541	-0.15131	0.35733	0.36957	0.31958	0.54888	-0.0062593
I53E	0.954073497	0	3	0.8207755676	0.4218064996	1904.4421212	32	29.2109488437	0.0021321962	0.0733044761	18	-3	0	1	7	-6	4.5	-3.5	-0.34434	0.54106	0.63957	-0.11461	0.35733	0.36957	0.31958	0.54888	-0.37965
I53F	-0.137268374	0	3	0.8207755676	0.4218064996	1904.4421212	32	29.2109488437	0.0021321962	0.0733044761	18	0	0	1	7	-3	4.5	2.8	-0.095305	0.26515	0.66869	0.74973	-0.011182	0.031889	-0.081313	-0.12231	-0.29404
I53G	0.024959433	0	3	0.8207755676	0.4218064996	1904.4421212	32	29.2109488437	0.0021321962	0.0733044761	18	-4	0	1	7	-2	4.5	-0.4	-0.22671	-0.10523	0.42264	0.58171	0.14818	0.051159	0.061156	0.25422	0.14735
I53H	0.342998051	0	3	0.8207755676	0.4218064996	1904.4421212	32	29.2109488437	0.0021321962	0.0733044761	18	-3	0	1	7	-6	4.5	-3.2	-0.23461	0.66957	0.70229	0.26939	0.34806	0.3542	0.30709	0.52885	-0.12786
I53K	0.879365867	0	3	0.8207755676	0.4218064996	1904.4421212	32	29.2109488437	0.0021321962	0.0733044761	18	-3	0	1	7	-5	4.5	-3.9	-0.24314	-0.19358	0.62458	0.055822	0.34931	0.35251	0.3016	0.5544	-0.14165
I53L	-0.059477588	0	3	0.8207755676	0.4218064996	1904.4421212	32	29.2109488437	0.0021321962	0.0733044761	18	2	0	1	7	-1	4.5	3.8	-0.19343	0.5651	0.7279	0.74077	0.017324	0.099844	-0.071613	-0.10646	-0.10652
I53M	-0.193063545	0	3	0.8207755676	0.4218064996	1904.4421212	32	29.2109488437	0.0021321962	0.0733044761	18	1	0	1	7	0	4.5	1.9	-0.41626	-0.096604	0.70555	-0.25874	-0.041563	-0.0064511	-0.13461	-0.10785	-0.14914
I53N	-0.022598222	0	3	0.8207755676	0.4218064996	1904.4421212	32	29.2109488437	0.0021321962	0.0733044761	18	-3	0	1	7	-6	4.5	-3.5	-0.2606	-0.15385	0.75502	0.59548	0.35733	0.36957	0.31958	0.54888	-0.33796
I53P	0.754520585	0	3	0.8207755676	0.4218064996	1904.4421212	32	29.2109488437	0.0021321962	0.0733044761	18	-3	0	1	7	-6	4.5	-1.6	0.05583	0.57709	0.74306	-0.12704	0.2992	0.27383	0.24029	0.43069	0.03283
I53Q	-0.169467126	0	3	0.8207755676	0.4218064996	1904.4421212	32	29.2109488437	0.0021321962	0.0733044761	18	-3	0	1	7	-5	4.5	-3.5	0.00026603	0.44135	0.71324	-0.12366	0.33503	0.33123	0.28411	0.52371	0.46511
I53R	0.998943834	0	3	0.8207755676	0.4218064996	1904.4421212	32	29.2109488437	0.0021321962	0.0733044761	18	-3	0	1	7	0	4.5	-4.5	0.026874	0.54106	0.51356	0.66791	0.25286	0.18966	0.15942	0.52023	-0.18796
I53S	0.160612193	0	3	0.8207755676	0.4218064996	1904.4421212	32	29.2109488437	0.0021321962	0.0733044761	18	-2	0	1	7	-5	4.5	-0.8	0.31103	0.108	0.69585	0.53182	0.2197	0.21465	0.15844	0.28243	0.15791
I53V	-0.170488394	0	3	0.8207755676	0.4218064996	1904.4421212	32	29.2109488437	0.0021321962	0.0733044761	18	3	0	1	7	1	4.5	4.2	0.30803	0.57137	0.53684	0.58171	0.039988	0.14991	-0.055821	-0.092714	-0.0842
I53W	0.625261568	0	3	0.8207755676	0.4218064996	1904.4421212	32	29.2109488437	0.0021321962	0.0733044761	18	-3	0	1	7	-5	4.5	-0.9	-0.15994	0.52509	0.64589	0.28527	0.23967	0.19904	0.17482	0.34292	-0.13119
I53Y	0.779866502	0	3	0.8207755676	0.4218064996	1904.4421212	32	29.2109488437	0.0021321962	0.0733044761	18	-1	0	1	7	-4	4.5	-1.3	-0.19389	-0.023568	0.68095	0.66925	0.1981	0.22593	0.133	0.25	0.125
K54A	0.859356928	3	1	0.9989953787	0.0047003951	1966.60665673	0	0	0	0	15	-1	0.303	1	8	-4	-3.9	1.8	-0.096244	-0.086524	0.8343	0.52016	0.27255	0.29552	0.50954	0.63856	-0.18191
K54C	0.799026824	3	1	0.9989953787	0.0047003951	1966.60665673	0	0	0	0	15	-3	0.303	1	8	-6	-3.9	2.5	0.04783	0.70562	0.81894	0.020221	0.36395	0.38444	0.58616	0.7076	0.081596
K54D	0.909246296	3	1	0.9989953787	0.0047003951	1966.60665673	0	0	0	0	15	-1	0.303	1	8	-4	-3.9	-3.5	-0.20734	0.70562	0.48525	-0.030199	0.4928	0.57237	0.73338	0.84043	-0.060409
K54E	0.923559258	3	1	0.9989953787	0.0047003951	1966.60665673	0	0	0	0	15	1	0.303	1	8	-2	-3.9	-3.5	-0.050078	-0.042345	0.6116	0.71987	0.43285	0.51142	0.65433	0.72778	-0.30856
K54F	0.800699617	3	1	0.9989953787	0.0047003951	1966.60665673	0	0	0	0	15	-3	0.303	1	8	-6	-3.9	2.8	-0.055137	0.5574	0.57518	0.71987	0.3577	0.38244	0.59003	0.71015	0.0002745
K54G	0.865762639	3	1	0.9989953787	0.0047003951	1966.60665673	0	0	0	0	15	-2	0.303	1	8	-5	-3.9	-0.4	-0.33556	0.68429	0.62528	-0.026535	0.41553	0.42709	0.6161	0.76027	0.21122
K54H	0.788909537	3	1	0.9989953787	0.0047003951	1966.60665673	0	0	0	0	15	-1	0.303	1	8	-4	-3.9	-3.2	-0.13778	0.74027	0.37867	0.68368	0.4843	0.55482	0.71959	0.83377	0.10334
K54I	0.686427467	3	1	0.9989953787	0.0047003951	1966.60665673	0	0	0	0	15	-3	0.303	1	8	-5	-3.9	4.5	-0.022319	0.70562	0.66356	0.70541	0.33098	0.39829	0.61497	0.75142	-0.27725
K54L	0.8150824	3	1	0.9989953787	0.0047003951	1966.60665673	0	0	0	0	15	-2	0.303	1	8	-2	-3.9	3.8	-0.2513	0.55751	0.61922	0.73568	0.27552	0.33511	0.53583	0.66352	-0.19901
K54M	0.654406474	3	1	0.9989953787	0.0047003951	1966.60665673	0	0	0	0	15	-1	0.303	1	8	-4	-3.9	1.9	-0.19426	0.70562	0.59494	0.71987	0.26452	0.2924	0.50692	0.63618	-0.31111
K54N	0.881017281	3	1	0.9989953787	0.0047003951	1966.60665673	0	0	0	0	15	0	0.303	1	8	-3	-3.9	-3.5	-0.28715	0.78939	0.62199	0.62722	0.46596	0.54782	0.70423	0.80009	-0.4231
K54Q	0.986232247	3	1	0.9989953787	0.0047003951	1966.60665673	0	0	0	0	15	1	0.303	1	8	-2	-3.9	-3.5	-0.25558	0.38121	0.49288	0.71987	0.43285	0.51142	0.65433	0.72778	-0.17076
K54R	0.773388271	3	1	0.9989953787	0.0047003951	1966.60665673	0	0	0	0	15	2	0.303	1	8	1	-3.9	-4.5	-0.26958	0.27074	0.49303	0.76066	0.3829	0.46499	0.59466	0.61118	-0.33751
K54S	0.892463441	3	1	0.9989953787	0.0047003951	1966.60665673	0	0	0	0	15	0	0.303	1	8	-3	-3.9	-0.8	-0.24529	-0.39122	0.50802	0.41894	0.34404	0.37233	0.5615	0.68683	-0.16825
K54T	0.833140076	3	1	0.9989953787	0.0047003951	1966.60665673	0	0	0	0	15	-1	0.303	1	8	-4	-3.9	-0.7	-0.17943	0.53207	0.57518	0.26083	0.39877	0.40871	0.6038	0.74424	0.094474
K54V	0.879294174	3	1	0.9989953787	0.0047003951	1966.60665673	0	0	0	0	15	-2	0.303	1	8	-5	-3.9	4.2	-0.14809	0.36677	0.70699	-0.30561	0.25889	0.32808	0.56043	0.70905	-0.20911
K54W	0.849703437	3	1	0.9989953787	0.0047003951	1966.60665673	0	0	0	0	15	-3	0.303	1	8	-6	-3.9	-0.9	-0.0403	0.10153	0.27847	0.59101	0.44511	0.4681	0.63784	0.77383	-0.11829
K54Y	0.869685073	3	1	0.9989953787	0.0047003951	1966.60665673	0	0	0	0	15	-2	0.303	1	8	-2	-3.9	-1.3	0.036443	0.81129	0.62917	0.32394	0.43839	0.44513	0.63399	0.74793	0.49546
K55A	-0.641011625	0	1	0.9815149689	0.0446269729	1979.02571189	0	0	0	0	14	-1	0.246	1	7	-4	-3.9	1.8	0.14359	0.68418	0.80412	0.019315	0.13899	0.13519	0.0044749	-0.14684	0.096824
K55C	-0.355177017	0	1	0.9815149689	0.0446269729	1979.02571189	0	0	0	0	14	-3	0.246	1	7	-6	-3.9	2.5	-0.56553	0.10563	0.71772	0.70741	0.2688	0.25397	0.13636	-0.03269	-0.041864
K55G	-0.259456907	0	1	0.9815149689	0.0446269729	1979.02571189	0	0	0	0	14	-2	0.246	1	7	-5	-3.9	-0.4	-0.44419	0.79062	0.16418	0.56434	0.32102	0.31021	0.15525	0.01736	-0.23972
K55I	-0.10466712	0	1	0.9815149689	0.0446269729	1979.02571189	0	0	0	0	14	-3	0.246	1	7	-6	-3.9	4.5	-0.22832	0.20258	0.85561	0.18927	0.20559	0.24663	0.14151	0.0151	0.12584
K55L	-0.547397863	0	1	0.9815149689	0.0446269729	1979.02571189	0	0	0	0	14	-2	0.246	1	7	-4	-3.9	3.8	-0.2305	0.66181	0.90249	0.69356	0.15558	0.17207	0.057025	-0.065728	-0.24442
K55M	-0.255421956	0	1	0.9815149689	0.0446269729	1979.02571189	0	0	0	0	14	-1	0.246	1	7	-1	-3.9	1.9	0.09099	0.22199	0.49564	0.26522	0.15052	0.11304	-0.017096	-0.13554	-0.14456
K55N	-0.135033703	0	1	0.9815149689	0.0446269729	1979.02571189	0	0	0	0	14	0	0.246	1	7	-2	-3.9	-3.5	-0.13293	0.1392	0.70205	0.58092	0.38118	0.41801	0.23915	0.067825	0.29536
K55P	0.781116569	0	1	0.9815149689	0.0446269729	1979.02571189	0	0	0	0	14	-1	0.246	1	7	-4	-3.9	-1.6	0.0031658	0.76257	0.81126	0.23129	0.33681	0.34335	0.17895	0.041008	0.61986
K55Q	-0.2083938	0	1	0.9815149689	0.0446269729	1979.02571189	0	0	0	0	14	1	0.246	1	7	-2	-3.9	-3.5	-0.30699	0.50727	0.29595	0.35389	0.34614	0.3951	0.19262	0.016294	0.46736
K55S	-0.239843499	0	1	0.9815149689	0.0446269729	1979.02571189	0	0	0	0	14	0	0.246	1	7	-3	-3.9	-0.8	-0.26387	0.68418	0.83427	0.70629	0.23131	0.22921	0.070984	-0.080604	0.010861
K55T	-0.071885962	0	1	0.9815149689	0.0446269729	1979.02571189	0	0	0	0	14	-1	0.246	1	7	-4	-3.9	-0.7	-0.20421	0.097379	0.30512	0.43518	0.28728	0.27875	0.1222	-0.016444	-0.22187
K55V	-0.055813669	0	1	0.9815149689	0.0446269729	1979.02571189	0	0	0	0	14	-2	0.246	1	7	-5	-3.9	4.2	-0.27278	0.24232	0.34735	0.56434	0.13504	0.16877	0.058463	-0.057657	-0.014784
K55W	0.024172338	0	1	0.9815149689	0.0446269729	1979.02571189	0	0	0	0	14	-3	0.246	1	7	-6	-3.9	-0.9	-0.21798	0.015288	0.81935	0.02832	0.36592	0.37484	0.2203	0.076467	-0.21709
K55Y	-0.409139367	0	1	0.9815149689	0.0446269729	1979.02571189	0	0	0	0	14	-2	0.246	1	7	-5	-3.9	-1.3	-0.48181	0.74841	0.75166	0.18012	0.35983	0.36504	0.20266	0.068123	0.025016
I56C	-0.462141761	14	9	0.6552139843	0.6100345921	1965.10113006	80	259.047249302	0.0025125628	0.1396064609	12	-1	0.106	1	7	-4	4.5	2.5	-0.42974	0.59915	0.74805	0.13143	0.11829	0.070304	-0.41271	-0.52787	-0.2916
I56D	0.470676058	14	9	0.6552139843	0.6100345921	1965.10113006	80	259.047249302	0.0025125628	0.1396064609	12	-3	0.106	1	7	0	4.5	-3.5	-0.2584	-0.07776	0.39634	0.72978	0.51053	0.4225	0.12874	0.21574	-0.023244
I56F	0.08450525	14	9	0.6552139843	0.6100345921	1965.10113006	80	259.047249302	0.0025125628	0.1396064609	12	0	0.106	1	7	-2	4.5	2.8	0.35941	-0.11267	0.22458	0.59757	0.017775	0.011209	-0.44623	-0.50807	-0.011213
I56H	0.642399092	14	9	0.6552139843	0.6100345921	1965.10113006	80	259.047249302	0.0025125628	0.1396064609	12	-3	0.106	1	7	-5	4.5	-3.2	0.38893	0.67695	0.25012	0.46554	0.57888	0.44064	0.16329	0.12755	-0.16285
I56K	0.84123759	14	9	0.6552139843	0.6100345921	1965.10113006	80	259.047249302	0.0025125628	0.1396064609	12	-3	0.106	1	7	-5	4.5	-3.9	0.0054164	0.57442	0.64091	0.67422	0.60131	0.47748	0.22703	0.20429	0.0023512
I56L	-0.573212313	14	9	0.6552139843	0.6100345921	1965.10113006	80	259.047249302	0.0025125628	0.1396064609	12	2	0.106	1	7	1	4.5	3.8	-0.15484	-0.13782	0.6589	0.31379	-0.083135	-0.024222	-0.45333	-0.45641	0.28589
I56N	-0.013927523	14	9	0.6552139843	0.6100345921	1965.10113006	80	259.047249302	0.0025125628	0.1396064609	12	-3	0.106	1	7	-5	4.5	-3.5	-0.13955	0.36382	-0.054767	0.57518	0.58821	0.45665	0.19146	0.16063	-0.22309
I56P	-0.340075905	14	9	0.6552139843	0.6100345921	1965.10113006	80	259.047249302	0.0025125628	0.1396064609	12	-3	0.106	1	7	-5	4.5	-1.6	-0.204	0.54132	-0.094568	0.6293	0.50933	0.35145	0.0042072	-0.051596	-0.28176
I56Q	-0.532407467	14	9	0.6552139843	0.6100345921	1965.10113006	80	259.047249302	0.0025125628	0.1396064609	12	-3	0.106	1	7	-1	4.5	-3.5	0.041022	-0.11804	0.68027	0.6179	0.53399	0.43444	0.14259	0.20848	-0.17614
I56R	0.703238964	14	9	0.6552139843	0.6100345921	1965.10113006	80	259.047249302	0.0025125628	0.1396064609	12	-3	0.106	1	7	-5	4.5	-4.5	0.25161	0.54353	0.68027	0.62261	0.61491	0.5075	0.27718	0.26937	0.30595
I56S	-0.635830686	14	9	0.6552139843	0.6100345921	1965.10113006	80	259.047249302	0.0025125628	0.1396064609	12	-2	0.106	1	7	-4	4.5	-0.8	0.22128	-0.1399	-0.21432	0.53189	0.38959	0.25912	-0.15551	-0.21327	-0.18633
I56T	-0.294689918	14	9	0.6552139843	0.6100345921	1965.10113006	80	259.047249302	0.0025125628	0.1396064609	12	-1	0.106	1	7	-2	4.5	-0.7	0.25775	0.62399	0.64419	0.61911	0.2701	0.18304	-0.24612	-0.26246	-0.32178
I56V	-0.328936175	14	9	0.6552139843	0.6100345921	1965.10113006	80	259.047249302	0.0025125628	0.1396064609	12	3	0.106	1	7	2	4.5	4.2	-0.10702	0.3656	0.66521	0.53238	-0.077708	0.010228	-0.42782	-0.41773	0.28424
I56W	0.602049793	14	9	0.6552139843	0.6100345921	1965.10113006	80	259.047249302	0.0025125628	0.1396064609	12	-3	0.106	1	7	-5	4.5	-0.9	-0.082009	0.3947	0.70396	0.62186	0.47047	0.31167	-0.064178	-0.13048	0.22162
S57A	-0.229072323	2	2	0.2758689974	0.1763947706	2545.56035623	0	0	0	0	9	1	0.7	0	2	1	-0.8	1.8	-0.070937	0.60766	0.68027	0.34378	-0.12831	-0.027644	0.046623	0.019998	-0.16726
S57D	0.405889153	2	2	0.2758689974	0.1763947706	2545.56035623	0	0	0	0	9	0	0.7	0	2	-1	-0.8	-3.5	-0.12623	0.19657	0.57449	0.69111	-0.091438	-0.098017	0.1326	0.13421	0.0078155
S57F	0.544555999	2	2	0.2758689974	0.1763947706	2545.56035623	0	0	0	0	9	-2	0.7	0	2	-2	-0.8	2.8	-0.087396	0.098954	0.68027	0.46278	-0.12428	0.027061	0.17639	0.13978	-0.18813
S57H	-0.667117984	2	2	0.2758689974	0.1763947706	2545.56035623	0	0	0	0	9	-1	0.7	0	2	4	-0.8	-3.2	0.28908	-0.12766	0.73306	0.56809	-0.056485	-0.058973	0.10712	0.088895	-0.32088
S57I	-0.03941148	2	2	0.2758689974	0.1763947706	2545.56035623	0	0	0	0	9	-2	0.7	0	2	-2	-0.8	4.5	0.1267	0.20638	0.33812	0.64058	-0.11038	0.029852	0.15443	0.1473	0.066108
S57L	0.091974537	2	2	0.2758689974	0.1763947706	2545.56035623	0	0	0	0	9	-2	0.7	0	2	-2	-0.8	3.8	0.29798	0.20249	0.14881	0.71417	-0.11875	0.025691	0.16118	0.13667	-0.078232
S57M	-0.165060025	2	2	0.2758689974	0.1763947706	2545.56035623	0	0	0	0	9	-1	0.7	0	2	1	-0.8	1.9	-0.11284	-0.073059	-0.42935	-0.049694	-0.10459	0.011086	0.11914	0.076021	-0.37205
S57N	-0.084552071	2	2	0.2758689974	0.1763947706	2545.56035623	0	0	0	0	9	1	0.7	0	2	0	-0.8	-3.5	-0.083834	-0.084769	0.50723	-0.11089	-0.13034	-0.17021	0.069899	0.082221	-0.094165
S57Q	-0.546839899	2	2	0.2758689974	0.1763947706	2545.56035623	0	0	0	0	9	0	0.7	0	2	0	-0.8	-3.5	-0.14842	0.014861	0.18562	-0.022752	-0.086422	-0.10159	0.1191	0.11387	0.3573
S57T	-0.177573123	2	2	0.2758689974	0.1763947706	2545.56035623	0	0	0	0	9	1	0.7	0	2	2	-0.8	-0.7	0.023539	-0.09065	0.48267	-0.07305	-0.14377	-0.099941	0.053186	0.043573	-0.2495
S57V	-0.313353526	2	2	0.2758689974	0.1763947706	2545.56035623	0	0	0	0	9	-2	0.7	0	2	-2	-0.8	4.2	-0.039014	-0.091085	0.69498	-0.11886	-0.11431	0.027494	0.15796	0.1417	-0.24191
S57W	0.929567601	2	2	0.2758689974	0.1763947706	2545.56035623	0	0	0	0	9	-3	0.7	0	2	-4	-0.8	-0.9	0.036487	0.010862	0.26139	-0.017507	-0.071499	0.1257	0.30508	0.31381	-0.38156
S57Y	0.740560624	2	2	0.2758689974	0.1763947706	2545.56035623	0	0	0	0	9	-2	0.7	0	2	-1	-0.8	-1.3	-0.14661	-0.087906	0.60861	-0.067042	-0.061892	0.0571	0.22928	0.24261	-0.064223
P58A	-0.65111573	0	1	0.4948764316	0.5103081777	2091.88899561	62	174.032745802	0.0024038462	0.1148636426	12	-1	0.027	0	5	3	-1.6	1.8	0.011432	-0.4197	0.63604	-0.15664	-0.20369	-0.48882	-0.60884	-0.62136	-0.078551
P58C	-0.720105818	0	1	0.4948764316	0.5103081777	2091.88899561	62	174.032745802	0.0024038462	0.1148636426	12	-3	0.027	0	5	-1	-1.6	2.5	-0.14587	-0.1086	0.57522	-0.11432	-0.20074	-0.37546	-0.51625	-0.68308	-0.0013037
P58E	-0.282062751	0	1	0.4948764316	0.5103081777	2091.88899561	62	174.032745802	0.0024038462	0.1148636426	12	-1	0.027	0	5	-4	-1.6	-3.5	-0.21813	-0.067234	0.60999	-0.059277	-0.23804	-0.27103	-0.407	-0.53906	-0.17486
P58F	-0.714322907	0	1	0.4948764316	0.5103081777	2091.88899561	62	174.032745802	0.0024038462	0.1148636426	12	-4	0.027	0	5	-2	-1.6	2.8	-0.17488	-0.09065	0.47881	-0.07305	-0.18272	-0.30315	-0.45402	-0.6823	-0.13052
P58H	-0.29229	0	1	0.4948764316	0.5103081777	2091.88899561	62	174.032745802	0.0024038462	0.1148636426	12	-2	0.027	0	5	-5	-1.6	-3.2	0.074632	0.026979	0.61871	-0.0026439	-0.20739	-0.21127	-0.32791	-0.53379	-0.37402
P58I	-0.607011768	0	1	0.4948764316	0.5103081777	2091.88899561	62	174.032745802	0.0024038462	0.1148636426	12	-3	0.027	0	5	2	-1.6	4.5	-0.24371	-0.1774	0.56817	-0.10558	-0.17859	-0.37106	-0.55976	-0.62409	0.06007
P58K	-0.912182312	0	1	0.4948764316	0.5103081777	2091.88899561	62	174.032745802	0.0024038462	0.1148636426	12	-1	0.027	0	5	-4	-1.6	-3.9	-0.2239	-0.025928	0.56461	-0.012165	-0.22698	-0.2579	-0.39971	-0.54996	0.49073
P58L	-0.423847905	0	1	0.4948764316	0.5103081777	2091.88899561	62	174.032745802	0.0024038462	0.1148636426	12	-3	0.027	0	5	-2	-1.6	3.8	-0.19221	-0.028389	0.30706	-0.012919	-0.17293	-0.29084	-0.49133	-0.61844	-0.15918
P58M	-0.970040058	0	1	0.4948764316	0.5103081777	2091.88899561	62	174.032745802	0.0024038462	0.1148636426	12	-2	0.027	0	5	-3	-1.6	1.9	0.12982	-0.12686	0.64156	-0.13392	-0.20789	-0.33105	-0.48948	-0.60329	0.31561
P58N	-0.69965641	0	1	0.4948764316	0.5103081777	2091.88899561	62	174.032745802	0.0024038462	0.1148636426	12	-2	0.027	0	5	-4	-1.6	-3.5	0.12379	0.020853	0.45002	-0.032008	-0.18962	-0.22169	-0.34292	-0.56248	-0.15786
P58Q	-0.922526278	0	1	0.4948764316	0.5103081777	2091.88899561	62	174.032745802	0.0024038462	0.1148636426	12	-1	0.027	0	5	-4	-1.6	-3.5	-0.30152	0.51383	0.56369	0.57301	-0.23804	-0.27103	-0.407	-0.53906	0.33554
P58S	-0.001466064	0	1	0.4948764316	0.5103081777	2091.88899561	62	174.032745802	0.0024038462	0.1148636426	12	-1	0.027	0	5	-3	-1.6	-0.8	-0.25604	0.68434	0.58285	0.69838	-0.24958	-0.35113	-0.46384	-0.51239	-0.02767
P58T	-0.240484314	0	1	0.4948764316	0.5103081777	2091.88899561	62	174.032745802	0.0024038462	0.1148636426	12	-1	0.027	0	5	-1	-1.6	-0.7	-0.26054	0.74111	0.72652	0.75847	-0.23467	-0.40544	-0.50744	-0.55487	0.28875
P58V	-0.687826935	0	1	0.4948764316	0.5103081777	2091.88899561	62	174.032745802	0.0024038462	0.1148636426	12	-2	0.027	0	5	2	-1.6	4.2	-0.24744	0.67516	0.48812	0.69664	-0.16741	-0.37953	-0.57274	-0.59113	0.48685
F59D	0.66916815	0	0	0.9893510147	0.0314684544	2094.79880504	0	0	0	0	12	-3	0.154	0	9	-7	2.8	-3.5	-0.24297	0.8005	0.70898	0.79622	0.61619	0.5782	0.6367	0.39545	-0.28144
F59E	0.628980779	0	0	0.9893510147	0.0314684544	2094.79880504	0	0	0	0	12	-3	0.154	0	9	-7	2.8	-3.5	0.4662	0.71753	0.73488	0.7145	0.61619	0.5782	0.6367	0.39545	-0.16388
F59H	-0.515010883	0	0	0.9893510147	0.0314684544	2094.79880504	0	0	0	0	12	-1	0.154	0	9	-5	2.8	-3.2	0.40257	0.78784	0.71597	0.7965	0.53851	0.43827	0.44732	0.10977	-0.23985
F59I	-0.146371421	0	0	0.9893510147	0.0314684544	2094.79880504	0	0	0	0	12	0	0.154	0	9	-4	2.8	4.5	-0.02936	0.69815	0.79187	0.72865	0.36081	0.34454	0.20624	-0.12244	-0.32366
F59L	-0.185772662	0	0	0.9893510147	0.0314684544	2094.79880504	0	0	0	0	12	0	0.154	0	9	-1	2.8	3.8	0.34664	0.69906	0.70014	0.71152	0.34281	0.30875	0.12142	-0.22902	-0.09746
F59M	-0.938836479	0	0	0.9893510147	0.0314684544	2094.79880504	0	0	0	0	12	0	0.154	0	9	-3	2.8	1.9	-0.1017	0.76802	0.78232	0.76203	0.35526	0.28234	0.17778	-0.19236	-0.28907
F59N	-0.447481448	0	0	0.9893510147	0.0314684544	2094.79880504	0	0	0	0	12	-3	0.154	0	9	-2	2.8	-3.5	-0.0057877	0.80836	0.7505	0.79966	0.63574	0.55014	0.49256	0.22487	0.54682
F59P	-0.296542264	0	0	0.9893510147	0.0314684544	2094.79880504	0	0	0	0	12	-4	0.154	0	9	-7	2.8	-1.6	0.15795	0.73386	0.72521	0.76217	0.61991	0.61516	0.65313	0.47069	0.36425
F59S	-0.055729548	0	0	0.9893510147	0.0314684544	2094.79880504	0	0	0	0	12	-2	0.154	0	9	-6	2.8	-0.8	0.13371	0.58911	0.76399	0.63075	0.54631	0.48572	0.49673	0.21108	-0.15802
F59W	-0.035528526	0	0	0.9893510147	0.0314684544	2094.79880504	0	0	0	0	12	1	0.154	0	9	-3	2.8	-0.9	-0.28525	0.71534	0.79507	0.72632	0.29683	0.20472	0.13409	-0.19599	0.044813
F59Y	-0.171240585	0	0	0.9893510147	0.0314684544	2094.79880504	0	0	0	0	12	3	0.154	0	9	1	2.8	-1.3	-0.31291	0.63355	0.74221	0.6632	0.11329	0.028718	-0.12214	-0.38985	-0.13998
E60A	-0.278638522	2	7	0.3654812136	0.3425458871	3065.65938074	10	0.0833333333	0.0020964361	0.0212149748	4	-1	1.343	0	5	-2	-3.5	1.8	-0.23244	0.77268	0.59283	0.76072	-0.19147	-0.17576	-0.35459	-0.51206	-0.12298
E60D	-0.189162223	2	7	0.3654812136	0.3425458871	3065.65938074	10	0.0833333333	0.0020964361	0.0212149748	4	2	1.343	0	5	5	-3.5	-3.5	-0.17314	0.79802	0.71701	0.7919	-0.27679	-0.22993	-0.46333	-0.59741	-0.092938
E60K	-0.250636337	2	7	0.3654812136	0.3425458871	3065.65938074	10	0.0833333333	0.0020964361	0.0212149748	4	1	1.343	0	5	-2	-3.5	-3.9	-0.066747	0.68332	0.66679	0.71789	-0.19347	-0.12569	-0.31425	-0.36877	0.31826
E60M	-0.85264763	2	7	0.3654812136	0.3425458871	3065.65938074	10	0.0833333333	0.0020964361	0.0212149748	4	-2	1.343	0	5	0	-3.5	1.9	-0.084694	0.60994	0.77042	0.70124	-0.20257	-0.20934	-0.39516	-0.63935	-0.34663
E60N	-0.33858748	2	7	0.3654812136	0.3425458871	3065.65938074	10	0.0833333333	0.0020964361	0.0212149748	4	0	1.343	0	5	1	-3.5	-3.5	-0.16258	0.74742	0.80531	0.71722	-0.19963	-0.14305	-0.36708	-0.54243	-0.1626
E60Q	-0.503290903	2	7	0.3654812136	0.3425458871	3065.65938074	10	0.0833333333	0.0020964361	0.0212149748	4	2	1.343	0	5	2	-3.5	-3.5	-0.10831	0.82622	0.29304	0.73219	-0.26474	-0.20458	-0.41112	-0.49335	0.12634
E60R	-0.518837008	2	7	0.3654812136	0.3425458871	3065.65938074	10	0.0833333333	0.0020964361	0.0212149748	4	0	1.343	0	5	-2	-3.5	-4.5	-0.13409	0.28382	0.45535	0.39666	-0.12961	-0.058023	-0.27939	-0.40796	0.17513
E60S	-0.754465136	2	7	0.3654812136	0.3425458871	3065.65938074	10	0.0833333333	0.0020964361	0.0212149748	4	0	1.343	0	5	0	-3.5	-0.8	-0.4811	0.81889	0.13613	0.76482	-0.25278	-0.19977	-0.37908	-0.49543	0.0075353
E60V	-0.383561691	2	7	0.3654812136	0.3425458871	3065.65938074	10	0.0833333333	0.0020964361	0.0212149748	4	-2	1.343	0	5	-4	-3.5	4.2	-0.22588	0.58508	0.56395	0.59965	-0.089101	-0.081707	-0.28776	-0.41319	-0.022973
H61A	0.837821418	6	16	0.3502109705	0.5193876075	2537.3367439	64	185.854822845	0.0024449878	0.1084322009	8	-2	0.856	0	7	-2	-3.2	1.8	-0.17463	0.63927	0.48582	0.64257	-0.083282	-0.099246	0.080223	0.23048	0.53488
H61C	0.731129844	6	16	0.3502109705	0.5193876075	2537.3367439	64	185.854822845	0.0024449878	0.1084322009	8	-3	0.856	0	7	-5	-3.2	2.5	-0.22016	0.83334	0.30898	0.72563	0.0011085	0.0066851	0.14191	0.28723	0.41578
H61D	0.827166444	6	16	0.3502109705	0.5193876075	2537.3367439	64	185.854822845	0.0024449878	0.1084322009	8	-1	0.856	0	7	0	-3.2	-3.5	-0.30438	0.66032	0.43625	0.62351	-0.077478	-0.21934	0.098857	0.402	-0.10189
H61E	0.79934767	6	16	0.3502109705	0.5193876075	2537.3367439	64	185.854822845	0.0024449878	0.1084322009	8	0	0.856	0	7	-2	-3.2	-3.5	-0.37232	0.68078	0.38434	0.66999	-0.1078	-0.21071	0.16325	0.463	0.56143
H61G	0.558397538	6	16	0.3502109705	0.5193876075	2537.3367439	64	185.854822845	0.0024449878	0.1084322009	8	-2	0.856	0	7	-4	-3.2	-0.4	-0.27253	0.69343	0.35136	0.69318	-0.094494	-0.17722	0.11579	0.3634	-0.17897
H61I	0.406204054	6	16	0.3502109705	0.5193876075	2537.3367439	64	185.854822845	0.0024449878	0.1084322009	8	-3	0.856	0	7	-5	-3.2	4.5	-0.27456	0.69199	0.21558	0.73126	0.094238	0.17791	0.19285	0.30175	0.21575
H61K	0.060797329	6	16	0.3502109705	0.5193876075	2537.3367439	64	185.854822845	0.0024449878	0.1084322009	8	-1	0.856	0	7	1	-3.2	-3.9	-0.32678	0.68712	0.47204	0.68496	-0.05848	-0.21172	0.081202	0.38107	-0.22372
H61L	-0.093075306	6	16	0.3502109705	0.5193876075	2537.3367439	64	185.854822845	0.0024449878	0.1084322009	8	-3	0.856	0	7	-5	-3.2	3.8	-0.26012	0.75461	0.48184	0.68894	0.06204	0.11496	0.17582	0.29182	-0.19663
H61N	0.059138232	6	16	0.3502109705	0.5193876075	2537.3367439	64	185.854822845	0.0024449878	0.1084322009	8	1	0.856	0	7	5	-3.2	-3.5	-0.46857	0.69831	0.46888	0.73471	-0.12499	-0.20252	0.019928	0.2518	0.018869
H61P	0.620619774	6	16	0.3502109705	0.5193876075	2537.3367439	64	185.854822845	0.0024449878	0.1084322009	8	-2	0.856	0	7	-4	-3.2	-1.6	-0.48086	0.69756	0.32266	0.7348	-0.082647	-0.19795	0.13419	0.44332	0.096767
H61Q	0.160422931	6	16	0.3502109705	0.5193876075	2537.3367439	64	185.854822845	0.0024449878	0.1084322009	8	0	0.856	0	7	-2	-3.2	-3.5	-0.25816	0.6369	0.40654	0.64888	-0.1078	-0.21071	0.16325	0.463	-0.18451
H61R	-0.220772656	6	16	0.3502109705	0.5193876075	2537.3367439	64	185.854822845	0.0024449878	0.1084322009	8	0	0.856	0	7	0	-3.2	-4.5	-0.19323	0.64794	0.3582	0.57335	-0.075352	-0.19414	0.1363	0.43665	-0.048617
H61S	0.619220753	6	16	0.3502109705	0.5193876075	2537.3367439	64	185.854822845	0.0024449878	0.1084322009	8	-1	0.856	0	7	1	-3.2	-0.8	-0.27159	0.25371	0.42064	0.28136	-0.15877	-0.23939	0.022801	0.25691	-0.39218
H61T	0.663436492	6	16	0.3502109705	0.5193876075	2537.3367439	64	185.854822845	0.0024449878	0.1084322009	8	-2	0.856	0	7	-1	-3.2	-0.7	-0.27051	0.36499	-0.032545	0.42037	-0.12576	-0.22661	0.049637	0.29514	0.38585
H61V	0.564375602	6	16	0.3502109705	0.5193876075	2537.3367439	64	185.854822845	0.0024449878	0.1084322009	8	-3	0.856	0	7	-2	-3.2	4.2	-0.19261	0.2317	0.086555	0.23647	0.003767	0.085298	0.12986	0.27861	-0.028908
H61W	-0.385670904	6	16	0.3502109705	0.5193876075	2537.3367439	64	185.854822845	0.0024449878	0.1084322009	8	-2	0.856	0	7	-1	-3.2	-0.9	-0.086573	0.58413	0.086555	0.67051	-0.12206	-0.22963	0.051334	0.30669	0.07554
H61Y	-0.093469534	6	16	0.3502109705	0.5193876075	2537.3367439	64	185.854822845	0.0024449878	0.1084322009	8	2	0.856	0	7	-1	-3.2	-1.3	-0.2403	0.43578	0.07373	0.47153	-0.12925	-0.14674	0.10447	0.22846	0.046818
Q62A	-0.497927405	4	0	0.1752059474	0.1157668177	2117.46448786	0	0	0	0	12	-1	0.434	1	2	0	-3.5	1.8	-0.31299	0.30951	-0.07923	0.40962	-0.27487	-0.27151	-0.23099	-0.31109	-0.26866
Q62C	-0.321034143	4	0	0.1752059474	0.1157668177	2117.46448786	0	0	0	0	12	-3	0.434	1	2	-1	-3.5	2.5	-0.26767	0.36612	-0.035517	0.43867	-0.28143	-0.24843	-0.20593	-0.33542	0.40543
Q62D	0.051141066	4	0	0.1752059474	0.1157668177	2117.46448786	0	0	0	0	12	0	0.434	1	2	-1	-3.5	-3.5	-0.28445	0.47152	0.015415	0.43909	-0.098267	-0.061313	0.030827	-0.11598	-0.11089
Q62E	0.085971702	4	0	0.1752059474	0.1157668177	2117.46448786	0	0	0	0	12	2	0.434	1	2	-1	-3.5	-3.5	-0.1457	0.30475	0.026186	0.35554	-0.097647	-0.045167	0.024475	0.018635	0.46704
Q62F	-0.431341941	4	0	0.1752059474	0.1157668177	2117.46448786	0	0	0	0	12	-3	0.434	1	2	-2	-3.5	2.8	-0.11276	0.19933	-0.030026	0.19914	-0.28236	-0.23817	-0.18011	-0.35287	-0.14897
Q62G	-0.426759752	4	0	0.1752059474	0.1157668177	2117.46448786	0	0	0	0	12	-2	0.434	1	2	-3	-3.5	-0.4	-0.20073	0.52128	-0.0011537	0.511	-0.18832	-0.1453	-0.017482	-0.26583	0.62695
Q62H	-0.049517156	4	0	0.1752059474	0.1157668177	2117.46448786	0	0	0	0	12	0	0.434	1	2	0	-3.5	-3.2	-0.23201	0.46305	0.057034	0.45512	-0.12098	-0.097481	-0.02351	-0.13231	-0.013111
Q62K	-0.329048633	4	0	0.1752059474	0.1157668177	2117.46448786	0	0	0	0	12	1	0.434	1	2	1	-3.5	-3.9	-0.19975	0.5725	0.0136	0.50404	-0.10971	-0.086463	-0.038233	-0.067338	0.063984
Q62L	-0.079993231	4	0	0.1752059474	0.1157668177	2117.46448786	0	0	0	0	12	-2	0.434	1	2	0	-3.5	3.8	-0.31439	0.32564	0.098625	0.30186	-0.29957	-0.28496	-0.27947	-0.2943	0.48985
Q62M	-0.447580121	4	0	0.1752059474	0.1157668177	2117.46448786	0	0	0	0	12	0	0.434	1	2	0	-3.5	1.9	-0.26671	0.36776	-0.19379	0.39048	-0.26798	-0.26753	-0.23077	-0.28946	0.53118
Q62P	-0.038251492	4	0	0.1752059474	0.1157668177	2117.46448786	0	0	0	0	12	-1	0.434	1	2	2	-3.5	-1.6	-0.24505	0.30244	-0.00039038	0.33981	-0.20604	-0.21115	-0.16807	-0.18633	0.23634
Q62R	-0.109738191	4	0	0.1752059474	0.1157668177	2117.46448786	0	0	0	0	12	1	0.434	1	2	2	-3.5	-4.5	-0.077597	0.39606	0.16349	0.43917	-0.098021	-0.09185	-0.057199	-0.05484	-0.10505
Q62S	0.062426251	4	0	0.1752059474	0.1157668177	2117.46448786	0	0	0	0	12	0	0.434	1	2	0	-3.5	-0.8	-0.24802	-0.00212	0.016584	0.031863	-0.19707	-0.18849	-0.1264	-0.20171	0.34491
Q62T	-0.217415974	4	0	0.1752059474	0.1157668177	2117.46448786	0	0	0	0	12	-1	0.434	1	2	0	-3.5	-0.7	-0.20589	0.099023	0.052105	0.10634	-0.21095	-0.19814	-0.12813	-0.22786	-0.14512
Q62V	-0.204824564	4	0	0.1752059474	0.1157668177	2117.46448786	0	0	0	0	12	-2	0.434	1	2	0	-3.5	4.2	-0.47613	0.099023	0.59301	0.10634	-0.30091	-0.28267	-0.28463	-0.27534	0.63938
T63F	-0.260150894	0	0	0.3614627286	0.2670721138	2460.63874145	3	0	0.0017985612	0.0063715186	7	-2	0.651	1	3	-2	-0.7	2.8	-0.45619	0.14437	0.3459	0.14227	-0.21717	-0.2344	-0.27316	-0.38737	0.59112
T63G	-0.078817998	0	0	0.3614627286	0.2670721138	2460.63874145	3	0	0.0017985612	0.0063715186	7	-2	0.651	1	3	-5	-0.7	-0.4	-0.44567	-0.14335	0.43159	-0.093259	-0.12964	-0.084052	-0.082951	-0.19881	-0.16723
T63H	0.042967866	0	0	0.3614627286	0.2670721138	2460.63874145	3	0	0.0017985612	0.0063715186	7	-2	0.651	1	3	-4	-0.7	-3.2	-0.51376	0.0020808	0.086689	0.0090576	-0.057841	0.013795	0.022885	-0.19286	-0.3397
T63I	-0.348998468	0	0	0.3614627286	0.2670721138	2460.63874145	3	0	0.0017985612	0.0063715186	7	-1	0.651	1	3	5	-0.7	4.5	-0.37329	0.024141	0.59091	0.051746	-0.27976	-0.35269	-0.40543	-0.41471	0.28142
T63K	-0.504801065	0	0	0.3614627286	0.2670721138	2460.63874145	3	0	0.0017985612	0.0063715186	7	-1	0.651	1	3	-2	-0.7	-3.9	-0.31649	0.020953	0.10064	0.033473	-0.12861	-0.09046	-0.065014	-0.3053	-0.056487
T63L	-0.897048376	0	0	0.3614627286	0.2670721138	2460.63874145	3	0	0.0017985612	0.0063715186	7	-1	0.651	1	3	0	-0.7	3.8	-0.11965	-0.0051964	0.40479	0.033302	-0.24453	-0.29904	-0.31863	-0.39882	0.31321
T63M	-0.682409798	0	0	0.3614627286	0.2670721138	2460.63874145	3	0	0.0017985612	0.0063715186	7	-1	0.651	1	3	4	-0.7	1.9	-0.059737	0.054984	0.21338	0.07555	-0.30314	-0.41917	-0.42227	-0.50374	0.53985
T63N	-0.222544784	0	0	0.3614627286	0.2670721138	2460.63874145	3	0	0.0017985612	0.0063715186	7	0	0.651	1	3	-4	-0.7	-3.5	-0.4172	0.068842	0.59301	0.085546	-0.17534	-0.12015	-0.061355	-0.21952	0.60226
T63S	-0.085271768	0	0	0.3614627286	0.2670721138	2460.63874145	3	0	0.0017985612	0.0063715186	7	1	0.651	1	3	0	-0.7	-0.8	-0.22227	0.028658	0.22739	0.055832	-0.31339	-0.37019	-0.26332	-0.31393	-0.16929
Y64A	-0.316587828	8	10	0.3928069118	0.4239864207	2231.93183354	39	21.7176440497	0.0022123894	0.0779951372	10	-2	0.779	1	2	-3	-1.3	1.8	-0.17373	0.043145	0.39681	0.071298	-0.15596	-0.24682	-0.38015	-0.31326	0.16904
Y64C	-0.028106245	8	10	0.3928069118	0.4239864207	2231.93183354	39	21.7176440497	0.0022123894	0.0779951372	10	-2	0.779	1	2	-5	-1.3	2.5	-0.29304	-0.19927	0.46968	-0.12155	-0.13911	-0.20731	-0.32719	-0.24627	0.54152
Y64D	-0.398492761	8	10	0.3928069118	0.4239864207	2231.93183354	39	21.7176440497	0.0022123894	0.0779951372	10	-3	0.779	1	2	5	-1.3	-3.5	-0.084007	0.0088557	-0.073237	0.017945	0.052804	-0.12438	-0.49104	-0.33053	-0.21308
Y64F	-0.329524461	8	10	0.3928069118	0.4239864207	2231.93183354	39	21.7176440497	0.0022123894	0.0779951372	10	3	0.779	1	2	3	-1.3	2.8	-0.0046485	0.077139	-0.015363	0.1126	-0.26041	-0.33299	-0.35865	-0.29992	0.069978
Y64K	-0.295918401	8	10	0.3928069118	0.4239864207	2231.93183354	39	21.7176440497	0.0022123894	0.0779951372	10	-2	0.779	1	2	-3	-1.3	-3.9	-0.17042	-0.018978	-0.089666	0.015173	0.10268	0.053149	-0.22995	-0.15032	0.11227
Y64M	-0.501265559	8	10	0.3928069118	0.4239864207	2231.93183354	39	21.7176440497	0.0022123894	0.0779951372	10	-1	0.779	1	2	-3	-1.3	1.9	-0.095025	0.25616	0.7536	0.61686	-0.20324	-0.28801	-0.38259	-0.31375	0.061805
Y64N	-0.163336697	8	10	0.3928069118	0.4239864207	2231.93183354	39	21.7176440497	0.0022123894	0.0779951372	10	-2	0.779	1	2	-1	-1.3	-3.5	-0.26334	0.23721	0.57261	0.69627	0.058241	-0.019728	-0.31685	-0.23599	0.08384
Y64T	-0.268604792	8	10	0.3928069118	0.4239864207	2231.93183354	39	21.7176440497	0.0022123894	0.0779951372	10	-2	0.779	1	2	-2	-1.3	-0.7	-0.17668	0.56446	0.28888	0.56139	-0.076705	-0.18073	-0.37521	-0.27717	-0.094401
C65D	0.661653183	0	1	0.7910387784	0.3423479855	2037.01789636	9	8.8565851507	0.001996008	0.0106249021	14	-3	0	1	6	-4	2.5	-3.5	-0.034086	0.58732	0.21565	0.28854	0.23865	0.24248	0.12498	-0.0095067	-0.091619
C65E	-0.375090147	0	1	0.7910387784	0.3423479855	2037.01789636	9	8.8565851507	0.001996008	0.0106249021	14	-4	0	1	6	-4	2.5	-3.5	-0.10294	-0.29229	0.58629	0.5671	0.26544	0.25393	0.16401	0.061643	-0.40592
C65M	-0.265858121	0	1	0.7910387784	0.3423479855	2037.01789636	9	8.8565851507	0.001996008	0.0106249021	14	-1	0	1	6	-4	2.5	1.9	0.0091209	0.46356	0.55151	0.71929	0.0036972	0.00052033	-0.14123	-0.34914	0.064145
C65N	-0.502192895	0	1	0.7910387784	0.3423479855	2037.01789636	9	8.8565851507	0.001996008	0.0106249021	14	-3	0	1	6	-2	2.5	-3.5	-0.22176	-0.032805	-0.43255	0.67423	0.1934	0.18229	0.053337	-0.059473	0.41688
C65R	-0.084507781	0	1	0.7910387784	0.3423479855	2037.01789636	9	8.8565851507	0.001996008	0.0106249021	14	-3	0	1	6	-4	2.5	-4.5	-0.33841	-0.11087	0.40025	0.59284	0.2693	0.2814	0.16254	0.029961	-0.23038
C65S	-0.202405146	0	1	0.7910387784	0.3423479855	2037.01789636	9	8.8565851507	0.001996008	0.0106249021	14	-1	0	1	6	0	2.5	-0.8	-0.34844	-0.17723	0.0061477	0.4232	0.032094	-0.02738	-0.19741	-0.36118	-0.199
C65V	-0.279133616	0	1	0.7910387784	0.3423479855	2037.01789636	9	8.8565851507	0.001996008	0.0106249021	14	-1	0	1	6	-3	2.5	4.2	-0.1951	0.56446	-0.15376	0.61461	-0.042348	-0.023705	-0.17838	-0.37843	-0.13258
C65W	-0.391936869	0	1	0.7910387784	0.3423479855	2037.01789636	9	8.8565851507	0.001996008	0.0106249021	14	-2	0	1	6	-5	2.5	-0.9	-0.32886	0.14906	-0.21107	0.32113	0.14793	0.15589	0.023663	-0.1262	0.44145
C65Y	-0.359152181	0	1	0.7910387784	0.3423479855	2037.01789636	9	8.8565851507	0.001996008	0.0106249021	14	-2	0	1	6	-5	2.5	-1.3	-0.41019	0.51531	0.58629	0.14312	0.16206	0.17204	0.037492	-0.10974	-0.12501
Q66A	0.29689546	1	3	0.5276270846	0.4048738156	2002.78375318	25	23.7193709893	0.0022421525	0.0465579804	13	-1	0.151	1	2	-2	-3.5	1.8	-0.49433	0.28722	0.19951	0.49239	-0.0406	-0.056946	0.12374	0.16711	0.13371
Q66C	0.053379927	1	3	0.5276270846	0.4048738156	2002.78375318	25	23.7193709893	0.0022421525	0.0465579804	13	-3	0.151	1	2	-5	-3.5	2.5	-0.36652	0.35637	0.43976	0.62008	-0.0011178	0.12057	0.315	0.43903	-0.28134
Q66D	0.604355559	1	3	0.5276270846	0.4048738156	2002.78375318	25	23.7193709893	0.0022421525	0.0465579804	13	0	0.151	1	2	-4	-3.5	-3.5	-0.35246	0.26064	0.28906	0.6828	0.063247	0.24278	0.42203	0.5249	-0.11461
Q66E	0.247057702	1	3	0.5276270846	0.4048738156	2002.78375318	25	23.7193709893	0.0022421525	0.0465579804	13	2	0.151	1	2	-2	-3.5	-3.5	-0.3438	-0.015165	0.37843	0.80017	-0.060266	0.0050842	0.2274	0.30973	0.12673
Q66F	0.179245147	1	3	0.5276270846	0.4048738156	2002.78375318	25	23.7193709893	0.0022421525	0.0465579804	13	-3	0.151	1	2	-4	-3.5	2.8	-0.55053	-0.14046	0.23711	0.71202	-0.0099598	0.084888	0.25837	0.37272	-0.27019
Q66H	0.342465681	1	3	0.5276270846	0.4048738156	2002.78375318	25	23.7193709893	0.0022421525	0.0465579804	13	0	0.151	1	2	-3	-3.5	-3.2	-0.4448	-0.29477	0.033524	0.22722	0.060343	0.19994	0.36411	0.43862	0.088918
Q66I	-0.381323978	1	3	0.5276270846	0.4048738156	2002.78375318	25	23.7193709893	0.0022421525	0.0465579804	13	-3	0.151	1	2	-1	-3.5	4.5	-0.42387	-0.32521	-0.32472	0.17569	-0.079211	-0.016627	0.087813	0.25022	0.43646
Q66K	-0.240938183	1	3	0.5276270846	0.4048738156	2002.78375318	25	23.7193709893	0.0022421525	0.0465579804	13	1	0.151	1	2	6	-3.5	-3.9	-0.34557	-0.29894	-0.5139	0.15511	-0.083407	-0.1588	-0.13292	-0.11351	0.30877
Q66L	-0.202628044	1	3	0.5276270846	0.4048738156	2002.78375318	25	23.7193709893	0.0022421525	0.0465579804	13	-2	0.151	1	2	1	-3.5	3.8	-0.42932	-0.33242	-0.63763	0.16052	-0.10468	-0.12389	-0.027675	0.08602	0.56339
Q66R	0.093053492	1	3	0.5276270846	0.4048738156	2002.78375318	25	23.7193709893	0.0022421525	0.0465579804	13	1	0.151	1	2	1	-3.5	-4.5	-0.39213	-0.2876	-0.57161	0.20298	-0.0018427	0.064287	0.15186	0.17711	0.43136
Q66S	0.659371498	1	3	0.5276270846	0.4048738156	2002.78375318	25	23.7193709893	0.0022421525	0.0465579804	13	0	0.151	1	2	-3	-3.5	-0.8	-0.41519	-0.25117	-0.63568	0.23085	-0.0079966	0.041915	0.25258	0.32281	0.040267
Q66T	-0.097629809	1	3	0.5276270846	0.4048738156	2002.78375318	25	23.7193709893	0.0022421525	0.0465579804	13	-1	0.151	1	2	0	-3.5	-0.7	-0.45409	-0.27957	-0.52052	0.20475	0.0058127	0.024788	0.13858	0.17856	-0.5188
Q66W	0.680511808	1	3	0.5276270846	0.4048738156	2002.78375318	25	23.7193709893	0.0022421525	0.0465579804	13	-2	0.151	1	2	-5	-3.5	-0.9	-0.46296	-0.28085	-0.51096	0.20841	0.081645	0.27584	0.45992	0.60894	0.040734
R67C	-0.464572943	0	0	0.9989953787	0.0055519738	1877.94698216	0	0	0	0	15	-3	0.133	1	8	-7	-4.5	2.5	-0.33619	-0.25441	-0.56726	0.19928	0.34739	0.38138	0.27347	0.11516	0.02303
R67E	0.535790494	0	0	0.9989953787	0.0055519738	1877.94698216	0	0	0	0	15	0	0.133	1	8	-4	-4.5	-3.5	-0.40715	-0.27179	-0.56467	0.18775	0.50204	0.59999	0.42054	0.2711	-0.089859
R67I	-0.095592318	0	0	0.9989953787	0.0055519738	1877.94698216	0	0	0	0	15	-3	0.133	1	8	-7	-4.5	4.5	-0.41567	-0.28779	-0.57663	0.16648	0.29251	0.36659	0.28742	0.16288	-0.13662
R67K	0.020532218	0	0	0.9989953787	0.0055519738	1877.94698216	0	0	0	0	15	2	0.133	1	8	1	-4.5	-3.9	-0.34512	-0.28371	-0.58067	0.19119	0.37214	0.43978	0.29042	0.082701	0.4897
R67M	-0.068549308	0	0	0.9989953787	0.0055519738	1877.94698216	0	0	0	0	15	-1	0.133	1	8	-5	-4.5	1.9	-0.35875	-0.24619	-0.63128	0.20636	0.26315	0.29639	0.1887	0.032378	-0.2292
R67N	-0.744934652	0	0	0.9989953787	0.0055519738	1877.94698216	0	0	0	0	15	0	0.133	1	8	-4	-4.5	-3.5	-0.5119	-0.37332	-0.61417	0.35492	0.50204	0.59999	0.42054	0.2711	-0.054186
R67Q	-0.216948877	0	0	0.9989953787	0.0055519738	1877.94698216	0	0	0	0	15	1	0.133	1	8	-2	-4.5	-3.5	-0.48636	-0.38182	-0.52205	0.29761	0.4471	0.53314	0.36486	0.18094	0.52882
R67S	-0.034047819	0	0	0.9989953787	0.0055519738	1877.94698216	0	0	0	0	15	-1	0.133	1	8	-4	-4.5	-0.8	-0.39584	-0.36675	-0.51339	0.30085	0.41341	0.43765	0.30393	0.16429	0.11951
R67W	-0.233043318	0	0	0.9989953787	0.0055519738	1877.94698216	0	0	0	0	15	-3	0.133	1	8	-6	-4.5	-0.9	-0.5498	-0.37332	-0.61009	0.35492	0.45768	0.50463	0.35886	0.22494	-0.22979
T68A	-0.209621954	3	7	0.6202531646	0.4433097382	1893.27128473	36	67.924576823	0.0022675737	0.0437974398	13	0	0.06	1	6	1	-0.7	1.8	-0.49475	-0.38999	-0.53663	0.3306	-0.17235	-0.17511	0.023035	-0.060324	0.17617
T68C	-0.791997318	3	7	0.6202531646	0.4433097382	1893.27128473	36	67.924576823	0.0022675737	0.0437974398	13	-1	0.06	1	6	0	-0.7	2.5	-0.39335	-0.39183	-0.51339	0.28702	-0.16734	-0.13555	0.065645	0.0078856	0.3787
T68D	0.088171346	3	7	0.6202531646	0.4433097382	1893.27128473	36	67.924576823	0.0022675737	0.0437974398	13	-1	0.06	1	6	-4	-0.7	-3.5	-0.39717	-0.34944	-0.56695	0.30904	0.095581	0.15635	0.11509	0.35353	0.47049
T68E	-0.213173674	3	7	0.6202531646	0.4433097382	1893.27128473	36	67.924576823	0.0022675737	0.0437974398	13	-1	0.06	1	6	-4	-0.7	-3.5	-0.45312	-0.36201	-0.60887	0.34478	0.095581	0.15635	0.11509	0.35353	-0.018663
T68F	0.503685262	3	7	0.6202531646	0.4433097382	1893.27128473	36	67.924576823	0.0022675737	0.0437974398	13	-2	0.06	1	6	-4	-0.7	2.8	-0.39677	-0.36094	-0.56817	0.34115	-0.14492	-0.058943	0.16221	0.24603	0.48069
T68G	-0.572371016	3	7	0.6202531646	0.4433097382	1893.27128473	36	67.924576823	0.0022675737	0.0437974398	13	-2	0.06	1	6	-4	-0.7	-0.4	-0.58533	-0.34635	-0.4403	0.40491	-0.034862	0.025467	0.12495	0.30516	0.74006
T68I	0.54934405	3	7	0.6202531646	0.4433097382	1893.27128473	36	67.924576823	0.0022675737	0.0437974398	13	-1	0.06	1	6	2	-0.7	4.5	-0.49882	-0.32115	-0.5102	0.42657	-0.16912	-0.082839	0.10464	0.098771	0.35197
T68K	0.906408793	3	7	0.6202531646	0.4433097382	1893.27128473	36	67.924576823	0.0022675737	0.0437974398	13	-1	0.06	1	6	-3	-0.7	-3.9	-0.58687	-0.32647	-0.50932	0.40201	0.10766	0.16722	0.095656	0.30942	-0.19589
T68L	0.423904038	3	7	0.6202531646	0.4433097382	1893.27128473	36	67.924576823	0.0022675737	0.0437974398	13	-1	0.06	1	6	-3	-0.7	3.8	-0.39829	-0.32306	-0.49862	0.42785	-0.17575	-0.088919	0.17758	0.22021	-0.11715
T68M	0.276781305	3	7	0.6202531646	0.4433097382	1893.27128473	36	67.924576823	0.0022675737	0.0437974398	13	-1	0.06	1	6	-1	-0.7	1.9	-0.57843	-0.32779	-0.53736	0.41875	-0.16014	-0.12688	0.068464	0.029872	-0.017889
T68N	0.013450888	3	7	0.6202531646	0.4433097382	1893.27128473	36	67.924576823	0.0022675737	0.0437974398	13	0	0.06	1	6	-2	-0.7	-3.5	-0.59859	-0.32559	-0.42488	0.4242	0.045072	0.095111	0.037081	0.16794	0.68489
T68P	0.654054386	3	7	0.6202531646	0.4433097382	1893.27128473	36	67.924576823	0.0022675737	0.0437974398	13	-1	0.06	1	6	-4	-0.7	-1.6	-0.51214	-0.32913	-0.49324	0.41727	-0.01093	0.04614	0.10269	0.28253	-0.25284
T68Q	-0.116908457	3	7	0.6202531646	0.4433097382	1893.27128473	36	67.924576823	0.0022675737	0.0437974398	13	-1	0.06	1	6	-3	-0.7	-3.5	-0.39407	-0.3248	-0.46285	0.41962	0.087137	0.14404	0.091519	0.2897	0.53191
T68R	1.001319953	3	7	0.6202531646	0.4433097382	1893.27128473	36	67.924576823	0.0022675737	0.0437974398	13	-1	0.06	1	6	-4	-0.7	-4.5	-0.58056	-0.34364	-0.49448	0.37516	0.14056	0.21208	0.12514	0.40451	0.061874
T68S	-0.191452642	3	7	0.6202531646	0.4433097382	1893.27128473	36	67.924576823	0.0022675737	0.0437974398	13	1	0.06	1	6	0	-0.7	-0.8	-0.61117	-0.30173	-0.49191	0.42532	-0.098415	-0.11645	-0.0057208	-0.023992	0.33194
T68V	0.36824764	3	7	0.6202531646	0.4433097382	1893.27128473	36	67.924576823	0.0022675737	0.0437974398	13	0	0.06	1	6	-1	-0.7	4.2	-0.51539	-0.31801	-0.58095	0.48621	-0.16252	-0.097817	0.16208	0.17092	0.1273
T68W	0.653871594	3	7	0.6202531646	0.4433097382	1893.27128473	36	67.924576823	0.0022675737	0.0437974398	13	-2	0.06	1	6	-5	-0.7	-0.9	-0.40782	-0.33971	-0.49182	0.46741	-0.0024028	0.062855	0.15028	0.39269	0.40602
T68Y	0.771840465	3	7	0.6202531646	0.4433097382	1893.27128473	36	67.924576823	0.0022675737	0.0437974398	13	-2	0.06	1	6	-4	-0.7	-1.3	-0.61851	-0.32273	-0.4129	0.44973	0.013614	0.071492	0.13088	0.35231	0.34594
L69A	-0.144052746	17	13	0.6574241511	0.5484298884	1862.92466579	64	73.7469524306	0.0024213075	0.1295186873	15	-1	0.053	1	5	-3	3.8	1.8	-0.62779	-0.28813	-0.46234	0.50178	0.14977	-0.20164	-0.25701	-0.2699	-0.21672
L69C	-0.233091418	17	13	0.6574241511	0.5484298884	1862.92466579	64	73.7469524306	0.0024213075	0.1295186873	15	-1	0.053	1	5	-3	3.8	2.5	-0.52066	-0.34271	-0.49244	0.46898	0.10745	-0.22442	-0.25957	-0.26562	-0.15523
L69F	-0.535675986	17	13	0.6574241511	0.5484298884	1862.92466579	64	73.7469524306	0.0024213075	0.1295186873	15	0	0.053	1	5	2	3.8	2.8	-0.41436	-0.31801	-0.40486	0.48621	-0.13865	-0.31137	-0.31757	-0.24249	-0.1072
L69G	-0.547793856	17	13	0.6574241511	0.5484298884	1862.92466579	64	73.7469524306	0.0024213075	0.1295186873	15	-4	0.053	1	5	-5	3.8	-0.4	-0.51425	-0.34458	-0.46399	0.47046	0.52553	-0.055208	-0.35917	-0.5475	-0.047765
L69H	-0.838109626	17	13	0.6574241511	0.5484298884	1862.92466579	64	73.7469524306	0.0024213075	0.1295186873	15	-3	0.053	1	5	0	3.8	-3.2	-0.57035	-0.33704	-0.4129	0.42804	0.4995	0.10775	-0.36047	-0.50043	-0.15141
L69I	0.067187458	17	13	0.6574241511	0.5484298884	1862.92466579	64	73.7469524306	0.0024213075	0.1295186873	15	2	0.053	1	5	0	3.8	4.5	-0.59683	-0.30112	-0.46127	0.4765	-0.18579	-0.26775	-0.22895	-0.16408	-0.19666
L69K	-0.757084349	17	13	0.6574241511	0.5484298884	1862.92466579	64	73.7469524306	0.0024213075	0.1295186873	15	-2	0.053	1	5	-4	3.8	-3.9	-0.50829	-0.31184	-0.53391	0.47793	0.52412	0.084114	-0.24201	-0.41863	0.29284
L69M	0.036946641	17	13	0.6574241511	0.5484298884	1862.92466579	64	73.7469524306	0.0024213075	0.1295186873	15	2	0.053	1	5	1	3.8	1.9	-0.42171	-0.32282	-0.44306	0.46666	-0.15308	-0.26062	-0.213	-0.12533	-0.21737
L69N	-0.800222236	17	13	0.6574241511	0.5484298884	1862.92466579	64	73.7469524306	0.0024213075	0.1295186873	15	-3	0.053	1	5	-5	3.8	-3.5	-0.51295	-0.33862	-0.40528	0.4472	0.58529	0.065031	-0.28504	-0.5172	-0.11559
L69Q	-0.208701718	17	13	0.6574241511	0.5484298884	1862.92466579	64	73.7469524306	0.0024213075	0.1295186873	15	-2	0.053	1	5	-4	3.8	-3.5	-0.5159	-0.32927	-0.45989	0.4365	0.51415	0.063269	-0.24854	-0.41446	0.17669
L69R	-0.619585582	17	13	0.6574241511	0.5484298884	1862.92466579	64	73.7469524306	0.0024213075	0.1295186873	15	-2	0.053	1	5	-4	3.8	-4.5	-0.4023	-0.33646	-0.51034	0.45374	0.53587	0.11528	-0.23158	-0.42294	0.09883
L69T	0.036605171	17	13	0.6574241511	0.5484298884	1862.92466579	64	73.7469524306	0.0024213075	0.1295186873	15	-1	0.053	1	5	-3	3.8	-0.7	-0.50634	-0.3264	-0.54887	0.45962	0.30725	-0.089003	-0.23942	-0.26353	-0.33364
L69V	0.121500398	17	13	0.6574241511	0.5484298884	1862.92466579	64	73.7469524306	0.0024213075	0.1295186873	15	1	0.053	1	5	-1	3.8	4.2	-0.55052	-0.32282	-0.44924	0.46666	-0.14082	-0.28056	-0.22814	-0.1633	-0.10134
R70A	0.759887777	0	0	0.9987944545	0.0050353969	1796.58493701	0	0	0	0	18	-1	0.091	1	8	-4	-4.5	1.8	-0.48673	-0.34706	-0.4901	0.41338	0.26873	0.33302	0.43254	0.42841	-0.29035
R70C	0.308950632	0	0	0.9987944545	0.0050353969	1796.58493701	0	0	0	0	18	-3	0.091	1	8	1	-4.5	2.5	-0.31956	-0.34022	-0.45989	0.42545	0.32377	0.40496	0.48455	0.50365	-0.25509
R70D	0.296358217	0	0	0.9987944545	0.0050353969	1796.58493701	0	0	0	0	18	-2	0.091	1	8	-4	-4.5	-3.5	-0.58912	-0.31494	-0.58537	0.45581	0.52005	0.60314	0.68212	0.6592	-0.096348
R70E	0.553470279	0	0	0.9987944545	0.0050353969	1796.58493701	0	0	0	0	18	0	0.091	1	8	-3	-4.5	-3.5	-0.58946	-0.31674	-0.55108	0.46131	0.49649	0.60381	0.64265	0.64097	-0.4544
R70F	0.670883083	0	0	0.9987944545	0.0050353969	1796.58493701	0	0	0	0	18	-3	0.091	1	8	-5	-4.5	2.8	-0.49419	-0.26864	-0.50056	0.45771	0.33073	0.38772	0.51837	0.50655	-0.10168
R70G	0.616478024	0	0	0.9987944545	0.0050353969	1796.58493701	0	0	0	0	18	-2	0.091	1	8	-5	-4.5	-0.4	-0.39132	-0.29801	-0.45787	0.41679	0.4223	0.45603	0.55525	0.56961	-0.025026
R70H	0.784645227	0	0	0.9987944545	0.0050353969	1796.58493701	0	0	0	0	18	0	0.091	1	8	-3	-4.5	-3.2	-0.47858	-0.27357	-0.37442	0.42198	0.48194	0.58567	0.62665	0.62797	-0.22276
R70I	0.614736079	0	0	0.9987944545	0.0050353969	1796.58493701	0	0	0	0	18	-3	0.091	1	8	-5	-4.5	4.5	-0.50555	-0.18807	-0.47296	0.53093	0.27633	0.38374	0.53252	0.55453	-0.0029012
R70K	0.442933312	0	0	0.9987944545	0.0050353969	1796.58493701	0	0	0	0	18	2	0.091	1	8	0	-4.5	-3.9	-0.37799	-0.3007	-0.4696	0.40419	0.41256	0.53246	0.53699	0.49501	0.20202
R70L	0.431718259	0	0	0.9987944545	0.0050353969	1796.58493701	0	0	0	0	18	-2	0.091	1	8	-4	-4.5	3.8	-0.48181	-0.3076	-0.29552	0.38712	0.23458	0.33482	0.46418	0.47504	-0.071464
R70N	0.554470712	0	0	0.9987944545	0.0050353969	1796.58493701	0	0	0	0	18	0	0.091	1	8	-3	-4.5	-3.5	-0.53892	-0.33899	-0.36981	0.37469	0.49649	0.60381	0.64265	0.64097	-0.39277
R70P	1.070242106	0	0	0.9987944545	0.0050353969	1796.58493701	0	0	0	0	18	-2	0.091	1	8	-5	-4.5	-1.6	-0.53245	-0.32625	-0.43308	0.38506	0.46861	0.51535	0.60746	0.62348	-0.2431
R70Q	0.560246211	0	0	0.9987944545	0.0050353969	1796.58493701	0	0	0	0	18	1	0.091	1	8	-2	-4.5	-3.5	-0.52602	-0.32868	-0.49988	0.373	0.45916	0.57781	0.59733	0.58043	0.17734
R70S	0.201151976	0	0	0.9987944545	0.0050353969	1796.58493701	0	0	0	0	18	-1	0.091	1	8	-3	-4.5	-0.8	-0.53266	-0.3007	-0.36609	0.40419	0.40393	0.4483	0.53023	0.53909	0.16742
R70Y	0.370040264	0	0	0.9987944545	0.0050353969	1796.58493701	0	0	0	0	18	-2	0.091	1	8	-4	-4.5	-1.3	-0.34767	-0.36934	-0.44653	0.3542	0.45097	0.49293	0.58836	0.59651	-0.03548
E71C	0.443824999	0	0	0.9995981515	0.0028703829	1870.98406013	0	0	0	0	16	-4	0.033	1	8	-7	-3.5	2.5	-0.52602	-0.35295	-0.36981	0.36349	0.42099	0.47915	0.61744	0.60389	-0.0079034
E71D	0.626208547	0	0	0.9995981515	0.0028703829	1870.98406013	0	0	0	0	16	2	0.033	1	8	-1	-3.5	-3.5	-0.53673	-0.3499	-0.54239	0.36894	0.43113	0.51888	0.57174	0.55486	0.31285
E71F	0.796004962	0	0	0.9995981515	0.0028703829	1870.98406013	0	0	0	0	16	-3	0.033	1	8	-6	-3.5	2.8	-0.32996	-0.32071	-0.50119	0.40019	0.3958	0.44431	0.59607	0.59385	-0.31346
E71H	0.933895014	0	0	0.9995981515	0.0028703829	1870.98406013	0	0	0	0	16	0	0.033	1	8	-3	-3.5	-3.2	-0.44314	-0.31369	-0.4883	0.39498	0.51713	0.58787	0.67762	0.67985	-0.17178
E71I	0.960382926	0	0	0.9995981515	0.0028703829	1870.98406013	0	0	0	0	16	-3	0.033	1	8	-6	-3.5	4.5	-0.33827	-0.32032	-0.31726	0.20748	0.35158	0.44719	0.61853	0.64694	-0.057337
E71K	0.486275875	0	0	0.9995981515	0.0028703829	1870.98406013	0	0	0	0	16	1	0.033	1	8	-2	-3.5	-3.9	-0.25438	-0.30028	-0.3819	0.23644	0.49752	0.59405	0.6634	0.65515	0.39049
E71L	0.877259074	0	0	0.9995981515	0.0028703829	1870.98406013	0	0	0	0	16	-3	0.033	1	8	-6	-3.5	3.8	-0.21896	-0.32945	-0.52543	0.20195	0.36902	0.44284	0.60843	0.6185	0.28409
E71M	0.899010758	0	0	0.9995981515	0.0028703829	1870.98406013	0	0	0	0	16	-2	0.033	1	8	-5	-3.5	1.9	-0.27057	-0.29914	-0.46329	0.24029	0.37549	0.4105	0.55386	0.55547	-0.1342
E71N	0.952179579	0	0	0.9995981515	0.0028703829	1870.98406013	0	0	0	0	16	0	0.033	1	8	-3	-3.5	-3.5	-0.26456	-0.28884	-0.46652	0.18642	0.5287	0.60607	0.69358	0.69323	-0.051855
E71P	0.354148241	0	0	0.9995981515	0.0028703829	1870.98406013	0	0	0	0	16	-1	0.033	1	8	-4	-3.5	-1.6	-0.22437	-0.30028	-0.46206	0.23644	0.48865	0.5229	0.63763	0.65834	0.40759
E71Q	0.89947156	0	0	0.9995981515	0.0028703829	1870.98406013	0	0	0	0	16	2	0.033	1	8	-1	-3.5	-3.5	-0.17103	-0.30035	-0.42651	0.24367	0.43113	0.51888	0.57174	0.55486	0.48519
E71R	1.037843142	0	0	0.9995981515	0.0028703829	1870.98406013	0	0	0	0	16	0	0.033	1	8	-3	-3.5	-4.5	-0.21181	-0.2598	-0.46329	0.22454	0.55909	0.66406	0.7444	0.73818	-0.2809
E71T	0.934644987	0	0	0.9995981515	0.0028703829	1870.98406013	0	0	0	0	16	-1	0.033	1	8	-4	-3.5	-0.7	-0.16643	-0.35524	-0.45774	0.15958	0.44959	0.473	0.5935	0.6125	-0.19275
E71V	0.715829927	0	0	0.9995981515	0.0028703829	1870.98406013	0	0	0	0	16	-2	0.033	1	8	-5	-3.5	4.2	-0.19332	-0.30563	-0.42956	0.065454	0.29378	0.38353	0.55017	0.57925	0.099009
E71W	0.88737323	0	0	0.9995981515	0.0028703829	1870.98406013	0	0	0	0	16	-3	0.033	1	8	-6	-3.5	-0.9	-0.51315	-0.29284	-0.47642	0.044487	0.48148	0.52637	0.64414	0.65678	0.25921
I72A	-0.046536824	0	0	0.4836246735	0.438122181	1797.08251418	41	35.1214164618	0.0022222222	0.0898815364	16	-1	0	1	6	-3	4.5	1.8	-0.46545	-0.27182	-0.52871	0.087406	-0.0050676	-0.043792	-0.049241	-0.017333	0.41952
I72D	0.924742965	0	0	0.4836246735	0.438122181	1797.08251418	41	35.1214164618	0.0022222222	0.0898815364	16	-3	0	1	6	-6	4.5	-3.5	-0.44757	-0.26527	-0.55336	0.05844	0.40623	0.46483	0.49035	0.55175	-0.12975
I72F	0.280915801	0	0	0.4836246735	0.438122181	1797.08251418	41	35.1214164618	0.0022222222	0.0898815364	16	0	0	1	6	0	4.5	2.8	-0.46914	-0.23725	-0.50069	0.14111	-0.079039	-0.17048	-0.15231	-0.10955	0.25137
I72G	0.28252756	0	0	0.4836246735	0.438122181	1797.08251418	41	35.1214164618	0.0022222222	0.0898815364	16	-4	0	1	6	-6	4.5	-0.4	-0.4576	-0.30426	-0.46813	0.055274	0.28297	0.26818	0.28732	0.37791	0.53884
I72H	0.665595162	0	0	0.4836246735	0.438122181	1797.08251418	41	35.1214164618	0.0022222222	0.0898815364	16	-3	0	1	6	-5	4.5	-3.2	-0.42636	-0.30806	-0.40972	0.041769	0.38033	0.39962	0.42805	0.52321	-0.11507
I72K	0.32508843	0	0	0.4836246735	0.438122181	1797.08251418	41	35.1214164618	0.0022222222	0.0898815364	16	-3	0	1	6	-5	4.5	-3.9	-0.48422	-0.23426	-0.55511	0.10646	0.40558	0.4459	0.4829	0.57349	0.35009
I72L	-0.005735851	0	0	0.4836246735	0.438122181	1797.08251418	41	35.1214164618	0.0022222222	0.0898815364	16	2	0	1	6	4	4.5	3.8	-0.48671	-0.23406	-0.55079	-0.1166	-0.082979	-0.13359	-0.13234	-0.12692	-0.055222
I72M	-0.125551434	0	0	0.4836246735	0.438122181	1797.08251418	41	35.1214164618	0.0022222222	0.0898815364	16	1	0	1	6	2	4.5	1.9	-0.46783	-0.19226	-0.42017	-0.10482	-0.078124	-0.16985	-0.12578	-0.039115	-0.17442
I72N	0.097655367	0	0	0.4836246735	0.438122181	1797.08251418	41	35.1214164618	0.0022222222	0.0898815364	16	-3	0	1	6	-6	4.5	-3.5	-0.46952	-0.20949	-0.65568	-0.091734	0.40623	0.46483	0.49035	0.55175	-0.14153
I72P	0.703825296	0	0	0.4836246735	0.438122181	1797.08251418	41	35.1214164618	0.0022222222	0.0898815364	16	-3	0	1	6	-5	4.5	-1.6	-0.25637	-0.24272	-0.62552	-0.074854	0.30037	0.28787	0.30109	0.41409	0.41134
I72Q	0.225095842	0	0	0.4836246735	0.438122181	1797.08251418	41	35.1214164618	0.0022222222	0.0898815364	16	-3	0	1	6	-5	4.5	-3.5	-0.38217	0.0002332	-0.53196	0.18442	0.3913	0.41972	0.45165	0.54401	-0.28732
I72S	-0.037486948	0	0	0.4836246735	0.438122181	1797.08251418	41	35.1214164618	0.0022222222	0.0898815364	16	-2	0	1	6	-5	4.5	-0.8	-0.41293	0.18006	-0.44807	0.3838	0.21444	0.21796	0.20504	0.28856	0.25991
I72T	0.354755976	0	0	0.4836246735	0.438122181	1797.08251418	41	35.1214164618	0.0022222222	0.0898815364	16	-1	0	1	6	-3	4.5	-0.7	-0.39552	0.092998	-0.34478	0.3458	0.13663	0.10124	0.09925	0.20326	0.14999
I72V	-0.371976714	0	0	0.4836246735	0.438122181	1797.08251418	41	35.1214164618	0.0022222222	0.0898815364	16	3	0	1	6	1	4.5	4.2	-0.29571	-0.1618	-0.21338	0.059977	0.018805	0.074356	0.013183	-0.062425	-0.32914
I72W	0.773540351	0	0	0.4836246735	0.438122181	1797.08251418	41	35.1214164618	0.0022222222	0.0898815364	16	-3	0	1	6	-4	4.5	-0.9	-0.34833	0.10903	-0.27942	0.24725	0.2385	0.18691	0.20434	0.33796	-0.017505
I72Y	0.425387751	0	0	0.4836246735	0.438122181	1797.08251418	41	35.1214164618	0.0022222222	0.0898815364	16	-1	0	1	6	-3	4.5	-1.3	-0.26489	-0.20787	-0.44599	0.025817	0.16975	0.14409	0.13997	0.25403	0.48582
K73C	-0.262001948	16	9	0.6795258188	0.5816509399	1913.79332071	73	149.833344138	0.0024875622	0.1383909481	13	-3	0.167	1	6	-1	-3.9	2.5	-0.32737	0.032239	-0.35888	0.214	-0.14682	-0.34834	-0.11232	-0.33522	0.47043
K73D	-0.185092888	16	9	0.6795258188	0.5816509399	1913.79332071	73	149.833344138	0.0024875622	0.1383909481	13	-1	0.167	1	6	-3	-3.9	-3.5	-0.27316	0.03031	-0.49024	0.21389	0.00969	-0.27157	-0.087039	-0.23404	0.29801
K73H	-0.147530095	16	9	0.6795258188	0.5816509399	1913.79332071	73	149.833344138	0.0024875622	0.1383909481	13	-1	0.167	1	6	-1	-3.9	-3.2	-0.36028	-0.15827	-0.39458	0.061132	-0.005122	-0.29151	-0.10416	-0.30975	-0.13159
K73I	-0.028828422	16	9	0.6795258188	0.5816509399	1913.79332071	73	149.833344138	0.0024875622	0.1383909481	13	-3	0.167	1	6	-3	-3.9	4.5	-0.38585	0.021747	-0.39481	0.23456	-0.17974	-0.31449	-0.096118	-0.17367	0.42906
K73N	-0.181644392	16	9	0.6795258188	0.5816509399	1913.79332071	73	149.833344138	0.0024875622	0.1383909481	13	0	0.167	1	6	-3	-3.9	-3.5	-0.38635	-0.093038	-0.44871	0.076626	-0.043684	-0.33104	-0.12401	-0.19052	0.010527
K73W	-0.58367026	16	9	0.6795258188	0.5816509399	1913.79332071	73	149.833344138	0.0024875622	0.1383909481	13	-3	0.167	1	6	-1	-3.9	-0.9	-0.31826	0.21951	-0.44303	0.37413	0.00082046	-0.25219	-0.069846	-0.38028	-0.30434
I74A	0.220386047	1	5	0.8121358248	0.3283655962	1804.05608942	10	53.5610972749	0.0018726592	0.0074087146	14	-1	0	1	3	-4	4.5	1.8	-0.26774	-0.060271	-0.54185	0.10522	0.10153	0.1941	0.1634	0.049239	0.44306
I74C	-0.159093587	1	5	0.8121358248	0.3283655962	1804.05608942	10	53.5610972749	0.0018726592	0.0074087146	14	-1	0	1	3	-4	4.5	2.5	-0.27901	0.21975	-0.3	0.35687	0.070801	0.17979	0.14443	0.028469	-0.029475
I74D	-0.267557667	1	5	0.8121358248	0.3283655962	1804.05608942	10	53.5610972749	0.0018726592	0.0074087146	14	-3	0	1	3	-6	4.5	-3.5	-0.29369	-0.27464	-0.502	-0.075882	0.40025	0.45758	0.55393	0.45634	-0.27917
I74E	0.458313078	1	5	0.8121358248	0.3283655962	1804.05608942	10	53.5610972749	0.0018726592	0.0074087146	14	-3	0	1	3	-5	4.5	-3.5	-0.23023	-0.12649	-0.29275	0.033773	0.40003	0.43759	0.53957	0.43863	-0.1372
I74F	-0.145893321	1	5	0.8121358248	0.3283655962	1804.05608942	10	53.5610972749	0.0018726592	0.0074087146	14	0	0	1	3	-2	4.5	2.8	-0.24336	0.074662	-0.59483	0.25693	0.014759	0.08611	0.021087	-0.12663	0.55209
I74G	0.493830904	1	5	0.8121358248	0.3283655962	1804.05608942	10	53.5610972749	0.0018726592	0.0074087146	14	-4	0	1	3	-6	4.5	-0.4	-0.2027	-0.028311	-0.5692	0.1455	0.34801	0.42234	0.5501	0.55386	-0.27121
I74H	0.492902458	1	5	0.8121358248	0.3283655962	1804.05608942	10	53.5610972749	0.0018726592	0.0074087146	14	-3	0	1	3	-5	4.5	-3.2	-0.25494	0.086305	-0.4324	0.35877	0.39022	0.43053	0.53127	0.4374	-0.35908
I74K	0.36404427	1	5	0.8121358248	0.3283655962	1804.05608942	10	53.5610972749	0.0018726592	0.0074087146	14	-3	0	1	3	-5	4.5	-3.9	-0.28824	-0.1073	-0.53512	-0.095401	0.41006	0.44706	0.55088	0.4425	-0.064795
I74L	-0.56067412	1	5	0.8121358248	0.3283655962	1804.05608942	10	53.5610972749	0.0018726592	0.0074087146	14	2	0	1	3	5	4.5	3.8	-0.39898	-0.14861	-0.39105	-0.13232	-0.087012	-0.081758	-0.09157	-0.36202	-0.40481
I74N	-0.007815873	1	5	0.8121358248	0.3283655962	1804.05608942	10	53.5610972749	0.0018726592	0.0074087146	14	-3	0	1	3	-6	4.5	-3.5	-0.4352	-0.089384	-0.34693	-0.074776	0.40025	0.45758	0.55393	0.45634	0.55935
I74P	0.648782059	1	5	0.8121358248	0.3283655962	1804.05608942	10	53.5610972749	0.0018726592	0.0074087146	14	-3	0	1	3	-5	4.5	-1.6	-0.38546	-0.052462	-0.38022	-0.022385	0.34015	0.3941	0.48902	0.43926	-0.17727
I74Q	-0.286692712	1	5	0.8121358248	0.3283655962	1804.05608942	10	53.5610972749	0.0018726592	0.0074087146	14	-3	0	1	3	-4	4.5	-3.5	-0.2869	-0.033917	-0.31755	-0.003238	0.38959	0.41573	0.52553	0.42349	-0.1967
I74R	0.743135055	1	5	0.8121358248	0.3283655962	1804.05608942	10	53.5610972749	0.0018726592	0.0074087146	14	-3	0	1	3	-5	4.5	-4.5	-0.43058	-0.074851	-0.20251	0.01211	0.425	0.4614	0.56879	0.45221	-0.2276
I74S	0.30179938	1	5	0.8121358248	0.3283655962	1804.05608942	10	53.5610972749	0.0018726592	0.0074087146	14	-2	0	1	3	-5	4.5	-0.8	-0.47191	-0.017709	-0.17572	0.052104	0.27621	0.34049	0.37803	0.30989	-0.017208
I74T	0.255409911	1	5	0.8121358248	0.3283655962	1804.05608942	10	53.5610972749	0.0018726592	0.0074087146	14	-1	0	1	3	-3	4.5	-0.7	-0.40427	-0.016663	-0.40617	0.056661	0.20634	0.25378	0.23679	0.13039	0.39895
I74V	0.187625331	1	5	0.8121358248	0.3283655962	1804.05608942	10	53.5610972749	0.0018726592	0.0074087146	14	3	0	1	3	0	4.5	4.2	-0.46264	-0.13094	-0.33996	-0.021346	-0.01392	-0.0061358	-0.038113	-0.21348	-0.041557
I74Y	0.041771782	1	5	0.8121358248	0.3283655962	1804.05608942	10	53.5610972749	0.0018726592	0.0074087146	14	-1	0	1	3	0	4.5	-1.3	-0.48871	-0.014401	-0.33397	0.064376	0.18798	0.19793	0.20629	0.073059	-0.05786
L75A	-0.519532254	0	0	0.9963833635	0.009969568	1776.15292512	0	0	0	0	17	-1	0	1	6	-4	3.8	1.8	-0.45037	-0.02277	-0.46766	0.014694	0.24934	0.24027	0.089166	-0.14428	-0.19751
L75C	-0.281909731	0	0	0.9963833635	0.009969568	1776.15292512	0	0	0	0	17	-1	0	1	6	-4	3.8	2.5	-0.44341	0.027652	-0.32564	0.055989	0.22438	0.22688	0.061694	-0.17487	0.46247
L75D	-0.267592024	0	0	0.9963833635	0.009969568	1776.15292512	0	0	0	0	17	-4	0	1	6	-6	3.8	-3.5	-0.45903	-0.038721	-0.35201	-0.032106	0.3411	0.32196	0.35635	0.22756	-0.23853
L75F	0.506072137	0	0	0.9963833635	0.009969568	1776.15292512	0	0	0	0	17	0	0	1	6	-2	3.8	2.8	-0.20581	0.67995	-0.28039	0.0083506	0.14804	0.1278	-0.081896	-0.31528	0.16719
L75G	-0.645634146	0	0	0.9963833635	0.009969568	1776.15292512	0	0	0	0	17	-4	0	1	6	-6	3.8	-0.4	-0.24612	0.70523	-0.32431	0.18263	0.26921	0.27389	0.2144	0.15567	-0.33425
L75H	-0.768971236	0	0	0.9963833635	0.009969568	1776.15292512	0	0	0	0	17	-3	0	1	6	1	3.8	-3.2	-0.23698	0.74829	-0.36946	0.081145	0.27836	0.23259	0.14769	0.12266	0.13615
L75I	-0.623951383	0	0	0.9963833635	0.009969568	1776.15292512	0	0	0	0	17	2	0	1	6	0	3.8	4.5	-0.22413	0.89846	-0.22492	0.26593	-0.013908	-0.017235	-0.25739	-0.42978	0.21141
L75K	0.835222888	0	0	0.9963833635	0.009969568	1776.15292512	0	0	0	0	17	-2	0	1	6	-5	3.8	-3.9	-0.21972	0.69939	-0.31567	0.20017	0.44191	0.45305	0.43738	0.23466	0.074521
L75M	-0.164198409	0	0	0.9963833635	0.009969568	1776.15292512	0	0	0	0	17	2	0	1	6	2	3.8	1.9	-0.2312	0.82529	-0.13388	0.26633	-0.005569	-0.052471	-0.2734	-0.39622	0.19333
L75N	-0.638368778	0	0	0.9963833635	0.009969568	1776.15292512	0	0	0	0	17	-3	0	1	6	-6	3.8	-3.5	-0.23076	0.75503	-0.20039	0.067643	0.38979	0.39091	0.40663	0.22665	0.016993
L75Q	-0.230576134	0	0	0.9963833635	0.009969568	1776.15292512	0	0	0	0	17	-2	0	1	6	-5	3.8	-3.5	-0.2597	0.17465	-0.1748	0.33738	0.42915	0.43502	0.41276	0.21041	0.33991
L75R	0.930753448	0	0	0.9963833635	0.009969568	1776.15292512	0	0	0	0	17	-2	0	1	6	-5	3.8	-4.5	-0.26269	-0.094342	-0.31315	0.084679	0.45828	0.48062	0.47357	0.27353	0.31972
L75S	0.040610428	0	0	0.9963833635	0.009969568	1776.15292512	0	0	0	0	17	-2	0	1	6	-5	3.8	-0.8	-0.28749	0.053984	-0.30513	0.27875	0.34397	0.33124	0.25339	0.085377	-0.047205
L75T	-0.564494791	0	0	0.9963833635	0.009969568	1776.15292512	0	0	0	0	17	-1	0	1	6	-4	3.8	-0.7	-0.21632	-0.2837	-0.49747	-0.094964	0.35087	0.32393	0.21747	0.006487	0.031567
L75W	0.239724028	0	0	0.9963833635	0.009969568	1776.15292512	0	0	0	0	17	-2	0	1	6	-4	3.8	-0.9	-0.16269	-0.20134	-0.38527	-0.021251	0.3397	0.3118	0.22017	0.065097	0.52916
L75Y	0.11456489	0	0	0.9963833635	0.009969568	1776.15292512	0	0	0	0	17	-1	0	1	6	-3	3.8	-1.3	-0.36065	0.17465	-0.57294	0.33738	0.36207	0.3209	0.21211	0.008303	-0.060409
L76A	-0.181921979	3	4	0.420936307	0.4326754	1957.38307775	39	22.966627648	0.0022321429	0.0822552399	13	-1	0.244	1	0	-2	3.8	1.8	-0.3186	0.13301	-0.56073	0.2793	-0.2004	-0.37914	-0.4212	-0.42894	-0.031632
L76C	-0.334798054	3	4	0.420936307	0.4326754	1957.38307775	39	22.966627648	0.0022321429	0.0822552399	13	-1	0.244	1	0	-1	3.8	2.5	-0.16142	0.034021	-0.30513	0.22249	-0.23251	-0.43692	-0.47882	-0.50911	0.44079
L76D	-0.134104177	3	4	0.420936307	0.4326754	1957.38307775	39	22.966627648	0.0022321429	0.0822552399	13	-4	0.244	1	0	-2	3.8	-3.5	-0.25967	0.021575	-0.38725	0.17443	0.17151	0.12379	0.037182	0.092405	0.50227
L76E	0.162283449	3	4	0.420936307	0.4326754	1957.38307775	39	22.966627648	0.0022321429	0.0822552399	13	-3	0.244	1	0	-1	3.8	-3.5	-0.33455	0.13326	-0.43344	0.27026	0.1097	0.024601	-0.074826	-0.022508	-0.2632
L76F	-0.178730615	3	4	0.420936307	0.4326754	1957.38307775	39	22.966627648	0.0022321429	0.0822552399	13	0	0.244	1	0	-3	3.8	2.8	-0.28724	0.23076	-0.46877	0.31757	-0.21199	-0.38377	-0.3924	-0.39934	0.55004
L76G	-0.439343201	3	4	0.420936307	0.4326754	1957.38307775	39	22.966627648	0.0022321429	0.0822552399	13	-4	0.244	1	0	-3	3.8	-0.4	-0.31261	0.0026101	0.18625	0.22149	0.054814	-0.031765	-0.13466	-0.051233	0.43215
L76H	-0.217101559	3	4	0.420936307	0.4326754	1957.38307775	39	22.966627648	0.0022321429	0.0822552399	13	-3	0.244	1	0	-1	3.8	-3.2	-0.21947	0.022895	0.18343	0.23018	0.097914	0.0032031	-0.09671	-0.041503	-0.24004
L76K	-0.290700573	3	4	0.420936307	0.4326754	1957.38307775	39	22.966627648	0.0022321429	0.0822552399	13	-2	0.244	1	0	4	3.8	-3.9	-0.27538	0.48419	-0.041601	0.57281	0.0045639	-0.23711	-0.33254	-0.276	-0.16972
L76M	-0.17977465	3	4	0.420936307	0.4326754	1957.38307775	39	22.966627648	0.0022321429	0.0822552399	13	2	0.244	1	0	-1	3.8	1.9	-0.27889	0.068396	-0.033734	0.25969	-0.22591	-0.41459	-0.36987	-0.36112	-0.054057
L76N	-0.546738522	3	4	0.420936307	0.4326754	1957.38307775	39	22.966627648	0.0022321429	0.0822552399	13	-3	0.244	1	0	-1	3.8	-3.5	-0.43071	-0.017431	0.4417	0.13604	0.1097	0.024601	-0.074826	-0.022508	0.25375
L76P	0.365153068	3	4	0.420936307	0.4326754	1957.38307775	39	22.966627648	0.0022321429	0.0822552399	13	-3	0.244	1	0	-4	3.8	-1.6	-0.24701	0.043927	0.069313	-0.0047621	0.083172	0.024674	-0.060599	0.02116	0.012469
L76Q	-0.158042518	3	4	0.420936307	0.4326754	1957.38307775	39	22.966627648	0.0022321429	0.0822552399	13	-2	0.244	1	0	0	3.8	-3.5	-0.43769	0.093822	-0.25012	0.01554	0.047802	-0.082202	-0.18351	-0.14217	-0.16236
L76R	-0.1519204	3	4	0.420936307	0.4326754	1957.38307775	39	22.966627648	0.0022321429	0.0822552399	13	-2	0.244	1	0	5	3.8	-4.5	-0.25695	-0.15093	-0.28411	-0.12019	0.016083	-0.23392	-0.33283	-0.25744	-0.13757
L76S	-0.418988001	3	4	0.420936307	0.4326754	1957.38307775	39	22.966627648	0.0022321429	0.0822552399	13	-2	0.244	1	0	-1	3.8	-0.8	-0.27258	0.011644	-0.19612	-0.024375	-0.071091	-0.23631	-0.3213	-0.27614	0.25476
L76T	-0.657342784	3	4	0.420936307	0.4326754	1957.38307775	39	22.966627648	0.0022321429	0.0822552399	13	-1	0.244	1	0	0	3.8	-0.7	-0.4243	0.13869	-0.47099	0.08465	-0.1419	-0.3443	-0.40417	-0.38484	-0.014486
L76V	-0.508045101	3	4	0.420936307	0.4326754	1957.38307775	39	22.966627648	0.0022321429	0.0822552399	13	1	0.244	1	0	-3	3.8	4.2	-0.43434	0.094386	-0.33083	0.040618	-0.20494	-0.36871	-0.37107	-0.40994	-0.17436
L76W	-0.495936657	3	4	0.420936307	0.4326754	1957.38307775	39	22.966627648	0.0022321429	0.0822552399	13	-2	0.244	1	0	-4	3.8	-0.9	-0.35459	0.1123	-0.15322	0.043404	-0.0097719	-0.088436	-0.16817	-0.09723	0.064128
L76Y	-0.40565865	3	4	0.420936307	0.4326754	1957.38307775	39	22.966627648	0.0022321429	0.0822552399	13	-1	0.244	1	0	-3	3.8	-1.3	-0.34974	-0.25974	-0.2119	0.032698	-0.056549	-0.16387	-0.2371	-0.17256	0.12071
R77C	-0.071487811	3	5	0.643761302	0.7173421054	2273.48255335	98	1437.87920016	0.002739726	0.1402409466	8	-3	1.378	1	3	-1	-4.5	2.5	-0.23837	-0.50761	-0.1841	-0.18933	-0.09826	0.017897	-0.030209	0.029953	-0.091515
R77D	0.006437475	3	5	0.643761302	0.7173421054	2273.48255335	98	1437.87920016	0.002739726	0.1402409466	8	-2	1.378	1	3	-4	-4.5	-3.5	-0.17102	-0.48162	-0.50062	-0.19646	-0.012492	0.03755	-0.082796	-0.068405	0.29006
R77F	0.33175213	3	5	0.643761302	0.7173421054	2273.48255335	98	1437.87920016	0.002739726	0.1402409466	8	-3	1.378	1	3	-1	-4.5	2.8	-0.20145	-0.2521	-0.6453	0.070099	-0.096285	0.023218	-0.029367	0.037928	-0.18241
R77G	-0.374268611	3	5	0.643761302	0.7173421054	2273.48255335	98	1437.87920016	0.002739726	0.1402409466	8	-2	1.378	1	3	-3	-4.5	-0.4	-0.080836	-0.41446	-0.65607	-0.11294	-0.073074	-0.023264	-0.12204	-0.20091	-0.076083
R77H	-0.208216418	3	5	0.643761302	0.7173421054	2273.48255335	98	1437.87920016	0.002739726	0.1402409466	8	0	1.378	1	3	9	-4.5	-3.2	-0.25517	-0.022823	-0.494	-0.051001	-0.19685	-0.2699	-0.23277	-0.18401	-0.21621
R77I	-0.409814146	3	5	0.643761302	0.7173421054	2273.48255335	98	1437.87920016	0.002739726	0.1402409466	8	-3	1.378	1	3	-5	-4.5	4.5	-0.22238	0.01939	-0.6301	-0.029968	-0.0057443	0.13663	-0.07319	-0.10373	0.5394
R77K	-0.530223321	3	5	0.643761302	0.7173421054	2273.48255335	98	1437.87920016	0.002739726	0.1402409466	8	2	1.378	1	3	-2	-4.5	-3.9	-0.18316	-0.074436	-0.48307	-0.083885	-0.26027	-0.29815	-0.33923	-0.44571	0.084835
R77L	-0.03786249	3	5	0.643761302	0.7173421054	2273.48255335	98	1437.87920016	0.002739726	0.1402409466	8	-2	1.378	1	3	-3	-4.5	3.8	-0.18672	0.027278	-0.42987	-0.013602	-0.059118	0.046981	-0.10073	-0.13227	0.41349
R77M	-0.571067916	3	5	0.643761302	0.7173421054	2273.48255335	98	1437.87920016	0.002739726	0.1402409466	8	-1	1.378	1	3	-2	-4.5	1.9	-0.19451	0.012639	-0.52775	-0.058396	-0.11824	-0.063268	-0.15928	-0.25597	-0.31083
R77N	-0.367717064	3	5	0.643761302	0.7173421054	2273.48255335	98	1437.87920016	0.002739726	0.1402409466	8	0	1.378	1	3	-1	-4.5	-3.5	-0.26036	0.0038333	-0.41608	-0.007112	-0.17018	-0.1902	-0.24094	-0.3191	-0.077283
R77P	-0.285530746	3	5	0.643761302	0.7173421054	2273.48255335	98	1437.87920016	0.002739726	0.1402409466	8	-2	1.378	1	3	-5	-4.5	-1.6	-0.17717	-0.28421	-0.38949	-0.079241	-0.043463	0.021664	-0.11264	-0.18737	0.23936
R77Q	0.053408314	3	5	0.643761302	0.7173421054	2273.48255335	98	1437.87920016	0.002739726	0.1402409466	8	1	1.378	1	3	-1	-4.5	-3.5	0.074014	-0.23291	-0.45502	-0.0020672	-0.22335	-0.25866	-0.29877	-0.40451	-0.24973
R77S	-0.429739786	3	5	0.643761302	0.7173421054	2273.48255335	98	1437.87920016	0.002739726	0.1402409466	8	-1	1.378	1	3	-2	-4.5	-0.8	0.051093	-0.20017	-0.44782	-0.089644	-0.13592	-0.11005	-0.18664	-0.29134	-0.19541
R77T	-0.03722977	3	5	0.643761302	0.7173421054	2273.48255335	98	1437.87920016	0.002739726	0.1402409466	8	-1	1.378	1	3	-4	-4.5	-0.7	-0.23365	-0.18052	-0.38966	-0.065603	-0.10759	-0.076105	-0.19254	-0.32793	-0.26791
R77W	0.431819119	3	5	0.643761302	0.7173421054	2273.48255335	98	1437.87920016	0.002739726	0.1402409466	8	-3	1.378	1	3	0	-4.5	-0.9	0.019165	-0.21374	-0.4603	0.0027052	-0.073219	-0.0063168	-0.034279	0.027849	0.26699
R77Y	0.090069437	3	5	0.643761302	0.7173421054	2273.48255335	98	1437.87920016	0.002739726	0.1402409466	8	-2	1.378	1	3	2	-4.5	-1.3	0.048239	-0.19093	-0.38189	-0.084014	-0.13371	-0.11028	-0.10419	-0.06623	-0.0061596
F78A	-0.829945898	0	3	0.3674904561	0.4868220459	1917.43601614	47	328.169221667	0.002293578	0.0962173057	13	-2	0.027	0	6	-4	2.8	1.8	-0.212	-0.22103	-0.34236	0.0017111	-0.23315	-0.24501	-0.32553	-0.50586	-0.29501
F78H	-0.06602273	0	3	0.3674904561	0.4868220459	1917.43601614	47	328.169221667	0.002293578	0.0962173057	13	-1	0.027	0	6	-4	2.8	-3.2	0.0015514	-0.23506	-0.45973	-0.050299	-0.14443	-0.28914	-0.30623	-0.37693	0.34727
F78I	-0.133703163	0	3	0.3674904561	0.4868220459	1917.43601614	47	328.169221667	0.002293578	0.0962173057	13	0	0.027	0	6	1	2.8	4.5	-0.24941	-0.17258	-0.36065	-0.054155	-0.19778	-0.17158	-0.4201	-0.42135	-0.14797
F78K	-0.54674223	0	3	0.3674904561	0.4868220459	1917.43601614	47	328.169221667	0.002293578	0.0962173057	13	-3	0.027	0	6	-4	2.8	-3.9	-0.39903	-0.20849	-0.39748	-0.10186	0.020068	-0.14759	-0.1632	-0.41146	0.48656
F78L	-0.231607699	0	3	0.3674904561	0.4868220459	1917.43601614	47	328.169221667	0.002293578	0.0962173057	13	0	0.027	0	6	2	2.8	3.8	-0.24941	-0.1462	-0.39152	-0.030176	-0.23722	-0.24772	-0.45796	-0.4777	-0.2052
F78M	-0.885259513	0	3	0.3674904561	0.4868220459	1917.43601614	47	328.169221667	0.002293578	0.0962173057	13	0	0.027	0	6	7	2.8	1.9	-0.24743	-0.25179	-0.44842	-0.098417	-0.30608	-0.44873	-0.60034	-0.61872	-0.22106
F78N	-0.395427558	0	3	0.3674904561	0.4868220459	1917.43601614	47	328.169221667	0.002293578	0.0962173057	13	-3	0.027	0	6	-2	2.8	-3.5	-0.30681	-0.25314	-0.39618	-0.098504	-0.0024251	-0.20012	-0.24175	-0.46347	0.20093
F78Q	-0.690669063	0	3	0.3674904561	0.4868220459	1917.43601614	47	328.169221667	0.002293578	0.0962173057	13	-3	0.027	0	6	-4	2.8	-3.5	-0.26042	0.12492	-0.46348	-0.047987	0.0054343	-0.15949	-0.17321	-0.40631	-0.21084
F78S	-0.801974577	0	3	0.3674904561	0.4868220459	1917.43601614	47	328.169221667	0.002293578	0.0962173057	13	-2	0.027	0	6	-1	2.8	-0.8	-0.31012	0.12585	-0.46299	0.0065506	-0.20223	-0.34873	-0.39086	-0.51392	-0.10267
F78V	-0.267864169	0	3	0.3674904561	0.4868220459	1917.43601614	47	328.169221667	0.002293578	0.0962173057	13	-1	0.027	0	6	-1	2.8	4.2	-0.35692	0.15115	-0.065017	0.012624	-0.21804	-0.18711	-0.39688	-0.45817	-0.18335
F78W	-0.603498137	0	3	0.3674904561	0.4868220459	1917.43601614	47	328.169221667	0.002293578	0.0962173057	13	1	0.027	0	6	1	2.8	-0.9	-0.29042	0.017664	-0.02425	-0.051852	-0.32061	-0.43832	-0.50144	-0.40355	-0.192
F78Y	-0.030627199	0	3	0.3674904561	0.4868220459	1917.43601614	47	328.169221667	0.002293578	0.0962173057	13	3	0.027	0	6	-1	2.8	-1.3	-0.32103	0.052363	-0.055828	-0.023721	-0.29287	-0.35591	-0.43538	-0.1408	0.18734
R79C	-0.739155611	0	0	0.3907976693	0.3141831737	2615.79396999	7	0	0.0020833333	0.0163140667	7	-3	1.465	0	3	-1	-4.5	2.5	-0.29187	0.13378	-0.13848	-0.036512	-0.26294	-0.297	-0.31435	-0.42097	-0.099298
R79D	-0.233469232	0	0	0.3907976693	0.3141831737	2615.79396999	7	0	0.0020833333	0.0163140667	7	-2	1.465	0	3	3	-4.5	-3.5	-0.26823	0.064339	-0.14143	-0.059325	-0.17319	-0.14987	-0.27526	-0.281	-0.27118
R79E	-0.715137869	0	0	0.3907976693	0.3141831737	2615.79396999	7	0	0.0020833333	0.0163140667	7	0	1.465	0	3	0	-4.5	-3.5	-0.30205	0.12575	-0.076062	-0.0003301	-0.26318	-0.15181	-0.21643	-0.30611	-0.1056
R79G	0.036506692	0	0	0.3907976693	0.3141831737	2615.79396999	7	0	0.0020833333	0.0163140667	7	-2	1.465	0	3	-3	-4.5	-0.4	-0.3205	0.13769	-0.14455	0.014747	-0.24771	-0.17137	-0.15518	-0.22668	-0.15764
R79I	0.066767776	0	0	0.3907976693	0.3141831737	2615.79396999	7	0	0.0020833333	0.0163140667	7	-3	1.465	0	3	-5	-4.5	4.5	-0.31242	0.10741	-0.059511	-0.0052757	-0.18309	-0.19343	-0.15527	-0.27641	-0.236
R79K	-0.323238618	0	0	0.3907976693	0.3141831737	2615.79396999	7	0	0.0020833333	0.0163140667	7	2	1.465	0	3	3	-4.5	-3.9	-0.42029	0.15234	-0.077557	-0.035028	-0.30986	-0.23453	-0.33627	-0.50007	-0.24299
R79L	-0.609128295	0	0	0.3907976693	0.3141831737	2615.79396999	7	0	0.0020833333	0.0163140667	7	-2	1.465	0	3	-3	-4.5	3.8	-0.21707	0.080576	-0.099429	-0.057369	-0.23826	-0.23957	-0.23924	-0.38736	-0.088233
R79M	-0.685909527	0	0	0.3907976693	0.3141831737	2615.79396999	7	0	0.0020833333	0.0163140667	7	-1	1.465	0	3	-3	-4.5	1.9	-0.37984	0.5478	-0.047777	0.75944	-0.29177	-0.24951	-0.24125	-0.38744	0.30876
R79P	0.696751614	0	0	0.3907976693	0.3141831737	2615.79396999	7	0	0.0020833333	0.0163140667	7	-2	1.465	0	3	-3	-4.5	-1.6	-0.27233	0.42267	-0.056027	0.64611	-0.21737	-0.099671	-0.097407	-0.14605	-0.11458
R79Q	-0.7000056	0	0	0.3907976693	0.3141831737	2615.79396999	7	0	0.0020833333	0.0163140667	7	1	1.465	0	3	1	-4.5	-3.5	-0.29694	-0.12745	0.60544	0.046061	-0.29596	-0.20267	-0.27273	-0.39768	-0.36385
R79S	-0.17577004	0	0	0.3907976693	0.3141831737	2615.79396999	7	0	0.0020833333	0.0163140667	7	-1	1.465	0	3	-1	-4.5	-0.8	-0.30184	0.42319	0.43637	0.67518	-0.29397	-0.2271	-0.24839	-0.31727	-0.11481
R79T	-0.632392505	0	0	0.3907976693	0.3141831737	2615.79396999	7	0	0.0020833333	0.0163140667	7	-1	1.465	0	3	-2	-4.5	-0.7	-0.32036	0.1262	-0.27951	0.31842	-0.28583	-0.20726	-0.21078	-0.28525	0.37899
R79V	-0.531539851	0	0	0.3907976693	0.3141831737	2615.79396999	7	0	0.0020833333	0.0163140667	7	-3	1.465	0	3	-4	-4.5	4.2	-0.33307	0.4423	0.46239	0.65558	-0.20255	-0.22033	-0.19463	-0.31842	-0.17296
H80C	-0.599730026	0	0	0.9843279084	0.0724861808	1986.50484526	0	0	0	0	10	-3	0.23	0	3	3	-3.2	2.5	-0.29443	0.2091	-0.0853	0.37397	0.2191	0.15068	-0.073642	-0.13951	0.01223
H80F	-0.710796258	0	0	0.9843279084	0.0724861808	1986.50484526	0	0	0	0	10	-1	0.23	0	3	-2	-3.2	2.8	-0.38347	0.42267	0.45585	0.64611	0.083796	0.098569	-0.1392	-0.33089	-0.38155
H80G	-0.39294501	0	0	0.9843279084	0.0724861808	1986.50484526	0	0	0	0	10	-2	0.23	0	3	-3	-3.2	-0.4	-0.32152	0.31762	0.074704	0.57771	0.25476	0.27111	0.044608	-0.10318	-0.084739
H80I	-0.274147079	0	0	0.9843279084	0.0724861808	1986.50484526	0	0	0	0	10	-3	0.23	0	3	1	-3.2	4.5	-0.38694	0.23592	0.43637	0.22507	0.17179	0.15127	-0.079261	-0.1939	0.3118
H80L	-0.149500002	0	0	0.9843279084	0.0724861808	1986.50484526	0	0	0	0	10	-3	0.23	0	3	0	-3.2	3.8	-0.34258	0.39528	0.31693	0.39552	0.19123	0.17571	-0.046989	-0.19447	0.32229
H80M	-0.282478987	0	0	0.9843279084	0.0724861808	1986.50484526	0	0	0	0	10	-2	0.23	0	3	2	-3.2	1.9	-0.30016	0.28415	-0.57025	0.22557	0.16127	0.12115	-0.1196	-0.22606	-0.10513
H80N	-0.233910401	0	0	0.9843279084	0.0724861808	1986.50484526	0	0	0	0	10	1	0.23	0	3	1	-3.2	-3.5	-0.38347	0.34839	-0.50548	0.34958	0.14009	0.12961	-0.11447	-0.23363	0.268
H80P	0.035279267	0	0	0.9843279084	0.0724861808	1986.50484526	0	0	0	0	10	-2	0.23	0	3	-3	-3.2	-1.6	-0.42048	0.39528	-0.48514	0.39552	0.32169	0.32218	0.096197	-0.040039	-0.088187
H80Q	-0.136815681	0	0	0.9843279084	0.0724861808	1986.50484526	0	0	0	0	10	0	0.23	0	3	1	-3.2	-3.5	-0.30275	0.42714	-0.56646	0.41367	0.24198	0.21019	-0.030559	-0.14967	0.73794
H80R	-0.025724175	0	0	0.9843279084	0.0724861808	1986.50484526	0	0	0	0	10	0	0.23	0	3	-2	-3.2	-4.5	-0.34098	0.22793	-0.50548	0.24332	0.30923	0.28282	0.059249	-0.08033	-0.17597
H80T	-0.336175629	0	0	0.9843279084	0.0724861808	1986.50484526	0	0	0	0	10	-2	0.23	0	3	1	-3.2	-0.7	-0.36809	-0.17793	-0.48746	-0.1242	0.2803	0.23453	-0.0064152	-0.097845	-0.12099
H80V	-0.2430963	0	0	0.9843279084	0.0724861808	1986.50484526	0	0	0	0	10	-3	0.23	0	3	-1	-3.2	4.2	-0.16476	-0.12421	-0.60972	-0.072993	0.18983	0.1884	-0.035219	-0.19774	0.68709
H80Y	-0.467561811	0	0	0.9843279084	0.0724861808	1986.50484526	0	0	0	0	10	2	0.23	0	3	-2	-3.2	-1.3	-0.19581	0.038132	-0.28898	0.071881	-0.016475	-0.018927	-0.24193	-0.36769	-0.14506
E81A	-0.805382057	0	6	0.6616435604	0.5394542331	2518.21153614	59	198.031765409	0.0024271845	0.1051565982	5	-1	1.279	0	1	0	-3.5	1.8	-0.15314	-0.11021	-0.23807	-0.068991	-0.21484	-0.43929	-0.62894	-0.65451	0.27628
E81C	-0.836003759	0	6	0.6616435604	0.5394542331	2518.21153614	59	198.031765409	0.0024271845	0.1051565982	5	-4	1.279	0	1	-3	-3.5	2.5	-0.18197	0.02284	-0.036252	0.03351	-0.22576	-0.36311	-0.62946	-0.69135	0.061555
E81D	-0.185024323	0	6	0.6616435604	0.5394542331	2518.21153614	59	198.031765409	0.0024271845	0.1051565982	5	2	1.279	0	1	1	-3.5	-3.5	-0.20085	-0.11133	-0.20102	-0.072571	-0.14383	-0.36521	-0.56332	-0.32945	-0.02497
E81K	-0.251190464	0	6	0.6616435604	0.5394542331	2518.21153614	59	198.031765409	0.0024271845	0.1051565982	5	1	1.279	0	1	1	-3.5	-3.9	-0.27344	-0.20224	-0.062041	-0.1399	-0.14478	-0.38728	-0.60057	-0.41515	-0.16344
E81P	-0.865776529	0	6	0.6616435604	0.5394542331	2518.21153614	59	198.031765409	0.0024271845	0.1051565982	5	-1	1.279	0	1	2	-3.5	-1.6	-0.25788	-0.13153	-0.20305	-0.088939	-0.21	-0.5237	-0.6973	-0.63777	0.077334
E81V	-0.387998778	0	6	0.6616435604	0.5394542331	2518.21153614	59	198.031765409	0.0024271845	0.1051565982	5	-2	1.279	0	1	0	-3.5	4.2	-0.16884	0.15802	-0.29942	0.21755	-0.15443	-0.29378	-0.5736	-0.58498	-0.24317
E81W	-0.783300995	0	6	0.6616435604	0.5394542331	2518.21153614	59	198.031765409	0.0024271845	0.1051565982	5	-3	1.279	0	1	-4	-3.5	-0.9	-0.21953	0.015978	-0.22303	0.014167	-0.27601	-0.41473	-0.59985	-0.60164	-0.18607
N82C	-1.146287205	4	6	0.4350010046	0.4226093381	1903.71082989	44	320.593144354	0.0023419204	0.0684927515	9	-3	0.053	0	6	-4	-3.5	2.5	-0.22027	-0.50791	0.041771	-0.40407	0.0089184	-0.25621	-0.46235	-0.38025	-0.24331
N82E	-0.683526806	4	6	0.4350010046	0.4226093381	1903.71082989	44	320.593144354	0.0023419204	0.0684927515	9	0	0.053	0	6	-2	-3.5	-3.5	-0.27122	-0.18426	-0.056791	-0.068938	0.0023606	-0.22156	-0.37626	-0.42015	-0.10667
N82F	-0.139581531	4	6	0.4350010046	0.4226093381	1903.71082989	44	320.593144354	0.0023419204	0.0684927515	9	-3	0.053	0	6	-3	-3.5	2.8	-0.15993	-0.26287	-0.62795	-0.1773	0.008547	-0.27761	-0.47387	-0.3879	-0.10774
N82G	-0.514596468	4	6	0.4350010046	0.4226093381	1903.71082989	44	320.593144354	0.0023419204	0.0684927515	9	0	0.053	0	6	-3	-3.5	-0.4	-0.17683	-0.55415	-0.26573	-0.3619	-0.069713	-0.29704	-0.45654	-0.38197	0.067747
N82H	-0.638282762	4	6	0.4350010046	0.4226093381	1903.71082989	44	320.593144354	0.0023419204	0.0684927515	9	1	0.053	0	6	-1	-3.5	-3.2	-0.46311	-0.2311	-0.38397	-0.09489	-0.059352	-0.28078	-0.4138	-0.42036	0.5977
N82I	-0.143091135	4	6	0.4350010046	0.4226093381	1903.71082989	44	320.593144354	0.0023419204	0.0684927515	9	-3	0.053	0	6	-3	-3.5	4.5	-0.20978	-0.30286	-0.59931	-0.1664	0.030623	-0.21371	-0.48069	-0.33461	0.42173
N82K	-0.42069194	4	6	0.4350010046	0.4226093381	1903.71082989	44	320.593144354	0.0023419204	0.0684927515	9	0	0.053	0	6	-2	-3.5	-3.9	-0.44774	-0.26414	-0.33666	-0.11644	0.013688	-0.20496	-0.36594	-0.42773	-0.12836
N82M	-1.026814986	4	6	0.4350010046	0.4226093381	1903.71082989	44	320.593144354	0.0023419204	0.0684927515	9	-2	0.053	0	6	-2	-3.5	1.9	-0.22277	-0.21538	-0.42647	-0.07916	-0.018076	-0.32864	-0.48865	-0.42481	0.41387
N82P	-0.125911713	4	6	0.4350010046	0.4226093381	1903.71082989	44	320.593144354	0.0023419204	0.0684927515	9	-2	0.053	0	6	2	-3.5	-1.6	-0.29699	-0.35847	-0.38957	-0.17254	0.056213	-0.30886	-0.34614	-0.33726	0.12968
N82R	-0.672129013	4	6	0.4350010046	0.4226093381	1903.71082989	44	320.593144354	0.0023419204	0.0684927515	9	0	0.053	0	6	-2	-3.5	-4.5	-0.34483	-0.37958	-0.33893	-0.34946	0.03512	-0.17915	-0.35022	-0.4371	0.48775
N82S	-0.066651296	4	6	0.4350010046	0.4226093381	1903.71082989	44	320.593144354	0.0023419204	0.0684927515	9	1	0.053	0	6	-1	-3.5	-0.8	-0.30617	0.00007349	-0.47989	-0.038855	-0.091964	-0.32404	-0.45479	-0.36999	-0.16517
N82T	-0.181777452	4	6	0.4350010046	0.4226093381	1903.71082989	44	320.593144354	0.0023419204	0.0684927515	9	0	0.053	0	6	-2	-3.5	-0.7	0.10344	0.030647	-0.55529	-0.025701	-0.063313	-0.30927	-0.44595	-0.38744	0.067406
N82Y	-0.210484017	4	6	0.4350010046	0.4226093381	1903.71082989	44	320.593144354	0.0023419204	0.0684927515	9	-2	0.053	0	6	2	-3.5	-1.3	0.092012	0.074137	0.14464	-0.041332	0.043536	-0.32523	-0.36012	-0.34301	-0.14624
I83A	-0.51470101	1	2	0.4862366888	0.4310917831	1791.41199152	44	33.6359651439	0.002283105	0.0962351516	13	-1	0.033	0	4	1	4.5	1.8	0.073385	0.052694	0.093238	0.041067	-0.26148	-0.2699	-0.13872	-0.094021	0.27561
I83C	-0.73703846	1	2	0.4862366888	0.4310917831	1791.41199152	44	33.6359651439	0.002283105	0.0962351516	13	-1	0.033	0	4	-1	4.5	2.5	0.22092	0.038167	0.19294	-0.024817	-0.24787	-0.20219	-0.086678	-0.06559	0.52728
I83D	0.951305533	1	2	0.4862366888	0.4310917831	1791.41199152	44	33.6359651439	0.002283105	0.0962351516	13	-3	0.033	0	4	-4	4.5	-3.5	0.098857	0.081243	0.17699	0.057449	0.044999	-0.019613	0.46509	0.50397	-0.092266
I83F	0.078135089	1	2	0.4862366888	0.4310917831	1791.41199152	44	33.6359651439	0.002283105	0.0962351516	13	0	0.033	0	4	-1	4.5	2.8	0.12583	0.010228	0.098107	-0.039731	-0.24372	-0.18229	-0.13817	-0.087624	0.21964
I83G	0.607957563	1	2	0.4862366888	0.4310917831	1791.41199152	44	33.6359651439	0.002283105	0.0962351516	13	-4	0.033	0	4	-3	4.5	-0.4	0.21878	-0.050418	0.17907	-0.056777	-0.031441	-0.044578	0.41882	0.44902	0.16203
I83H	0.459676768	1	2	0.4862366888	0.4310917831	1791.41199152	44	33.6359651439	0.002283105	0.0962351516	13	-3	0.033	0	4	-3	4.5	-3.2	0.13832	0.030647	0.14897	-0.025701	0.031906	-0.04882	0.41915	0.46544	-0.050988
I83K	0.641033682	1	2	0.4862366888	0.4310917831	1791.41199152	44	33.6359651439	0.002283105	0.0962351516	13	-3	0.033	0	4	-3	4.5	-3.9	0.055316	0.12686	-0.0016613	0.016815	0.058477	-0.029947	0.44	0.47426	-0.19487
I83L	-0.523900584	1	2	0.4862366888	0.4310917831	1791.41199152	44	33.6359651439	0.002283105	0.0962351516	13	2	0.033	0	4	1	4.5	3.8	0.1866	-0.085999	0.093238	-0.083817	-0.16855	-0.096804	-0.23592	-0.19299	-0.17358
I83M	-0.09604453	1	2	0.4862366888	0.4310917831	1791.41199152	44	33.6359651439	0.002283105	0.0962351516	13	1	0.033	0	4	0	4.5	1.9	0.20876	0.070787	0.19165	0.056795	-0.25673	-0.22757	-0.1804	-0.078722	-0.20174
I83N	-0.032363679	1	2	0.4862366888	0.4310917831	1791.41199152	44	33.6359651439	0.002283105	0.0962351516	13	-3	0.033	0	4	-3	4.5	-3.5	-0.12152	0.1546	-0.026413	0.027423	0.0435	-0.040853	0.42833	0.46898	-0.18255
I83P	1.055406741	1	2	0.4862366888	0.4310917831	1791.41199152	44	33.6359651439	0.002283105	0.0962351516	13	-3	0.033	0	4	-3	4.5	-1.6	-0.21519	-0.15825	0.17321	-0.31386	-0.050789	-0.08701	0.36859	0.43031	0.205
I83Q	-0.044726969	1	2	0.4862366888	0.4310917831	1791.41199152	44	33.6359651439	0.002283105	0.0962351516	13	-3	0.033	0	4	-3	4.5	-3.5	-0.21427	-0.093502	0.24721	-0.22155	0.0435	-0.040853	0.42833	0.46898	0.046895
I83R	0.890207517	1	2	0.4862366888	0.4310917831	1791.41199152	44	33.6359651439	0.002283105	0.0962351516	13	-3	0.033	0	4	-3	4.5	-4.5	-0.14121	-0.11647	-0.39561	-0.23289	0.086801	-0.013076	0.45656	0.48296	-0.38773
I83S	-0.045408809	1	2	0.4862366888	0.4310917831	1791.41199152	44	33.6359651439	0.002283105	0.0962351516	13	-2	0.033	0	4	-2	4.5	-0.8	-0.18681	-0.24244	-0.2726	-0.29676	-0.14763	-0.18258	0.1819	0.26498	0.0012301
I83V	-0.471488851	1	2	0.4862366888	0.4310917831	1791.41199152	44	33.6359651439	0.002283105	0.0962351516	13	3	0.033	0	4	3	4.5	4.2	-0.12152	-0.1062	-0.31604	-0.24211	-0.15032	-0.057322	-0.2888	-0.29228	-0.010904
I83W	0.640934876	1	2	0.4862366888	0.4310917831	1791.41199152	44	33.6359651439	0.002283105	0.0962351516	13	-3	0.033	0	4	-3	4.5	-0.9	-0.17191	-0.20336	-0.33718	-0.22966	-0.083956	-0.10042	0.33888	0.39229	-0.3006
I83Y	0.815936268	1	2	0.4862366888	0.4310917831	1791.41199152	44	33.6359651439	0.002283105	0.0962351516	13	-1	0.033	0	4	-2	4.5	-1.3	-0.16246	-0.11091	-0.34179	-0.22707	-0.18465	-0.22161	0.096923	0.23249	-0.40466
I84A	-0.320245246	2	5	0.6939923649	0.6027839173	1750.99105111	80	481.172393161	0.0026041667	0.1308642251	12	-1	0.033	0	1	1	4.5	1.8	-0.18981	-0.15433	-0.35869	-0.3155	-0.25782	-0.2654	-0.17012	-0.17823	-0.069283
I84D	0.938020533	2	5	0.6939923649	0.6027839173	1750.99105111	80	481.172393161	0.0026041667	0.1308642251	12	-3	0.033	0	1	-3	4.5	-3.5	-0.21764	-0.19134	-0.30267	-0.34025	-0.017081	-0.005068	0.40557	0.42445	-0.10428
I84F	0.070458573	2	5	0.6939923649	0.6027839173	1750.99105111	80	481.172393161	0.0026041667	0.1308642251	12	0	0.033	0	1	-1	4.5	2.8	-0.23479	-0.11647	-0.36601	-0.23289	-0.23587	-0.16079	-0.16076	-0.1295	0.15773
I84H	0.87764069	2	5	0.6939923649	0.6027839173	1750.99105111	80	481.172393161	0.0026041667	0.1308642251	12	-3	0.033	0	1	-2	4.5	-3.2	0.2705	-0.11972	-0.40956	-0.25978	-0.032448	-0.044292	0.34514	0.36882	-0.056973
I84K	0.927089012	2	5	0.6939923649	0.6027839173	1750.99105111	80	481.172393161	0.0026041667	0.1308642251	12	-3	0.033	0	1	-1	4.5	-3.9	0.33568	-0.14879	-0.31604	-0.27223	-0.0031656	-0.049639	0.37022	0.3844	0.20993
I84M	0.043096615	2	5	0.6939923649	0.6027839173	1750.99105111	80	481.172393161	0.0026041667	0.1308642251	12	1	0.033	0	1	2	4.5	1.9	0.33843	-0.14968	-0.32966	-0.27437	-0.27078	-0.30434	-0.21367	-0.18594	-0.040927
I84N	-0.159123454	2	5	0.6939923649	0.6027839173	1750.99105111	80	481.172393161	0.0026041667	0.1308642251	12	-3	0.033	0	1	-2	4.5	-3.5	0.26221	-0.17025	-0.37553	-0.34149	-0.020527	-0.034611	0.37099	0.39036	0.13432
I84P	-0.662177692	2	5	0.6939923649	0.6027839173	1750.99105111	80	481.172393161	0.0026041667	0.1308642251	12	-3	0.033	0	1	-2	4.5	-1.6	0.21703	-0.25459	-0.37783	0.090437	-0.10695	-0.086695	0.2054	0.24792	0.18207
I84Q	0.552047355	2	5	0.6939923649	0.6027839173	1750.99105111	80	481.172393161	0.0026041667	0.1308642251	12	-3	0.033	0	1	-1	4.5	-3.5	0.32725	-0.32303	-0.37706	-0.037748	-0.018918	-0.063776	0.33721	0.3566	-0.16967
I84V	-0.288296306	2	5	0.6939923649	0.6027839173	1750.99105111	80	481.172393161	0.0026041667	0.1308642251	12	3	0.033	0	1	1	4.5	4.2	0.28817	-0.46474	-0.24834	-0.35745	-0.1322	-0.06973	-0.18758	-0.16016	0.25633
G85C	-0.185684704	0	8	0.3757283504	0.3382331818	2293.93994842	17	0	0.0019157088	0.0450528644	8	-3	0.277	0	1	3	-0.4	2.5	0.3454	-0.37502	-0.29524	-0.12226	-0.13635	-0.21732	-0.37363	-0.53907	-0.17995
G85D	0.002066892	0	8	0.3757283504	0.3382331818	2293.93994842	17	0	0.0019157088	0.0450528644	8	-1	0.277	0	1	0	-0.4	-3.5	0.33843	-0.48742	-0.46223	-0.37728	-0.10452	-0.10569	-0.34486	-0.58261	0.039228
G85E	-0.654982216	0	8	0.3757283504	0.3382331818	2293.93994842	17	0	0.0019157088	0.0450528644	8	-2	0.277	0	1	0	-0.4	-3.5	0.30735	-0.32303	-0.38193	-0.037748	-0.014224	-0.030238	-0.30146	-0.58793	0.0032618
G85F	-0.925104998	0	8	0.3757283504	0.3382331818	2293.93994842	17	0	0.0019157088	0.0450528644	8	-3	0.277	0	1	-1	-0.4	2.8	0.31032	-0.40628	-0.4652	-0.17209	-0.12625	-0.16384	-0.34037	-0.53405	-0.41943
G85H	-0.848210286	0	8	0.3757283504	0.3382331818	2293.93994842	17	0	0.0019157088	0.0450528644	8	-2	0.277	0	1	-2	-0.4	-3.2	0.3328	-0.42728	-0.29524	-0.17074	-0.036246	-0.019853	-0.28651	-0.5478	-0.3524
G85I	-0.768538399	0	8	0.3757283504	0.3382331818	2293.93994842	17	0	0.0019157088	0.0450528644	8	-4	0.277	0	1	0	-0.4	4.5	0.20295	-0.4341	-0.40339	-0.20585	-0.073007	-0.1054	-0.2946	-0.44477	0.25294
G85M	-0.724134266	0	8	0.3757283504	0.3382331818	2293.93994842	17	0	0.0019157088	0.0450528644	8	-3	0.277	0	1	-1	-0.4	1.9	0.31297	-0.33809	-0.43946	-0.037331	-0.1242	-0.16087	-0.33946	-0.55756	0.19025
G85Q	-1.021914797	0	8	0.3757283504	0.3382331818	2293.93994842	17	0	0.0019157088	0.0450528644	8	-2	0.277	0	1	0	-0.4	-3.5	0.33725	0.37068	-0.45121	0.61207	-0.014224	-0.030238	-0.30146	-0.58793	0.42685
G85R	-0.827744102	0	8	0.3757283504	0.3382331818	2293.93994842	17	0	0.0019157088	0.0450528644	8	-2	0.277	0	1	-1	-0.4	-4.5	-0.22442	0.67432	-0.38207	0.90212	0.032595	0.03644	-0.26325	-0.60502	-0.25615
G85S	-0.337849331	0	8	0.3757283504	0.3382331818	2293.93994842	17	0	0.0019157088	0.0450528644	8	0	0.277	0	1	1	-0.4	-0.8	0.065728	0.67661	-0.0066793	0.8982	-0.26896	-0.28478	-0.41726	-0.50135	-0.15767
G85T	-0.641067444	0	8	0.3757283504	0.3382331818	2293.93994842	17	0	0.0019157088	0.0450528644	8	-2	0.277	0	1	0	-0.4	-0.7	-0.0035571	0.82887	0.38853	0.96234	-0.13887	-0.1668	-0.35223	-0.53874	-0.28728
G85V	-0.193879672	0	8	0.3757283504	0.3382331818	2293.93994842	17	0	0.0019157088	0.0450528644	8	-3	0.277	0	1	-1	-0.4	4.2	-0.21772	0.6542	0.38366	0.8434	-0.11019	-0.14019	-0.3231	-0.45647	0.29635
I86A	-0.52641768	2	8	0.5400843882	0.523607197	1848.48394209	59	106.091635545	0.0024509804	0.1180116306	12	-1	0.194	1	2	-1	4.5	1.8	-0.0027631	0.80599	0.43581	0.96952	-0.21367	-0.46308	-0.58119	-0.47475	0.04197
I86D	0.166150044	2	8	0.5400843882	0.523607197	1848.48394209	59	106.091635545	0.0024509804	0.1180116306	12	-3	0.194	1	2	-3	4.5	-3.5	-0.20714	0.6918	0.35049	0.88309	0.18509	0.07181	-0.029519	-0.095417	-0.40034
I86F	-0.064126062	2	8	0.5400843882	0.523607197	1848.48394209	59	106.091635545	0.0024509804	0.1180116306	12	0	0.194	1	2	2	4.5	2.8	-0.16313	0.62013	0.45655	0.8239	-0.32068	-0.57641	-0.68428	-0.5228	-0.024682
I86G	-0.708605349	2	8	0.5400843882	0.523607197	1848.48394209	59	106.091635545	0.0024509804	0.1180116306	12	-4	0.194	1	2	-3	4.5	-0.4	-0.033642	0.40971	0.32904	0.65771	0.091486	-0.13608	-0.23429	-0.34471	0.37603
I86L	-0.604348097	2	8	0.5400843882	0.523607197	1848.48394209	59	106.091635545	0.0024509804	0.1180116306	12	2	0.194	1	2	1	4.5	3.8	-0.15618	0.72115	0.31263	0.88263	-0.23959	-0.419	-0.53379	-0.35636	-0.13635
I86M	-0.254549011	2	8	0.5400843882	0.523607197	1848.48394209	59	106.091635545	0.0024509804	0.1180116306	12	1	0.194	1	2	3	4.5	1.9	-0.11857	0.55627	0.044601	0.75179	-0.31454	-0.56018	-0.65637	-0.43484	-0.036111
I86N	-0.016470589	2	8	0.5400843882	0.523607197	1848.48394209	59	106.091635545	0.0024509804	0.1180116306	12	-3	0.194	1	2	-3	4.5	-3.5	-0.24996	0.69496	0.32315	0.93274	0.18509	0.07181	-0.029519	-0.095417	-0.10187
I86P	-0.452938868	2	8	0.5400843882	0.523607197	1848.48394209	59	106.091635545	0.0024509804	0.1180116306	12	-3	0.194	1	2	-3	4.5	-1.6	-0.1542	0.21379	0.19097	0.31087	0.093797	-0.089105	-0.19673	-0.21429	-0.060739
I86Q	-0.124861203	2	8	0.5400843882	0.523607197	1848.48394209	59	106.091635545	0.0024509804	0.1180116306	12	-3	0.194	1	2	-2	4.5	-3.5	0.043448	0.17517	0.44715	0.10496	0.15791	0.035295	-0.073873	-0.12955	-0.039271
I86R	0.14233736	2	8	0.5400843882	0.523607197	1848.48394209	59	106.091635545	0.0024509804	0.1180116306	12	-3	0.194	1	2	-3	4.5	-4.5	-0.26885	0.31685	0.10117	0.4326	0.21857	0.15166	0.058002	-0.024127	-0.24242
I86S	-0.133530456	2	8	0.5400843882	0.523607197	1848.48394209	59	106.091635545	0.0024509804	0.1180116306	12	-2	0.194	1	2	0	4.5	-0.8	-0.0062073	0.26945	-0.06064	0.19982	-0.089257	-0.32617	-0.4499	-0.37585	-0.084753
I86Y	0.142118664	2	8	0.5400843882	0.523607197	1848.48394209	59	106.091635545	0.0024509804	0.1180116306	12	-1	0.194	1	2	-1	4.5	-1.3	-0.18841	0.27293	0.23518	0.4032	-0.089078	-0.27624	-0.40833	-0.26158	0.3502
N87D	-0.22536312	4	6	0.3801486839	0.3586521411	2390.10145762	16	2.831185198	0.0021231423	0.0358474513	7	1	0.812	1	-1	-2	-3.5	-3.5	-0.22248	0.23705	0.10445	0.15729	-0.28133	-0.32352	-0.38135	-0.261	-0.27147
N87E	-0.472391019	4	6	0.3801486839	0.3586521411	2390.10145762	16	2.831185198	0.0021231423	0.0358474513	7	0	0.812	1	-1	-1	-3.5	-3.5	-0.043331	0.2895	0.20943	0.21842	-0.23283	-0.25881	-0.41814	-0.32431	-0.23164
N87G	-0.756187915	4	6	0.3801486839	0.3586521411	2390.10145762	16	2.831185198	0.0021231423	0.0358474513	7	0	0.812	1	-1	-3	-3.5	-0.4	-0.19898	0.30147	0.011454	0.29356	-0.27128	-0.36349	-0.42893	-0.32743	0.044347
N87H	-0.381645584	4	6	0.3801486839	0.3586521411	2390.10145762	16	2.831185198	0.0021231423	0.0358474513	7	1	0.812	1	-1	0	-3.5	-3.2	-0.096716	0.17517	0.077888	0.10496	-0.30024	-0.38573	-0.44424	-0.31428	0.49234
N87I	-0.147205275	4	6	0.3801486839	0.3586521411	2390.10145762	16	2.831185198	0.0021231423	0.0358474513	7	-3	0.812	1	-1	0	-3.5	4.5	0.31149	0.31992	0.14272	0.21645	-0.19221	-0.28056	-0.50124	-0.39025	0.58296
N87K	-0.146592084	4	6	0.3801486839	0.3586521411	2390.10145762	16	2.831185198	0.0021231423	0.0358474513	7	0	0.812	1	-1	2	-3.5	-3.9	0.40867	0.21768	-0.06064	0.23594	-0.23046	-0.31807	-0.49725	-0.3903	-0.27991
N87W	-0.832284268	4	6	0.3801486839	0.3586521411	2390.10145762	16	2.831185198	0.0021231423	0.0358474513	7	-4	0.812	1	-1	-3	-3.5	-0.9	0.40867	0.27768	0.082422	0.29675	0.0065807	0.026193	-0.4344	-0.37834	-0.094235
N87Y	-0.18898933	4	6	0.3801486839	0.3586521411	2390.10145762	16	2.831185198	0.0021231423	0.0358474513	7	-2	0.812	1	-1	1	-3.5	-1.3	0.37439	0.21128	0.049371	0.35713	-0.16747	-0.28424	-0.54772	-0.4294	-0.1788
D88A	-0.573385341	16	3	0.7819971871	0.6895735992	2111.87096391	95	1031.75840705	0.0027100271	0.1186278157	9	-2	0.1	1	1	0	-3.5	1.8	0.29222	0.42494	0.13717	0.40936	-0.34427	-0.57984	-0.64044	-0.62609	-0.29977
D88E	-0.224366146	16	3	0.7819971871	0.6895735992	2111.87096391	95	1031.75840705	0.0027100271	0.1186278157	9	2	0.1	1	1	1	-3.5	-3.5	0.2296	0.41225	0.14256	0.3775	-0.40277	-0.9031	-0.50393	-0.43295	0.0057066
D88R	-0.793598028	16	3	0.7819971871	0.6895735992	2111.87096391	95	1031.75840705	0.0027100271	0.1186278157	9	-2	0.1	1	1	1	-3.5	-4.5	0.38694	0.3442	0.3035	0.37587	-0.10636	-0.52734	-0.63396	-0.67576	0.40894
D88S	-0.765008002	16	3	0.7819971871	0.6895735992	2111.87096391	95	1031.75840705	0.0027100271	0.1186278157	9	0	0.1	1	1	0	-3.5	-0.8	-0.15892	0.3944	0.30456	0.42574	-0.40773	-0.79209	-0.61403	-0.63307	0.19724
D88T	-0.785158294	16	3	0.7819971871	0.6895735992	2111.87096391	95	1031.75840705	0.0027100271	0.1186278157	9	-1	0.1	1	1	-1	-3.5	-0.7	-0.16045	0.42143	0.26163	0.40372	-0.36416	-0.68992	-0.64432	-0.68943	0.41596
D88V	-0.014874981	16	3	0.7819971871	0.6895735992	2111.87096391	95	1031.75840705	0.0027100271	0.1186278157	9	-3	0.1	1	1	-2	-3.5	4.2	-0.29705	0.49309	0.3458	0.47587	-0.30007	-0.38223	-0.58624	-0.48058	0.18075
D88W	-0.543400981	16	3	0.7819971871	0.6895735992	2111.87096391	95	1031.75840705	0.0027100271	0.1186278157	9	-4	0.1	1	1	-2	-3.5	-0.9	-0.21662	0.40035	0.31495	0.42833	-0.10828	-0.30061	-0.63882	-0.60974	0.19994
I89A	-0.502729872	1	5	0.5633916014	0.4886455176	1865.42633614	49	32.2000162523	0.0022675737	0.103425584	12	-1	0	1	4	0	4.5	1.8	-0.27401	0.40512	0.38561	0.37739	-0.20848	-0.38606	-0.38286	-0.36242	-0.041526
I89C	-0.736340391	1	5	0.5633916014	0.4886455176	1865.42633614	49	32.2000162523	0.0022675737	0.103425584	12	-1	0	1	4	2	4.5	2.5	-0.20112	0.29869	0.35432	0.33091	-0.26604	-0.48749	-0.50506	-0.48208	-0.12346
I89D	0.92856577	1	5	0.5633916014	0.4886455176	1865.42633614	49	32.2000162523	0.0022675737	0.103425584	12	-3	0	1	4	-4	4.5	-3.5	-0.20312	0.36662	0.31049	0.41017	0.2683	0.26582	0.40126	0.22964	-0.11055
I89F	-0.150401182	1	5	0.5633916014	0.4886455176	1865.42633614	49	32.2000162523	0.0022675737	0.103425584	12	0	0	1	4	0	4.5	2.8	-0.2034	0.3944	0.19597	0.42574	-0.2311	-0.40336	-0.41521	-0.35015	-0.043031
I89G	-0.244659848	1	5	0.5633916014	0.4886455176	1865.42633614	49	32.2000162523	0.0022675737	0.103425584	12	-4	0	1	4	-4	4.5	-0.4	-0.29333	0.41219	0.3067	0.43644	0.15441	0.051016	0.16991	0.021247	0.020923
I89K	0.147013959	1	5	0.5633916014	0.4886455176	1865.42633614	49	32.2000162523	0.0022675737	0.103425584	12	-3	0	1	4	-4	4.5	-3.9	-0.20348	0.30775	0.3458	0.35008	0.28605	0.29522	0.43716	0.2549	-0.17416
I89M	-0.439356742	1	5	0.5633916014	0.4886455176	1865.42633614	49	32.2000162523	0.0022675737	0.103425584	12	1	0	1	4	2	4.5	1.9	-0.21543	0.36231	0.36916	0.40258	-0.2285	-0.41575	-0.416	-0.31615	-0.225
I89N	-0.083418332	1	5	0.5633916014	0.4886455176	1865.42633614	49	32.2000162523	0.0022675737	0.103425584	12	-3	0	1	4	-4	4.5	-3.5	-0.094145	0.43701	0.18361	0.45964	0.2683	0.26582	0.40126	0.22964	-0.28549
I89P	0.059352908	1	5	0.5633916014	0.4886455176	1865.42633614	49	32.2000162523	0.0022675737	0.103425584	12	-3	0	1	4	1	4.5	-1.6	-0.091704	0.28111	0.29241	0.28228	0.039788	-0.12367	-0.052641	-0.10529	0.024265
I89S	-0.114803252	1	5	0.5633916014	0.4886455176	1865.42633614	49	32.2000162523	0.0022675737	0.103425584	12	-2	0	1	4	-3	4.5	-0.8	-0.2449	0.40216	0.33271	0.42237	0.044739	-0.039243	0.035578	0.010765	-0.23515
I89T	-0.08716561	1	5	0.5633916014	0.4886455176	1865.42633614	49	32.2000162523	0.0022675737	0.103425584	12	-1	0	1	4	0	4.5	-0.7	-0.099966	-0.20231	0.23432	0.051012	-0.076128	-0.2243	-0.19563	-0.16502	0.34068
I89W	0.280785765	1	5	0.5633916014	0.4886455176	1865.42633614	49	32.2000162523	0.0022675737	0.103425584	12	-3	0	1	4	-4	4.5	-0.9	-0.22934	-0.087507	0.37475	0.32257	0.13598	0.053073	0.16061	0.071383	-0.28617
I89Y	0.121182493	1	5	0.5633916014	0.4886455176	1865.42633614	49	32.2000162523	0.0022675737	0.103425584	12	-1	0	1	4	-2	4.5	-1.3	-0.2273	-0.11718	-0.20667	0.27607	-0.0034325	-0.075848	-0.031322	-0.0050786	-0.14014
I90A	-0.835149827	7	11	0.3345388788	0.4488590164	2116.21323114	39	8.5397324593	0.0022222222	0.0923683832	10	-1	0.367	1	1	-2	4.5	1.8	-0.094145	-0.064411	0.014919	0.12523	-0.11732	-0.37563	-0.45526	-0.53691	-0.13852
I90C	-0.732774694	7	11	0.3345388788	0.4488590164	2116.21323114	39	8.5397324593	0.0022222222	0.0923683832	10	-1	0.367	1	1	-3	4.5	2.5	-0.10086	-0.11337	-0.045761	0.27941	-0.1156	-0.36064	-0.45154	-0.54415	-0.15343
I90D	-0.560758241	7	11	0.3345388788	0.4488590164	2116.21323114	39	8.5397324593	0.0022222222	0.0923683832	10	-3	0.367	1	1	1	4.5	-3.5	-0.12931	-0.0336	-0.1447	0.18633	0.16555	-0.11058	-0.333	-0.55769	0.019494
I90E	-0.611605642	7	11	0.3345388788	0.4488590164	2116.21323114	39	8.5397324593	0.0022222222	0.0923683832	10	-3	0.367	1	1	1	4.5	-3.5	-0.10396	-0.14018	-0.03253	0.12747	0.16555	-0.11058	-0.333	-0.55769	-0.20978
I90F	-0.152775402	7	11	0.3345388788	0.4488590164	2116.21323114	39	8.5397324593	0.0022222222	0.0923683832	10	0	0.367	1	1	1	4.5	2.8	-0.11588	-0.12172	-0.13069	0.25196	-0.24385	-0.48699	-0.48608	-0.47906	0.32141
I90H	-0.481309981	7	11	0.3345388788	0.4488590164	2116.21323114	39	8.5397324593	0.0022222222	0.0923683832	10	-3	0.367	1	1	2	4.5	-3.2	-0.10665	-0.14931	-0.17891	0.17964	0.13323	-0.16	-0.36733	-0.55966	0.43533
I90K	-0.808174582	7	11	0.3345388788	0.4488590164	2116.21323114	39	8.5397324593	0.0022222222	0.0923683832	10	-3	0.367	1	1	0	4.5	-3.9	-0.074959	-0.14092	-0.10285	0.21091	0.20522	-0.056656	-0.29159	-0.55255	-0.17052
I90N	-0.16727004	7	11	0.3345388788	0.4488590164	2116.21323114	39	8.5397324593	0.0022222222	0.0923683832	10	-3	0.367	1	1	-2	4.5	-3.5	-0.28174	-0.10227	-0.16297	0.11913	0.23715	-0.025503	-0.25327	-0.54362	-0.1012
I90Q	-0.900176309	7	11	0.3345388788	0.4488590164	2116.21323114	39	8.5397324593	0.0022222222	0.0923683832	10	-3	0.367	1	1	1	4.5	-3.5	-0.15334	0.61794	-0.14984	0.50599	0.16555	-0.11058	-0.333	-0.55769	-0.35398
I90R	-0.516448545	7	11	0.3345388788	0.4488590164	2116.21323114	39	8.5397324593	0.0022222222	0.0923683832	10	-3	0.367	1	1	-1	4.5	-4.5	-0.10778	0.53242	-0.14673	0.46148	0.24316	0.0061275	-0.23915	-0.54417	0.53106
I90S	-0.714742349	7	11	0.3345388788	0.4488590164	2116.21323114	39	8.5397324593	0.0022222222	0.0923683832	10	-2	0.367	1	1	0	4.5	-0.8	-0.33183	0.79001	0.47314	0.65465	0.016276	-0.29006	-0.42337	-0.52052	-0.39199
I90T	-0.102155832	7	11	0.3345388788	0.4488590164	2116.21323114	39	8.5397324593	0.0022222222	0.0923683832	10	-1	0.367	1	1	0	4.5	-0.7	-0.2091	0.094645	0.44532	0.14406	-0.052834	-0.33735	-0.44103	-0.48928	-0.084478
I90V	-0.401475629	7	11	0.3345388788	0.4488590164	2116.21323114	39	8.5397324593	0.0022222222	0.0923683832	10	3	0.367	1	1	0	4.5	4.2	-0.33362	0.62736	0.63916	0.56391	-0.26173	-0.36604	-0.41352	-0.42543	-0.2139
I90W	-0.804720814	7	11	0.3345388788	0.4488590164	2116.21323114	39	8.5397324593	0.0022222222	0.0923683832	10	-3	0.367	1	1	-2	4.5	-0.9	-0.20174	0.52389	-0.16356	0.41672	0.1351	-0.17537	-0.34681	-0.54327	0.45208
R91C	-0.280893306	25	14	0.2147880249	0.1630318981	2046.51443656	0	0	0	0	12	-3	0.184	1	3	1	-4.5	2.5	-0.1721	0.36166	0.49033	0.37031	-0.24441	-0.46658	-0.55817	-0.41384	-0.03304
R91D	-0.30889079	25	14	0.2147880249	0.1630318981	2046.51443656	0	0	0	0	12	-2	0.184	1	3	0	-4.5	-3.5	-0.27998	0.62687	0.36496	0.56094	-0.0841	-0.28665	-0.30383	-0.23521	-0.17013
R91F	-0.319140175	25	14	0.2147880249	0.1630318981	2046.51443656	0	0	0	0	12	-3	0.184	1	3	-1	-4.5	2.8	-0.23771	0.54362	0.29273	0.49262	-0.24122	-0.46112	-0.53718	-0.40118	-0.26845
R91G	-0.432775584	25	14	0.2147880249	0.1630318981	2046.51443656	0	0	0	0	12	-2	0.184	1	3	-2	-4.5	-0.4	-0.23336	0.52164	0.48742	0.40801	-0.18549	-0.37789	-0.37665	-0.27672	-0.21626
R91H	-0.091016575	25	14	0.2147880249	0.1630318981	2046.51443656	0	0	0	0	12	0	0.184	1	3	1	-4.5	-3.2	-0.29018	0.36786	0.37271	0.32754	-0.18	-0.31207	-0.28464	-0.27399	0.52764
R91L	-0.261990739	25	14	0.2147880249	0.1630318981	2046.51443656	0	0	0	0	12	-2	0.184	1	3	-1	-4.5	3.8	-0.25087	0.48537	0.36673	0.35631	-0.29837	-0.48585	-0.56738	-0.4248	0.34057
R91M	-0.874096046	25	14	0.2147880249	0.1630318981	2046.51443656	0	0	0	0	12	-1	0.184	1	3	1	-4.5	1.9	-0.28808	0.43777	0.041136	0.41298	-0.29298	-0.47434	-0.53103	-0.45709	0.15474
R91N	-0.291225611	25	14	0.2147880249	0.1630318981	2046.51443656	0	0	0	0	12	0	0.184	1	3	-1	-4.5	-3.5	-0.23374	0.43777	0.39752	0.41298	-0.15192	-0.28449	-0.24427	-0.21358	-0.45142
R91P	-0.348133015	25	14	0.2147880249	0.1630318981	2046.51443656	0	0	0	0	12	-2	0.184	1	3	2	-4.5	-1.6	-0.15323	0.4097	0.54019	0.38763	-0.17321	-0.37065	-0.39543	-0.3079	-0.24279
R91S	0.031371223	25	14	0.2147880249	0.1630318981	2046.51443656	0	0	0	0	12	-1	0.184	1	3	-1	-4.5	-0.8	-0.1898	0.46419	0.54019	0.40477	-0.21749	-0.37979	-0.35821	-0.29061	-0.07703
A92C	-0.468984783	5	6	0.4028531244	0.4094828759	2465.83030662	32	37.5122684403	0.0021786492	0.0604198979	7	0	0.22	0	-1	2	1.8	2.5	0.1659	0.55549	0.54003	0.42013	-0.23476	-0.31398	-0.29527	-0.35973	-0.24609
A92D	0.034349111	5	6	0.4028531244	0.4094828759	2465.83030662	32	37.5122684403	0.0021786492	0.0604198979	7	-2	0.22	0	-1	0	1.8	-3.5	0.056979	0.3321	0.42278	0.29542	0.010277	-0.030684	-0.056696	-0.21694	0.38016
A92F	-0.56286314	5	6	0.4028531244	0.4094828759	2465.83030662	32	37.5122684403	0.0021786492	0.0604198979	7	-2	0.22	0	-1	1	1.8	2.8	-0.019728	0.2507	0.42142	0.16257	-0.14888	-0.19404	-0.2251	-0.3153	-0.27438
A92G	-0.642573375	5	6	0.4028531244	0.4094828759	2465.83030662	32	37.5122684403	0.0021786492	0.0604198979	7	0	0.22	0	-1	-1	1.8	-0.4	-0.039106	0.57581	0.38681	0.41539	-0.26968	-0.30935	-0.18514	-0.22228	-0.28245
A92I	-0.263118441	5	6	0.4028531244	0.4094828759	2465.83030662	32	37.5122684403	0.0021786492	0.0604198979	7	-1	0.22	0	-1	0	1.8	4.5	0.068604	0.49869	0.13869	0.39766	-0.15257	-0.16808	-0.22667	-0.24167	-0.10313
A92K	-0.683840427	5	6	0.4028531244	0.4094828759	2465.83030662	32	37.5122684403	0.0021786492	0.0604198979	7	-1	0.22	0	-1	0	1.8	-3.9	0.053529	0.47876	0.47517	0.31929	-0.06034	-0.11098	-0.095718	-0.2715	0.051689
A92L	-0.086494792	5	6	0.4028531244	0.4094828759	2465.83030662	32	37.5122684403	0.0021786492	0.0604198979	7	-1	0.22	0	-1	-1	1.8	3.8	0.1659	0.027982	0.37849	-0.052487	-0.18238	-0.19623	-0.21078	-0.2332	-0.099319
A92M	-0.518178367	5	6	0.4028531244	0.4094828759	2465.83030662	32	37.5122684403	0.0021786492	0.0604198979	7	-1	0.22	0	-1	2	1.8	1.9	0.040563	0.44154	0.38129	0.2621	-0.20607	-0.27951	-0.26851	-0.36241	-0.15162
A92N	-0.446156722	5	6	0.4028531244	0.4094828759	2465.83030662	32	37.5122684403	0.0021786492	0.0604198979	7	-2	0.22	0	-1	0	1.8	-3.5	-0.082408	0.00033272	-0.068572	-0.089804	0.010277	-0.030684	-0.056696	-0.21694	-0.15251
A92P	-0.261552101	5	6	0.4028531244	0.4094828759	2465.83030662	32	37.5122684403	0.0021786492	0.0604198979	7	-1	0.22	0	-1	0	1.8	-1.6	-0.15014	0.50306	0.26563	0.33767	-0.1677	-0.20683	-0.14717	-0.24138	-0.19911
A92S	-0.120862567	5	6	0.4028531244	0.4094828759	2465.83030662	32	37.5122684403	0.0021786492	0.0604198979	7	1	0.22	0	-1	-1	1.8	-0.8	0.20942	0.35569	-0.15657	0.18754	-0.32286	-0.3728	-0.21173	-0.21519	-0.32507
A92T	0.085500098	5	6	0.4028531244	0.4094828759	2465.83030662	32	37.5122684403	0.0021786492	0.0604198979	7	0	0.22	0	-1	0	1.8	-0.7	-0.29022	0.33174	0.37335	0.22581	-0.26343	-0.31513	-0.20223	-0.25988	0.12593
A92V	-0.118569335	5	6	0.4028531244	0.4094828759	2465.83030662	32	37.5122684403	0.0021786492	0.0604198979	7	0	0.22	0	-1	-1	1.8	4.2	-0.1672	0.32957	0.12948	0.22385	-0.192	-0.21102	-0.23033	-0.21049	0.11387
A92W	-0.383874317	5	6	0.4028531244	0.4094828759	2465.83030662	32	37.5122684403	0.0021786492	0.0604198979	7	-3	0.22	0	-1	4	1.8	-0.9	-0.27773	0.034406	0.18173	-0.049847	-0.032811	-0.13148	-0.18023	-0.29108	0.42336
P93D	-0.469869313	0	14	0.2459312839	0.1952660278	2759.41671782	0	0	0	0	6	-1	0.997	0	1	0	-1.6	-3.5	-0.17459	0.32921	0.17929	0.21734	-0.14111	-0.24645	-0.27737	-0.29311	-0.32229
P93F	-0.603914428	0	14	0.2459312839	0.1952660278	2759.41671782	0	0	0	0	6	-4	0.997	0	1	0	-1.6	2.8	-0.3514	0.30311	-0.066298	0.50883	-0.3231	-0.46697	-0.40085	-0.41028	-0.14625
P93H	-0.553085291	0	14	0.2459312839	0.1952660278	2759.41671782	0	0	0	0	6	-2	0.997	0	1	2	-1.6	-3.2	-0.18024	0.64809	0.21459	0.56304	-0.14796	-0.2859	-0.32378	-0.33218	0.66223
P93L	-0.382872045	0	14	0.2459312839	0.1952660278	2759.41671782	0	0	0	0	6	-3	0.997	0	1	-1	-1.6	3.8	-0.33208	0.62664	0.63205	0.5762	-0.31878	-0.42689	-0.3614	-0.35723	-0.15445
P93M	-0.553888482	0	14	0.2459312839	0.1952660278	2759.41671782	0	0	0	0	6	-2	0.997	0	1	-1	-1.6	1.9	-0.18132	-0.043559	0.88469	0.39913	-0.28697	-0.38853	-0.34165	-0.38243	0.3714
P93Q	-0.07573744	0	14	0.2459312839	0.1952660278	2759.41671782	0	0	0	0	6	-1	0.997	0	1	0	-1.6	-3.5	-0.18962	0.66599	0.94416	0.56718	-0.14111	-0.24645	-0.27737	-0.29311	-0.065521
P93S	-0.197353369	0	14	0.2459312839	0.1952660278	2759.41671782	0	0	0	0	6	-1	0.997	0	1	0	-1.6	-0.8	-0.19766	0.13051	0.3536	0.44964	-0.2178	-0.31274	-0.30824	-0.32431	-0.0096741
P93T	-0.080282823	0	14	0.2459312839	0.1952660278	2759.41671782	0	0	0	0	6	-1	0.997	0	1	0	-1.6	-0.7	-0.20041	0.14589	0.89236	0.45137	-0.22002	-0.31487	-0.30927	-0.32706	0.34374
P93Y	-0.505511265	0	14	0.2459312839	0.1952660278	2759.41671782	0	0	0	0	6	-3	0.997	0	1	1	-1.6	-1.3	-0.34478	0.73932	0.51896	0.59451	-0.21209	-0.35485	-0.36006	-0.34505	-0.31833
T94A	-0.362401812	5	0	0.0719308821	0.0141218259	2609.06860022	0	0	0	0	7	0	0.648	0	0	0	-0.7	1.8	-0.24337	0.64809	0.47241	0.56304	-0.18742	-0.12791	-0.35934	-0.4332	-0.13605
T94C	-0.573097706	5	0	0.0719308821	0.0141218259	2609.06860022	0	0	0	0	7	-1	0.648	0	0	2	-0.7	2.5	-0.077857	0.77737	0.98961	0.60279	-0.13834	-0.094849	-0.35169	-0.49479	-0.105
T94D	-0.773365227	5	0	0.0719308821	0.0141218259	2609.06860022	0	0	0	0	7	-1	0.648	0	0	0	-0.7	-3.5	-0.009444	0.35093	0.88469	0.49009	-0.14379	-0.14503	-0.31551	-0.34645	-0.23879
T94H	-0.392186587	5	0	0.0719308821	0.0141218259	2609.06860022	0	0	0	0	7	-2	0.648	0	0	2	-0.7	-3.2	-0.055206	0.58743	1.0101	0.5641	-0.098645	-0.094927	-0.29125	-0.37893	-0.11942
T94I	-0.376702856	5	0	0.0719308821	0.0141218259	2609.06860022	0	0	0	0	7	-1	0.648	0	0	-2	-0.7	4.5	0.079628	0.44786	0.64032	0.51967	-0.14676	-0.10601	-0.37885	-0.46437	-0.52613
T94M	-0.853197394	5	0	0.0719308821	0.0141218259	2609.06860022	0	0	0	0	7	-1	0.648	0	0	1	-0.7	1.9	0.0056735	0.40272	0.86396	0.51601	-0.14762	-0.10001	-0.33305	-0.45198	0.39087
T94N	-0.17186136	5	0	0.0719308821	0.0141218259	2609.06860022	0	0	0	0	7	0	0.648	0	0	1	-0.7	-3.5	0.0051234	0.477	0.72434	0.5357	-0.18693	-0.21638	-0.34778	-0.35947	0.32352
T94P	-0.002347724	5	0	0.0719308821	0.0141218259	2609.06860022	0	0	0	0	7	-1	0.648	0	0	1	-0.7	-1.6	-0.010589	0.13833	0.90885	0.48941	-0.15439	-0.12537	-0.30076	-0.34051	-0.071136
T94Q	-0.769856712	5	0	0.0719308821	0.0141218259	2609.06860022	0	0	0	0	7	-1	0.648	0	0	1	-0.7	-3.5	-0.0299	0.30227	0.9927	0.50547	-0.14232	-0.15052	-0.32082	-0.36425	0.030812
T94S	-0.145356698	5	0	0.0719308821	0.0141218259	2609.06860022	0	0	0	0	7	1	0.648	0	0	0	-0.7	-0.8	0.027886	0.35149	0.76629	0.52143	-0.23577	-0.21881	-0.35817	-0.34001	0.11963
T94V	-0.917740284	5	0	0.0719308821	0.0141218259	2609.06860022	0	0	0	0	7	0	0.648	0	0	0	-0.7	4.2	-0.1565	0.41502	0.89395	0.51852	-0.15079	-0.09163	-0.41467	-0.50574	-0.18926
I95A	-0.555628833	7	1	0.0759493671	0.0212100924	2339.40453686	0	0	0	0	7	-1	0.5	0	0	-1	4.5	1.8	-0.17105	0.10817	0.87578	0.47475	-0.22219	-0.28213	-0.25484	-0.30448	0.49405
I95C	-0.560269952	7	1	0.0759493671	0.0212100924	2339.40453686	0	0	0	0	7	-1	0.5	0	0	-3	4.5	2.5	-0.15381	0.15999	0.91201	0.4666	-0.24913	-0.31021	-0.27858	-0.31935	-0.063556
I95F	-0.183983245	7	1	0.0759493671	0.0212100924	2339.40453686	0	0	0	0	7	0	0.5	0	0	1	4.5	2.8	-0.17578	0.090589	0.70706	0.47659	-0.22396	-0.26131	-0.26391	-0.33765	-0.24749
I95M	-0.436068193	7	1	0.0759493671	0.0212100924	2339.40453686	0	0	0	0	7	1	0.5	0	0	1	4.5	1.9	-0.18232	0.15917	0.72735	0.511	-0.25701	-0.30567	-0.29163	-0.33257	-0.24595
I95N	-0.080475959	7	1	0.0759493671	0.0212100924	2339.40453686	0	0	0	0	7	-3	0.5	0	0	0	4.5	-3.5	-0.16138	0.23085	0.68062	0.4942	-0.078439	-0.20719	-0.2389	-0.30255	-0.3261
I95Q	-0.424296077	7	1	0.0759493671	0.0212100924	2339.40453686	0	0	0	0	7	-3	0.5	0	0	1	4.5	-3.5	-0.18853	-0.082931	0.72925	-0.2562	-0.076637	-0.21044	-0.23495	-0.30967	0.37831
I95R	-0.761120478	7	1	0.0759493671	0.0212100924	2339.40453686	0	0	0	0	7	-3	0.5	0	0	0	4.5	-4.5	-0.13251	-0.11177	0.79886	-0.37081	-0.056437	-0.21014	-0.25452	-0.3318	0.17721
I95S	-0.469039783	7	1	0.0759493671	0.0212100924	2339.40453686	0	0	0	0	7	-2	0.5	0	0	0	4.5	-0.8	-0.15052	-0.0078631	-0.37523	-0.17152	-0.17142	-0.24808	-0.23927	-0.26026	-0.11947
I95T	-0.209601223	7	1	0.0759493671	0.0212100924	2339.40453686	0	0	0	0	7	-1	0.5	0	0	0	4.5	-0.7	-0.17422	0.030703	-0.42133	-0.12859	-0.20472	-0.28805	-0.26254	-0.28185	-0.23402
I95V	-0.289026497	7	1	0.0759493671	0.0212100924	2339.40453686	0	0	0	0	7	3	0.5	0	0	0	4.5	4.2	-0.18556	0.0043726	-0.31113	-0.23438	-0.26142	-0.30089	-0.37655	-0.36513	-0.20994
I95Y	-0.384248788	7	1	0.0759493671	0.0212100924	2339.40453686	0	0	0	0	7	-1	0.5	0	0	1	4.5	-1.3	-0.27618	-0.030233	-0.28658	-0.20268	-0.19066	-0.28626	-0.25925	-0.29444	0.44714
E96A	-0.560191806	0	0	0.261201527	0.1764361172	2993.55880237	0	0	0	0	6	-1	1.331	0	3	1	-3.5	1.8	-0.30706	-0.077072	-0.33824	-0.25507	-0.22632	-0.24289	-0.38644	-0.49436	-0.18153
E96D	-0.119121551	0	0	0.261201527	0.1764361172	2993.55880237	0	0	0	0	6	2	1.331	0	3	3	-3.5	-3.5	-0.33352	-0.0073732	-0.35954	-0.22195	-0.17007	-0.31338	-0.41025	-0.35702	0.034763
E96I	-0.56200288	0	0	0.261201527	0.1764361172	2993.55880237	0	0	0	0	6	-3	1.331	0	3	-3	-3.5	4.5	-0.28411	0.093563	-0.3327	-0.044647	-0.24247	-0.25241	-0.32766	-0.51642	0.46354
E96K	-0.253535952	0	0	0.261201527	0.1764361172	2993.55880237	0	0	0	0	6	1	1.331	0	3	-1	-3.5	-3.9	-0.26933	0.031449	-0.34898	-0.10548	-0.1433	-0.29834	-0.36631	-0.41127	0.40198
E96L	-0.471824758	0	0	0.261201527	0.1764361172	2993.55880237	0	0	0	0	6	-3	1.331	0	3	-3	-3.5	3.8	-0.20903	-0.062445	-0.24473	-0.32987	-0.25696	-0.25663	-0.33954	-0.55272	0.57747
E96N	-0.673386292	0	0	0.261201527	0.1764361172	2993.55880237	0	0	0	0	6	0	1.331	0	3	1	-3.5	-3.5	-0.33518	-0.044825	-0.29497	-0.25842	-0.14463	-0.27986	-0.40654	-0.45765	-0.074955
E96Q	-0.507721537	0	0	0.261201527	0.1764361172	2993.55880237	0	0	0	0	6	2	1.331	0	3	0	-3.5	-3.5	-0.32491	0.42556	-0.30233	0.48324	-0.16036	-0.31305	-0.36748	-0.33916	0.24888
E96R	-0.594308175	0	0	0.261201527	0.1764361172	2993.55880237	0	0	0	0	6	0	1.331	0	3	0	-3.5	-4.5	-0.3101	0.25882	-0.33695	0.38039	-0.11578	-0.26998	-0.39062	-0.47139	-0.17067
E96T	-0.6445618	0	0	0.261201527	0.1764361172	2993.55880237	0	0	0	0	6	-1	1.331	0	3	-1	-3.5	-0.7	-0.32086	-0.17871	0.19315	0.36577	-0.22049	-0.24776	-0.36419	-0.47168	-0.0914
E96V	-0.178509282	0	0	0.261201527	0.1764361172	2993.55880237	0	0	0	0	6	-2	1.331	0	3	-2	-3.5	4.2	-0.22992	0.47134	0.12876	0.508	-0.22009	-0.2305	-0.32321	-0.47689	-0.19239
E96W	-0.68272803	0	0	0.261201527	0.1764361172	2993.55880237	0	0	0	0	6	-3	1.331	0	3	-4	-3.5	-0.9	-0.37432	0.15641	-0.34222	0.30746	-0.21723	-0.15354	-0.29918	-0.55324	0.036132
Q97C	-0.622176302	0	2	0.2718505124	0.152735602	2712.97560246	0	0	0	0	7	-3	1.108	0	1	-1	-3.5	2.5	-0.20549	0.088018	0.29718	0.44672	-0.29715	-0.2585	-0.37867	-0.53072	0.34585
Q97D	-0.499070185	0	2	0.2718505124	0.152735602	2712.97560246	0	0	0	0	7	0	1.108	0	1	3	-3.5	-3.5	-0.28832	0.19124	-0.017167	0.35572	-0.16929	-0.21745	-0.348	-0.34932	-0.094388
Q97E	-0.254874392	0	2	0.2718505124	0.152735602	2712.97560246	0	0	0	0	7	2	1.108	0	1	1	-3.5	-3.5	-0.31522	0.4895	-0.098243	0.51251	-0.18423	-0.24733	-0.28972	-0.26484	0.035945
Q97H	-0.16576663	0	2	0.2718505124	0.152735602	2712.97560246	0	0	0	0	7	0	1.108	0	1	0	-3.5	-3.2	-0.15323	0.42556	0.036363	0.48324	-0.18034	-0.2075	-0.30759	-0.33456	0.66473
Q97K	-0.080209576	0	2	0.2718505124	0.152735602	2712.97560246	0	0	0	0	7	1	1.108	0	1	1	-3.5	-3.9	-0.10568	0.087144	0.31394	0.44429	-0.16429	-0.23235	-0.30963	-0.31062	0.19938
Q97L	-0.232343592	0	2	0.2718505124	0.152735602	2712.97560246	0	0	0	0	7	-2	1.108	0	1	-3	-3.5	3.8	-0.14459	-0.19419	0.19315	0.34759	-0.28231	-0.2388	-0.32897	-0.46625	-0.17507
Q97M	-0.456870857	0	2	0.2718505124	0.152735602	2712.97560246	0	0	0	0	7	0	1.108	0	1	-1	-3.5	1.9	-0.16607	-0.21594	-0.097797	0.30115	-0.24872	-0.20625	-0.31582	-0.4094	-0.14815
Q97N	-0.745595699	0	2	0.2718505124	0.152735602	2712.97560246	0	0	0	0	7	0	1.108	0	1	2	-3.5	-3.5	-0.10568	0.40356	-0.3853	0.49986	-0.16736	-0.21358	-0.33479	-0.3444	0.018118
Q97P	-0.406331982	0	2	0.2718505124	0.152735602	2712.97560246	0	0	0	0	7	-1	1.108	0	1	-2	-3.5	-1.6	-0.13189	0.2715	-0.36982	0.20659	-0.22708	-0.18773	-0.29498	-0.35772	-0.13843
Q97R	-0.121633124	0	2	0.2718505124	0.152735602	2712.97560246	0	0	0	0	7	1	1.108	0	1	0	-3.5	-4.5	-0.1463	0.38953	0.31865	0.40616	-0.14551	-0.22805	-0.29348	-0.3027	-0.19344
Q97S	-0.439347993	0	2	0.2718505124	0.152735602	2712.97560246	0	0	0	0	7	0	1.108	0	1	1	-3.5	-0.8	-0.38942	-0.017014	-0.4084	-0.0057613	-0.22416	-0.21927	-0.33214	-0.36139	0.10102
Q97T	-0.652956879	0	2	0.2718505124	0.152735602	2712.97560246	0	0	0	0	7	-1	1.108	0	1	0	-3.5	-0.7	-0.37376	0.32992	-0.26989	0.33133	-0.23513	-0.21161	-0.33711	-0.38751	0.076906
Q97V	-0.576674768	0	2	0.2718505124	0.152735602	2712.97560246	0	0	0	0	7	-2	1.108	0	1	-2	-3.5	4.2	-0.43278	0.16424	-0.66117	0.14048	-0.27048	-0.23734	-0.33764	-0.45655	0.58296
Q97W	-0.595153526	0	2	0.2718505124	0.152735602	2712.97560246	0	0	0	0	7	-2	1.108	0	1	-4	-3.5	-0.9	-0.41992	0.20258	-0.34668	0.1043	-0.25894	-0.15811	-0.27405	-0.39885	0.24019
M98A	-0.81437361	0	4	0.8382559775	0.3760362113	2109.81348424	22	381.966582945	0.0021231423	0.018453696	13	-1	0	0	2	-2	1.9	1.8	-0.34469	0.36503	-0.62351	0.36377	-0.011492	0.21203	-0.48221	-0.53724	0.4876
M98C	-0.513349024	0	4	0.8382559775	0.3760362113	2109.81348424	22	381.966582945	0.0021231423	0.018453696	13	-1	0	0	2	-5	1.9	2.5	-0.41007	0.19465	-0.4794	0.10882	-0.0016869	0.29182	-0.39799	-0.41702	-0.20579
M98D	-0.098180607	0	4	0.8382559775	0.3760362113	2109.81348424	22	381.966582945	0.0021231423	0.018453696	13	-3	0	0	2	-2	1.9	-3.5	-0.37507	0.35168	-0.34504	0.35214	0.31157	0.34041	-0.11243	-0.27968	-0.16995
M98E	-0.279538529	0	4	0.8382559775	0.3760362113	2109.81348424	22	381.966582945	0.0021231423	0.018453696	13	-2	0	0	2	-5	1.9	-3.5	-0.40697	0.30877	-0.49486	0.30318	0.30532	0.38235	-0.088916	-0.19507	0.029671
M98I	-0.043305461	0	4	0.8382559775	0.3760362113	2109.81348424	22	381.966582945	0.0021231423	0.018453696	13	1	0	0	2	-1	1.9	4.5	-0.36304	0.38441	-0.35514	0.38208	-0.035362	0.26806	-0.50146	-0.36624	0.32932
M98K	-0.091018545	0	4	0.8382559775	0.3760362113	2109.81348424	22	381.966582945	0.0021231423	0.018453696	13	-1	0	0	2	-4	1.9	-3.9	-0.21965	0.28694	-0.44034	0.28253	0.25506	0.32477	-0.1961	-0.29044	-0.14924
M98L	-0.288041204	0	4	0.8382559775	0.3760362113	2109.81348424	22	381.966582945	0.0021231423	0.018453696	13	2	0	0	2	-1	1.9	3.8	-0.34859	0.28473	-0.33104	0.28024	-0.059178	0.2258	-0.5106	-0.34757	-0.016962
M98P	-0.432184962	0	4	0.8382559775	0.3760362113	2109.81348424	22	381.966582945	0.0021231423	0.018453696	13	-2	0	0	2	0	1.9	-1.6	-0.43147	0.20433	-0.41364	0.10616	0.13715	0.19954	-0.34887	-0.45991	-0.048415
M98Q	-0.229822782	0	4	0.8382559775	0.3760362113	2109.81348424	22	381.966582945	0.0021231423	0.018453696	13	0	0	0	2	-4	1.9	-3.5	-0.17665	0.094776	-0.41556	0.085884	0.16585	0.26905	-0.30386	-0.32169	-0.10465
M98R	-0.554243326	0	4	0.8382559775	0.3760362113	2109.81348424	22	381.966582945	0.0021231423	0.018453696	13	-1	0	0	2	0	1.9	-4.5	-0.45305	0.66004	-0.48401	0.35496	0.23041	0.22786	-0.30211	-0.46755	-0.25669
M98S	-0.5736045	0	4	0.8382559775	0.3760362113	2109.81348424	22	381.966582945	0.0021231423	0.018453696	13	-1	0	0	2	-4	1.9	-0.8	-0.44013	0.19456	-0.63339	0.51345	0.087915	0.261	-0.34972	-0.37759	-0.43246
M98V	-0.224208007	0	4	0.8382559775	0.3760362113	2109.81348424	22	381.966582945	0.0021231423	0.018453696	13	1	0	0	2	-2	1.9	4.2	-0.30652	0.27185	0.50346	0.25321	-0.031966	0.26459	-0.49364	-0.35728	-0.030633
M98W	-0.763592571	0	4	0.8382559775	0.3760362113	2109.81348424	22	381.966582945	0.0021231423	0.018453696	13	-1	0	0	2	2	1.9	-0.9	-0.21337	0.02181	0.34792	0.48179	0.016788	0.085157	-0.51051	-0.59805	-0.2046
K99E	0.684977301	0	0	0.3184649387	0.2354275642	2677.07930769	1	0	0.0016393443	0.0022047021	8	1	1.505	0	1	1	-3.9	-3.5	-0.33254	0.35886	0.10758	0.44442	-0.31136	-0.21183	0.0051858	0.12938	-0.0020889
K99I	0.147036705	0	0	0.3184649387	0.2354275642	2677.07930769	1	0	0.0016393443	0.0022047021	8	-3	1.505	0	1	-3	-3.9	4.5	-0.33777	0.76322	0.18698	0.47599	-0.3054	-0.32398	-0.033913	0.055808	0.28124
K99M	0.047521524	0	0	0.3184649387	0.2354275642	2677.07930769	1	0	0.0016393443	0.0022047021	8	-1	1.505	0	1	0	-3.9	1.9	-0.42544	0.075491	0.40379	0.32659	-0.38852	-0.35823	-0.092521	-0.026553	-0.20832
K99N	0.420165514	0	0	0.3184649387	0.2354275642	2677.07930769	1	0	0.0016393443	0.0022047021	8	0	1.505	0	1	2	-3.9	-3.5	-0.30665	0.31223	0.54129	0.4009	-0.30609	-0.21162	-0.015239	0.1552	0.074771
K99R	-0.044083658	0	0	0.3184649387	0.2354275642	2677.07930769	1	0	0.0016393443	0.0022047021	8	2	1.505	0	1	1	-3.9	-4.5	-0.31827	0.34856	0.079597	0.58717	-0.26807	-0.1868	0.020956	0.10357	0.0024574
K99S	0.200284298	0	0	0.3184649387	0.2354275642	2677.07930769	1	0	0.0016393443	0.0022047021	8	0	1.505	0	1	0	-3.9	-0.8	0.089327	0.28903	0.2379	0.3003	-0.38642	-0.29322	-0.033823	0.10821	-0.33704
K99T	0.153502007	0	0	0.3184649387	0.2354275642	2677.07930769	1	0	0.0016393443	0.0022047021	8	-1	1.505	0	1	0	-3.9	-0.7	0.1799	0.39281	0.40607	0.43825	-0.37956	-0.29783	-0.045418	0.14155	-0.52958
D100A	-0.20965133	0	0	0.7508539281	0.3206506132	2322.17104701	11	10.3971708106	0.0020833333	0.0127558685	10	-2	0.361	0	5	-1	-3.5	1.8	0.19653	0.24823	0.22336	0.57675	0.011695	-0.0090776	-0.17668	-0.32424	-0.18062
D100C	-0.358654824	0	0	0.7508539281	0.3206506132	2322.17104701	11	10.3971708106	0.0020833333	0.0127558685	10	-3	0.361	0	5	-5	-3.5	2.5	0.016898	0.14444	0.41802	-0.071218	0.066417	0.14346	-0.038859	-0.1983	-0.1681
D100E	-0.036501446	0	0	0.7508539281	0.3206506132	2322.17104701	11	10.3971708106	0.0020833333	0.0127558685	10	2	0.361	0	5	2	-3.5	-3.5	0.13233	0.16219	0.38935	-0.02101	-0.099865	-0.11352	-0.19138	-0.25697	-0.036413
D100F	-0.21944405	0	0	0.7508539281	0.3206506132	2322.17104701	11	10.3971708106	0.0020833333	0.0127558685	10	-3	0.361	0	5	0	-3.5	2.8	-0.069966	0.043238	-0.11377	-0.066381	0.049229	-0.021017	-0.18565	-0.37534	0.022071
D100I	0.144675973	0	0	0.7508539281	0.3206506132	2322.17104701	11	10.3971708106	0.0020833333	0.0127558685	10	-3	0.361	0	5	-5	-3.5	4.5	0.19015	0.1412	-0.12089	-0.036541	0.083788	0.15499	-0.057712	-0.16863	-0.30179
D100K	-0.281332762	0	0	0.7508539281	0.3206506132	2322.17104701	11	10.3971708106	0.0020833333	0.0127558685	10	-1	0.361	0	5	-3	-3.5	-3.9	-0.021281	0.0060525	-0.27924	-0.13371	0.13807	0.20644	0.06051	-0.096811	-0.22592
D100N	-0.219460404	0	0	0.7508539281	0.3206506132	2322.17104701	11	10.3971708106	0.0020833333	0.0127558685	10	1	0.361	0	5	1	-3.5	-3.5	0.0505	0.090184	-0.12469	-0.098945	-0.038178	-0.041574	-0.14757	-0.25317	-0.24572
D100P	-0.106907355	0	0	0.7508539281	0.3206506132	2322.17104701	11	10.3971708106	0.0020833333	0.0127558685	10	-1	0.361	0	5	1	-3.5	-1.6	0.17045	0.13615	-0.23169	-0.05664	0.016812	-0.023157	-0.14937	-0.26841	0.50458
D100Q	-0.645014916	0	0	0.7508539281	0.3206506132	2322.17104701	11	10.3971708106	0.0020833333	0.0127558685	10	0	0.361	0	5	1	-3.5	-3.5	0.15836	-0.054923	-0.17973	-0.13315	0.024277	0.012271	-0.10954	-0.26103	-0.21646
D100R	-0.201420077	0	0	0.7508539281	0.3206506132	2322.17104701	11	10.3971708106	0.0020833333	0.0127558685	10	-2	0.361	0	5	-3	-3.5	-4.5	0.16293	-0.045086	-0.13215	-0.17444	0.22167	0.29752	0.14545	-0.071147	-0.28972
D100T	-0.484013034	0	0	0.7508539281	0.3206506132	2322.17104701	11	10.3971708106	0.0020833333	0.0127558685	10	-1	0.361	0	5	0	-3.5	-0.7	0.21917	0.14348	-0.33993	-0.038209	-0.00033956	-0.022259	-0.16334	-0.26084	-0.12544
D100V	-0.04162601	0	0	0.7508539281	0.3206506132	2322.17104701	11	10.3971708106	0.0020833333	0.0127558685	10	-3	0.361	0	5	-5	-3.5	4.2	0.18215	0.13218	-0.27747	-0.060818	0.0789	0.14921	-0.057171	-0.17862	0.093086
D100Y	0.130573633	0	0	0.7508539281	0.3206506132	2322.17104701	11	10.3971708106	0.0020833333	0.0127558685	10	-3	0.361	0	5	-4	-3.5	-1.3	0.38585	-0.53861	-0.12516	0.097927	0.15754	0.22572	0.070378	-0.077365	0.49863
V101A	0.168238295	3	4	0.5840867993	0.3757053981	1970.73639144	29	51.8159033743	0.0022075055	0.0339875714	17	0	0	1	3	-1	4.2	1.8	0.39932	-0.33712	-0.13682	0.10964	-0.0065523	-0.016241	-0.038353	-0.014744	-0.27208
V101C	-0.051419638	3	4	0.5840867993	0.3757053981	1970.73639144	29	51.8159033743	0.0022075055	0.0339875714	17	-1	0	1	3	1	4.2	2.5	0.17687	-0.35572	-0.42753	0.094524	-0.060754	-0.071561	-0.13582	-0.14187	0.41436
V101E	0.026084465	3	4	0.5840867993	0.3757053981	1970.73639144	29	51.8159033743	0.0022075055	0.0339875714	17	-2	0	1	3	-3	4.2	-3.5	0.34217	-0.55191	-0.25192	0.1108	0.33985	0.32721	0.26319	0.24492	0.50247
V101G	0.284509109	3	4	0.5840867993	0.3757053981	1970.73639144	29	51.8159033743	0.0022075055	0.0339875714	17	-3	0	1	3	-4	4.2	-0.4	0.11593	-0.42514	-0.31033	0.1222	0.23931	0.24563	0.19721	0.22007	-0.038288
V101H	0.274249201	3	4	0.5840867993	0.3757053981	1970.73639144	29	51.8159033743	0.0022075055	0.0339875714	17	-3	0	1	3	-3	4.2	-3.2	0.39297	-0.60376	-0.44404	0.077692	0.34867	0.31657	0.2836	0.28584	-0.22319
V101K	0.410332615	3	4	0.5840867993	0.3757053981	1970.73639144	29	51.8159033743	0.0022075055	0.0339875714	17	-2	0	1	3	-3	4.2	-3.9	0.13909	-0.34942	-0.30953	0.082664	0.35556	0.34587	0.28191	0.26723	-0.23667
V101L	0.099182203	3	4	0.5840867993	0.3757053981	1970.73639144	29	51.8159033743	0.0022075055	0.0339875714	17	1	0	1	3	1	4.2	3.8	0.22327	-0.31583	-0.57703	0.0797	-0.065692	-0.086997	-0.073276	-0.062154	-0.31716
V101M	0.482292498	3	4	0.5840867993	0.3757053981	1970.73639144	29	51.8159033743	0.0022075055	0.0339875714	17	1	0	1	3	1	4.2	1.9	0.36049	-0.42409	-0.29838	0.13878	-0.021368	-0.075087	-0.061107	-0.014662	-0.24044
V101N	-0.169488936	3	4	0.5840867993	0.3757053981	1970.73639144	29	51.8159033743	0.0022075055	0.0339875714	17	-3	0	1	3	-3	4.2	-3.5	0.33882	-0.4558	-0.22615	0.11795	0.35883	0.32817	0.2968	0.29883	-0.21242
V101S	-0.093358047	3	4	0.5840867993	0.3757053981	1970.73639144	29	51.8159033743	0.0022075055	0.0339875714	17	-2	0	1	3	-2	4.2	-0.8	0.34692	-0.13891	-0.36704	-0.051989	0.17655	0.16607	0.099518	0.10331	-0.24764
Y102A	0.098036724	0	0	0.9785011051	0.0869585316	1938.95019374	0	0	0	0	15	-2	0.113	1	8	-2	-1.3	1.8	0.12978	-0.13267	-0.45496	-0.17729	0.24017	0.16799	0.1613	0.14463	-0.36352
Y102C	0.208115194	0	0	0.9785011051	0.0869585316	1938.95019374	0	0	0	0	15	-2	0.113	1	8	2	-1.3	2.5	0.32101	-0.11889	-0.35077	-0.057967	0.20811	0.14338	0.096232	0.11488	-0.3805
Y102D	0.365944126	0	0	0.9785011051	0.0869585316	1938.95019374	0	0	0	0	15	-3	0.113	1	8	-4	-1.3	-3.5	-0.11731	-0.041277	-0.47112	0.025757	0.39341	0.37739	0.39058	0.3651	-0.29938
Y102E	-0.034517676	0	0	0.9785011051	0.0869585316	1938.95019374	0	0	0	0	15	-2	0.113	1	8	-3	-1.3	-3.5	0.15063	-0.099963	-0.3315	-0.093164	0.38854	0.3618	0.35244	0.33599	-0.28535
Y102F	-0.066378025	0	0	0.9785011051	0.0869585316	1938.95019374	0	0	0	0	15	3	0.113	1	8	3	-1.3	2.8	0.15063	-0.0478	-0.33197	-0.019215	-0.079756	-0.13873	-0.15706	-0.10504	-0.33741
Y102G	-0.094382795	0	0	0.9785011051	0.0869585316	1938.95019374	0	0	0	0	15	-3	0.113	1	8	-4	-1.3	-0.4	-0.17398	-0.10483	-0.41888	-0.066581	0.33342	0.27327	0.28876	0.29089	-0.43343
Y102I	0.394708585	0	0	0.9785011051	0.0869585316	1938.95019374	0	0	0	0	15	-1	0.113	1	8	-2	-1.3	4.5	0.089835	-0.064848	-0.034076	-0.037047	0.096955	0.094535	0.077607	0.099871	-0.46603
Y102L	-0.357692624	0	0	0.9785011051	0.0869585316	1938.95019374	0	0	0	0	15	-1	0.113	1	8	-1	-1.3	3.8	0.13163	-0.031503	-0.088084	-0.024969	0.11163	0.076236	0.050685	0.05039	-0.31607
Y102N	-0.001365932	0	0	0.9785011051	0.0869585316	1938.95019374	0	0	0	0	15	-2	0.113	1	8	-3	-1.3	-3.5	-0.29248	-0.1731	-0.036001	-0.088745	0.38854	0.3618	0.35244	0.33599	-0.45338
Y102P	0.896797628	0	0	0.9785011051	0.0869585316	1938.95019374	0	0	0	0	15	-3	0.113	1	8	-4	-1.3	-1.6	-0.25929	-0.10483	-0.033369	-0.066581	0.3543	0.30622	0.32408	0.32565	-0.48487
Y102Q	-0.108645823	0	0	0.9785011051	0.0869585316	1938.95019374	0	0	0	0	15	-1	0.113	1	8	-2	-1.3	-3.5	0.14973	-0.060091	-0.10567	-0.02442	0.36811	0.33322	0.30403	0.30132	-0.34032
Y102T	0.550620695	0	0	0.9785011051	0.0869585316	1938.95019374	0	0	0	0	15	-2	0.113	1	8	-2	-1.3	-0.7	0.14078	0.067663	-0.088084	0.08738	0.30665	0.22589	0.2243	0.21806	-0.562
Y102W	-0.102176104	0	0	0.9785011051	0.0869585316	1938.95019374	0	0	0	0	15	2	0.113	1	8	1	-1.3	-0.9	0.059513	-0.015654	-0.057307	0.3654	0.094783	0.013602	-0.052821	-0.0043667	-0.5188
I103A	0.109256606	0	0	0.4281695801	0.3207328864	1880.06185029	13	0	0.0019455253	0.0322473746	16	-1	0	1	2	-2	4.5	1.8	0.07797	0.020401	0.14136	0.35844	-0.058594	-0.092878	-0.031513	-0.010856	-0.57999
I103C	-0.106185549	0	0	0.4281695801	0.3207328864	1880.06185029	13	0	0.0019455253	0.0322473746	16	-1	0	1	2	-2	4.5	2.5	-0.33895	0.11782	-0.53427	0.54375	-0.080506	-0.11984	-0.064006	-0.041666	-0.43952
I103D	0.390573047	0	0	0.4281695801	0.3207328864	1880.06185029	13	0	0.0019455253	0.0322473746	16	-3	0	1	2	-4	4.5	-3.5	0.12027	0.047773	-0.54118	0.40309	0.33832	0.32664	0.47773	0.48856	-0.49202
I103E	0.451593588	0	0	0.4281695801	0.3207328864	1880.06185029	13	0	0.0019455253	0.0322473746	16	-3	0	1	2	-3	4.5	-3.5	0.039874	0.09876	-0.34256	0.51676	0.32529	0.28959	0.43849	0.46939	-0.3571
I103F	-0.079445275	0	0	0.4281695801	0.3207328864	1880.06185029	13	0	0.0019455253	0.0322473746	16	0	0	1	2	2	4.5	2.8	0.1948	-0.03478	-0.43425	0.28294	-0.15948	-0.27085	-0.19154	-0.16078	-0.49742
I103G	0.261110709	0	0	0.4281695801	0.3207328864	1880.06185029	13	0	0.0019455253	0.0322473746	16	-4	0	1	2	-4	4.5	-0.4	0.36755	0.11782	-0.35939	0.54375	0.23198	0.23094	0.3551	0.46396	-0.41832
I103H	0.299366847	0	0	0.4281695801	0.3207328864	1880.06185029	13	0	0.0019455253	0.0322473746	16	-3	0	1	2	-3	4.5	-3.2	0.38383	0.056113	-0.54928	0.52823	0.31403	0.27659	0.41954	0.45478	-0.47935
I103K	0.759587481	0	0	0.4281695801	0.3207328864	1880.06185029	13	0	0.0019455253	0.0322473746	16	-3	0	1	2	-3	4.5	-3.9	0.18668	0.061943	-0.34256	0.45841	0.33872	0.30659	0.4645	0.49083	-0.27669
I103N	0.023941341	0	0	0.4281695801	0.3207328864	1880.06185029	13	0	0.0019455253	0.0322473746	16	-3	0	1	2	-4	4.5	-3.5	0.29846	0.1581	-0.47264	0.57031	0.33832	0.32664	0.47773	0.48856	-0.28592
I103S	0.26731698	0	0	0.4281695801	0.3207328864	1880.06185029	13	0	0.0019455253	0.0322473746	16	-2	0	1	2	-3	4.5	-0.8	0.14628	-0.0065493	-0.43781	0.383	0.13995	0.12178	0.20616	0.23928	-0.25429
I103T	0.366521911	0	0	0.4281695801	0.3207328864	1880.06185029	13	0	0.0019455253	0.0322473746	16	-1	0	1	2	-1	4.5	-0.7	0.19665	0.031036	-0.27912	0.48177	0.052486	-0.0043083	0.074535	0.099195	-0.23465
I103V	0.009357817	0	0	0.4281695801	0.3207328864	1880.06185029	13	0	0.0019455253	0.0322473746	16	3	0	1	2	2	4.5	4.2	0.23116	0.53136	-0.57003	0.50593	-0.11221	-0.19353	-0.13199	-0.14949	-0.23564
I103W	0.618857968	0	0	0.4281695801	0.3207328864	1880.06185029	13	0	0.0019455253	0.0322473746	16	-3	0	1	2	-2	4.5	-0.9	0.38383	0.60296	-0.52072	0.55503	0.17806	0.13373	0.24161	0.33093	-0.13079
I103Y	-0.078468466	0	0	0.4281695801	0.3207328864	1880.06185029	13	0	0.0019455253	0.0322473746	16	-1	0	1	2	-1	4.5	-1.3	0.35348	0.69176	-0.27248	0.54656	0.084529	0.02965	0.10954	0.13164	-0.11032
V104C	-0.526860126	0	1	0.837854129	0.2836120552	1918.44010198	5	0.5294781337	0.0018552876	0.0064914574	13	-1	0.027	1	4	-2	4.2	2.5	0.35081	0.43335	-0.17963	0.39035	0.068022	0.073379	-0.04413	-0.13972	-0.12418
V104D	0.130897435	0	1	0.837854129	0.2836120552	1918.44010198	5	0.5294781337	0.0018552876	0.0064914574	13	-3	0.027	1	4	-4	4.2	-3.5	0.33428	0.61498	-0.10494	0.46128	0.37034	0.39705	0.44575	0.34709	-0.1087
V104E	0.372335305	0	1	0.837854129	0.2836120552	1918.44010198	5	0.5294781337	0.0018552876	0.0064914574	13	-2	0.027	1	4	-3	4.2	-3.5	0.12759	0.52614	-0.37256	0.42826	0.32973	0.35633	0.35088	0.23591	-0.087341
V104F	0.160942009	0	1	0.837854129	0.2836120552	1918.44010198	5	0.5294781337	0.0018552876	0.0064914574	13	-1	0.027	1	4	1	4.2	2.8	0.28064	0.60448	-0.19962	0.58392	0.033587	0.0068548	-0.11106	-0.19491	-0.015886
V104G	-0.176259713	0	1	0.837854129	0.2836120552	1918.44010198	5	0.5294781337	0.0018552876	0.0064914574	13	-3	0.027	1	4	-2	4.2	-0.4	0.37799	0.46096	-0.26945	0.44139	0.24509	0.25625	0.26	0.25988	-0.0072612
V104I	-0.181151974	0	1	0.837854129	0.2836120552	1918.44010198	5	0.5294781337	0.0018552876	0.0064914574	13	3	0.027	1	4	2	4.2	4.5	0.087763	0.53818	-0.1566	0.49302	-0.048721	-0.11222	-0.20089	-0.28643	-0.072871
V104K	0.038409452	0	1	0.837854129	0.2836120552	1918.44010198	5	0.5294781337	0.0018552876	0.0064914574	13	-2	0.027	1	4	-3	4.2	-3.9	0.18883	0.53737	-0.33599	0.48991	0.34434	0.3736	0.37241	0.25465	-0.21819
V104L	-0.156949601	0	1	0.837854129	0.2836120552	1918.44010198	5	0.5294781337	0.0018552876	0.0064914574	13	1	0.027	1	4	1	4.2	3.8	0.016196	0.69156	-0.25461	0.55174	-0.045719	-0.099198	-0.22623	-0.31975	-0.21204
V104N	0.253993263	0	1	0.837854129	0.2836120552	1918.44010198	5	0.5294781337	0.0018552876	0.0064914574	13	-3	0.027	1	4	-3	4.2	-3.5	0.038338	0.6824	-0.25714	0.63079	0.3589	0.3662	0.41874	0.33297	-0.11781
V104P	0.439334694	0	1	0.837854129	0.2836120552	1918.44010198	5	0.5294781337	0.0018552876	0.0064914574	13	-2	0.027	1	4	-3	4.2	-1.6	0.14887	0.60149	-0.10818	0.58001	0.26895	0.27849	0.25337	0.17626	-0.22764
V104S	0.193169551	0	1	0.837854129	0.2836120552	1918.44010198	5	0.5294781337	0.0018552876	0.0064914574	13	-2	0.027	1	4	-2	4.2	-0.8	0.24151	0.12064	-0.070872	0.30371	0.21601	0.21866	0.18626	0.12835	-0.17712
V104T	-0.102748612	0	1	0.837854129	0.2836120552	1918.44010198	5	0.5294781337	0.0018552876	0.0064914574	13	0	0.027	1	4	-1	4.2	-0.7	0.2762	0.45495	-0.16184	0.68934	0.11821	0.10102	-0.012258	-0.10288	-0.19427
Q105D	-0.728595835	3	1	0.2433192686	0.2168113016	1888.21030334	0	0	0	0	14	0	0.134	1	4	-3	-3.5	-3.5	0.21958	0.40589	-0.26668	0.61916	-0.043507	-0.05092	0.40777	-0.019044	-0.22353
Q105E	-0.685739857	3	1	0.2433192686	0.2168113016	1888.21030334	0	0	0	0	14	2	0.134	1	4	-1	-3.5	-3.5	0.21097	-0.19908	0.51825	0.09487	-0.062823	-0.059359	0.28113	0.098998	-0.34094
Q105G	-0.557227994	3	1	0.2433192686	0.2168113016	1888.21030334	0	0	0	0	14	-2	0.134	1	4	-4	-3.5	-0.4	0.0041999	0.19203	0.39254	0.52658	-0.12585	-0.15949	0.29123	-0.2895	-0.10657
Q105H	0.044955213	3	1	0.2433192686	0.2168113016	1888.21030334	0	0	0	0	14	0	0.134	1	4	0	-3.5	-3.2	0.19568	0.44567	-0.18303	0.68015	-0.077425	-0.11984	0.23166	-0.082278	-0.25131
Q105K	0.535082008	3	1	0.2433192686	0.2168113016	1888.21030334	0	0	0	0	14	1	0.134	1	4	-2	-3.5	-3.9	0.21848	-0.34991	0.34603	-0.12852	-0.043416	-0.040385	0.36813	0.065765	-0.20796
Q105L	-0.386086532	3	1	0.2433192686	0.2168113016	1888.21030334	0	0	0	0	14	-2	0.134	1	4	0	-3.5	3.8	0.040859	0.44082	0.47771	0.6406	-0.22824	-0.24501	-0.10561	-0.38521	-0.052267
Q105M	-0.729653428	3	1	0.2433192686	0.2168113016	1888.21030334	0	0	0	0	14	0	0.134	1	4	4	-3.5	1.9	0.091798	-0.28202	-0.50963	-0.059117	-0.23471	-0.30169	-0.21559	-0.30949	-0.11687
Q105R	0.944728955	3	1	0.2433192686	0.2168113016	1888.21030334	0	0	0	0	14	1	0.134	1	4	-2	-3.5	-4.5	-0.030664	-0.1062	0.41982	0.062264	-0.028834	-0.014761	0.40752	0.11563	-0.017544
Q105S	-0.646252897	3	1	0.2433192686	0.2168113016	1888.21030334	0	0	0	0	14	0	0.134	1	4	-1	-3.5	-0.8	0.18264	0.22998	-0.44349	0.50464	-0.13697	-0.19168	0.12529	-0.24721	-0.39192
Q105V	-0.607299244	3	1	0.2433192686	0.2168113016	1888.21030334	0	0	0	0	14	-2	0.134	1	4	-2	-3.5	4.2	-0.15351	0.17181	-0.45532	0.45802	-0.23602	-0.23385	-0.036337	-0.42114	-0.27253
Q105W	0.064570384	3	1	0.2433192686	0.2168113016	1888.21030334	0	0	0	0	14	-2	0.134	1	4	-2	-3.5	-0.9	0.20913	0.25527	0.26685	0.56616	-0.1218	-0.16615	0.22941	-0.24993	-0.32296
D106A	-0.298268137	5	5	0.548724131	0.496510513	2312.89241786	55	170.504184156	0.0023752969	0.1040881329	9	-2	0.586	1	0	1	-3.5	1.8	0.11648	0.27571	0.16948	0.41964	-0.26127	-0.36672	-0.41582	-0.53862	-0.30637
D106C	-0.385294448	5	5	0.548724131	0.496510513	2312.89241786	55	170.504184156	0.0023752969	0.1040881329	9	-3	0.586	1	0	2	-3.5	2.5	0.16779	0.0024458	0.34549	0.090029	-0.27028	-0.33783	-0.40947	-0.46679	-0.3763
D106F	-0.859844	5	5	0.548724131	0.496510513	2312.89241786	55	170.504184156	0.0023752969	0.1040881329	9	-3	0.586	1	0	-1	-3.5	2.8	0.16553	0.66695	-0.12022	0.67012	-0.23872	-0.25036	-0.34586	-0.42671	0.0547
D106H	-0.347149471	5	5	0.548724131	0.496510513	2312.89241786	55	170.504184156	0.0023752969	0.1040881329	9	-1	0.586	1	0	3	-3.5	-3.2	0.092574	0.61412	0.088242	0.59168	-0.15594	-0.34463	-0.52751	-0.65697	0.28016
D106I	-0.20953213	5	5	0.548724131	0.496510513	2312.89241786	55	170.504184156	0.0023752969	0.1040881329	9	-3	0.586	1	0	-5	-3.5	4.5	-0.19799	0.15419	0.68695	0.29738	-0.18726	-0.15434	-0.22121	-0.23849	-0.078335
D106K	-0.817696964	5	5	0.548724131	0.496510513	2312.89241786	55	170.504184156	0.0023752969	0.1040881329	9	-1	0.586	1	0	-1	-3.5	-3.9	0.19485	0.2532	0.55995	0.25196	-0.13937	-0.20641	-0.41688	-0.49357	0.018559
D106L	-0.460005194	5	5	0.548724131	0.496510513	2312.89241786	55	170.504184156	0.0023752969	0.1040881329	9	-4	0.586	1	0	-4	-3.5	3.8	-0.25069	0.64425	0.40522	0.65392	-0.17432	-0.11063	-0.24766	-0.28088	-0.30567
D106M	-0.503149156	5	5	0.548724131	0.496510513	2312.89241786	55	170.504184156	0.0023752969	0.1040881329	9	-3	0.586	1	0	-2	-3.5	1.9	-0.20673	-0.011822	0.12707	0.13777	-0.20965	-0.21022	-0.34237	-0.45157	-0.2489
D106N	-0.226383181	5	5	0.548724131	0.496510513	2312.89241786	55	170.504184156	0.0023752969	0.1040881329	9	1	0.586	1	0	-2	-3.5	-3.5	-0.24775	0.64912	0.67282	0.6131	-0.2516	-0.41169	-0.40692	-0.46747	-0.1869
D106P	-0.75699894	5	5	0.548724131	0.496510513	2312.89241786	55	170.504184156	0.0023752969	0.1040881329	9	-1	0.586	1	0	3	-3.5	-1.6	-0.23104	0.013813	0.20076	0.15157	-0.20947	-0.41382	-0.51255	-0.65327	-0.17038
D106Q	-0.735917849	5	5	0.548724131	0.496510513	2312.89241786	55	170.504184156	0.0023752969	0.1040881329	9	0	0.586	1	0	0	-3.5	-3.5	-0.19653	0.13321	0.58702	0.23349	-0.20243	-0.3559	-0.46285	-0.57287	-0.30226
D106S	-0.603999405	5	5	0.548724131	0.496510513	2312.89241786	55	170.504184156	0.0023752969	0.1040881329	9	0	0.586	1	0	-1	-3.5	-0.8	-0.25087	0.66695	0.21414	0.67012	-0.25494	-0.41425	-0.40288	-0.53698	-0.23263
D106T	-0.542238291	5	5	0.548724131	0.496510513	2312.89241786	55	170.504184156	0.0023752969	0.1040881329	9	-1	0.586	1	0	-2	-3.5	-0.7	-0.20988	0.69593	0.23171	0.65159	-0.22255	-0.31054	-0.38397	-0.49912	-0.30779
D106V	-0.090322075	5	5	0.548724131	0.496510513	2312.89241786	55	170.504184156	0.0023752969	0.1040881329	9	-3	0.586	1	0	-4	-3.5	4.2	-0.24061	0.22248	0.68695	0.16856	-0.19808	-0.17626	-0.24788	-0.27821	-0.26573
D106Y	-0.053404759	5	5	0.548724131	0.496510513	2312.89241786	55	170.504184156	0.0023752969	0.1040881329	9	-3	0.586	1	0	-3	-3.5	-1.3	-0.181	0.27835	0.65552	0.27429	-0.096827	-0.058573	-0.29149	-0.34679	-0.29895
L107C	-0.689284922	3	0	0.8834639341	0.3427330397	2035.4806952	19	11.2571362131	0.002020202	0.041562495	10	-1	0.656	0	5	-4	3.8	2.5	-0.17111	-0.056684	0.045909	0.054534	0.18691	0.35766	0.19931	-0.29156	0.069832
L107D	0.540222792	3	0	0.8834639341	0.3427330397	2035.4806952	19	11.2571362131	0.002020202	0.041562495	10	-4	0.656	0	5	-5	3.8	-3.5	-0.22207	0.52449	0.19908	0.61409	0.44456	0.4819	0.35248	0.0057109	-0.106
L107E	-0.797109185	3	0	0.8834639341	0.3427330397	2035.4806952	19	11.2571362131	0.002020202	0.041562495	10	-3	0.656	0	5	-5	3.8	-3.5	-0.13354	0.29102	0.016397	0.31132	0.42831	0.44513	0.27827	-0.08786	0.34367
L107I	-0.411304301	3	0	0.8834639341	0.3427330397	2035.4806952	19	11.2571362131	0.002020202	0.041562495	10	2	0.656	0	5	-1	3.8	4.5	-0.18804	0.28797	0.67872	0.42169	0.18183	0.44319	0.16036	-0.15536	0.39481
L107K	-0.461066334	3	0	0.8834639341	0.3427330397	2035.4806952	19	11.2571362131	0.002020202	0.041562495	10	-2	0.656	0	5	-3	3.8	-3.9	-0.30428	0.63916	0.51807	0.60422	0.41844	0.38582	0.15355	-0.19054	0.35725
L107M	-0.144559641	3	0	0.8834639341	0.3427330397	2035.4806952	19	11.2571362131	0.002020202	0.041562495	10	2	0.656	0	5	1	3.8	1.9	-0.13125	0.63916	0.6199	0.42285	0.053199	0.25482	0.023118	-0.23004	-0.048185
L107Q	-0.19934882	3	0	0.8834639341	0.3427330397	2035.4806952	19	11.2571362131	0.002020202	0.041562495	10	-2	0.656	0	5	-4	3.8	-3.5	-0.25728	0.21255	0.75339	0.41819	0.40316	0.39306	0.18361	-0.17327	-0.35868
L107R	-0.162207592	3	0	0.8834639341	0.3427330397	2035.4806952	19	11.2571362131	0.002020202	0.041562495	10	-2	0.656	0	5	-2	3.8	-4.5	-0.2238	0.33146	0.58182	0.48296	0.42896	0.38433	0.1278	-0.20535	-0.14038
L107T	0.56873067	3	0	0.8834639341	0.3427330397	2035.4806952	19	11.2571362131	0.002020202	0.041562495	10	-1	0.656	0	5	-3	3.8	-0.7	-0.13354	0.62732	0.61184	0.58694	0.2556	0.29712	0.13249	-0.21207	-0.19212
M108C	-0.427903873	6	1	0.9441430581	0.2582237018	1922.88965899	6	88.1993450777	0.0016207455	0.0019971966	12	-1	0.12	0	10	-5	1.9	2.5	-0.16583	0.60851	0.66032	0.45876	0.24698	0.25344	0.15945	-0.0948	0.094266
M108D	0.793888465	6	1	0.9441430581	0.2582237018	1922.88965899	6	88.1993450777	0.0016207455	0.0019971966	12	-3	0.12	0	10	-6	1.9	-3.5	-0.18643	0.082241	0.73549	0.4706	0.39688	0.22179	0.35691	0.13309	-0.10227
M108E	-0.519756375	6	1	0.9441430581	0.2582237018	1922.88965899	6	88.1993450777	0.0016207455	0.0019971966	12	-2	0.12	0	10	-5	1.9	-3.5	-0.33508	0.0081483	0.60249	0.30856	0.36488	0.14921	0.24711	0.0088155	-0.0015866
M108H	-0.385182042	6	1	0.9441430581	0.2582237018	1922.88965899	6	88.1993450777	0.0016207455	0.0019971966	12	-2	0.12	0	10	-5	1.9	-3.2	0.22401	0.63916	0.58898	0.52931	0.35883	0.14907	0.24453	0.0085537	-0.0053354
M108I	0.125132658	6	1	0.9441430581	0.2582237018	1922.88965899	6	88.1993450777	0.0016207455	0.0019971966	12	1	0.12	0	10	-1	1.9	4.5	0.22401	0.55874	0.51722	0.42285	0.24276	0.29922	0.036493	-0.08248	-0.33689
M108K	-0.126122251	6	1	0.9441430581	0.2582237018	1922.88965899	6	88.1993450777	0.0016207455	0.0019971966	12	-1	0.12	0	10	-5	1.9	-3.9	0.17333	0.59049	0.67986	0.33617	0.33043	0.096709	0.17897	-0.023648	-0.40306
M108L	-0.129732561	6	1	0.9441430581	0.2582237018	1922.88965899	6	88.1993450777	0.0016207455	0.0019971966	12	2	0.12	0	10	-1	1.9	3.8	0.20993	0.42235	0.58182	0.3495	0.19925	0.23174	-0.0065453	-0.043418	-0.31672
M108R	-0.064989749	6	1	0.9441430581	0.2582237018	1922.88965899	6	88.1993450777	0.0016207455	0.0019971966	12	-1	0.12	0	10	-5	1.9	-4.5	0.20879	0.44025	0.44387	0.42572	0.34965	0.10261	0.18291	-0.016944	-0.50994
M108S	-0.274015266	6	1	0.9441430581	0.2582237018	1922.88965899	6	88.1993450777	0.0016207455	0.0019971966	12	-1	0.12	0	10	-4	1.9	-0.8	0.26848	-0.045468	0.54085	0.36493	0.27029	0.1084	0.12306	-0.088235	-0.33689
M108T	0.272206027	6	1	0.9441430581	0.2582237018	1922.88965899	6	88.1993450777	0.0016207455	0.0019971966	12	-1	0.12	0	10	-4	1.9	-0.7	0.23123	0.47728	0.61218	0.57043	0.26954	0.11096	0.12288	-0.089101	-0.35815
M108W	-0.222185617	6	1	0.9441430581	0.2582237018	1922.88965899	6	88.1993450777	0.0016207455	0.0019971966	12	-1	0.12	0	10	-5	1.9	-0.9	0.22123	0.3739	0.53949	0.56623	0.26508	0.12009	0.15682	-0.035338	-0.21608
M108Y	-0.47499526	6	1	0.9441430581	0.2582237018	1922.88965899	6	88.1993450777	0.0016207455	0.0019971966	12	-1	0.12	0	10	-4	1.9	-1.3	0.21142	0.57527	0.74118	0.35943	0.27691	0.097196	0.12382	-0.085467	-0.048516
E109D	-0.133986701	2	4	0.4514767932	0.4221821865	2451.0002415	39	37.6999219276	0.0023255814	0.0845527573	7	2	0.97	0	4	4	-3.5	-3.5	-0.1815	0.68813	0.68341	0.47262	-0.16318	-0.22809	-0.21164	-0.1622	-0.030174
E109H	-0.323399073	2	4	0.4514767932	0.4221821865	2451.0002415	39	37.6999219276	0.0023255814	0.0845527573	7	0	0.97	0	4	-1	-3.5	-3.2	-0.16222	0.74219	0.48317	0.53376	-0.1231	-0.13332	-0.10101	-0.10186	-0.041927
E109I	0.25548993	2	4	0.4514767932	0.4221821865	2451.0002415	39	37.6999219276	0.0023255814	0.0845527573	7	-3	0.97	0	4	-4	-3.5	4.5	-0.16153	0.67136	0.57488	0.47759	-0.01004	-0.015912	-0.053946	-0.08689	-0.35528
E109K	0.289972699	2	4	0.4514767932	0.4221821865	2451.0002415	39	37.6999219276	0.0023255814	0.0845527573	7	1	0.97	0	4	-2	-3.5	-3.9	-0.15487	0.62582	0.62674	0.4427	-0.15919	-0.13829	-0.091888	-0.039751	-0.29805
E109L	-0.112950296	2	4	0.4514767932	0.4221821865	2451.0002415	39	37.6999219276	0.0023255814	0.0845527573	7	-3	0.97	0	4	-3	-3.5	3.8	-0.20585	0.5761	0.53767	0.45153	-0.042557	-0.082718	-0.087846	-0.15579	-0.010083
E109M	-0.474966516	2	4	0.4514767932	0.4221821865	2451.0002415	39	37.6999219276	0.0023255814	0.0845527573	7	-2	0.97	0	4	-4	-3.5	1.9	-0.18568	0.74389	0.50834	0.5843	-0.099598	-0.12495	-0.085586	-0.1242	-0.12038
E109N	-0.241114152	2	4	0.4514767932	0.4221821865	2451.0002415	39	37.6999219276	0.0023255814	0.0845527573	7	0	0.97	0	4	-1	-3.5	-3.5	-0.16882	0.73908	0.48585	0.54158	-0.11381	-0.12309	-0.098859	-0.1094	-0.3782
E109Q	-0.484965359	2	4	0.4514767932	0.4221821865	2451.0002415	39	37.6999219276	0.0023255814	0.0845527573	7	2	0.97	0	4	0	-3.5	-3.5	-0.13953	0.69304	0.6415	0.48409	-0.18532	-0.19297	-0.13896	-0.038931	0.063629
E109S	-0.353747425	2	4	0.4514767932	0.4221821865	2451.0002415	39	37.6999219276	0.0023255814	0.0845527573	7	0	0.97	0	4	-2	-3.5	-0.8	-0.16332	0.61312	0.62921	0.40744	-0.15301	-0.16718	-0.089317	-0.036938	-0.017889
E109T	-0.279703812	2	4	0.4514767932	0.4221821865	2451.0002415	39	37.6999219276	0.0023255814	0.0845527573	7	-1	0.97	0	4	-3	-3.5	-0.7	-0.1464	0.68876	0.58345	0.47836	-0.14286	-0.14814	-0.074621	-0.064995	-0.006318
E109V	-0.001922071	2	4	0.4514767932	0.4221821865	2451.0002415	39	37.6999219276	0.0023255814	0.0845527573	7	-2	0.97	0	4	-4	-3.5	4.2	-0.15614	0.61267	0.52379	0.40982	-0.0084099	-0.017023	-0.05406	-0.042427	-0.066095
E109W	0.021473897	2	4	0.4514767932	0.4221821865	2451.0002415	39	37.6999219276	0.0023255814	0.0845527573	7	-3	0.97	0	4	-4	-3.5	-0.9	-0.15609	0.82619	0.57864	0.62231	-0.089952	-0.076674	-0.016118	-0.11934	-0.0079653
E109Y	-0.115966564	2	4	0.4514767932	0.4221821865	2451.0002415	39	37.6999219276	0.0023255814	0.0845527573	7	-2	0.97	0	4	-2	-3.5	-1.3	-0.1734	0.78875	0.49737	0.58819	-0.099712	-0.13253	-0.070161	-0.1298	0.37968
T110A	-0.04624968	1	1	0.5189873418	0.31921534	2138.80621374	15	28.5762724228	0.0020920502	0.0187987643	8	0	0.25	1	5	1	-0.7	1.8	-0.15118	0.47596	0.70508	0.22518	-0.11099	-0.21651	-0.37238	-0.35235	0.41606
T110C	-0.849710399	1	1	0.5189873418	0.31921534	2138.80621374	15	28.5762724228	0.0020920502	0.0187987643	8	-1	0.25	1	5	1	-0.7	2.5	-0.15856	0.72724	0.67273	0.41499	-0.086727	-0.17545	-0.37311	-0.37978	0.42735
T110D	0.092508477	1	1	0.5189873418	0.31921534	2138.80621374	15	28.5762724228	0.0020920502	0.0187987643	8	-1	0.25	1	5	-3	-0.7	-3.5	-0.1464	0.40345	0.37876	0.13845	0.10315	0.17466	0.013885	-0.1052	0.45111
T110E	-0.305869373	1	1	0.5189873418	0.31921534	2138.80621374	15	28.5762724228	0.0020920502	0.0187987643	8	-1	0.25	1	5	-3	-0.7	-3.5	-0.16294	0.78037	0.75148	0.58361	0.10315	0.17466	0.013885	-0.1052	0.3542
T110G	-0.510065451	1	1	0.5189873418	0.31921534	2138.80621374	15	28.5762724228	0.0020920502	0.0187987643	8	-2	0.25	1	5	-3	-0.7	-0.4	-0.17615	0.81155	0.26898	0.61907	0.065936	0.084038	-0.093475	-0.13725	0.39423
T110I	-0.179730131	1	1	0.5189873418	0.31921534	2138.80621374	15	28.5762724228	0.0020920502	0.0187987643	8	-1	0.25	1	5	-2	-0.7	4.5	-0.15436	0.25665	0.7556	0.057108	-0.07567	-0.10446	-0.26871	-0.21615	0.46866
T110K	-0.167130669	1	1	0.5189873418	0.31921534	2138.80621374	15	28.5762724228	0.0020920502	0.0187987643	8	-1	0.25	1	5	-3	-0.7	-3.9	-0.15453	0.79329	0.77526	0.59735	0.11423	0.19492	0.035684	-0.092311	-0.076402
T110L	-0.447261328	1	1	0.5189873418	0.31921534	2138.80621374	15	28.5762724228	0.0020920502	0.0187987643	8	-1	0.25	1	5	-4	-0.7	3.8	-0.15484	0.72099	0.092816	0.50033	-0.085562	-0.094747	-0.2182	-0.18496	0.072275
T110M	-0.625706327	1	1	0.5189873418	0.31921534	2138.80621374	15	28.5762724228	0.0020920502	0.0187987643	8	-1	0.25	1	5	-2	-0.7	1.9	-0.12651	0.74765	0.76285	0.4553	-0.058894	-0.10701	-0.26716	-0.30105	-0.13505
T110N	0.008537404	1	1	0.5189873418	0.31921534	2138.80621374	15	28.5762724228	0.0020920502	0.0187987643	8	0	0.25	1	5	-2	-0.7	-3.5	-0.26295	0.84205	0.70306	0.64504	0.035802	0.079022	-0.080524	-0.1762	0.21807
T110P	0.182824547	1	1	0.5189873418	0.31921534	2138.80621374	15	28.5762724228	0.0020920502	0.0187987643	8	-1	0.25	1	5	-3	-0.7	-1.6	-0.19085	0.62219	0.75528	0.36447	0.045627	0.072363	-0.08674	-0.15049	0.10038
T110R	-0.326267688	1	1	0.5189873418	0.31921534	2138.80621374	15	28.5762724228	0.0020920502	0.0187987643	8	-1	0.25	1	5	-1	-0.7	-4.5	-0.14262	0.56219	0.79172	0.24004	0.11554	0.17679	-0.0037221	-0.14472	0.27327
T110S	-0.1694526	1	1	0.5189873418	0.31921534	2138.80621374	15	28.5762724228	0.0020920502	0.0187987643	8	1	0.25	1	5	3	-0.7	-0.8	-0.26875	0.19218	0.57744	0.035854	-0.13584	-0.24187	-0.3804	-0.32914	0.10382
T110Y	-0.448814569	1	1	0.5189873418	0.31921534	2138.80621374	15	28.5762724228	0.0020920502	0.0187987643	8	-2	0.25	1	5	-2	-0.7	-1.3	-0.24174	0.69543	0.46013	0.46378	0.084971	0.10641	-0.077624	-0.13626	0.046074
D111A	0.037320696	0	0	0.999196303	0.0038862802	2028.67482963	0	0	0	0	10	-2	0.16	1	8	-5	-3.5	1.8	-0.18084	-0.27703	0.014562	-0.17896	0.47078	0.42356	0.44075	0.42767	-0.19872
D111C	0.288526451	0	0	0.999196303	0.0038862802	2028.67482963	0	0	0	0	10	-3	0.16	1	8	-7	-3.5	2.5	-0.32286	-0.14816	0.68126	-0.066741	0.51298	0.48357	0.50661	0.48745	0.60836
D111E	0.381097403	0	0	0.999196303	0.0038862802	2028.67482963	0	0	0	0	10	2	0.16	1	8	-2	-3.5	-3.5	-0.31778	-0.16532	-0.53302	-0.073687	0.36842	0.4301	0.39147	0.47501	0.61203
D111G	0.648368245	0	0	0.999196303	0.0038862802	2028.67482963	0	0	0	0	10	-1	0.16	1	8	-4	-3.5	-0.4	-0.24323	-0.20766	-0.4924	-0.13832	0.46658	0.44322	0.45888	0.48983	0.73888
D111H	0.778642955	0	0	0.999196303	0.0038862802	2028.67482963	0	0	0	0	10	-1	0.16	1	8	-4	-3.5	-3.2	-0.18124	-0.15888	-0.42302	-0.088205	0.5705	0.62805	0.62851	0.69526	0.62879
D111I	0.940793738	0	0	0.999196303	0.0038862802	2028.67482963	0	0	0	0	10	-3	0.16	1	8	-6	-3.5	4.5	-0.25721	-0.16071	-0.40855	-0.085516	0.46758	0.47045	0.47417	0.46729	0.60529
D111K	0.935677052	0	0	0.999196303	0.0038862802	2028.67482963	0	0	0	0	10	-1	0.16	1	8	-4	-3.5	-3.9	-0.25657	-0.2054	-0.40174	-0.1352	0.58935	0.6712	0.66825	0.73931	0.71259
D111M	0.856640933	0	0	0.999196303	0.0038862802	2028.67482963	0	0	0	0	10	-3	0.16	1	8	-6	-3.5	1.9	-0.32806	-0.19697	-0.41174	-0.097856	0.54055	0.50501	0.51037	0.50081	0.73778
D111N	0.735130181	0	0	0.999196303	0.0038862802	2028.67482963	0	0	0	0	10	1	0.16	1	8	0	-3.5	-3.5	-0.13357	-0.17461	-0.45814	-0.089419	0.40777	0.42509	0.41245	0.48161	0.68925
D111P	0.882955306	0	0	0.999196303	0.0038862802	2028.67482963	0	0	0	0	10	-1	0.16	1	8	2	-3.5	-1.6	-0.13584	-0.27343	-0.53193	-0.1729	0.4426	0.39831	0.38363	0.49546	0.73011
D111Q	0.747433221	0	0	0.999196303	0.0038862802	2028.67482963	0	0	0	0	10	0	0.16	1	8	-3	-3.5	-3.5	-0.26349	-0.15951	-0.48756	-0.087466	0.50889	0.57145	0.56797	0.63076	0.16253
D111R	1.059374588	0	0	0.999196303	0.0038862802	2028.67482963	0	0	0	0	10	-2	0.16	1	8	-5	-3.5	-4.5	-0.19548	-0.070648	-0.5314	0.054955	0.64356	0.75716	0.74251	0.83805	0.26419
D111S	0.763079413	0	0	0.999196303	0.0038862802	2028.67482963	0	0	0	0	10	0	0.16	1	8	-3	-3.5	-0.8	-0.19036	-0.13202	-0.40625	-0.054893	0.38438	0.37596	0.38945	0.42936	0.27141
D111T	0.807318791	0	0	0.999196303	0.0038862802	2028.67482963	0	0	0	0	10	-1	0.16	1	8	-4	-3.5	-0.7	-0.22385	-0.093177	-0.36479	-0.18797	0.48194	0.46268	0.47753	0.51396	0.31153
D111V	0.023524887	0	0	0.999196303	0.0038862802	2028.67482963	0	0	0	0	10	-3	0.16	1	8	-6	-3.5	4.2	-0.20241	0.17937	-0.4193	0.015894	0.47902	0.471	0.47598	0.46287	0.28063
D111W	0.824772651	0	0	0.999196303	0.0038862802	2028.67482963	0	0	0	0	10	-4	0.16	1	8	-8	-3.5	-0.9	-0.23007	0.38385	0.025142	0.22728	0.60004	0.64483	0.63598	0.72881	0.054581
D111Y	0.902192116	0	0	0.999196303	0.0038862802	2028.67482963	0	0	0	0	10	-3	0.16	1	8	-6	-3.5	-1.3	-0.29962	0.25077	0.19061	0.092568	0.60881	0.63332	0.62212	0.69897	0.010893
L112C	0.079048769	2	0	0.9535864979	0.1525413373	1812.04358905	0	0	0	0	14	-1	0	1	6	-4	3.8	2.5	-0.32072	0.45535	0.18129	0.31057	0.083758	0.0093247	0.17346	0.10965	-0.047286
L112D	0.859871838	2	0	0.9535864979	0.1525413373	1812.04358905	0	0	0	0	14	-4	0	1	6	-6	3.8	-3.5	-0.22306	0.060156	0.25356	-0.10728	0.36729	0.29244	0.78202	0.76212	-0.13616
L112E	0.380931421	2	0	0.9535864979	0.1525413373	1812.04358905	0	0	0	0	14	-3	0	1	6	-5	3.8	-3.5	-0.2554	0.38814	0.27658	0.23408	0.38221	0.30367	0.7371	0.66658	-0.021198
L112F	-0.443031961	2	0	0.9535864979	0.1525413373	1812.04358905	0	0	0	0	14	0	0	1	6	-2	3.8	2.8	-0.23906	0.23351	0.175	0.023922	0.0038901	-0.10789	0.0047026	-0.042568	-0.057904
L112K	0.149522347	2	0	0.9535864979	0.1525413373	1812.04358905	0	0	0	0	14	-2	0	1	6	-5	3.8	-3.9	0.20615	0.2803	0.18787	0.067029	0.40079	0.33828	0.71692	0.60901	-0.068423
L112M	0.049729769	2	0	0.9535864979	0.1525413373	1812.04358905	0	0	0	0	14	2	0	1	6	2	3.8	1.9	0.23063	0.39773	0.20913	0.27453	-0.10861	-0.29273	-0.18451	-0.1099	0.48838
L112N	0.098527761	2	0	0.9535864979	0.1525413373	1812.04358905	0	0	0	0	14	-3	0	1	6	-6	3.8	-3.5	0.023346	0.38385	0.18867	0.22728	0.38115	0.31634	0.75503	0.6763	-0.015115
L112P	0.871476299	2	0	0.9535864979	0.1525413373	1812.04358905	0	0	0	0	14	-3	0	1	6	-5	3.8	-1.6	0.18412	0.28955	0.25493	0.11439	0.31436	0.23387	0.61531	0.59081	0.1644
L112Q	-0.117288939	2	0	0.9535864979	0.1525413373	1812.04358905	0	0	0	0	14	-2	0	1	6	-4	3.8	-3.5	0.041898	0.15229	0.18129	0.023683	0.38669	0.29929	0.66375	0.56735	0.18251
L112R	1.005764536	2	0	0.9535864979	0.1525413373	1812.04358905	0	0	0	0	14	-2	0	1	6	-5	3.8	-4.5	-0.081559	0.018858	0.13372	-0.14577	0.4198	0.36911	0.75995	0.65169	0.090603
L112V	0.086505864	2	0	0.9535864979	0.1525413373	1812.04358905	0	0	0	0	14	1	0	1	6	-1	3.8	4.2	0.17324	0.87609	0.088253	0.75956	-0.07359	-0.18829	-0.11676	-0.11151	0.16522
L112Y	0.38961846	2	0	0.9535864979	0.1525413373	1812.04358905	0	0	0	0	14	-1	0	1	6	-4	3.8	-1.3	0.1857	0.87609	0.11958	0.75956	0.27805	0.16566	0.42488	0.3417	0.15186
Y113C	0.036828525	3	6	0.5557564798	0.6750436456	2161.15552186	91	1053.43796309	0.0025974026	0.1413737876	8	-2	1.001	1	3	-1	-1.3	2.5	-0.046985	0.79545	0.80826	0.75234	-0.12859	-0.0096956	-0.10552	-0.18555	0.070613
Y113E	-0.876394327	3	6	0.5557564798	0.6750436456	2161.15552186	91	1053.43796309	0.0025974026	0.1413737876	8	-2	1.001	1	3	-2	-1.3	-3.5	0.034971	0.58279	0.80826	0.60243	0.01717	0.079464	0.0087212	-0.12867	0.024742
Y113F	-0.207442295	3	6	0.5557564798	0.6750436456	2161.15552186	91	1053.43796309	0.0025974026	0.1413737876	8	3	1.001	1	3	-1	-1.3	2.8	0.01537	0.54649	0.64734	0.60488	-0.10563	-0.086271	-0.079533	-0.20604	0.38397
Y113H	-0.313224849	3	6	0.5557564798	0.6750436456	2161.15552186	91	1053.43796309	0.0025974026	0.1413737876	8	2	1.001	1	3	7	-1.3	-3.2	-0.063865	0.61878	0.28788	0.63684	-0.22633	-0.35748	-0.32236	-0.42815	0.43849
Y113K	0.313599562	3	6	0.5557564798	0.6750436456	2161.15552186	91	1053.43796309	0.0025974026	0.1413737876	8	-2	1.001	1	3	-2	-1.3	-3.9	-0.15375	0.78249	0.21808	0.69838	0.031351	0.093368	0.02297	-0.10188	0.42077
Y113N	-0.065208686	3	6	0.5557564798	0.6750436456	2161.15552186	91	1053.43796309	0.0025974026	0.1413737876	8	-2	1.001	1	3	3	-1.3	-3.5	-0.15444	0.85689	0.33322	0.72221	-0.044848	-0.050653	-0.13295	-0.25525	0.43382
Y113Q	-0.963593129	3	6	0.5557564798	0.6750436456	2161.15552186	91	1053.43796309	0.0025974026	0.1413737876	8	-1	1.001	1	3	1	-1.3	-3.5	-0.19536	0.79091	0.65951	0.70299	-0.086995	-0.094727	-0.13448	-0.34147	0.42709
Y113S	-0.615555568	3	6	0.5557564798	0.6750436456	2161.15552186	91	1053.43796309	0.0025974026	0.1413737876	8	-2	1.001	1	3	1	-1.3	-0.8	-0.031166	0.6567	0.81194	0.69164	-0.12191	-0.068725	-0.15413	-0.30049	0.40852
Y113T	-0.694695314	3	6	0.5557564798	0.6750436456	2161.15552186	91	1053.43796309	0.0025974026	0.1413737876	8	-2	1.001	1	3	-3	-1.3	-0.7	-0.033751	0.46666	0.67115	0.59943	-0.067856	0.033194	-0.048469	-0.24279	0.35186
Y113V	-0.210906744	3	6	0.5557564798	0.6750436456	2161.15552186	91	1053.43796309	0.0025974026	0.1413737876	8	-1	1.001	1	3	-4	-1.3	4.2	-0.072621	-0.30819	0.37269	-0.086486	-0.04403	0.077224	-0.039163	-0.13455	0.41442
K114C	-0.689047821	4	4	0.4141048825	0.4539820504	2192.847638	47	55.8296267545	0.0023148148	0.0932456366	10	-3	0.914	1	4	-5	-3.9	2.5	0.0091709	-0.59763	0.13958	-0.25645	-0.14187	-0.049135	-0.39224	-0.40918	0.08639
K114H	-0.345993963	4	4	0.4141048825	0.4539820504	2192.847638	47	55.8296267545	0.0023148148	0.0932456366	10	-1	0.914	1	4	4	-3.9	-3.2	0.12988	-0.40071	-0.075905	-0.15498	-0.079529	-0.10448	-0.53378	-0.46347	0.11696
K114I	-0.077400571	4	4	0.4141048825	0.4539820504	2192.847638	47	55.8296267545	0.0023148148	0.0932456366	10	-3	0.914	1	4	-5	-3.9	4.5	0.32038	-0.25114	-0.20106	-0.080655	-0.14996	-0.051312	-0.37328	-0.30319	0.055198
K114M	-0.512012951	4	4	0.4141048825	0.4539820504	2192.847638	47	55.8296267545	0.0023148148	0.0932456366	10	-1	0.914	1	4	-3	-3.9	1.9	0.065386	-0.36404	-0.16696	-0.18529	-0.15316	-0.12148	-0.41214	-0.42031	0.087359
K114N	-0.066737545	4	4	0.4141048825	0.4539820504	2192.847638	47	55.8296267545	0.0023148148	0.0932456366	10	0	0.914	1	4	2	-3.9	-3.5	0.31967	-0.54496	-0.040184	-0.22709	-0.076563	-0.080967	-0.47916	-0.40868	0.025549
K114Q	-0.484105874	4	4	0.4141048825	0.4539820504	2192.847638	47	55.8296267545	0.0023148148	0.0932456366	10	1	0.914	1	4	3	-3.9	-3.5	0.15067	-0.32554	-0.14447	-0.14285	-0.11947	-0.15207	-0.50753	-0.40542	0.0082294
K114R	-0.237145038	4	4	0.4141048825	0.4539820504	2192.847638	47	55.8296267545	0.0023148148	0.0932456366	10	2	0.914	1	4	3	-3.9	-4.5	0.3422	-0.34652	-0.20051	-0.13874	-0.12389	-0.15264	-0.49507	-0.33278	-0.14993
K114S	-0.424097899	4	4	0.4141048825	0.4539820504	2192.847638	47	55.8296267545	0.0023148148	0.0932456366	10	0	0.914	1	4	1	-3.9	-0.8	0.28582	-0.29596	-0.12959	-0.044878	-0.16419	-0.17348	-0.47314	-0.42922	-0.14626
K114T	-0.258768202	4	4	0.4141048825	0.4539820504	2192.847638	47	55.8296267545	0.0023148148	0.0932456366	10	-1	0.914	1	4	-2	-3.9	-0.7	0.25302	0.47808	-0.12922	0.11278	-0.12382	-0.070202	-0.39905	-0.38466	-0.12636
L115A	-0.184305768	0	0	0.5254169178	0.4174467711	2041.46563709	35	115.993593568	0.002293578	0.0533456128	12	-1	0.224	1	2	-2	3.8	1.8	-0.11299	0.56686	-0.009523	0.20453	-0.10464	-0.10432	-0.14944	-0.27443	-0.25692
L115C	-0.428065906	0	0	0.5254169178	0.4174467711	2041.46563709	35	115.993593568	0.002293578	0.0533456128	12	-1	0.224	1	2	-3	3.8	2.5	0.10982	0.55221	-0.38472	0.18602	-0.10867	-0.093598	-0.15027	-0.26798	-0.064779
L115D	0.326733627	0	0	0.5254169178	0.4174467711	2041.46563709	35	115.993593568	0.002293578	0.0533456128	12	-4	0.224	1	2	-5	3.8	-3.5	0.10982	0.48533	-0.2877	0.091553	0.32885	0.50851	0.56081	0.43536	0.17304
L115E	0.26333801	0	0	0.5254169178	0.4174467711	2041.46563709	35	115.993593568	0.002293578	0.0533456128	12	-3	0.224	1	2	-5	3.8	-3.5	-0.0052933	0.55056	-0.42488	0.19124	0.2935	0.47127	0.48929	0.33242	-0.14982
L115F	-0.6713486	0	0	0.5254169178	0.4174467711	2041.46563709	35	115.993593568	0.002293578	0.0533456128	12	0	0.224	1	2	1	3.8	2.8	0.11843	0.56064	-0.51615	0.2021	-0.15675	-0.26404	-0.28144	-0.38058	0.17408
L115G	-0.476485442	0	0	0.5254169178	0.4174467711	2041.46563709	35	115.993593568	0.002293578	0.0533456128	12	-4	0.224	1	2	-5	3.8	-0.4	-0.2118	0.5327	-0.30217	0.17325	0.20034	0.34481	0.29827	0.26153	-0.11143
L115H	-0.364007567	0	0	0.5254169178	0.4174467711	2041.46563709	35	115.993593568	0.002293578	0.0533456128	12	-3	0.224	1	2	3	3.8	-3.2	0.092588	0.50398	-0.35694	0.14792	0.13906	0.075893	0.13036	0.15809	0.19309
L115I	-0.209107898	0	0	0.5254169178	0.4174467711	2041.46563709	35	115.993593568	0.002293578	0.0533456128	12	2	0.224	1	2	5	3.8	4.5	-0.10288	0.5015	-0.41726	0.14382	-0.15341	-0.2777	-0.27341	-0.34945	0.15829
L115K	0.572233687	0	0	0.5254169178	0.4174467711	2041.46563709	35	115.993593568	0.002293578	0.0533456128	12	-2	0.224	1	2	-4	3.8	-3.9	-0.070284	0.42598	-0.45251	0.058808	0.2475	0.40808	0.41526	0.23528	0.2
L115M	-0.213092256	0	0	0.5254169178	0.4174467711	2041.46563709	35	115.993593568	0.002293578	0.0533456128	12	2	0.224	1	2	-1	3.8	1.9	0.097341	0.51784	-0.33269	0.18774	-0.1086	-0.1553	-0.10972	-0.15478	0.10274
L115N	0.060546225	0	0	0.5254169178	0.4174467711	2041.46563709	35	115.993593568	0.002293578	0.0533456128	12	-3	0.224	1	2	-5	3.8	-3.5	0.095575	0.50659	-0.42368	0.16298	0.2935	0.47127	0.48929	0.33242	0.01728
L115P	0.031846476	0	0	0.5254169178	0.4174467711	2041.46563709	35	115.993593568	0.002293578	0.0533456128	12	-3	0.224	1	2	-5	3.8	-1.6	0.099927	0.4745	-0.34521	0.11447	0.20663	0.3604	0.32651	0.23823	-0.25132
L115Q	-0.115336375	0	0	0.5254169178	0.4174467711	2041.46563709	35	115.993593568	0.002293578	0.0533456128	12	-2	0.224	1	2	-4	3.8	-3.5	-0.10764	0.51541	-0.4353	0.16121	0.23195	0.38412	0.38201	0.20815	-0.047054
L115R	0.361480187	0	0	0.5254169178	0.4174467711	2041.46563709	35	115.993593568	0.002293578	0.0533456128	12	-2	0.224	1	2	-4	3.8	-4.5	-0.19259	0.49655	-0.4308	0.13598	0.26829	0.44186	0.46444	0.27918	-0.22488
L115T	-0.077036444	0	0	0.5254169178	0.4174467711	2041.46563709	35	115.993593568	0.002293578	0.0533456128	12	-1	0.224	1	2	-1	3.8	-0.7	0.13998	0.61586	-0.38318	0.5367	-0.010405	-0.0012606	-0.019118	-0.14359	-0.093094
L115V	-0.242837392	0	0	0.5254169178	0.4174467711	2041.46563709	35	115.993593568	0.002293578	0.0533456128	12	1	0.224	1	2	3	3.8	4.2	0.1423	0.71549	-0.32932	0.55999	-0.15881	-0.28941	-0.29674	-0.38073	-0.037668
L115W	-0.070721101	0	0	0.5254169178	0.4174467711	2041.46563709	35	115.993593568	0.002293578	0.0533456128	12	-2	0.224	1	2	-4	3.8	-0.9	0.067948	0.74817	-0.37456	0.5576	0.099425	0.20772	0.162	0.050439	-0.08534
L115Y	-0.614722856	0	0	0.5254169178	0.4174467711	2041.46563709	35	115.993593568	0.002293578	0.0533456128	12	-1	0.224	1	2	-2	3.8	-1.3	-0.035119	0.50517	-0.30769	0.50832	0.036088	0.087703	0.064894	-0.07238	-0.24473
L116C	-0.493288875	4	7	0.5768535262	0.5232339183	2002.22443884	65	277.014205034	0.0024390244	0.1199394889	12	-1	0.191	1	2	4	3.8	2.5	0.16699	0.70577	-0.29426	0.52774	-0.33587	-0.60011	-0.8236	-0.68907	-0.18417
L116D	-0.54691039	4	7	0.5768535262	0.5232339183	2002.22443884	65	277.014205034	0.0024390244	0.1199394889	12	-4	0.191	1	2	-6	3.8	-3.5	-0.092519	0.54797	-0.37693	0.49143	0.3361	0.28303	0.047729	-0.10566	-0.15656
L116E	-0.195399286	4	7	0.5768535262	0.5232339183	2002.22443884	65	277.014205034	0.0024390244	0.1199394889	12	-3	0.191	1	2	-5	3.8	-3.5	0.11665	0.51996	-0.39876	0.51111	0.26688	0.21196	-0.042798	-0.11256	-0.1148
L116F	-0.570551902	4	7	0.5768535262	0.5232339183	2002.22443884	65	277.014205034	0.0024390244	0.1199394889	12	0	0.191	1	2	-1	3.8	2.8	-0.082308	0.7204	-0.40468	0.50965	-0.23897	-0.43659	-0.65417	-0.5059	0.14382
L116H	-0.400391333	4	7	0.5768535262	0.5232339183	2002.22443884	65	277.014205034	0.0024390244	0.1199394889	12	-3	0.191	1	2	-5	3.8	-3.2	0.13041	0.52654	-0.4387	0.48711	0.253	0.1893	-0.067588	-0.12937	-0.018344
L116I	-0.669576015	4	7	0.5768535262	0.5232339183	2002.22443884	65	277.014205034	0.0024390244	0.1199394889	12	2	0.191	1	2	6	3.8	4.5	0.095969	0.44625	-0.37761	0.16361	-0.28472	-0.49039	-0.70531	-0.45429	0.0563
L116K	-0.166208808	4	7	0.5768535262	0.5232339183	2002.22443884	65	277.014205034	0.0024390244	0.1199394889	12	-2	0.191	1	2	-5	3.8	-3.9	0.11719	0.48643	-0.50474	0.17711	0.214	0.18947	-0.062483	-0.059765	-0.080133
L116M	-0.185188612	4	7	0.5768535262	0.5232339183	2002.22443884	65	277.014205034	0.0024390244	0.1199394889	12	2	0.191	1	2	5	3.8	1.9	-0.041075	0.4331	0.018492	0.20692	-0.29447	-0.53545	-0.7057	-0.44911	-0.031372
L116N	-0.44385439	4	7	0.5768535262	0.5232339183	2002.22443884	65	277.014205034	0.0024390244	0.1199394889	12	-3	0.191	1	2	-5	3.8	-3.5	0.20359	-0.051447	-0.012396	-0.25109	0.26688	0.21196	-0.042798	-0.11256	-0.029189
L116P	0.182401059	4	7	0.5768535262	0.5232339183	2002.22443884	65	277.014205034	0.0024390244	0.1199394889	12	-3	0.191	1	2	-5	3.8	-1.6	0.29503	0.61434	0.34598	0.19106	0.18243	0.063054	-0.19599	-0.21591	-0.26155
L116Q	-0.09603722	4	7	0.5768535262	0.5232339183	2002.22443884	65	277.014205034	0.0024390244	0.1199394889	12	-2	0.191	1	2	-5	3.8	-3.5	0.32689	0.37143	-0.23387	0.052259	0.20011	0.15939	-0.095643	-0.086589	-0.14017
L116R	0.021764547	4	7	0.5768535262	0.5232339183	2002.22443884	65	277.014205034	0.0024390244	0.1199394889	12	-2	0.191	1	2	-5	3.8	-4.5	0.10575	0.53197	0.15736	0.16248	0.23493	0.23291	-0.012732	-0.017095	-0.0068017
L116T	-0.665823774	4	7	0.5768535262	0.5232339183	2002.22443884	65	277.014205034	0.0024390244	0.1199394889	12	-1	0.191	1	2	-2	3.8	-0.7	0.21791	0.47053	-0.073221	0.20067	-0.069301	-0.23011	-0.48239	-0.37418	-0.088076
L116V	-0.159017181	4	7	0.5768535262	0.5232339183	2002.22443884	65	277.014205034	0.0024390244	0.1199394889	12	1	0.191	1	2	1	3.8	4.2	0.0418	0.32846	0.16483	0.45759	-0.25588	-0.44797	-0.66344	-0.47254	-0.3574
L116W	-0.084346551	4	7	0.5768535262	0.5232339183	2002.22443884	65	277.014205034	0.0024390244	0.1199394889	12	-2	0.191	1	2	-5	3.8	-0.9	0.29199	0.36167	0.081255	0.49077	0.076792	-0.046137	-0.30323	-0.25121	-0.41458
L116Y	-0.283524956	4	7	0.5768535262	0.5232339183	2002.22443884	65	277.014205034	0.0024390244	0.1199394889	12	-1	0.191	1	2	-4	3.8	-1.3	0.060595	0.04276	0.37343	0.29877	0.0076908	-0.10303	-0.35607	-0.2453	-0.45529
K117C	-0.861951374	1	1	0.5475185855	0.300482685	2639.16535093	13	17.6883961417	0.0020920502	0.0181807432	6	-3	1.598	1	5	-2	-3.9	2.5	0.25683	0.23464	0.4534	0.45221	-0.20256	-0.41732	-0.60584	-0.67278	-0.26691
K117D	-0.681977899	1	1	0.5475185855	0.300482685	2639.16535093	13	17.6883961417	0.0020920502	0.0181807432	6	-1	1.598	1	5	-3	-3.9	-3.5	0.31685	0.40147	0.0005947	0.46914	0.0076914	0.050264	-0.25801	-0.28719	-0.31362
K117E	-0.220155184	1	1	0.5475185855	0.300482685	2639.16535093	13	17.6883961417	0.0020920502	0.0181807432	6	1	1.598	1	5	-2	-3.9	-3.5	0.27564	-0.11912	0.29106	0.35099	-0.084053	-0.027413	-0.29842	-0.32026	-0.24664
K117F	-0.692864119	1	1	0.5475185855	0.300482685	2639.16535093	13	17.6883961417	0.0020920502	0.0181807432	6	-3	1.598	1	5	-5	-3.9	2.8	0.27169	-0.045643	0.43158	0.25827	-0.10966	-0.31199	-0.4801	-0.53265	-0.033647
K117H	-0.626434699	1	1	0.5475185855	0.300482685	2639.16535093	13	17.6883961417	0.0020920502	0.0181807432	6	-1	1.598	1	5	3	-3.9	-3.2	0.16811	0.2301	-0.14045	0.40028	-0.15162	-0.21608	-0.56917	-0.60365	0.05552
K117M	-0.210040361	1	1	0.5475185855	0.300482685	2639.16535093	13	17.6883961417	0.0020920502	0.0181807432	6	-1	1.598	1	5	-4	-3.9	1.9	0.3361	0.24974	-0.11895	0.40731	-0.14059	-0.27412	-0.44922	-0.5244	0.013542
K117N	-0.016506121	1	1	0.5475185855	0.300482685	2639.16535093	13	17.6883961417	0.0020920502	0.0181807432	6	0	1.598	1	5	-1	-3.9	-3.5	0.15772	0.63394	0.23588	0.26935	-0.076221	-0.047241	-0.35433	-0.39169	-0.18029
K117P	-0.284628243	1	1	0.5475185855	0.300482685	2639.16535093	13	17.6883961417	0.0020920502	0.0181807432	6	-1	1.598	1	5	-3	-3.9	-1.6	0.092044	0.88792	0.25467	0.40134	-0.085518	-0.10914	-0.35659	-0.38158	0.19629
K117Q	-0.350711825	1	1	0.5475185855	0.300482685	2639.16535093	13	17.6883961417	0.0020920502	0.0181807432	6	1	1.598	1	5	-1	-3.9	-3.5	0.3692	0.86416	-0.078286	0.28212	-0.10558	-0.060887	-0.3435	-0.37059	-0.053733
K117S	-0.652510293	1	1	0.5475185855	0.300482685	2639.16535093	13	17.6883961417	0.0020920502	0.0181807432	6	0	1.598	1	5	-1	-3.9	-0.8	0.11923	0.6489	0.14256	0.12884	-0.18495	-0.23169	-0.46371	-0.51633	-0.099586
K117T	-0.641466543	1	1	0.5475185855	0.300482685	2639.16535093	13	17.6883961417	0.0020920502	0.0181807432	6	-1	1.598	1	5	0	-3.9	-0.7	0.1875	0.82134	0.033702	0.39423	-0.2123	-0.2938	-0.5416	-0.59349	-0.06576
K117V	-0.472423595	1	1	0.5475185855	0.300482685	2639.16535093	13	17.6883961417	0.0020920502	0.0181807432	6	-2	1.598	1	5	-3	-3.9	4.2	0.34394	0.78296	-0.18512	0.27218	-0.15413	-0.35113	-0.5262	-0.57761	0.011646
K117W	-0.36965379	1	1	0.5475185855	0.300482685	2639.16535093	13	17.6883961417	0.0020920502	0.0181807432	6	-3	1.598	1	5	-5	-3.9	-0.9	0.3361	0.67947	0.098753	0.37829	0.0097339	-0.066977	-0.30936	-0.33822	-0.11833
T118A	-0.074215537	7	14	0.2993771348	0.3761481804	2792.96594622	14	1.455314627	0.0021231423	0.0247539088	5	0	1.003	1	1	-2	-0.7	1.8	0.36637	0.19197	-0.021236	0.20611	-0.12935	-0.19613	-0.29664	-0.29101	-0.046336
T118C	-0.501342298	7	14	0.2993771348	0.3761481804	2792.96594622	14	1.455314627	0.0021231423	0.0247539088	5	-1	1.003	1	1	1	-0.7	2.5	0.31332	0.52651	0.03021	0.34331	-0.12599	-0.2422	-0.37475	-0.44515	-0.064574
T118D	-0.265396498	7	14	0.2993771348	0.3761481804	2792.96594622	14	1.455314627	0.0021231423	0.0247539088	5	-1	1.003	1	1	-1	-0.7	-3.5	0.093712	0.51933	-0.19326	0.19618	0.075387	0.030406	-0.15635	-0.20064	-0.0030205
T118E	-0.470947254	7	14	0.2993771348	0.3761481804	2792.96594622	14	1.455314627	0.0021231423	0.0247539088	5	-1	1.003	1	1	-1	-0.7	-3.5	0.27396	0.69972	-0.052365	0.24536	0.075387	0.030406	-0.15635	-0.20064	-0.14264
T118F	-0.454724658	7	14	0.2993771348	0.3761481804	2792.96594622	14	1.455314627	0.0021231423	0.0247539088	5	-2	1.003	1	1	-1	-0.7	2.8	0.074884	0.51515	-0.18547	0.31651	-0.061741	-0.15768	-0.32664	-0.40337	-0.20937
T118H	-0.288866346	7	14	0.2993771348	0.3761481804	2792.96594622	14	1.455314627	0.0021231423	0.0247539088	5	-2	1.003	1	1	2	-0.7	-3.2	-0.29547	0.91397	-0.077599	0.41662	0.087869	-0.040712	-0.2622	-0.35444	-0.16223
T118I	-0.31654995	7	14	0.2993771348	0.3761481804	2792.96594622	14	1.455314627	0.0021231423	0.0247539088	5	-1	1.003	1	1	-2	-0.7	4.5	0.053261	0.76392	-0.10099	0.40151	-0.086893	-0.13079	-0.29687	-0.30144	-0.025559
T118K	-0.110460055	7	14	0.2993771348	0.3761481804	2792.96594622	14	1.455314627	0.0021231423	0.0247539088	5	-1	1.003	1	1	2	-0.7	-3.9	0.05947	0.89226	0.18186	0.54961	0.057816	-0.045102	-0.23698	-0.34376	0.43731
T118M	-0.520463205	7	14	0.2993771348	0.3761481804	2792.96594622	14	1.455314627	0.0021231423	0.0247539088	5	-1	1.003	1	1	2	-0.7	1.9	-0.41228	0.72606	0.59209	0.39538	-0.13025	-0.2717	-0.39072	-0.4748	0.37959
T118N	-0.582924097	7	14	0.2993771348	0.3761481804	2792.96594622	14	1.455314627	0.0021231423	0.0247539088	5	0	1.003	1	1	3	-0.7	-3.5	-0.33461	0.60081	0.72355	0.36846	-0.041223	-0.14621	-0.2788	-0.38792	0.26908
T118P	-0.011735868	7	14	0.2993771348	0.3761481804	2792.96594622	14	1.455314627	0.0021231423	0.0247539088	5	-1	1.003	1	1	-1	-0.7	-1.6	0.059524	0.68065	0.54715	0.30598	0.0038221	-0.078343	-0.2191	-0.24012	0.25149
T118S	-0.259214681	7	14	0.2993771348	0.3761481804	2792.96594622	14	1.455314627	0.0021231423	0.0247539088	5	1	1.003	1	1	1	-0.7	-0.8	0.069462	0.89226	0.48391	0.54961	-0.17736	-0.25236	-0.31063	-0.32239	0.37414
T118V	-0.4301795	7	14	0.2993771348	0.3761481804	2792.96594622	14	1.455314627	0.0021231423	0.0247539088	5	0	1.003	1	1	-2	-0.7	4.2	0.0096619	0.77349	0.50496	0.46643	-0.11887	-0.15622	-0.2975	-0.27723	0.19849
T118Y	-0.710591268	7	14	0.2993771348	0.3761481804	2792.96594622	14	1.455314627	0.0021231423	0.0247539088	5	-2	1.003	1	1	0	-0.7	-1.3	-0.052474	0.78244	0.72355	0.44937	0.046633	-0.076409	-0.25754	-0.30406	0.082921
Q119A	-0.349161446	4	9	0.6473779385	0.5147628588	2597.69856183	53	552.843524474	0.0024213075	0.055087	7	-1	0.996	0	7	-2	-3.5	1.8	-0.34802	0.88726	0.63216	0.57065	-0.036543	0.040075	-0.43118	-0.52535	0.40181
Q119D	-0.375999673	4	9	0.6473779385	0.5147628588	2597.69856183	53	552.843524474	0.0024213075	0.055087	7	0	0.996	0	7	0	-3.5	-3.5	0.031494	0.33554	0.61252	0.29238	-0.0835	-0.076315	-0.32631	-0.32042	0.55297
Q119E	-0.598727704	4	9	0.6473779385	0.5147628588	2597.69856183	53	552.843524474	0.0024213075	0.055087	7	2	0.996	0	7	2	-3.5	-3.5	-0.03255	0.29795	0.72145	0.28193	-0.12298	-0.11972	-0.30953	-0.36033	0.18586
Q119G	-0.61767996	4	9	0.6473779385	0.5147628588	2597.69856183	53	552.843524474	0.0024213075	0.055087	7	-2	0.996	0	7	0	-3.5	-0.4	-0.18948	0.28047	0.35665	0.13702	-0.080939	-0.089108	-0.42195	-0.44285	0.5066
Q119H	-0.141787525	4	9	0.6473779385	0.5147628588	2597.69856183	53	552.843524474	0.0024213075	0.055087	7	0	0.996	0	7	2	-3.5	-3.2	-0.10792	0.64869	0.3376	0.56844	-0.091292	-0.11933	-0.34646	-0.37486	0.20458
Q119K	-0.133608124	4	9	0.6473779385	0.5147628588	2597.69856183	53	552.843524474	0.0024213075	0.055087	7	1	0.996	0	7	0	-3.5	-3.9	-0.18673	0.71356	0.27295	0.42127	-0.096343	-0.083316	-0.30761	-0.30829	0.25792
Q119L	-0.178615908	4	9	0.6473779385	0.5147628588	2597.69856183	53	552.843524474	0.0024213075	0.055087	7	-2	0.996	0	7	-2	-3.5	3.8	-0.12838	-0.093145	0.65697	0.13226	0.02846	0.17314	-0.41524	-0.50246	0.56339
Q119M	-0.551295643	4	9	0.6473779385	0.5147628588	2597.69856183	53	552.843524474	0.0024213075	0.055087	7	0	0.996	0	7	-5	-3.5	1.9	0.050559	0.60617	0.7008	0.50687	0.023576	0.14154	-0.42014	-0.47981	0.53209
Q119N	-0.491076178	4	9	0.6473779385	0.5147628588	2597.69856183	53	552.843524474	0.0024213075	0.055087	7	0	0.996	0	7	0	-3.5	-3.5	0.30223	0.15456	-0.11895	0.12942	-0.0835	-0.076315	-0.32631	-0.32042	0.5987
Q119R	-0.126437997	4	9	0.6473779385	0.5147628588	2597.69856183	53	552.843524474	0.0024213075	0.055087	7	1	0.996	0	7	0	-3.5	-4.5	0.30378	0.6494	0.54376	0.59517	-0.077672	-0.072028	-0.29139	-0.28425	0.20014
Q119V	-0.727970137	4	9	0.6473779385	0.5147628588	2597.69856183	53	552.843524474	0.0024213075	0.055087	7	-2	0.996	0	7	-7	-3.5	4.2	-0.033421	0.58779	0.0079002	0.49631	0.10237	0.32815	-0.42533	-0.45494	0.16815
Q119W	-0.153421043	4	9	0.6473779385	0.5147628588	2597.69856183	53	552.843524474	0.0024213075	0.055087	7	-2	0.996	0	7	-7	-3.5	-0.9	0.27051	0.63319	0.61207	0.52281	-0.030746	0.088545	-0.38213	-0.25875	0.56385
Q119Y	-0.239422416	4	9	0.6473779385	0.5147628588	2597.69856183	53	552.843524474	0.0024213075	0.055087	7	-1	0.996	0	7	-6	-3.5	-1.3	0.29432	0.43825	0.53783	0.33943	-0.061519	0.040564	-0.38167	-0.28351	0.56385
H120A	-0.278151521	24	17	0.2272453285	0.2815097652	2988.45753053	4	0	0.0019762846	0.0094891919	4	-2	1.517	0	-1	-1	-3.2	1.8	-0.2376	0.011065	0.5511	0.18012	-0.26872	-0.29872	-0.35973	-0.40683	0.41905
H120D	-0.322621033	24	17	0.2272453285	0.2815097652	2988.45753053	4	0	0.0019762846	0.0094891919	4	-1	1.517	0	-1	2	-3.2	-3.5	0.29094	0.64819	0.42482	0.19208	-0.12641	-0.22349	-0.27209	-0.32678	0.55015
H120E	-0.389235294	24	17	0.2272453285	0.2815097652	2988.45753053	4	0	0.0019762846	0.0094891919	4	0	1.517	0	-1	0	-3.2	-3.5	0.29628	0.74324	0.020003	0.51075	-0.18015	-0.23303	-0.24626	-0.29739	0.47725
H120F	-0.498473557	24	17	0.2272453285	0.2815097652	2988.45753053	4	0	0.0019762846	0.0094891919	4	-1	1.517	0	-1	-4	-3.2	2.8	0.28165	0.91465	0.47062	0.5632	-0.28497	-0.28658	-0.35787	-0.43236	0.5641
H120I	-0.528970494	24	17	0.2272453285	0.2815097652	2988.45753053	4	0	0.0019762846	0.0094891919	4	-3	1.517	0	-1	-1	-3.2	4.5	0.23844	0.82414	0.63963	0.43003	-0.25736	-0.23329	-0.3741	-0.39903	0.44415
H120K	-0.485399688	24	17	0.2272453285	0.2815097652	2988.45753053	4	0	0.0019762846	0.0094891919	4	-1	1.517	0	-1	2	-3.2	-3.9	0.16968	0.732	0.77859	0.31034	-0.1054	-0.20982	-0.2645	-0.33416	0.36511
H120L	-0.186005935	24	17	0.2272453285	0.2815097652	2988.45753053	4	0	0.0019762846	0.0094891919	4	-3	1.517	0	-1	-3	-3.2	3.8	-0.19781	0.81538	0.65776	0.35367	-0.2438	-0.24447	-0.38082	-0.44591	0.34174
H120M	-0.513111345	24	17	0.2272453285	0.2815097652	2988.45753053	4	0	0.0019762846	0.0094891919	4	-2	1.517	0	-1	-2	-3.2	1.9	0.14379	0.81019	0.57039	0.4076	-0.26391	-0.2933	-0.36001	-0.42	0.54877
H120N	-0.175363235	24	17	0.2272453285	0.2815097652	2988.45753053	4	0	0.0019762846	0.0094891919	4	1	1.517	0	-1	-1	-3.2	-3.5	0.0079901	0.70507	0.6348	0.30271	-0.22851	-0.24519	-0.2337	-0.27318	0.46488
H120Q	-0.291079766	24	17	0.2272453285	0.2815097652	2988.45753053	4	0	0.0019762846	0.0094891919	4	0	1.517	0	-1	1	-3.2	-3.5	0.14583	0.61928	0.64102	0.25125	-0.18252	-0.24014	-0.25507	-0.29966	0.54868
H120R	-0.16669259	24	17	0.2272453285	0.2815097652	2988.45753053	4	0	0.0019762846	0.0094891919	4	0	1.517	0	-1	1	-3.2	-4.5	0.018652	0.65436	0.54215	0.24522	-0.13908	-0.20706	-0.23408	-0.31039	0.45978
H120S	-0.445837648	24	17	0.2272453285	0.2815097652	2988.45753053	4	0	0.0019762846	0.0094891919	4	-1	1.517	0	-1	-1	-3.2	-0.8	0.12227	0.82414	0.43306	0.43003	-0.2313	-0.28592	-0.30523	-0.31895	0.45316
H120T	-0.291839375	24	17	0.2272453285	0.2815097652	2988.45753053	4	0	0.0019762846	0.0094891919	4	-2	1.517	0	-1	-1	-3.2	-0.7	-0.026187	0.87229	0.48793	0.43613	-0.18473	-0.26145	-0.31433	-0.34247	0.38553
H120V	-0.66744355	24	17	0.2272453285	0.2815097652	2988.45753053	4	0	0.0019762846	0.0094891919	4	-3	1.517	0	-1	-3	-3.2	4.2	0.17481	0.74338	0.65776	0.33857	-0.24621	-0.23414	-0.38076	-0.43703	0.30946
H120Y	-0.272095755	24	17	0.2272453285	0.2815097652	2988.45753053	4	0	0.0019762846	0.0094891919	4	2	1.517	0	-1	-4	-3.2	-1.3	0.054686	0.73306	0.69105	0.31629	-0.28295	-0.28783	-0.27272	-0.2779	0.43459
L121C	-0.530911706	1	0	0.9469559976	0.1788956143	2101.11426215	0	0	0	0	12	-1	0.127	0	6	-4	3.8	2.5	0.17919	0.8244	0.56308	0.42082	0.18076	0.10371	-0.12602	-0.35103	0.5488
L121E	0.261193718	1	0	0.9469559976	0.1788956143	2101.11426215	0	0	0	0	12	-3	0.127	0	6	-5	3.8	-3.5	0.16657	0.75525	0.56379	0.44307	0.40771	0.28043	0.23031	-0.0046546	0.44785
L121F	-0.515494394	1	0	0.9469559976	0.1788956143	2101.11426215	0	0	0	0	12	0	0.127	0	6	1	3.8	2.8	0.12075	0.61702	0.6603	0.30686	0.1293	0.01831	-0.28702	-0.44475	0.17463
L121H	-0.052858809	1	0	0.9469559976	0.1788956143	2101.11426215	0	0	0	0	12	-3	0.127	0	6	-5	3.8	-3.2	0.12396	0.6936	0.65417	0.3675	0.40332	0.27776	0.22195	-0.0071934	0.38819
L121I	-0.410094042	1	0	0.9469559976	0.1788956143	2101.11426215	0	0	0	0	12	2	0.127	0	6	1	3.8	4.5	0.14174	0.7822	0.45376	0.47731	0.076678	0.0085157	-0.32133	-0.46861	0.32238
L121M	-0.075979156	1	0	0.9469559976	0.1788956143	2101.11426215	0	0	0	0	12	2	0.127	0	6	2	3.8	1.9	0.16439	0.66017	0.58282	0.3702	0.0034218	-0.12893	-0.40333	-0.55861	0.2478
L121Q	-0.09431801	1	0	0.9469559976	0.1788956143	2101.11426215	0	0	0	0	12	-2	0.127	0	6	-4	3.8	-3.5	-0.36938	0.74486	0.65993	0.44087	0.37582	0.21061	0.12039	-0.11562	0.2737
L121R	0.293240132	1	0	0.9469559976	0.1788956143	2101.11426215	0	0	0	0	12	-2	0.127	0	6	-4	3.8	-4.5	-0.18983	0.6679	0.55012	0.36253	0.39387	0.2277	0.15112	-0.093929	0.17013
L121V	-0.323589512	1	0	0.9469559976	0.1788956143	2101.11426215	0	0	0	0	12	1	0.127	0	6	-1	3.8	4.2	-0.23346	0.66444	0.60354	0.32143	0.10928	0.025534	-0.28646	-0.45833	0.25476
L121W	-0.23578639	1	0	0.9469559976	0.1788956143	2101.11426215	0	0	0	0	12	-2	0.127	0	6	-4	3.8	-0.9	-0.35377	0.80151	0.56236	0.4983	0.3219	0.18357	0.046518	-0.15596	0.42708
S122A	-0.43655076	0	0	0.4842274463	0.2990787918	2536.19502614	7	0.125	0.0019120459	0.0121255886	6	1	0.539	0	4	-1	-0.8	1.8	-0.17051	0.76193	0.54308	0.43867	-0.25203	-0.26791	-0.34346	-0.27976	0.34535
S122C	-0.32713177	0	0	0.4842274463	0.2990787918	2536.19502614	7	0.125	0.0019120459	0.0121255886	6	-1	0.539	0	4	2	-0.8	2.5	-0.34121	0.61702	0.67854	0.30686	-0.19956	-0.25707	-0.39788	-0.50048	-0.035716
S122D	-0.549026956	0	0	0.4842274463	0.2990787918	2536.19502614	7	0.125	0.0019120459	0.0121255886	6	0	0.539	0	4	-1	-0.8	-3.5	-0.36433	0.85826	0.64259	0.56831	-0.19334	-0.20767	-0.34466	-0.41519	-0.48064
S122E	-0.285381653	0	0	0.4842274463	0.2990787918	2536.19502614	7	0.125	0.0019120459	0.0121255886	6	0	0.539	0	4	0	-0.8	-3.5	-0.17218	0.71345	0.45376	0.37841	-0.19942	-0.2267	-0.35916	-0.44257	-0.42237
S122F	-0.179041036	0	0	0.4842274463	0.2990787918	2536.19502614	7	0.125	0.0019120459	0.0121255886	6	-2	0.539	0	4	-4	-0.8	2.8	-0.27164	0.60511	0.73938	0.30554	-0.1472	-0.15214	-0.28001	-0.39729	-0.34026
S122G	-0.068347574	0	0	0.4842274463	0.2990787918	2536.19502614	7	0.125	0.0019120459	0.0121255886	6	0	0.539	0	4	-2	-0.8	-0.4	-0.35667	0.8396	0.59096	0.52503	-0.25811	-0.25723	-0.34364	-0.34091	-0.46938
S122H	-0.413355749	0	0	0.4842274463	0.2990787918	2536.19502614	7	0.125	0.0019120459	0.0121255886	6	-1	0.539	0	4	-1	-0.8	-3.2	-0.26589	-0.14936	0.49203	-0.16924	-0.11665	-0.12143	-0.29052	-0.40056	-0.30252
S122I	-0.195824664	0	0	0.4842274463	0.2990787918	2536.19502614	7	0.125	0.0019120459	0.0121255886	6	-2	0.539	0	4	-3	-0.8	4.5	-0.32352	0.29373	0.72658	0.34148	-0.10143	-0.12731	-0.28943	-0.37841	-0.044843
S122K	-0.490679407	0	0	0.4842274463	0.2990787918	2536.19502614	7	0.125	0.0019120459	0.0121255886	6	0	0.539	0	4	-2	-0.8	-3.9	-0.36945	-0.29284	-0.15305	-0.33977	-0.16959	-0.17545	-0.32421	-0.3931	-0.098677
S122M	-0.529851502	0	0	0.4842274463	0.2990787918	2536.19502614	7	0.125	0.0019120459	0.0121255886	6	-1	0.539	0	4	-1	-0.8	1.9	-0.21748	0.12003	0.2253	0.22752	-0.19604	-0.22993	-0.35254	-0.44269	-0.056996
S122N	-0.079284472	0	0	0.4842274463	0.2990787918	2536.19502614	7	0.125	0.0019120459	0.0121255886	6	1	0.539	0	4	0	-0.8	-3.5	-0.26338	0.21052	-0.2366	0.29407	-0.27075	-0.3136	-0.39978	-0.42788	-0.053573
S122P	-0.333497081	0	0	0.4842274463	0.2990787918	2536.19502614	7	0.125	0.0019120459	0.0121255886	6	-1	0.539	0	4	-3	-0.8	-1.6	-0.077674	0.26354	0.062379	0.32855	-0.17037	-0.14302	-0.28288	-0.33053	-0.036839
S122R	-0.119644434	0	0	0.4842274463	0.2990787918	2536.19502614	7	0.125	0.0019120459	0.0121255886	6	-1	0.539	0	4	-3	-0.8	-4.5	0.0061578	-0.3519	0.16725	-0.42199	-0.040294	-0.028197	-0.22884	-0.36411	-0.19017
S122T	-0.417053538	0	0	0.4842274463	0.2990787918	2536.19502614	7	0.125	0.0019120459	0.0121255886	6	1	0.539	0	4	5	-0.8	-0.7	-0.08181	-0.33754	0.21926	-0.33464	-0.3279	-0.39961	-0.45211	-0.45397	0.125
S122V	-0.604876192	0	0	0.4842274463	0.2990787918	2536.19502614	7	0.125	0.0019120459	0.0121255886	6	-2	0.539	0	4	-2	-0.8	4.2	-0.026431	0.29373	-0.25545	0.34148	-0.11236	-0.14758	-0.31297	-0.42066	-0.088308
S122W	-0.073212119	0	0	0.4842274463	0.2990787918	2536.19502614	7	0.125	0.0019120459	0.0121255886	6	-3	0.539	0	4	-5	-0.8	-0.9	-0.056908	0.1037	-0.24625	0.21247	-0.039664	0.034231	-0.14112	-0.2758	-0.39032
S122Y	-0.177604415	0	0	0.4842274463	0.2990787918	2536.19502614	7	0.125	0.0019120459	0.0121255886	6	-2	0.539	0	4	-4	-0.8	-1.3	0.0027261	0.23147	0.2253	0.30849	-0.10635	-0.050232	-0.21344	-0.30237	0.1373
N123A	-0.681648938	0	0	0.3819570022	0.3058141661	2942.59309701	5	0.1904761905	0.002020202	0.0090469731	7	-2	1.009	1	4	-2	-3.5	1.8	-0.089758	0.056526	0.057662	0.12736	-0.28161	-0.33666	-0.33576	-0.44747	-0.11838
N123C	-0.509435633	0	0	0.3819570022	0.3058141661	2942.59309701	5	0.1904761905	0.002020202	0.0090469731	7	-3	1.009	1	4	-2	-3.5	2.5	-0.094884	-0.074876	0.18863	0.014767	-0.26995	-0.32984	-0.35503	-0.43867	0.17388
N123D	-0.427391503	0	0	0.3819570022	0.3058141661	2942.59309701	5	0.1904761905	0.002020202	0.0090469731	7	1	1.009	1	4	4	-3.5	-3.5	-0.0022767	-0.15797	0.0066786	-0.38625	-0.29491	-0.38118	-0.38861	-0.48641	-0.41311
N123E	-0.640114685	0	0	0.3819570022	0.3058141661	2942.59309701	5	0.1904761905	0.002020202	0.0090469731	7	0	1.009	1	4	3	-3.5	-3.5	-0.026508	-0.009425	-0.080346	0.12662	-0.25907	-0.31887	-0.35243	-0.49105	0.19838
N123I	-0.058889342	0	0	0.3819570022	0.3058141661	2942.59309701	5	0.1904761905	0.002020202	0.0090469731	7	-3	1.009	1	4	-4	-3.5	4.5	-0.049352	-0.045644	-0.13391	0.05692	-0.23503	-0.26981	-0.27998	-0.27635	0.19838
N123K	-0.126727211	0	0	0.3819570022	0.3058141661	2942.59309701	5	0.1904761905	0.002020202	0.0090469731	7	0	1.009	1	4	1	-3.5	-3.9	-0.028822	0.6383	-0.024398	0.20228	-0.21472	-0.22599	-0.24426	-0.41786	0.15334
N123M	-0.632104553	0	0	0.3819570022	0.3058141661	2942.59309701	5	0.1904761905	0.002020202	0.0090469731	7	-2	1.009	1	4	-2	-3.5	1.9	-0.046505	0.66738	-0.054533	0.25848	-0.28273	-0.33888	-0.33801	-0.44885	0.0088706
N123P	-0.326804978	0	0	0.3819570022	0.3058141661	2942.59309701	5	0.1904761905	0.002020202	0.0090469731	7	-2	1.009	1	4	2	-3.5	-1.6	-0.082934	0.60977	0.60215	0.1988	-0.24956	-0.32125	-0.37878	-0.47612	0.14581
N123Q	-0.517852845	0	0	0.3819570022	0.3058141661	2942.59309701	5	0.1904761905	0.002020202	0.0090469731	7	0	1.009	1	4	0	-3.5	-3.5	-0.52043	0.63802	0.51016	0.1922	-0.21761	-0.21272	-0.21624	-0.38743	0.22181
N123T	-0.435433927	0	0	0.3819570022	0.3058141661	2942.59309701	5	0.1904761905	0.002020202	0.0090469731	7	0	1.009	1	4	-1	-3.5	-0.7	-0.13302	0.62209	0.49462	0.1859	-0.28221	-0.3139	-0.27423	-0.39372	0.028412
N123W	-0.097215718	0	0	0.3819570022	0.3058141661	2942.59309701	5	0.1904761905	0.002020202	0.0090469731	7	-4	1.009	1	4	-5	-3.5	-0.9	-0.52093	0.68546	0.5573	0.29795	-0.046446	0.00099319	-0.017686	-0.12778	-0.10073
N123Y	-0.193199323	0	0	0.3819570022	0.3058141661	2942.59309701	5	0.1904761905	0.002020202	0.0090469731	7	-2	1.009	1	4	-2	-3.5	-1.3	-0.49894	-0.023017	0.41066	-0.014168	-0.18793	-0.18654	-0.19869	-0.32074	-0.11775
D124A	-0.169372194	0	0	0.5045207957	0.3553289207	2786.23415915	15	4.8705485814	0.0020242915	0.0226776394	7	-2	0.938	1	5	-2	-3.5	1.8	-0.13329	-0.087306	0.65724	-0.064212	-0.21742	-0.31688	-0.34019	-0.34365	-0.07534
D124E	-0.132206367	0	0	0.5045207957	0.3553289207	2786.23415915	15	4.8705485814	0.0020242915	0.0226776394	7	2	0.938	1	5	3	-3.5	-3.5	-0.28643	0.73884	0.088621	0.7561	-0.19731	-0.30316	-0.33605	-0.26219	-0.2002
D124H	-0.352068677	0	0	0.5045207957	0.3553289207	2786.23415915	15	4.8705485814	0.0020242915	0.0226776394	7	-1	0.938	1	5	0	-3.5	-3.2	-0.4988	-0.19427	0.041926	-0.19176	-0.093657	-0.11747	-0.22365	-0.27941	0.31426
D124K	-0.540730174	0	0	0.5045207957	0.3553289207	2786.23415915	15	4.8705485814	0.0020242915	0.0226776394	7	-1	0.938	1	5	0	-3.5	-3.9	-0.35275	0.51611	0.847	0.60075	-0.062108	-0.06953	-0.19108	-0.26321	0.44953
D124L	-0.20412199	0	0	0.5045207957	0.3553289207	2786.23415915	15	4.8705485814	0.0020242915	0.0226776394	7	-4	0.938	1	5	-3	-3.5	3.8	-0.27184	0.73168	-0.14423	0.64093	-0.19737	-0.28299	-0.33958	-0.26536	0.19732
D124N	-0.099494248	0	0	0.5045207957	0.3553289207	2786.23415915	15	4.8705485814	0.0020242915	0.0226776394	7	1	0.938	1	5	0	-3.5	-3.5	-0.13003	-0.40133	0.70446	-0.34127	-0.14149	-0.18155	-0.22147	-0.2146	0.41978
D124P	-0.270924956	0	0	0.5045207957	0.3553289207	2786.23415915	15	4.8705485814	0.0020242915	0.0226776394	7	-1	0.938	1	5	-3	-3.5	-1.6	-0.14142	0.6338	0.60317	0.60918	-0.10079	-0.11936	-0.1501	-0.15239	0.35843
D124Q	-0.53209861	0	0	0.5045207957	0.3553289207	2786.23415915	15	4.8705485814	0.0020242915	0.0226776394	7	0	0.938	1	5	1	-3.5	-3.5	-0.072399	-0.22776	-0.36801	-0.24305	-0.12931	-0.17764	-0.27149	-0.3067	0.23127
D124R	-0.211568666	0	0	0.5045207957	0.3553289207	2786.23415915	15	4.8705485814	0.0020242915	0.0226776394	7	-2	0.938	1	5	-1	-3.5	-4.5	-0.11111	0.65604	0.67403	0.67162	0.021349	0.063798	-0.080795	-0.17487	0.22935
D124S	-0.400379731	0	0	0.5045207957	0.3553289207	2786.23415915	15	4.8705485814	0.0020242915	0.0226776394	7	0	0.938	1	5	0	-3.5	-0.8	-0.14333	0.59765	-0.32386	0.58347	-0.19916	-0.28719	-0.30493	-0.30686	0.36493
D124T	-0.451585615	0	0	0.5045207957	0.3553289207	2786.23415915	15	4.8705485814	0.0020242915	0.0226776394	7	-1	0.938	1	5	-3	-3.5	-0.7	-0.043172	0.68451	0.76988	0.64539	-0.13981	-0.17562	-0.1907	-0.18618	0.31121
D124V	-0.263562768	0	0	0.5045207957	0.3553289207	2786.23415915	15	4.8705485814	0.0020242915	0.0226776394	7	-3	0.938	1	5	-4	-3.5	4.2	-0.14187	0.34096	0.6504	0.36929	-0.1863	-0.27046	-0.28352	-0.18997	0.36808
D124W	0.546073779	0	0	0.5045207957	0.3553289207	2786.23415915	15	4.8705485814	0.0020242915	0.0226776394	7	-4	0.938	1	5	-5	-3.5	-0.9	-0.11077	0.23938	0.71278	0.2193	0.0040383	0.024226	-0.027134	-0.031594	-0.097314
D124Y	0.345093591	0	0	0.5045207957	0.3553289207	2786.23415915	15	4.8705485814	0.0020242915	0.0226776394	7	-3	0.938	1	5	-4	-3.5	-1.3	-0.10349	0.37045	0.46747	0.3799	-0.027865	-0.026385	-0.076175	-0.082856	0.056995
H125C	0.248815766	1	3	0.837050432	0.4860787226	2340.53807376	50	816.842456482	0.0023255814	0.0821588536	10	-3	0.765	1	10	-6	-3.2	2.5	-0.045493	0.32273	0.283	0.27711	0.17017	0.19162	0.32468	0.30606	0.058215
H125D	0.754259306	1	3	0.837050432	0.4860787226	2340.53807376	50	816.842456482	0.0023255814	0.0821588536	10	-1	0.765	1	10	-4	-3.2	-3.5	-0.096525	0.85811	0.44198	-0.046335	0.32719	0.45567	0.51486	0.43009	0.07265
H125E	0.60772661	1	3	0.837050432	0.4860787226	2340.53807376	50	816.842456482	0.0023255814	0.0821588536	10	0	0.765	1	10	-3	-3.2	-3.5	-0.088755	0.91695	0.30495	-0.13575	0.3007	0.40625	0.46264	0.36559	0.094355
H125I	0.668445514	1	3	0.837050432	0.4860787226	2340.53807376	50	816.842456482	0.0023255814	0.0821588536	10	-3	0.765	1	10	-2	-3.2	4.5	-0.13981	0.85077	1.1851	0.40679	0.067671	0.071278	0.17735	0.32203	-0.13804
H125L	0.324147138	1	3	0.837050432	0.4860787226	2340.53807376	50	816.842456482	0.0023255814	0.0821588536	10	-3	0.765	1	10	-5	-3.2	3.8	0.38496	0.88242	1.1509	0.29155	0.13431	0.15066	0.26234	0.32622	-0.04783
H125N	0.365369951	1	3	0.837050432	0.4860787226	2340.53807376	50	816.842456482	0.0023255814	0.0821588536	10	1	0.765	1	10	-3	-3.2	-3.5	0.32045	0.47966	1.1828	-0.13826	0.26725	0.38398	0.43053	0.36228	-0.024404
H125P	0.373839405	1	3	0.837050432	0.4860787226	2340.53807376	50	816.842456482	0.0023255814	0.0821588536	10	-2	0.765	1	10	-5	-3.2	-1.6	0.4089	0.91149	1.1506	0.36976	0.28337	0.36574	0.47613	0.4103	-0.10694
H125Q	-0.133704394	1	3	0.837050432	0.4860787226	2340.53807376	50	816.842456482	0.0023255814	0.0821588536	10	0	0.765	1	10	0	-3.2	-3.5	0.30467	0.58578	0.87305	0.28385	0.26991	0.32428	0.37374	0.25478	-0.17647
H125R	0.612310361	1	3	0.837050432	0.4860787226	2340.53807376	50	816.842456482	0.0023255814	0.0821588536	10	0	0.765	1	10	0	-3.2	-4.5	0.32186	0.82766	1.2116	0.0044921	0.31484	0.3949	0.41305	0.31083	-0.074858
H125V	0.154726345	1	3	0.837050432	0.4860787226	2340.53807376	50	816.842456482	0.0023255814	0.0821588536	10	-3	0.765	1	10	-2	-3.2	4.2	0.40138	0.77194	0.87268	-0.29152	0.066305	0.063637	0.18113	0.30619	-0.27822
H125Y	0.019983249	1	3	0.837050432	0.4860787226	2340.53807376	50	816.842456482	0.0023255814	0.0821588536	10	2	0.765	1	10	0	-3.2	-1.3	0.42034	0.70169	1.1312	0.29155	0.12978	0.20834	0.26452	0.20462	-0.010498
I126A	-0.493381879	0	0	0.262005224	0.2053866793	1916.58019765	0	0	0	0	13	-1	0.027	1	4	-2	4.5	1.8	0.37357	0.93359	1.0611	0.40014	-0.10149	-0.081927	-0.079669	-0.18684	0.088335
I126D	0.817931357	0	0	0.262005224	0.2053866793	1916.58019765	0	0	0	0	13	-3	0.027	1	4	-5	4.5	-3.5	0.34133	0.63138	0.99264	0.1662	0.18058	0.11807	0.32383	0.053572	-0.09462
I126F	0.016319761	0	0	0.262005224	0.2053866793	1916.58019765	0	0	0	0	13	0	0.027	1	4	0	4.5	2.8	0.44489	0.79593	1.1669	-0.017558	-0.13376	-0.12824	-0.14999	-0.21889	0.0050936
I126G	-0.061810711	0	0	0.262005224	0.2053866793	1916.58019765	0	0	0	0	13	-4	0.027	1	4	-3	4.5	-0.4	0.29798	0.84786	0.92475	0.12992	0.08165	0.040251	0.21436	0.095883	0.29425
I126H	-0.176984516	0	0	0.262005224	0.2053866793	1916.58019765	0	0	0	0	13	-3	0.027	1	4	2	4.5	-3.2	0.30114	0.85628	1.0691	-0.0094229	0.046782	-0.059392	0.086961	-0.038123	0.32644
I126M	-0.32179059	0	0	0.262005224	0.2053866793	1916.58019765	0	0	0	0	13	1	0.027	1	4	0	4.5	1.9	-0.14337	0.75946	1.0915	-0.26542	-0.13193	-0.12299	-0.1605	-0.23423	-0.091733
I126N	0.082626176	0	0	0.262005224	0.2053866793	1916.58019765	0	0	0	0	13	-3	0.027	1	4	-4	4.5	-3.5	-0.1602	0.072639	1.1865	0.2932	0.16787	0.095858	0.28801	0.029315	0.27971
I126P	0.305704575	0	0	0.262005224	0.2053866793	1916.58019765	0	0	0	0	13	-3	0.027	1	4	-4	4.5	-1.6	-0.173	0.1202	1.0966	0.17296	0.10513	0.059315	0.21513	0.034674	-0.12576
I126Q	-0.561357741	0	0	0.262005224	0.2053866793	1916.58019765	0	0	0	0	13	-3	0.027	1	4	-4	4.5	-3.5	-0.212	-0.25146	0.081682	0.56564	0.16787	0.095858	0.28801	0.029315	-0.14727
I126S	0.07384792	0	0	0.262005224	0.2053866793	1916.58019765	0	0	0	0	13	-2	0.027	1	4	-2	4.5	-0.8	-0.26666	0.22855	0.06964	0.58339	0.0082963	-0.014966	0.051301	-0.077633	0.1041
I126V	-0.07281247	0	0	0.262005224	0.2053866793	1916.58019765	0	0	0	0	13	3	0.027	1	4	2	4.5	4.2	-0.12539	-0.30657	-0.099881	0.56468	-0.14402	-0.11002	-0.14523	-0.18708	0.10851
I126W	0.122579309	0	0	0.262005224	0.2053866793	1916.58019765	0	0	0	0	13	-3	0.027	1	4	-3	4.5	-0.9	-0.084668	-0.46321	0.24931	0.57164	0.06294	0.026071	0.15604	0.016241	0.070958
I126Y	0.055368818	0	0	0.262005224	0.2053866793	1916.58019765	0	0	0	0	13	-1	0.027	1	4	3	4.5	-1.3	-0.053202	0.11973	-0.12393	0.48875	-0.076355	-0.13453	-0.091249	-0.15739	-0.082664
C127A	-0.618518359	1	1	0.7146875628	0.4158830307	2082.90102961	35	474.32998	0.0023094688	0.0537088624	12	0	0.027	1	5	-3	2.5	1.8	-0.090832	0.21682	-0.18323	0.58809	-0.071422	-0.0211	-0.16959	-0.31491	-0.080004
C127D	-0.305982955	1	1	0.7146875628	0.4158830307	2082.90102961	35	474.32998	0.0023094688	0.0537088624	12	-3	0.027	1	5	-3	2.5	-3.5	-0.074297	-0.061677	0.1802	0.51573	0.35686	0.48265	0.48686	0.20387	-0.054939
C127F	0.182546609	1	1	0.7146875628	0.4158830307	2082.90102961	35	474.32998	0.0023094688	0.0537088624	12	-2	0.027	1	5	-5	2.5	2.8	-0.11876	-0.12903	0.24001	0.56215	0.018051	0.096813	-0.034277	-0.18212	0.20443
C127I	-0.171988705	1	1	0.7146875628	0.4158830307	2082.90102961	35	474.32998	0.0023094688	0.0537088624	12	-1	0.027	1	5	-4	2.5	4.5	-0.054268	-0.27797	0.021078	0.54666	-0.076331	-0.031926	-0.20879	-0.27165	0.36357
C127S	-0.128014153	1	1	0.7146875628	0.4158830307	2082.90102961	35	474.32998	0.0023094688	0.0537088624	12	-1	0.027	1	5	-2	2.5	-0.8	-0.097036	-0.17273	-0.029584	0.54423	0.10623	0.16229	0.037558	-0.17809	0.36357
C127T	-0.471785845	1	1	0.7146875628	0.4158830307	2082.90102961	35	474.32998	0.0023094688	0.0537088624	12	-1	0.027	1	5	0	2.5	-0.7	-0.039607	-0.1962	-0.19109	0.58485	0.061373	0.062503	-0.074185	-0.26681	0.0034674
C127V	-0.647149578	1	1	0.7146875628	0.4158830307	2082.90102961	35	474.32998	0.0023094688	0.0537088624	12	-1	0.027	1	5	-1	2.5	4.2	-0.055467	-0.21021	-0.22978	0.52576	-0.12996	-0.11672	-0.33077	-0.41451	0.17815
C127W	-0.058027225	1	1	0.7146875628	0.4158830307	2082.90102961	35	474.32998	0.0023094688	0.0537088624	12	-2	0.027	1	5	1	2.5	-0.9	-0.070737	-0.24272	-0.059721	0.55511	0.10285	0.080467	-0.036941	-0.1908	0.29554
C127Y	0.547376006	1	1	0.7146875628	0.4158830307	2082.90102961	35	474.32998	0.0023094688	0.0537088624	12	-2	0.027	1	5	-4	2.5	-1.3	-0.072133	-0.14289	-0.11623	0.56453	0.23619	0.33929	0.26043	0.031917	0.058638
Y128A	-0.235831293	2	4	0.4950773558	0.4321354531	2089.67652532	41	483.515743959	0.0023419204	0.0454840341	11	-2	0.82	1	6	-2	-1.3	1.8	-0.042858	-0.23727	-0.15356	0.57101	-0.063911	-0.027987	0.025114	-0.097216	-0.055077
Y128C	-0.07831969	2	4	0.4950773558	0.4321354531	2089.67652532	41	483.515743959	0.0023419204	0.0454840341	11	-2	0.82	1	6	0	-1.3	2.5	-0.39168	-0.44562	-0.072292	0.54961	-0.12799	-0.093833	-0.057597	-0.13684	0.34335
Y128D	0.353701956	2	4	0.4950773558	0.4321354531	2089.67652532	41	483.515743959	0.0023419204	0.0454840341	11	-3	0.82	1	6	-2	-1.3	-3.5	-0.040618	-0.23438	-0.0092632	0.037641	0.24106	0.33777	0.31391	0.25294	0.18552
Y128E	0.227478708	2	4	0.4950773558	0.4321354531	2089.67652532	41	483.515743959	0.0023419204	0.0454840341	11	-2	0.82	1	6	2	-1.3	-3.5	-0.4181	-0.20021	-0.19127	0.12873	0.12702	0.15808	0.086025	0.014261	0.16781
Y128F	-0.165220679	2	4	0.4950773558	0.4321354531	2089.67652532	41	483.515743959	0.0023419204	0.0454840341	11	3	0.82	1	6	4	-1.3	2.8	-0.11027	-0.11842	-0.045829	-0.16959	-0.094809	0.010412	0.033042	0.0095025	-0.062619
Y128I	0.108888363	2	4	0.4950773558	0.4321354531	2089.67652532	41	483.515743959	0.0023419204	0.0454840341	11	-1	0.82	1	6	-2	-1.3	4.5	-0.045278	-0.31854	-0.071569	0.2812	-0.057909	0.024547	0.081264	0.029873	-0.070238
Y128L	0.483991353	2	4	0.4950773558	0.4321354531	2089.67652532	41	483.515743959	0.0023419204	0.0454840341	11	-1	0.82	1	6	-1	-1.3	3.8	-0.4271	-0.17957	-0.074212	-0.17401	-0.095529	-0.029422	0.028138	-0.050163	-0.14492
Y128M	0.06529367	2	4	0.4950773558	0.4321354531	2089.67652532	41	483.515743959	0.0023419204	0.0454840341	11	-1	0.82	1	6	-2	-1.3	1.9	-0.39651	-0.16057	-0.17046	-0.22017	-0.081549	-0.032652	0.038629	-0.1223	0.17768
Y128N	-0.019241978	2	4	0.4950773558	0.4321354531	2089.67652532	41	483.515743959	0.0023419204	0.0454840341	11	-2	0.82	1	6	-2	-1.3	-3.5	-0.099836	-0.23779	-0.11585	0.20552	0.20483	0.29568	0.27273	0.1412	0.2577
Y128P	0.38658889	2	4	0.4950773558	0.4321354531	2089.67652532	41	483.515743959	0.0023419204	0.0454840341	11	-3	0.82	1	6	-3	-1.3	-1.6	-0.04548	0.65028	-0.10538	0.26763	0.16117	0.22756	0.2503	0.18802	0.40261
Y128S	-0.167990433	2	4	0.4950773558	0.4321354531	2089.67652532	41	483.515743959	0.0023419204	0.0454840341	11	-2	0.82	1	6	-1	-1.3	-0.8	-0.046184	0.60175	-0.020782	0.029566	0.026219	0.062803	0.081304	-0.034397	0.33776
Y128T	-0.071014177	2	4	0.4950773558	0.4321354531	2089.67652532	41	483.515743959	0.0023419204	0.0454840341	11	-2	0.82	1	6	-2	-1.3	-0.7	-0.18863	0.69754	0.52076	-0.11789	0.044087	0.090249	0.12143	-0.0045415	0.43591
Y128V	-0.136359646	2	4	0.4950773558	0.4321354531	2089.67652532	41	483.515743959	0.0023419204	0.0454840341	11	-1	0.82	1	6	-1	-1.3	4.2	-0.41475	0.7094	0.47125	-0.15321	-0.08652	-0.011588	0.039634	-0.017428	0.33776
F129C	-0.693540105	17	10	0.7066505927	0.7073076018	1896.733222	91	371.867311759	0.0026385224	0.1536762501	15	-2	0.08	1	5	-3	2.8	2.5	-0.13004	0.69977	0.6961	-0.1678	0.1113	0.14693	0.11854	-0.33053	0.35253
F129D	0.76534523	17	10	0.7066505927	0.7073076018	1896.733222	91	371.867311759	0.0026385224	0.1536762501	15	-3	0.08	1	5	-3	2.8	-3.5	-0.2125	0.56261	0.51263	-0.2515	0.51572	0.50669	0.53539	0.12668	0.54179
F129E	0.233368959	17	10	0.7066505927	0.7073076018	1896.733222	91	371.867311759	0.0026385224	0.1536762501	15	-3	0.08	1	5	-2	2.8	-3.5	0.049503	0.51469	0.5393	-0.2187	0.50472	0.50859	0.5245	0.13125	0.45392
F129G	-0.47533259	17	10	0.7066505927	0.7073076018	1896.733222	91	371.867311759	0.0026385224	0.1536762501	15	-3	0.08	1	5	-4	2.8	-0.4	-0.29086	0.73034	0.48065	-0.23009	0.36685	0.3451	0.33293	-0.1646	0.36679
F129H	0.256491332	17	10	0.7066505927	0.7073076018	1896.733222	91	371.867311759	0.0026385224	0.1536762501	15	-1	0.08	1	5	-2	2.8	-3.2	0.034028	0.54264	0.54175	-0.16969	0.34959	0.36451	0.36899	0.037277	0.44936
F129I	-0.155364317	17	10	0.7066505927	0.7073076018	1896.733222	91	371.867311759	0.0026385224	0.1536762501	15	0	0.08	1	5	1	2.8	4.5	-0.31888	0.76083	0.74595	-0.26541	-0.14701	-0.028148	-0.059279	-0.23782	0.45235
F129K	0.193277944	17	10	0.7066505927	0.7073076018	1896.733222	91	371.867311759	0.0026385224	0.1536762501	15	-3	0.08	1	5	-2	2.8	-3.9	0.0049503	0.54617	0.61003	-0.29313	0.51685	0.52782	0.54854	0.16685	0.35946
F129L	-0.034417766	17	10	0.7066505927	0.7073076018	1896.733222	91	371.867311759	0.0026385224	0.1536762501	15	0	0.08	1	5	2	2.8	3.8	0.036591	0.70951	0.74095	-0.25703	-0.16053	-0.043665	-0.060081	-0.22842	0.38294
F129M	-0.380185707	17	10	0.7066505927	0.7073076018	1896.733222	91	371.867311759	0.0026385224	0.1536762501	15	0	0.08	1	5	0	2.8	1.9	-0.34919	0.55815	0.60112	-0.21412	-0.036767	0.041998	0.016943	-0.23832	0.33753
F129N	-0.361488637	17	10	0.7066505927	0.7073076018	1896.733222	91	371.867311759	0.0026385224	0.1536762501	15	-3	0.08	1	5	-3	2.8	-3.5	-0.24346	0.18324	0.5474	-0.15988	0.51572	0.50669	0.53539	0.12668	0.44062
F129Q	-0.031346424	17	10	0.7066505927	0.7073076018	1896.733222	91	371.867311759	0.0026385224	0.1536762501	15	-3	0.08	1	5	3	2.8	-3.5	-0.34003	0.41495	0.48103	-0.25945	0.40574	0.46739	0.43245	0.10798	0.31252
F129R	0.521202315	17	10	0.7066505927	0.7073076018	1896.733222	91	371.867311759	0.0026385224	0.1536762501	15	-3	0.08	1	5	-2	2.8	-4.5	-0.31491	-0.032315	0.42648	-0.18956	0.53208	0.55535	0.58245	0.21903	0.45768
F129S	0.029712795	17	10	0.7066505927	0.7073076018	1896.733222	91	371.867311759	0.0026385224	0.1536762501	15	-2	0.08	1	5	-2	2.8	-0.8	-0.29663	0.020419	0.61996	-0.18313	0.2987	0.30357	0.27512	-0.14217	-0.052057
F129T	-0.488407038	17	10	0.7066505927	0.7073076018	1896.733222	91	371.867311759	0.0026385224	0.1536762501	15	-2	0.08	1	5	-2	2.8	-0.7	-0.26342	0.102	0.18385	-0.26471	0.29297	0.29797	0.26848	-0.14996	0.20579
F129W	-0.235668953	17	10	0.7066505927	0.7073076018	1896.733222	91	371.867311759	0.0026385224	0.1536762501	15	1	0.08	1	5	-1	2.8	-0.9	-0.28479	0.22773	0.2514	0.60463	0.061199	0.12673	0.10437	-0.11319	0.12118
F129Y	-0.064520495	17	10	0.7066505927	0.7073076018	1896.733222	91	371.867311759	0.0026385224	0.1536762501	15	3	0.08	1	5	1	2.8	-1.3	-0.31491	0.44159	0.38201	0.57711	-0.051443	0.030165	0.02676	-0.054997	0.19494
L130A	-0.594992341	2	9	0.5760498292	0.4417585815	1763.84045773	39	15.5369765336	0.0021978022	0.0871576255	16	-1	0	1	3	-1	3.8	1.8	-0.32296	0.48052	0.50012	0.75882	-0.22589	-0.40323	-0.20055	-0.13108	0.13209
L130C	-0.134519587	2	9	0.5760498292	0.4417585815	1763.84045773	39	15.5369765336	0.0021978022	0.0871576255	16	-1	0	1	3	5	3.8	2.5	-0.33457	0.28044	0.60468	0.63786	-0.34563	-0.57741	-0.53733	-0.46654	0.2073
L130D	0.826104175	2	9	0.5760498292	0.4417585815	1763.84045773	39	15.5369765336	0.0021978022	0.0871576255	16	-4	0	1	3	-4	3.8	-3.5	-0.30461	0.4456	0.47414	0.64783	0.25815	0.047431	0.62783	0.71208	0.10067
L130E	0.735217871	2	9	0.5760498292	0.4417585815	1763.84045773	39	15.5369765336	0.0021978022	0.0871576255	16	-3	0	1	3	-3	3.8	-3.5	-0.31225	0.30027	0.23294	0.55086	0.19192	0.016586	0.5325	0.62742	0.090134
L130I	-0.454566352	2	9	0.5760498292	0.4417585815	1763.84045773	39	15.5369765336	0.0021978022	0.0871576255	16	2	0	1	3	2	3.8	4.5	-0.10205	0.15607	0.45883	0.53488	-0.28941	-0.37961	-0.40732	-0.42326	-0.21346
L130K	0.814681622	2	9	0.5760498292	0.4417585815	1763.84045773	39	15.5369765336	0.0021978022	0.0871576255	16	-2	0	1	3	-3	3.8	-3.9	-0.4157	0.4229	0.23286	0.80489	0.16418	0.040691	0.50005	0.62682	-0.30595
L130M	-0.145356451	2	9	0.5760498292	0.4417585815	1763.84045773	39	15.5369765336	0.0021978022	0.0871576255	16	2	0	1	3	1	3.8	1.9	-0.096622	0.28872	0.11873	0.59432	-0.27226	-0.3807	-0.32996	-0.21877	-0.34999
L130P	0.929735723	2	9	0.5760498292	0.4417585815	1763.84045773	39	15.5369765336	0.0021978022	0.0871576255	16	-3	0	1	3	-3	3.8	-1.6	-0.44583	0.36627	0.46129	0.75854	0.10813	-0.10827	0.38509	0.48665	-0.26834
L130Q	-0.085505811	2	9	0.5760498292	0.4417585815	1763.84045773	39	15.5369765336	0.0021978022	0.0871576255	16	-2	0	1	3	-3	3.8	-3.5	-0.4382	0.22182	0.23868	0.61399	0.14801	0.013122	0.4677	0.59137	0.24848
L130R	0.956801722	2	9	0.5760498292	0.4417585815	1763.84045773	39	15.5369765336	0.0021978022	0.0871576255	16	-2	0	1	3	-3	3.8	-4.5	-0.10762	0.29918	0.36934	0.66911	0.18627	0.080835	0.54665	0.68108	0.22057
L130S	-0.027319103	2	9	0.5760498292	0.4417585815	1763.84045773	39	15.5369765336	0.0021978022	0.0871576255	16	-2	0	1	3	-2	3.8	-0.8	-0.11096	0.14093	0.31144	0.50465	-0.012735	-0.21298	0.16395	0.26832	0.60935
L130T	-1.004027547	2	9	0.5760498292	0.4417585815	1763.84045773	39	15.5369765336	0.0021978022	0.0871576255	16	-1	0	1	3	0	3.8	-0.7	-0.1146	0.25562	0.24476	0.1176	-0.13466	-0.30616	-0.078445	0.033508	0.60266
L130V	-0.446170898	2	9	0.5760498292	0.4417585815	1763.84045773	39	15.5369765336	0.0021978022	0.0871576255	16	1	0	1	3	1	3.8	4.2	-0.20025	0.22132	0.11839	0.34245	-0.3191	-0.42946	-0.39998	-0.37565	0.5685
L130W	0.989841727	2	9	0.5760498292	0.4417585815	1763.84045773	39	15.5369765336	0.0021978022	0.0871576255	16	-2	0	1	3	-2	3.8	-0.9	-0.21789	-0.26711	0.20968	-0.02961	-0.007549	-0.2062	0.1732	0.27925	0.59118
Y131C	0.108591064	3	2	0.9469559976	0.2510843474	1918.87487826	2	0	0.0011750881	2.40911949743E-005	14	-2	0.133	1	7	2	-1.3	2.5	-0.26197	-0.16654	0.31261	0.029737	0.028636	-0.091931	-0.29925	-0.33146	0.53673
Y131E	-0.469112661	3	2	0.9469559976	0.2510843474	1918.87487826	2	0	0.0011750881	2.40911949743E-005	14	-2	0.133	1	7	-3	-1.3	-3.5	-0.3064	0.20768	-0.23142	0.12655	0.093724	0.025108	-0.32907	-0.38839	0.59174
Y131F	-0.209090283	3	2	0.9469559976	0.2510843474	1918.87487826	2	0	0.0011750881	2.40911949743E-005	14	3	0.133	1	7	3	-1.3	2.8	-0.32311	-0.174	-0.19142	0.14191	-0.1541	-0.34422	-0.40922	-0.41603	0.35334
Y131H	-0.499912722	3	2	0.9469559976	0.2510843474	1918.87487826	2	0	0.0011750881	2.40911949743E-005	14	2	0.133	1	7	0	-1.3	-3.2	-0.34702	0.056573	0.15424	0.42282	0.021449	-0.14819	-0.47619	-0.52616	0.11242
Y131I	-0.140072904	3	2	0.9469559976	0.2510843474	1918.87487826	2	0	0.0011750881	2.40911949743E-005	14	-1	0.133	1	7	-1	-1.3	4.5	-0.32246	0.13897	-0.20708	0.38644	-0.014417	-0.081273	-0.23382	-0.25256	0.08078
Y131K	-0.760510617	3	2	0.9469559976	0.2510843474	1918.87487826	2	0	0.0011750881	2.40911949743E-005	14	-2	0.133	1	7	-3	-1.3	-3.9	-0.2586	0.17543	0.042291	0.26966	0.10886	0.043963	-0.32441	-0.39213	0.65534
Y131L	-0.400684657	3	2	0.9469559976	0.2510843474	1918.87487826	2	0	0.0011750881	2.40911949743E-005	14	-1	0.133	1	7	1	-1.3	3.8	-0.34943	-0.28268	0.11	0.37589	-0.020809	-0.12836	-0.29319	-0.34077	0.62552
Y131M	-0.510633486	3	2	0.9469559976	0.2510843474	1918.87487826	2	0	0.0011750881	2.40911949743E-005	14	-1	0.133	1	7	-1	-1.3	1.9	-0.21914	-0.22312	0.14473	0.24552	-0.027175	-0.17996	-0.35567	-0.41898	0.517
Y131N	-0.076592818	3	2	0.9469559976	0.2510843474	1918.87487826	2	0	0.0011750881	2.40911949743E-005	14	-2	0.133	1	7	-4	-1.3	-3.5	-0.16846	0.15481	-0.24471	0.18246	0.10127	0.044898	-0.30853	-0.3482	0.57446
Y131P	0.206198863	3	2	0.9469559976	0.2510843474	1918.87487826	2	0	0.0011750881	2.40911949743E-005	14	-3	0.133	1	7	-4	-1.3	-1.6	-0.25353	0.06595	-0.2256	0.3463	0.10327	0.022054	-0.28093	-0.26727	0.24051
Y131Q	-0.683207816	3	2	0.9469559976	0.2510843474	1918.87487826	2	0	0.0011750881	2.40911949743E-005	14	-1	0.133	1	7	-3	-1.3	-3.5	-0.22425	0.15481	0.12457	0.27388	0.061264	-0.0047261	-0.35596	-0.4151	0.28624
Y131R	-0.98404049	3	2	0.9469559976	0.2510843474	1918.87487826	2	0	0.0011750881	2.40911949743E-005	14	-2	0.133	1	7	-3	-1.3	-4.5	-0.22883	0.20391	0.035633	0.32045	0.12855	0.073989	-0.31614	-0.39327	-0.041177
Y131V	0.114955575	3	2	0.9469559976	0.2510843474	1918.87487826	2	0	0.0011750881	2.40911949743E-005	14	-1	0.133	1	7	-1	-1.3	4.2	-0.10032	-0.045824	0.12457	0.2945	-0.015315	-0.098196	-0.24969	-0.27988	-0.096565
Y131W	-0.903830406	3	2	0.9469559976	0.2510843474	1918.87487826	2	0	0.0011750881	2.40911949743E-005	14	2	0.133	1	7	6	-1.3	-0.9	-0.28552	-0.38384	0.1731	0.2815	-0.14266	-0.44958	-0.62058	-0.67859	0.12451
Q132H	0.099499327	2	0	0.999196303	0.0062203196	1845.01232999	0	0	0	0	12	0	0.06	1	6	-1	-3.5	-3.2	0.065641	0.038905	-0.067982	0.16451	0.47604	0.4933	0.51878	0.49206	0.10415
Q132I	0.146620075	2	0	0.999196303	0.0062203196	1845.01232999	0	0	0	0	12	-3	0.06	1	6	-3	-3.5	4.5	-0.31073	-0.048184	-0.27396	0.23705	0.45846	0.49038	0.46253	0.46291	0.19444
Q132K	-0.12722647	2	0	0.999196303	0.0062203196	1845.01232999	0	0	0	0	12	1	0.06	1	6	0	-3.5	-3.9	0.045587	0.17711	0.0094632	0.29366	0.43002	0.44844	0.45711	0.4208	-0.097306
Q132L	-0.142603763	2	0	0.999196303	0.0062203196	1845.01232999	0	0	0	0	12	-2	0.06	1	6	0	-3.5	3.8	0.060045	0.57196	-0.082843	0.18334	0.3875	0.372	0.3223	0.39742	0.10415
Q132R	0.206469474	2	0	0.999196303	0.0062203196	1845.01232999	0	0	0	0	12	1	0.06	1	6	-1	-3.5	-4.5	-0.34498	0.27589	0.23219	0.48912	0.47033	0.52183	0.5283	0.47832	-0.0063748
Q132S	0.200680017	2	0	0.999196303	0.0062203196	1845.01232999	0	0	0	0	12	0	0.06	1	6	-1	-3.5	-0.8	-0.016991	0.49862	0.69933	0.15613	0.36504	0.33053	0.34554	0.33788	0.089756
I133A	-0.087690677	0	0	0.3986337151	0.2641018637	1742.02008301	3	0.6165775401	0.0016474465	0.0022811554	16	-1	0	1	3	-1	4.5	1.8	-0.020633	0.44626	0.21256	0.45824	-0.035661	-0.01703	0.041031	0.040561	-0.0404
I133D	0.814530783	0	0	0.3986337151	0.2641018637	1742.02008301	3	0.6165775401	0.0016474465	0.0022811554	16	-3	0	1	3	-3	4.5	-3.5	-0.11366	0.033746	0.65786	0.45034	0.34937	0.27162	0.50106	0.47801	-0.31585
I133F	0.137709942	0	0	0.3986337151	0.2641018637	1742.02008301	3	0.6165775401	0.0016474465	0.0022811554	16	0	0	1	3	-1	4.5	2.8	0.035798	0.50387	0.64181	0.061582	-0.087761	-0.074654	-0.029031	-0.0088927	-0.087975
I133G	0.449854025	0	0	0.3986337151	0.2641018637	1742.02008301	3	0.6165775401	0.0016474465	0.0022811554	16	-4	0	1	3	-3	4.5	-0.4	-0.062686	0.48912	0.054566	0.46467	0.26165	0.24096	0.43552	0.52319	-0.26078
I133H	0.70398873	0	0	0.3986337151	0.2641018637	1742.02008301	3	0.6165775401	0.0016474465	0.0022811554	16	-3	0	1	3	-3	4.5	-3.2	-0.36056	0.43959	0.66531	0.42273	0.33852	0.26417	0.48713	0.46893	-0.19245
I133K	0.877244003	0	0	0.3986337151	0.2641018637	1742.02008301	3	0.6165775401	0.0016474465	0.0022811554	16	-3	0	1	3	-3	4.5	-3.9	-0.27718	0.029557	0.62106	0.44186	0.36094	0.28157	0.52044	0.49244	-0.073287
I133L	-0.176114514	0	0	0.3986337151	0.2641018637	1742.02008301	3	0.6165775401	0.0016474465	0.0022811554	16	2	0	1	3	2	4.5	3.8	-0.27718	0.012725	0.63228	-0.023332	-0.12272	-0.1429	-0.09432	-0.10608	0.015352
I133M	-0.256269414	0	0	0.3986337151	0.2641018637	1742.02008301	3	0.6165775401	0.0016474465	0.0022811554	16	1	0	1	3	3	4.5	1.9	-0.40658	-0.040133	-0.0056	-0.28294	-0.12606	-0.16804	-0.09756	-0.11407	-0.57239
I133N	0.043328464	0	0	0.3986337151	0.2641018637	1742.02008301	3	0.6165775401	0.0016474465	0.0022811554	16	-3	0	1	3	-3	4.5	-3.5	-0.2685	0.024061	-0.089708	-0.17945	0.34937	0.27162	0.50106	0.47801	-0.099669
I133P	0.926033896	0	0	0.3986337151	0.2641018637	1742.02008301	3	0.6165775401	0.0016474465	0.0022811554	16	-3	0	1	3	-3	4.5	-1.6	-0.27718	0.066193	-0.13983	-0.13718	0.27154	0.22463	0.41515	0.43443	0.0014288
I133Q	0.133348669	0	0	0.3986337151	0.2641018637	1742.02008301	3	0.6165775401	0.0016474465	0.0022811554	16	-3	0	1	3	-2	4.5	-3.5	-0.26093	0.090159	-0.054847	-0.16812	0.33064	0.24044	0.46536	0.45003	-0.26536
I133R	0.853713418	0	0	0.3986337151	0.2641018637	1742.02008301	3	0.6165775401	0.0016474465	0.0022811554	16	-3	0	1	3	-3	4.5	-4.5	-0.29383	0.11241	-0.11991	-0.052384	0.37847	0.29653	0.54927	0.51828	0.038187
I133S	0.106856559	0	0	0.3986337151	0.2641018637	1742.02008301	3	0.6165775401	0.0016474465	0.0022811554	16	-2	0	1	3	-1	4.5	-0.8	-0.33093	0.066841	-0.049942	-0.16342	0.14083	0.10318	0.23073	0.22339	-0.1728
I133T	0.063312621	0	0	0.3986337151	0.2641018637	1742.02008301	3	0.6165775401	0.0016474465	0.0022811554	16	-1	0	1	3	2	4.5	-0.7	-0.40442	0.024061	-0.051907	-0.15159	0.017954	-0.03735	0.066922	0.037427	-0.13584
I133V	0.24382395	0	0	0.3986337151	0.2641018637	1742.02008301	3	0.6165775401	0.0016474465	0.0022811554	16	3	0	1	3	2	4.5	4.2	-0.23907	0.076358	-0.1084	-0.13718	-0.10864	-0.10957	-0.070108	-0.089895	0.4109
I133W	0.687931772	0	0	0.3986337151	0.2641018637	1742.02008301	3	0.6165775401	0.0016474465	0.0022811554	16	-3	0	1	3	-3	4.5	-0.9	-0.20462	-0.14254	-0.054847	-0.077977	0.23912	0.20747	0.3821	0.41341	0.14353
L134A	0.250003775	0	0	0.9797066506	0.0493472708	1742.54520312	0	0	0	0	15	-1	0	1	4	-2	3.8	1.8	-0.15467	-0.0073361	-0.012418	-0.30266	0.1649	0.063929	0.089238	0.087009	0.36734
L134C	-0.174309216	0	0	0.9797066506	0.0493472708	1742.54520312	0	0	0	0	15	-1	0	1	4	2	3.8	2.5	-0.2101	0.074591	-0.26162	-0.19054	0.09107	-0.04142	-0.084128	-0.0075419	0.33448
L134D	0.721959018	0	0	0.9797066506	0.0493472708	1742.54520312	0	0	0	0	15	-4	0	1	4	-4	3.8	-3.5	-0.18348	0.1944	-0.13316	-0.19328	0.34035	0.28954	0.60763	0.78364	0.33247
L134H	0.849712844	0	0	0.9797066506	0.0493472708	1742.54520312	0	0	0	0	15	-3	0	1	4	1	3.8	-3.2	-0.21624	0.51154	-0.12304	-0.070457	0.29382	0.20867	0.44227	0.68382	0.41339
L134I	-0.559764358	0	0	0.9797066506	0.0493472708	1742.54520312	0	0	0	0	15	2	0	1	4	1	3.8	4.5	-0.19293	-0.058227	0.15846	0.39897	-0.10944	-0.22821	-0.31458	-0.32718	0.31852
L134K	0.958511182	0	0	0.9797066506	0.0493472708	1742.54520312	0	0	0	0	15	-2	0	1	4	-3	3.8	-3.9	-0.15859	0.46433	0.5702	-0.31264	0.40014	0.34766	0.59609	0.6419	0.16999
L134M	0.001107353	0	0	0.9797066506	0.0493472708	1742.54520312	0	0	0	0	15	2	0	1	4	2	3.8	1.9	-0.16982	0.034866	0.062424	0.36021	-0.088816	-0.24195	-0.28933	-0.23546	-0.187
L134N	0.735955732	0	0	0.9797066506	0.0493472708	1742.54520312	0	0	0	0	15	-3	0	1	4	-4	3.8	-3.5	-0.38326	-0.13653	0.47318	-0.38989	0.37334	0.32308	0.60868	0.70319	0.21584
L134P	0.788582737	0	0	0.9797066506	0.0493472708	1742.54520312	0	0	0	0	15	-3	0	1	4	-4	3.8	-1.6	-0.28062	0.51154	0.081553	-0.37052	0.32844	0.26351	0.49064	0.62274	0.012601
L134Q	0.110883924	0	0	0.9797066506	0.0493472708	1742.54520312	0	0	0	0	15	-2	0	1	4	-3	3.8	-3.5	-0.34495	0.43755	0.027334	0.39897	0.38604	0.3289	0.56665	0.6125	-0.12785
L134R	0.969671125	0	0	0.9797066506	0.0493472708	1742.54520312	0	0	0	0	15	-2	0	1	4	-3	3.8	-4.5	-0.37142	0.44308	0.5702	0.33315	0.41478	0.37598	0.6394	0.68799	-0.023179
L134S	0.669115063	0	0	0.9797066506	0.0493472708	1742.54520312	0	0	0	0	15	-2	0	1	4	-3	3.8	-0.8	-0.39348	0.56025	0.45307	0.34864	0.31702	0.21584	0.3752	0.44749	-0.18383
L134V	-0.140560166	0	0	0.9797066506	0.0493472708	1742.54520312	0	0	0	0	15	1	0	1	4	0	3.8	4.2	-0.32529	0.13591	0.54956	0.4319	-0.062665	-0.16167	-0.24724	-0.2749	-0.11385
L134W	0.851108041	0	0	0.9797066506	0.0493472708	1742.54520312	0	0	0	0	15	-2	0	1	4	-2	3.8	-0.9	-0.40594	0.19926	0.63082	0.047453	0.30316	0.19623	0.34946	0.44239	-0.064943
L134Y	0.344494365	0	0	0.9797066506	0.0493472708	1742.54520312	0	0	0	0	15	-1	0	1	4	-1	3.8	-1.3	-0.35366	0.757	0.24736	0.056406	0.285	0.1591	0.27777	0.30987	-0.10687
R135A	-0.060960198	2	3	0.8479003416	0.3393731077	1842.82027553	16	11.9867303488	0.0019455253	0.0267397078	15	-1	0.152	1	5	-1	-4.5	1.8	-0.32594	0.7831	0.21916	0.22576	-0.057146	-0.13438	-0.24158	-0.36349	-0.21376
R135C	0.060988333	2	3	0.8479003416	0.3393731077	1842.82027553	16	11.9867303488	0.0019455253	0.0267397078	15	-3	0.152	1	5	2	-4.5	2.5	-0.37148	0.78462	-0.29498	0.30328	-0.02774	-0.10184	-0.26753	-0.28926	-0.13932
R135D	-0.072099512	2	3	0.8479003416	0.3393731077	1842.82027553	16	11.9867303488	0.0019455253	0.0267397078	15	-2	0.152	1	5	-2	-4.5	-3.5	-0.35891	0.69058	-0.22039	0.33267	0.1959	0.31599	0.095298	0.13189	0.19996
R135E	-0.601576181	2	3	0.8479003416	0.3393731077	1842.82027553	16	11.9867303488	0.0019455253	0.0267397078	15	0	0.152	1	5	-1	-4.5	-3.5	-0.41077	0.86353	-0.22372	0.2327	0.12224	0.18445	-0.074827	-0.13282	0.089956
R135F	-0.397091584	2	3	0.8479003416	0.3393731077	1842.82027553	16	11.9867303488	0.0019455253	0.0267397078	15	-3	0.152	1	5	-3	-4.5	2.8	-0.22397	0.69262	-0.29051	0.47432	0.0027341	-0.015953	-0.066513	-0.15853	0.14037
R135G	-0.153566477	2	3	0.8479003416	0.3393731077	1842.82027553	16	11.9867303488	0.0019455253	0.0267397078	15	-2	0.152	1	5	-1	-4.5	-0.4	-0.3971	0.98811	-0.054705	0.29041	0.055898	0.052948	-0.085871	-0.11819	0.093764
R135H	-0.028898054	2	3	0.8479003416	0.3393731077	1842.82027553	16	11.9867303488	0.0019455253	0.0267397078	15	0	0.152	1	5	-2	-4.5	-3.2	-0.31556	0.82534	-0.18816	0.60382	0.11569	0.1927	-0.04157	-0.08533	0.14849
R135K	-0.797022683	2	3	0.8479003416	0.3393731077	1842.82027553	16	11.9867303488	0.0019455253	0.0267397078	15	2	0.152	1	5	2	-4.5	-3.9	-0.36381	0.84847	0.10547	0.46908	0.047567	0.011728	-0.31823	-0.44542	0.072784
R135L	-0.192804961	2	3	0.8479003416	0.3393731077	1842.82027553	16	11.9867303488	0.0019455253	0.0267397078	15	-2	0.152	1	5	-1	-4.5	3.8	-0.35726	0.70613	-0.056119	0.63682	-0.071788	-0.12486	-0.21671	-0.32342	-0.0058754
R135M	-0.378644264	2	3	0.8479003416	0.3393731077	1842.82027553	16	11.9867303488	0.0019455253	0.0267397078	15	-1	0.152	1	5	-1	-4.5	1.9	-0.3971	0.94962	1.0256	0.56675	-0.060204	-0.13837	-0.24424	-0.36788	0.10884
R135N	-0.303408226	2	3	0.8479003416	0.3393731077	1842.82027553	16	11.9867303488	0.0019455253	0.0267397078	15	0	0.152	1	5	0	-4.5	-3.5	-0.36734	0.79472	0.67809	0.65036	0.11187	0.15087	-0.12132	-0.19401	0.46103
R135P	0.861711093	2	3	0.8479003416	0.3393731077	1842.82027553	16	11.9867303488	0.0019455253	0.0267397078	15	-2	0.152	1	5	-3	-4.5	-1.6	-0.3656	0.88139	1.0565	0.59357	0.12439	0.19786	0.063004	0.079689	0.4055
R135Q	-0.38740566	2	3	0.8479003416	0.3393731077	1842.82027553	16	11.9867303488	0.0019455253	0.0267397078	15	1	0.152	1	5	0	-4.5	-3.5	-0.33215	0.90949	0.85101	0.62555	0.077016	0.098415	-0.18649	-0.28683	0.39682
R135S	-0.123048674	2	3	0.8479003416	0.3393731077	1842.82027553	16	11.9867303488	0.0019455253	0.0267397078	15	-1	0.152	1	5	-1	-4.5	-0.8	-0.22515	1.0718	0.95844	0.67105	0.037732	0.025839	-0.12821	-0.19075	0.34838
R135V	-0.660890283	2	3	0.8479003416	0.3393731077	1842.82027553	16	11.9867303488	0.0019455253	0.0267397078	15	-3	0.152	1	5	-1	-4.5	4.2	-0.36411	-0.020834	1.0998	0.69373	-0.045518	-0.067159	-0.15868	-0.23577	-0.099673
G136A	0.013146417	1	1	0.842676311	0.3739426025	1851.99547192	16	79.5088881714	0.0021691974	0.0290315551	12	0	0	1	5	1	-0.4	1.8	-0.26965	-0.16098	1.2195	-0.11398	-0.0045816	-0.061992	0.054731	0.06343	-0.03939
G136C	0.335284644	1	1	0.842676311	0.3739426025	1851.99547192	16	79.5088881714	0.0021691974	0.0290315551	12	-3	0	1	5	-3	-0.4	2.5	-0.23679	0.47167	-0.080496	-0.22906	0.13297	0.23324	0.46861	0.49191	-0.054308
G136D	1.071760551	1	1	0.842676311	0.3739426025	1851.99547192	16	79.5088881714	0.0021691974	0.0290315551	12	-1	0	1	5	-2	-0.4	-3.5	-0.30725	0.04301	-0.13834	0.4746	0.23665	0.40722	0.5765	0.6385	-0.077896
G136E	0.832679758	1	1	0.842676311	0.3739426025	1851.99547192	16	79.5088881714	0.0021691974	0.0290315551	12	-2	0	1	5	-2	-0.4	-3.5	-0.35526	0.36133	0.39523	-0.2201	0.28824	0.45282	0.64672	0.72833	-0.090763
G136F	0.901231135	1	1	0.842676311	0.3739426025	1851.99547192	16	79.5088881714	0.0021691974	0.0290315551	12	-3	0	1	5	-4	-0.4	2.8	-0.3253	0.49401	-0.053907	0.43988	0.12802	0.2426	0.50011	0.52868	-0.14029
G136H	0.933985673	1	1	0.842676311	0.3739426025	1851.99547192	16	79.5088881714	0.0021691974	0.0290315551	12	-2	0	1	5	-3	-0.4	-3.2	-0.25994	-0.09556	0.24087	0.47872	0.28205	0.46437	0.67609	0.7659	0.043175
G136I	0.884311952	1	1	0.842676311	0.3739426025	1851.99547192	16	79.5088881714	0.0021691974	0.0290315551	12	-4	0	1	5	-4	-0.4	4.5	-0.37858	0.47167	0.42661	-0.28693	0.14327	0.29755	0.54691	0.6069	-0.010904
G136K	0.833271838	1	1	0.842676311	0.3739426025	1851.99547192	16	79.5088881714	0.0021691974	0.0290315551	12	-2	0	1	5	-2	-0.4	-3.9	-0.36393	0.01632	-0.087134	0.4746	0.30339	0.47376	0.66613	0.75204	0.041536
G136L	0.792386569	1	1	0.842676311	0.3739426025	1851.99547192	16	79.5088881714	0.0021691974	0.0290315551	12	-4	0	1	5	-4	-0.4	3.8	-0.3723	0.24715	0.39523	0.15834	0.15779	0.30331	0.56024	0.61688	0.035904
G136M	0.773878019	1	1	0.842676311	0.3739426025	1851.99547192	16	79.5088881714	0.0021691974	0.0290315551	12	-3	0	1	5	-3	-0.4	1.9	-0.29079	0.000062962	0.089749	0.25552	0.14895	0.25318	0.49056	0.52375	-0.031002
G136N	1.04617812	1	1	0.842676311	0.3739426025	1851.99547192	16	79.5088881714	0.0021691974	0.0290315551	12	0	0	1	5	-2	-0.4	-3.5	-0.31885	0.34808	0.1069	0.026232	0.18916	0.35481	0.49324	0.56764	0.0566
G136P	0.171996087	1	1	0.842676311	0.3739426025	1851.99547192	16	79.5088881714	0.0021691974	0.0290315551	12	-2	0	1	5	2	-0.4	-1.6	-0.31486	0.1837	-0.031737	0.39004	0.16176	0.20125	0.33709	0.42103	-0.065637
G136Q	0.486600763	1	1	0.842676311	0.3739426025	1851.99547192	16	79.5088881714	0.0021691974	0.0290315551	12	-2	0	1	5	-2	-0.4	-3.5	-0.35697	-0.12841	0.2014	0.15396	0.28824	0.45282	0.64672	0.72833	-0.15442
G136R	0.72280462	1	1	0.842676311	0.3739426025	1851.99547192	16	79.5088881714	0.0021691974	0.0290315551	12	-2	0	1	5	0	-0.4	-4.5	-0.35287	-0.11146	0.058762	0.11728	0.30627	0.44149	0.59893	0.697	0.32506
G136T	0.258745966	1	1	0.842676311	0.3739426025	1851.99547192	16	79.5088881714	0.0021691974	0.0290315551	12	-2	0	1	5	-2	-0.4	-0.7	-0.3561	0.10876	-0.16821	0.12059	0.17977	0.28749	0.48685	0.55212	-0.42545
G136V	0.41890779	1	1	0.842676311	0.3739426025	1851.99547192	16	79.5088881714	0.0021691974	0.0290315551	12	-3	0	1	5	-3	-0.4	4.2	-0.21763	0.10876	-0.18443	0.30693	0.10132	0.20405	0.42382	0.44801	-0.44657
G136W	0.578492219	1	1	0.842676311	0.3739426025	1851.99547192	16	79.5088881714	0.0021691974	0.0290315551	12	-2	0	1	5	-3	-0.4	-0.9	-0.23701	-0.25381	0.19525	0.30693	0.19287	0.32834	0.54384	0.62267	-0.40638
G136Y	0.996861775	1	1	0.842676311	0.3739426025	1851.99547192	16	79.5088881714	0.0021691974	0.0290315551	12	-3	0	1	5	-4	-0.4	-1.3	-0.24229	0.075648	0.19525	-0.10013	0.26815	0.43197	0.6796	0.81625	-0.25986
L137A	0.047247074	0	0	0.9809121961	0.0714062177	1708.43573532	0	0	0	0	16	-1	0	1	4	-2	3.8	1.8	-0.23416	0.14976	-0.18172	0.27052	0.13247	0.0269	0.060228	0.12409	0.11725
L137C	-0.216066114	0	0	0.9809121961	0.0714062177	1708.43573532	0	0	0	0	16	-1	0	1	4	-2	3.8	2.5	-0.1956	0.16315	0.19289	0.3435	0.10555	0.014576	0.023462	0.081493	0.034355
L137E	0.84102666	0	0	0.9809121961	0.0714062177	1708.43573532	0	0	0	0	16	-3	0	1	4	-3	3.8	-3.5	-0.2874	0.10876	0.19869	0.40199	0.32012	0.24085	0.54669	0.73667	0.16046
L137H	0.679454333	0	0	0.9809121961	0.0714062177	1708.43573532	0	0	0	0	16	-3	0	1	4	-3	3.8	-3.2	-0.23206	0.20742	0.16122	0.30693	0.31295	0.23099	0.52817	0.72235	0.19363
L137I	-0.544848938	0	0	0.9809121961	0.0714062177	1708.43573532	0	0	0	0	16	2	0	1	4	2	3.8	4.5	-0.24767	-0.063032	0.19525	0.37868	-0.13347	-0.25115	-0.32814	-0.27927	0.060981
L137K	0.87074133	0	0	0.9809121961	0.0714062177	1708.43573532	0	0	0	0	16	-2	0	1	4	-3	3.8	-3.9	-0.22165	-0.12351	0.21539	0.21458	0.35956	0.28758	0.55526	0.6708	0.2016
L137M	-0.032318877	0	0	0.9809121961	0.0714062177	1708.43573532	0	0	0	0	16	2	0	1	4	2	3.8	1.9	-0.271	-0.29677	-0.015118	0.13031	-0.098893	-0.24922	-0.28611	-0.17926	0.19613
L137P	0.856050455	0	0	0.9809121961	0.0714062177	1708.43573532	0	0	0	0	16	-3	0	1	4	-3	3.8	-1.6	-0.28946	0.05094	-0.10993	-0.28114	0.27547	0.18685	0.43047	0.65898	-0.0043266
L137Q	0.095148099	0	0	0.9809121961	0.0714062177	1708.43573532	0	0	0	0	16	-2	0	1	4	-3	3.8	-3.5	-0.22386	0.15828	-0.30864	0.37585	0.34681	0.26925	0.52703	0.64256	0.0073382
L137R	0.72690738	0	0	0.9809121961	0.0714062177	1708.43573532	0	0	0	0	16	-2	0	1	4	-3	3.8	-4.5	-0.26885	0.27932	0.056168	0.28175	0.37744	0.31551	0.59926	0.71516	-0.24349
L137S	0.034967643	0	0	0.9809121961	0.0714062177	1708.43573532	0	0	0	0	16	-2	0	1	4	-3	3.8	-0.8	-0.30696	0.15231	0.15102	0.28138	0.28159	0.16212	0.33827	0.48083	-0.24349
L137W	0.947014953	0	0	0.9809121961	0.0714062177	1708.43573532	0	0	0	0	16	-2	0	1	4	-3	3.8	-0.9	-0.27448	0.18866	0.13923	0.28504	0.28398	0.16535	0.34489	0.48734	-0.28099
L137Y	-0.030975219	0	0	0.9809121961	0.0714062177	1708.43573532	0	0	0	0	16	-1	0	1	4	-2	3.8	-1.3	-0.27168	0.18232	0.14612	0.25741	0.27417	0.14216	0.27648	0.36138	-0.24349
K138A	-0.732670503	0	0	0.9576049829	0.1320444152	1849.17797912	0	0	0	0	15	-1	0.224	1	5	-2	-3.9	1.8	-0.2658	0.087318	0.11232	0.16391	-0.075872	-0.20703	-0.44892	-0.57	-0.03573
K138H	-0.495032405	0	0	0.9576049829	0.1320444152	1849.17797912	0	0	0	0	15	-1	0.224	1	5	-1	-3.9	-3.2	-0.26743	0.08856	0.0016352	0.21904	0.18935	0.11583	-0.13717	-0.25369	0.055793
K138I	-0.059345039	0	0	0.9576049829	0.1320444152	1849.17797912	0	0	0	0	15	-3	0.224	1	5	-3	-3.9	4.5	-0.26871	0.19632	0.066588	0.17243	-0.033764	-0.05369	-0.31154	-0.38765	-0.25247
K138L	-0.455373421	0	0	0.9576049829	0.1320444152	1849.17797912	0	0	0	0	15	-2	0.224	1	5	-2	-3.9	3.8	-0.30454	0.22327	0.025748	0.17303	-0.074559	-0.1547	-0.40252	-0.48662	0.050469
K138M	-0.688687244	0	0	0.9576049829	0.1320444152	1849.17797912	0	0	0	0	15	-1	0.224	1	5	-2	-3.9	1.9	-0.2782	0.15943	-0.0082482	0.26462	-0.082581	-0.21074	-0.45207	-0.5733	-0.27464
K138N	-0.030645235	0	0	0.9576049829	0.1320444152	1849.17797912	0	0	0	0	15	0	0.224	1	5	1	-3.9	-3.5	-0.25422	-0.32745	0.13086	0.19235	0.14963	0.048319	-0.21085	-0.30652	-0.14224
K138Q	-0.371257249	0	0	0.9576049829	0.1320444152	1849.17797912	0	0	0	0	15	1	0.224	1	5	2	-3.9	-3.5	0.10047	-0.1999	0.049036	-0.21538	0.10512	-0.019476	-0.29511	-0.37172	-0.21443
K138R	-0.301825194	0	0	0.9576049829	0.1320444152	1849.17797912	0	0	0	0	15	2	0.224	1	5	2	-3.9	-4.5	0.067737	-0.2263	-0.40711	0.096313	0.13955	0.041162	-0.26968	-0.34457	-0.10664
K138T	-0.186359263	0	0	0.9576049829	0.1320444152	1849.17797912	0	0	0	0	15	-1	0.224	1	5	-1	-3.9	-0.7	-0.29961	-0.26308	-0.24251	-0.11959	0.059133	-0.077063	-0.32526	-0.41563	-0.1757
K138V	-0.749805644	0	0	0.9576049829	0.1320444152	1849.17797912	0	0	0	0	15	-2	0.224	1	5	-3	-3.9	4.2	0.024545	-0.21995	-0.35462	0.0005433	-0.091393	-0.15524	-0.39813	-0.49304	-0.21893
K138Y	-0.357695842	0	0	0.9576049829	0.1320444152	1849.17797912	0	0	0	0	15	-2	0.224	1	5	-3	-3.9	-1.3	-0.27298	-0.24284	-0.40881	-0.1397	0.14239	0.051999	-0.19455	-0.30789	-0.065521
Y139A	-0.703454011	0	3	0.9047619048	0.2091375121	1836.44436957	4	6.1542048684	0.0016977929	0.0032694132	15	-2	0.14	1	7	0	-1.3	1.8	-0.016029	-0.19871	-0.37803	0.044888	0.0043746	-0.014566	-0.34477	-0.35511	-0.1875
Y139C	-0.173509014	0	3	0.9047619048	0.2091375121	1836.44436957	4	6.1542048684	0.0016977929	0.0032694132	15	-2	0.14	1	7	-1	-1.3	2.5	-0.023881	-0.29716	-0.31087	-0.074798	0.013595	0.013193	-0.2982	-0.31022	-0.13135
Y139D	-0.376766694	0	3	0.9047619048	0.2091375121	1836.44436957	4	6.1542048684	0.0016977929	0.0032694132	15	-3	0.14	1	7	0	-1.3	-3.5	-0.010158	-0.1999	-0.37754	-0.17666	0.16948	0.11963	-0.28449	-0.2737	-0.11398
Y139F	-0.189494119	0	3	0.9047619048	0.2091375121	1836.44436957	4	6.1542048684	0.0016977929	0.0032694132	15	3	0.14	1	7	2	-1.3	2.8	-0.081768	-0.2652	-0.3893	0.096313	-0.093617	-0.17075	-0.39897	-0.43099	-0.25268
Y139G	-0.644390402	0	3	0.9047619048	0.2091375121	1836.44436957	4	6.1542048684	0.0016977929	0.0032694132	15	-3	0.14	1	7	-3	-1.3	-0.4	-0.29482	-0.2959	-0.24251	0.01232	0.108	0.092856	-0.22907	-0.15346	-0.1225
Y139H	-0.242038621	0	3	0.9047619048	0.2091375121	1836.44436957	4	6.1542048684	0.0016977929	0.0032694132	15	2	0.14	1	7	2	-1.3	-3.2	-0.099297	-0.29803	-0.36318	-0.015865	0.04803	-0.031785	-0.47581	-0.4696	-0.25609
Y139I	-0.008602777	0	3	0.9047619048	0.2091375121	1836.44436957	4	6.1542048684	0.0016977929	0.0032694132	15	-1	0.14	1	7	-1	-1.3	4.5	-0.088839	-0.23006	-0.43833	-0.045176	-0.005966	0.025524	-0.26521	-0.27475	-0.34141
Y139N	-0.039939084	0	3	0.9047619048	0.2091375121	1836.44436957	4	6.1542048684	0.0016977929	0.0032694132	15	-2	0.14	1	7	-3	-1.3	-3.5	-0.24246	-0.23795	-0.41501	-0.1078	0.17689	0.16881	-0.21893	-0.18164	-0.28246
Y139P	-0.109072959	0	3	0.9047619048	0.2091375121	1836.44436957	4	6.1542048684	0.0016977929	0.0032694132	15	-3	0.14	1	7	-1	-1.3	-1.6	-0.19001	-0.010162	-0.38637	-0.1187	0.13114	0.0802	-0.28415	-0.22598	-0.25649
Y139S	-0.145422811	0	3	0.9047619048	0.2091375121	1836.44436957	4	6.1542048684	0.0016977929	0.0032694132	15	-2	0.14	1	7	-1	-1.3	-0.8	-0.059208	0.17423	-0.24049	-0.022631	0.063308	0.015854	-0.33169	-0.29421	-0.51263
Y139T	-0.337027248	0	3	0.9047619048	0.2091375121	1836.44436957	4	6.1542048684	0.0016977929	0.0032694132	15	-2	0.14	1	7	-1	-1.3	-0.7	-0.13002	0.05466	-0.0042066	0.14514	0.059733	0.013579	-0.33206	-0.29537	-0.40757
Y139V	-0.693098609	0	3	0.9047619048	0.2091375121	1836.44436957	4	6.1542048684	0.0016977929	0.0032694132	15	-1	0.14	1	7	0	-1.3	4.2	-0.17196	0.084987	0.13872	0.020111	-0.017195	-0.00072149	-0.30978	-0.33791	-0.11898
I140D	0.894658974	0	0	0.6873618646	0.2928439487	1716.74351685	13	245.010530802	0.001996008	0.0200118196	15	-3	0	1	5	-5	4.5	-3.5	-0.054508	0.037701	0.086011	0.079842	0.39171	0.36753	0.48438	0.5183	-0.096524
I140E	-0.017277281	0	0	0.6873618646	0.2928439487	1716.74351685	13	245.010530802	0.001996008	0.0200118196	15	-3	0	1	5	-4	4.5	-3.5	-0.090565	-0.010162	0.065961	0.024504	0.38011	0.33196	0.45095	0.4982	-0.13334
I140F	-0.01487589	0	0	0.6873618646	0.2928439487	1716.74351685	13	245.010530802	0.001996008	0.0200118196	15	0	0	1	5	-1	4.5	2.8	-0.039523	-0.025961	0.016076	-0.022631	-0.031806	-0.085471	-0.21878	-0.18991	-0.11557
I140G	0.093982932	0	0	0.6873618646	0.2928439487	1716.74351685	13	245.010530802	0.001996008	0.0200118196	15	-4	0	1	5	-5	4.5	-0.4	-0.10281	-0.026368	-0.0042066	-0.043935	0.31221	0.28286	0.3711	0.50179	-0.13141
I140H	0.506375359	0	0	0.6873618646	0.2928439487	1716.74351685	13	245.010530802	0.001996008	0.0200118196	15	-3	0	1	5	-4	4.5	-3.2	0.034597	0.14366	-0.033278	-0.044167	0.37105	0.31992	0.43241	0.48142	0.015269
I140K	0.697070507	0	0	0.6873618646	0.2928439487	1716.74351685	13	245.010530802	0.001996008	0.0200118196	15	-3	0	1	5	-4	4.5	-3.9	-0.009765	-0.17041	-0.033709	0.089517	0.39227	0.3482	0.47651	0.52305	-0.035246
I140L	0.045722526	0	0	0.6873618646	0.2928439487	1716.74351685	13	245.010530802	0.001996008	0.0200118196	15	2	0	1	5	3	4.5	3.8	-0.02942	-0.13505	0.12884	-0.20868	-0.10309	-0.16528	-0.31226	-0.28395	-0.1212
I140M	-0.229637283	0	0	0.6873618646	0.2928439487	1716.74351685	13	245.010530802	0.001996008	0.0200118196	15	1	0	1	5	3	4.5	1.9	0.075516	-0.040393	-0.51173	-0.19049	-0.091469	-0.18743	-0.29002	-0.24163	-0.28635
I140N	-0.076888977	0	0	0.6873618646	0.2928439487	1716.74351685	13	245.010530802	0.001996008	0.0200118196	15	-3	0	1	5	-4	4.5	-3.5	-0.014591	-0.017372	-0.4572	-0.1267	0.38011	0.33196	0.45095	0.4982	-0.10975
I140P	0.808453632	0	0	0.6873618646	0.2928439487	1716.74351685	13	245.010530802	0.001996008	0.0200118196	15	-3	0	1	5	-4	4.5	-1.6	-0.09696	-0.1794	-0.48947	-0.12493	0.31279	0.25883	0.3347	0.41444	-0.18123
I140R	0.896463933	0	0	0.6873618646	0.2928439487	1716.74351685	13	245.010530802	0.001996008	0.0200118196	15	-3	0	1	5	-4	4.5	-4.5	0.086527	-0.13546	-0.40804	-0.17081	0.40995	0.37284	0.51821	0.56402	-0.11761
I140S	0.306397187	0	0	0.6873618646	0.2928439487	1716.74351685	13	245.010530802	0.001996008	0.0200118196	15	-2	0	1	5	-3	4.5	-0.8	-0.15038	-0.078977	-0.48966	-0.18644	0.23682	0.16838	0.17177	0.22045	-0.19097
I140T	-0.046335937	0	0	0.6873618646	0.2928439487	1716.74351685	13	245.010530802	0.001996008	0.0200118196	15	-1	0	1	5	-2	4.5	-0.7	0.090265	-0.081268	-0.47149	-0.16681	0.17679	0.10486	0.060314	0.085979	-0.028237
I140W	0.357862549	0	0	0.6873618646	0.2928439487	1716.74351685	13	245.010530802	0.001996008	0.0200118196	15	-3	0	1	5	-4	4.5	-0.9	0.1032	-0.045099	-0.51906	-0.16326	0.28805	0.23423	0.29079	0.3788	0.27401
I140Y	0.160620322	0	0	0.6873618646	0.2928439487	1716.74351685	13	245.010530802	0.001996008	0.0200118196	15	-1	0	1	5	-2	4.5	-1.3	0.078398	-0.1643	-0.4763	-0.13945	0.21549	0.13643	0.10149	0.12458	0.32948
H141A	-0.348979606	4	2	0.9871408479	0.0792529421	1794.45438142	0	0	0	0	14	-2	0.064	1	10	-4	-3.2	1.8	-0.21817	-0.19441	-0.47603	-0.21512	0.16555	0.029578	-0.27488	-0.391	0.39067
H141D	-0.559190003	4	2	0.9871408479	0.0792529421	1794.45438142	0	0	0	0	14	-1	0.064	1	10	-3	-3.2	-3.5	-0.17561	-0.40686	-0.55583	-0.2022	0.24274	0.12881	-0.20677	-0.2875	0.38881
H141E	-0.88133898	4	2	0.9871408479	0.0792529421	1794.45438142	0	0	0	0	14	0	0.064	1	10	-2	-3.2	-3.5	0.056002	-0.42923	-0.49599	-0.16905	0.21092	0.097363	-0.22563	-0.32378	0.28876
H141F	-0.445712267	4	2	0.9871408479	0.0792529421	1794.45438142	0	0	0	0	14	-1	0.064	1	10	-3	-3.2	2.8	0.14324	-0.4506	-0.53119	-0.15185	0.065057	-0.030021	-0.30303	-0.43351	0.20888
H141G	-0.445638872	4	2	0.9871408479	0.0792529421	1794.45438142	0	0	0	0	14	-2	0.064	1	10	-4	-3.2	-0.4	0.28671	-0.46666	-0.55247	-0.2413	0.22171	0.051889	-0.2739	-0.34026	0.30488
H141I	-0.062766025	4	2	0.9871408479	0.0792529421	1794.45438142	0	0	0	0	14	-3	0.064	1	10	-5	-3.2	4.5	0.29358	-0.19996	-0.5369	-0.24309	0.19084	0.14939	-0.15302	-0.26659	0.18328
H141K	-0.581283312	4	2	0.9871408479	0.0792529421	1794.45438142	0	0	0	0	14	-1	0.064	1	10	1	-3.2	-3.9	-0.037812	-0.20187	-0.5687	-0.012851	0.25075	0.096565	-0.21761	-0.41085	-0.26807
H141L	-0.1528551	4	2	0.9871408479	0.0792529421	1794.45438142	0	0	0	0	14	-3	0.064	1	10	-5	-3.2	3.8	0.22865	-0.16943	-0.36933	-0.031708	0.20909	0.12757	-0.18006	-0.3029	-0.0131
H141N	-0.088155945	4	2	0.9871408479	0.0792529421	1794.45438142	0	0	0	0	14	1	0.064	1	10	-2	-3.2	-3.5	-0.026558	-0.30744	-0.35759	0.0040248	0.19583	0.088933	-0.23672	-0.31083	-0.086004
H141P	0.579711247	4	2	0.9871408479	0.0792529421	1794.45438142	0	0	0	0	14	-2	0.064	1	10	-4	-3.2	-1.6	0.015704	-0.34206	-0.35118	-0.097811	0.24446	0.084499	-0.24849	-0.29837	-0.061443
H141Q	-0.318188984	4	2	0.9871408479	0.0792529421	1794.45438142	0	0	0	0	14	0	0.064	1	10	-2	-3.2	-3.5	0.2669	-0.5585	-0.46458	-0.13601	0.21092	0.097363	-0.22563	-0.32378	-0.046553
H141R	-0.321720803	4	2	0.9871408479	0.0792529421	1794.45438142	0	0	0	0	14	0	0.064	1	10	-2	-3.2	-4.5	0.29157	-0.32658	-0.50765	-0.2369	0.24565	0.15449	-0.18549	-0.28255	-0.14382
H141T	-0.174635499	4	2	0.9871408479	0.0792529421	1794.45438142	0	0	0	0	14	-2	0.064	1	10	-4	-3.2	-0.7	0.25627	-0.22697	-0.61656	-0.14312	0.22871	0.058841	-0.26921	-0.32951	-0.15628
H141V	-0.740653348	4	2	0.9871408479	0.0792529421	1794.45438142	0	0	0	0	14	-3	0.064	1	10	-5	-3.2	4.2	0.13249	-0.37713	-0.49222	-0.035939	0.19832	0.13953	-0.16473	-0.28357	0.052078
H141W	-0.63812862	4	2	0.9871408479	0.0792529421	1794.45438142	0	0	0	0	14	-2	0.064	1	10	-4	-3.2	-0.9	-0.19182	-0.14165	-0.34358	-0.14646	0.23116	0.063937	-0.26512	-0.3223	-0.16056
H141Y	0.03623696	4	2	0.9871408479	0.0792529421	1794.45438142	0	0	0	0	14	2	0.064	1	10	3	-3.2	-1.3	0.0052844	-0.2481	-0.47785	0.055373	0.01463	-0.14158	-0.39715	-0.55429	0.10785
S142A	-0.365934247	4	4	0.7598955194	0.5230486893	2058.55210509	37	42.2648783888	0.002283105	0.049328498	11	1	0.32	1	5	0	-0.8	1.8	-0.0058056	-0.14036	-0.24308	-0.065249	-0.083504	-0.078769	-0.20737	-0.47313	0.49633
S142E	-0.788234938	4	4	0.7598955194	0.5230486893	2058.55210509	37	42.2648783888	0.002283105	0.049328498	11	0	0.32	1	5	-2	-0.8	-3.5	-0.29933	-0.24928	-0.45421	0.053169	0.080656	0.23285	-0.15238	-0.43021	0.52957
S142I	-0.835434977	4	4	0.7598955194	0.5230486893	2058.55210509	37	42.2648783888	0.002283105	0.049328498	11	-2	0.32	1	5	-3	-0.8	4.5	0.0067843	-0.31816	-0.2557	-0.064434	-0.085947	0.053564	-0.094472	-0.36984	0.50775
S142L	-0.171680561	4	4	0.7598955194	0.5230486893	2058.55210509	37	42.2648783888	0.002283105	0.049328498	11	-2	0.32	1	5	-3	-0.8	3.8	-0.01446	-0.21925	-0.41925	-0.10266	-0.09205	0.040583	-0.1203	-0.41851	0.36632
S142M	-1.025975712	4	4	0.7598955194	0.5230486893	2058.55210509	37	42.2648783888	0.002283105	0.049328498	11	-1	0.32	1	5	-3	-0.8	1.9	-0.041558	-0.19199	-0.4775	-0.045929	-0.080227	0.016189	-0.15916	-0.4904	0.24511
S142N	-0.918685983	4	4	0.7598955194	0.5230486893	2058.55210509	37	42.2648783888	0.002283105	0.049328498	11	1	0.32	1	5	1	-0.8	-3.5	-0.12522	-0.1722	-0.42335	-0.014355	0.034701	0.098777	-0.29694	-0.55839	0.37382
S142P	0.03545576	4	4	0.7598955194	0.5230486893	2058.55210509	37	42.2648783888	0.002283105	0.049328498	11	-1	0.32	1	5	2	-0.8	-1.6	-0.31688	-0.09988	-0.37439	0.018583	0.013757	0.052225	-0.32786	-0.65968	0.39183
S142Q	-0.421064974	4	4	0.7598955194	0.5230486893	2058.55210509	37	42.2648783888	0.002283105	0.049328498	11	0	0.32	1	5	-2	-0.8	-3.5	-0.034008	0.024673	-0.27639	0.094354	0.080656	0.23285	-0.15238	-0.43021	0.084328
S142R	-0.566845674	4	4	0.7598955194	0.5230486893	2058.55210509	37	42.2648783888	0.002283105	0.049328498	11	-1	0.32	1	5	-2	-0.8	-4.5	-0.10872	-0.13987	-0.27858	0.024301	0.16151	0.35092	-0.081447	-0.35285	0.077716
S142T	-0.156594519	4	4	0.7598955194	0.5230486893	2058.55210509	37	42.2648783888	0.002283105	0.049328498	11	1	0.32	1	5	1	-0.8	-0.7	0.051538	-0.20728	-0.22658	-0.10541	-0.054974	-0.047138	-0.29395	-0.57091	0.40342
S142V	-0.432804558	4	4	0.7598955194	0.5230486893	2058.55210509	37	42.2648783888	0.002283105	0.049328498	11	-2	0.32	1	5	-3	-0.8	4.2	0.24368	-0.07421	-0.33851	-0.1381	-0.090697	0.046653	-0.10612	-0.39161	0.31164
S142W	-0.475718352	4	4	0.7598955194	0.5230486893	2058.55210509	37	42.2648783888	0.002283105	0.049328498	11	-3	0.32	1	5	-4	-0.8	-0.9	0.21266	-0.14813	-0.44503	-0.068005	0.097315	0.29013	-0.033724	-0.26445	0.28845
S142Y	-0.958693631	4	4	0.7598955194	0.5230486893	2058.55210509	37	42.2648783888	0.002283105	0.049328498	11	-2	0.32	1	5	-3	-0.8	-1.3	-0.00054702	-0.021248	-0.36497	-0.10835	0.067665	0.23421	-0.099145	-0.37213	0.037754
A143C	-0.862445345	0	3	0.9692585895	0.0954929709	1918.41418661	0	0	0	0	11	0	0	1	5	2	1.8	2.5	0.20886	-0.11006	-0.40771	-0.0028417	0.037316	-0.13001	-0.28309	-0.36424	-0.14104
A143D	-0.08246321	0	3	0.9692585895	0.0954929709	1918.41418661	0	0	0	0	11	-2	0	1	5	-3	1.8	-3.5	-0.19489	-0.11796	-0.26742	-0.078755	0.39688	0.35639	0.21345	0.073048	-0.17187
A143G	-0.482957161	0	3	0.9692585895	0.0954929709	1918.41418661	0	0	0	0	11	0	0	1	5	-1	1.8	-0.4	0.20747	-0.010115	-0.36781	-0.095749	0.15682	0.018684	-0.1353	-0.26642	0.20051
A143I	-0.14440286	0	3	0.9692585895	0.0954929709	1918.41418661	0	0	0	0	11	-1	0	1	5	0	1.8	4.5	-0.11143	-0.11827	-0.3481	-0.013781	0.12736	0.053703	-0.1191	-0.19515	0.194
A143L	-0.557849333	0	3	0.9692585895	0.0954929709	1918.41418661	0	0	0	0	11	-1	0	1	5	-2	1.8	3.8	0.21301	-0.11901	-0.33009	-0.086679	0.12083	0.049938	-0.093866	-0.23125	0.13219
A143M	-0.957586148	0	3	0.9692585895	0.0954929709	1918.41418661	0	0	0	0	11	-1	0	1	5	-2	1.8	1.9	0.1891	-0.054663	-0.41297	-0.096541	0.15691	0.051018	-0.088525	-0.24789	0.18021
A143N	-0.559133069	0	3	0.9692585895	0.0954929709	1918.41418661	0	0	0	0	11	-2	0	1	5	-3	1.8	-3.5	0.090343	-0.020921	-0.3732	-0.048648	0.39688	0.35639	0.21345	0.073048	0.076338
A143P	0.393162341	0	3	0.9692585895	0.0954929709	1918.41418661	0	0	0	0	11	-1	0	1	5	-2	1.8	-1.6	-0.042041	0.044579	-0.32823	-0.0089104	0.29161	0.19052	0.035216	-0.099011	0.0074741
A143S	-0.216596812	0	3	0.9692585895	0.0954929709	1918.41418661	0	0	0	0	11	1	0	1	5	1	1.8	-0.8	-0.048235	0.32098	-0.26656	0.058218	0.058418	-0.091014	-0.25603	-0.3317	-0.0067976
A143T	0.090139389	0	3	0.9692585895	0.0954929709	1918.41418661	0	0	0	0	11	0	0	1	5	0	1.8	-0.7	-0.089876	0.46405	-0.2824	0.3675	0.15791	0.011791	-0.14181	-0.25733	0.37007
A143V	0.005255828	0	3	0.9692585895	0.0954929709	1918.41418661	0	0	0	0	11	0	0	1	5	1	1.8	4.2	-0.045729	0.54662	0.50211	0.4213	0.02458	-0.092049	-0.25449	-0.33901	0.37703
A143Y	-0.788208285	0	3	0.9692585895	0.0954929709	1918.41418661	0	0	0	0	11	-2	0	1	5	-3	1.8	-1.3	-0.22148	0.66157	0.61975	0.67176	0.32908	0.25541	0.11032	-0.012756	0.22745
N144C	-0.239965391	1	6	0.5615832831	0.5643601277	2061.00742111	69	143.995077294	0.0025316456	0.1355618831	10	-3	0.509	0	5	-4	-3.5	2.5	-0.23732	0.10162	0.79202	0.68161	-0.069279	0.020261	-0.013673	-0.13243	0.18906
N144D	0.522577748	1	6	0.5615832831	0.5643601277	2061.00742111	69	143.995077294	0.0025316456	0.1355618831	10	1	0.509	0	5	1	-3.5	-3.5	-0.045201	0.57741	0.80821	0.1839	-0.091913	-0.16802	-0.12936	0.11976	0.065468
N144E	0.460239636	1	6	0.5615832831	0.5643601277	2061.00742111	69	143.995077294	0.0025316456	0.1355618831	10	0	0.509	0	5	0	-3.5	-3.5	-0.10153	0.037215	0.26659	0.60016	-0.079112	-0.14605	-0.091567	0.06638	0.32511
N144F	-0.256158091	1	6	0.5615832831	0.5643601277	2061.00742111	69	143.995077294	0.0025316456	0.1355618831	10	-3	0.509	0	5	-4	-3.5	2.8	-0.2221	0.32222	0.71207	0.12444	-0.0592	0.03634	-0.012633	-0.12724	0.26881
N144G	0.418707799	1	6	0.5615832831	0.5643601277	2061.00742111	69	143.995077294	0.0025316456	0.1355618831	10	0	0.509	0	5	2	-3.5	-0.4	-0.073502	0.52497	0.22188	0.48666	-0.082276	-0.19332	-0.1433	-0.030479	-0.099042
N144H	-0.362482968	1	6	0.5615832831	0.5643601277	2061.00742111	69	143.995077294	0.0025316456	0.1355618831	10	1	0.509	0	5	4	-3.5	-3.2	-0.33582	0.35071	0.59638	0.51404	-0.058675	-0.20058	-0.17489	0.033092	0.15075
N144I	-0.019313945	1	6	0.5615832831	0.5643601277	2061.00742111	69	143.995077294	0.0025316456	0.1355618831	10	-3	0.509	0	5	-4	-3.5	4.5	-0.31293	0.4912	0.6347	0.50483	0.00086081	0.14901	0.010185	-0.057276	0.023531
N144K	-0.119214333	1	6	0.5615832831	0.5643601277	2061.00742111	69	143.995077294	0.0025316456	0.1355618831	10	0	0.509	0	5	0	-3.5	-3.9	-0.28969	0.15494	0.59581	0.48616	-0.069184	-0.13588	-0.087913	0.069627	0.24501
N144L	-0.157328541	1	6	0.5615832831	0.5643601277	2061.00742111	69	143.995077294	0.0025316456	0.1355618831	10	-3	0.509	0	5	-4	-3.5	3.8	-0.28302	0.12622	0.64949	0.19445	-0.023599	0.098802	-0.0020387	-0.092466	-0.19495
N144P	-0.18812272	1	6	0.5615832831	0.5643601277	2061.00742111	69	143.995077294	0.0025316456	0.1355618831	10	-2	0.509	0	5	-3	-3.5	-1.6	-0.25561	-0.25401	0.31779	0.34008	-0.11157	-0.099387	-0.0028055	0.0083912	-0.11005
N144Q	0.103142496	1	6	0.5615832831	0.5643601277	2061.00742111	69	143.995077294	0.0025316456	0.1355618831	10	0	0.509	0	5	0	-3.5	-3.5	-0.29224	-0.15264	0.39971	-0.1977	-0.079112	-0.14605	-0.091567	0.06638	-0.090459
N144R	-0.287669142	1	6	0.5615832831	0.5643601277	2061.00742111	69	143.995077294	0.0025316456	0.1355618831	10	0	0.509	0	5	0	-3.5	-4.5	-0.35073	-0.18248	-0.30805	-0.15561	-0.052984	-0.11788	-0.081805	0.074203	-0.12525
N144S	0.235270933	1	6	0.5615832831	0.5643601277	2061.00742111	69	143.995077294	0.0025316456	0.1355618831	10	1	0.509	0	5	0	-3.5	-0.8	-0.29561	-0.22914	-0.16775	-0.16103	-0.095411	-0.14745	-0.11066	0.11812	0.057961
N144T	0.246560518	1	6	0.5615832831	0.5643601277	2061.00742111	69	143.995077294	0.0025316456	0.1355618831	10	0	0.509	0	5	-1	-3.5	-0.7	-0.3361	-0.29245	-0.25207	-0.18534	-0.11405	-0.14735	-0.095651	0.047211	-0.054609
N144Y	-0.116383226	1	6	0.5615832831	0.5643601277	2061.00742111	69	143.995077294	0.0025316456	0.1355618831	10	-2	0.509	0	5	-2	-3.5	-1.3	-0.31348	-0.19326	-0.29675	-0.22306	-0.10041	-0.12305	-0.025605	-0.034813	-0.32539
V145C	-0.446100427	3	5	0.6755073337	0.5048193523	1800.62548385	57	40.9126313017	0.0023255814	0.1175889065	14	-1	0	1	4	3	4.2	2.5	-0.29438	-0.15568	-0.32268	-0.15852	-0.27478	-0.48188	-0.41912	-0.27153	-0.25061
V145D	0.996336146	3	5	0.6755073337	0.5048193523	1800.62548385	57	40.9126313017	0.0023255814	0.1175889065	14	-3	0	1	4	-4	4.2	-3.5	-0.2538	0.041117	-0.28099	-0.14556	0.30431	0.32164	0.59175	0.60667	-0.31041
V145E	0.048379584	3	5	0.6755073337	0.5048193523	1800.62548385	57	40.9126313017	0.0023255814	0.1175889065	14	-2	0	1	4	-4	4.2	-3.5	0.059759	0.21149	-0.26309	0.06956	0.25561	0.29528	0.54191	0.61614	-0.19517
V145F	0.738846573	3	5	0.6755073337	0.5048193523	1800.62548385	57	40.9126313017	0.0023255814	0.1175889065	14	-1	0	1	4	-2	4.2	2.8	0.3274	-0.043751	0.23831	0.13734	-0.16772	-0.29108	-0.19586	-0.066866	0.37787
V145G	-0.169158375	3	5	0.6755073337	0.5048193523	1800.62548385	57	40.9126313017	0.0023255814	0.1175889065	14	-3	0	1	4	-4	4.2	-0.4	0.30196	0.02798	0.3774	0.058637	0.14968	0.057363	0.28849	0.31996	0.52161
V145H	0.466539756	3	5	0.6755073337	0.5048193523	1800.62548385	57	40.9126313017	0.0023255814	0.1175889065	14	-3	0	1	4	-4	4.2	-3.2	-0.056038	0.2092	0.1516	0.049643	0.29228	0.29777	0.5637	0.5808	0.48188
V145I	0.222690676	3	5	0.6755073337	0.5048193523	1800.62548385	57	40.9126313017	0.0023255814	0.1175889065	14	3	0	1	4	3	4.2	4.5	0.24205	0.18086	0.24231	0.13156	-0.10538	-0.18608	-0.20994	0.024503	0.3619
V145K	0.870554824	3	5	0.6755073337	0.5048193523	1800.62548385	57	40.9126313017	0.0023255814	0.1175889065	14	-2	0	1	4	-3	4.2	-3.9	-0.015971	0.0054068	0.36587	0.14234	0.25033	0.28939	0.53182	0.61239	0.34678
V145L	0.55208406	3	5	0.6755073337	0.5048193523	1800.62548385	57	40.9126313017	0.0023255814	0.1175889065	14	1	0	1	4	1	4.2	3.8	0.25489	-0.018688	0.36074	0.065514	-0.21066	-0.34051	-0.3025	-0.073989	0.20068
V145M	0.517923813	3	5	0.6755073337	0.5048193523	1800.62548385	57	40.9126313017	0.0023255814	0.1175889065	14	1	0	1	4	0	4.2	1.9	0.22185	-0.00098257	0.19935	0.035926	-0.17685	-0.2858	-0.20978	0.045695	0.18767
V145N	0.534130312	3	5	0.6755073337	0.5048193523	1800.62548385	57	40.9126313017	0.0023255814	0.1175889065	14	-3	0	1	4	-4	4.2	-3.5	0.16239	0.19402	0.20605	0.047808	0.30431	0.32164	0.59175	0.60667	0.1174
V145Q	0.663273233	3	5	0.6755073337	0.5048193523	1800.62548385	57	40.9126313017	0.0023255814	0.1175889065	14	-2	0	1	4	-3	4.2	-3.5	0.062262	0.024687	0.21735	0.13858	0.23374	0.25659	0.49412	0.57178	0.1229
V145R	0.757327302	3	5	0.6755073337	0.5048193523	1800.62548385	57	40.9126313017	0.0023255814	0.1175889065	14	-3	0	1	4	-4	4.2	-4.5	0.20611	0.20804	0.39796	0.063345	0.34255	0.39623	0.68097	0.69944	0.10764
V145S	-0.28182296	3	5	0.6755073337	0.5048193523	1800.62548385	57	40.9126313017	0.0023255814	0.1175889065	14	-2	0	1	4	-2	4.2	-0.8	0.17033	0.19852	0.21428	0.1317	0.058711	-0.03142	0.16715	0.24903	0.13571
V145T	-0.323318697	3	5	0.6755073337	0.5048193523	1800.62548385	57	40.9126313017	0.0023255814	0.1175889065	14	0	0	1	4	-1	4.2	-0.7	-0.0024293	-0.33384	0.36588	0.13963	-0.052903	-0.12593	-0.00012916	0.20601	0.096353
V145W	0.662554976	3	5	0.6755073337	0.5048193523	1800.62548385	57	40.9126313017	0.0023255814	0.1175889065	14	-3	0	1	4	-4	4.2	-0.9	0.14009	-0.43783	0.38854	0.069876	0.179	0.10057	0.33914	0.3769	-0.062986
V145Y	0.704991066	3	5	0.6755073337	0.5048193523	1800.62548385	57	40.9126313017	0.0023255814	0.1175889065	14	-1	0	1	4	-2	4.2	-1.3	-0.010091	0.21429	-0.2341	0.024559	0.048831	-0.01415	0.15771	0.29696	-0.038365
L146A	0.27317777	3	3	0.3741209564	0.2226341487	1823.20239093	1	0	0.00152207	0.0010954459	14	-1	0.106	1	3	-1	3.8	1.8	0.14033	0.09202	-0.28661	0.55242	-0.022693	-0.01183	-0.10073	-0.14056	-0.019841
L146C	0.687769835	3	3	0.3741209564	0.2226341487	1823.20239093	1	0	0.00152207	0.0010954459	14	-1	0.106	1	3	-2	3.8	2.5	0.11905	0.25206	0.28677	0.54468	-0.030577	-0.0060545	-0.097977	-0.12086	-0.035604
L146D	0.554233824	3	3	0.3741209564	0.2226341487	1823.20239093	1	0	0.00152207	0.0010954459	14	-4	0.106	1	3	-4	3.8	-3.5	0.11784	0.24916	0.18131	0.59547	0.39162	0.30892	0.42748	0.34636	-0.056688
L146E	0.269185034	3	3	0.3741209564	0.2226341487	1823.20239093	1	0	0.00152207	0.0010954459	14	-3	0.106	1	3	-3	3.8	-3.5	0.12433	-0.48607	0.36159	0.56462	0.34554	0.25504	0.30933	0.18845	-0.12911
L146K	0.012751799	3	3	0.3741209564	0.2226341487	1823.20239093	1	0	0.00152207	0.0010954459	14	-2	0.106	1	3	-3	3.8	-3.9	0.12394	-0.4393	0.31638	-0.16085	0.32034	0.23352	0.24087	0.076825	-0.033609
L146M	-0.510020454	3	3	0.3741209564	0.2226341487	1823.20239093	1	0	0.00152207	0.0010954459	14	2	0.106	1	3	2	3.8	1.9	-0.17788	0.2777	-0.37031	-0.080359	-0.12987	-0.17852	-0.24125	-0.32784	0.23536
L146N	-0.076786114	3	3	0.3741209564	0.2226341487	1823.20239093	1	0	0.00152207	0.0010954459	14	-3	0.106	1	3	-4	3.8	-3.5	-0.18721	-0.068889	-0.326	0.60372	0.35957	0.28012	0.34192	0.21817	0.093419
L146Q	-0.219135816	3	3	0.3741209564	0.2226341487	1823.20239093	1	0	0.00152207	0.0010954459	14	-2	0.106	1	3	-3	3.8	-3.5	-0.11957	0.40787	0.38354	0.41278	0.30725	0.22264	0.22411	0.068809	-0.15539
L146R	0.295467208	3	3	0.3741209564	0.2226341487	1823.20239093	1	0	0.00152207	0.0010954459	14	-2	0.106	1	3	-3	3.8	-4.5	-0.1753	0.45988	0.055628	0.34348	0.3363	0.25003	0.26739	0.093417	0.021752
L146T	0.210366819	3	3	0.3741209564	0.2226341487	1823.20239093	1	0	0.00152207	0.0010954459	14	-1	0.106	1	3	-2	3.8	-0.7	-0.17892	0.72867	0.39461	0.4841	0.097654	0.069408	0.0079324	-0.087429	-0.11647
L146V	0.757310721	3	3	0.3741209564	0.2226341487	1823.20239093	1	0	0.00152207	0.0010954459	14	1	0.106	1	3	1	3.8	4.2	-0.11099	0.66588	0.36859	0.64678	-0.13266	-0.14042	-0.23822	-0.29373	0.37618
L146W	-1.03545685	3	3	0.3741209564	0.2226341487	1823.20239093	1	0	0.00152207	0.0010954459	14	-2	0.106	1	3	-2	3.8	-0.9	-0.15322	-0.10309	0.71914	0.58444	0.17611	0.13122	0.097637	0.023786	0.34384
H147A	0.423024494	4	2	0.9871408479	0.0801064901	1791.94410019	0	0	0	0	16	-2	0	0	9	-2	-3.2	1.8	-0.16051	0.57685	0.63584	-0.0322	0.36003	0.39658	0.43825	0.34467	0.49175
H147C	0.668395975	4	2	0.9871408479	0.0801064901	1791.94410019	0	0	0	0	16	-3	0	0	9	-4	-3.2	2.5	-0.20475	0.2668	-0.162	0.47625	0.41824	0.47213	0.55125	0.4957	0.38955
H147D	-0.291581177	4	2	0.9871408479	0.0801064901	1791.94410019	0	0	0	0	16	-1	0	0	9	-2	-3.2	-3.5	-0.13117	0.27874	0.5894	0.23056	0.43625	0.33396	0.48439	0.45831	0.33601
H147F	-0.170171722	4	2	0.9871408479	0.0801064901	1791.94410019	0	0	0	0	16	-1	0	0	9	-2	-3.2	2.8	-0.14814	0.66588	0.26206	0.25632	0.27762	0.36638	0.35613	0.21566	0.44698
H147G	0.483294237	4	2	0.9871408479	0.0801064901	1791.94410019	0	0	0	0	16	-2	0	0	9	-3	-3.2	-0.4	-0.049778	0.6335	0.25698	0.58444	0.41087	0.38467	0.49831	0.46964	0.54507
H147I	0.637508032	4	2	0.9871408479	0.0801064901	1791.94410019	0	0	0	0	16	-3	0	0	9	-2	-3.2	4.5	0.06517	0.59055	0.63584	0.54402	0.36705	0.4751	0.48986	0.41681	0.28233
H147K	0.712858501	4	2	0.9871408479	0.0801064901	1791.94410019	0	0	0	0	16	-1	0	0	9	-2	-3.2	-3.9	0.06517	0.50375	0.63873	0.50877	0.44982	0.33966	0.49581	0.47312	0.32609
H147L	0.259119212	4	2	0.9871408479	0.0801064901	1791.94410019	0	0	0	0	16	-3	0	0	9	-3	-3.2	3.8	0.081703	0.13782	0.53842	0.43228	0.39436	0.47752	0.51822	0.44514	0.50047
H147M	0.343713742	4	2	0.9871408479	0.0801064901	1791.94410019	0	0	0	0	16	-2	0	0	9	-2	-3.2	1.9	-0.057666	-0.4583	0.46922	0.06786	0.35847	0.39794	0.4372	0.34127	0.040903
H147N	0.239182103	4	2	0.9871408479	0.0801064901	1791.94410019	0	0	0	0	16	1	0	0	9	2	-3.2	-3.5	0.058671	-0.48005	0.0164	-0.01587	0.27587	0.21283	0.23977	0.17298	0.60539
H147P	0.816676449	4	2	0.9871408479	0.0801064901	1791.94410019	0	0	0	0	16	-2	0	0	9	-3	-3.2	-1.6	-0.026702	0.082218	-0.50033	-0.066501	0.44176	0.38045	0.52296	0.51853	0.55756
H147Q	0.078719654	4	2	0.9871408479	0.0801064901	1791.94410019	0	0	0	0	16	0	0	0	9	-1	-3.2	-3.5	0.0028503	0.046254	-0.51301	0.38367	0.36744	0.27936	0.38682	0.34711	0.49522
H147R	0.653103037	4	2	0.9871408479	0.0801064901	1791.94410019	0	0	0	0	16	0	0	0	9	-2	-3.2	-4.5	0.055358	-0.5056	-0.1205	0.36043	0.41449	0.30658	0.44659	0.43231	0.54203
H147S	0.237284102	4	2	0.9871408479	0.0801064901	1791.94410019	0	0	0	0	16	-1	0	0	9	-2	-3.2	-0.8	0.028877	-0.1429	-0.15501	-0.19699	0.34596	0.31954	0.4083	0.3519	0.24364
H147T	0.532159321	4	2	0.9871408479	0.0801064901	1791.94410019	0	0	0	0	16	-2	0	0	9	-2	-3.2	-0.7	-0.11963	0.014928	-0.59944	0.32684	0.41327	0.37258	0.47699	0.44915	-0.1805
H147V	0.507195717	4	2	0.9871408479	0.0801064901	1791.94410019	0	0	0	0	16	-3	0	0	9	1	-3.2	4.2	0.084744	0.089033	-0.2545	0.35386	0.34186	0.42603	0.41485	0.33979	-0.17744
H147W	0.865676627	4	2	0.9871408479	0.0801064901	1791.94410019	0	0	0	0	16	-2	0	0	9	-4	-3.2	-0.9	0.22087	0.082218	-0.17536	0.36609	0.42757	0.3917	0.53576	0.52736	-0.20603
H147Y	-0.127771633	4	2	0.9871408479	0.0801064901	1791.94410019	0	0	0	0	16	2	0	0	9	0	-3.2	-1.3	0.3553	-0.24808	-0.12642	0.38367	0.16247	0.16051	0.14005	0.055499	-0.1956
R148A	0.667746735	4	2	0.9867389994	0.0714445008	1764.76137582	0	0	0	0	13	-1	0.053	0	2	1	-4.5	1.8	0.34472	-0.33986	-0.1205	0.2304	0.093172	0.25047	0.34077	0.41241	-0.26748
R148E	0.529121026	4	2	0.9867389994	0.0714445008	1764.76137582	0	0	0	0	13	0	0.053	0	2	0	-4.5	-3.5	0.18079	-0.49223	-0.3568	0.13525	0.27279	0.37913	0.52049	0.589	0.13548
R148F	0.592518179	4	2	0.9867389994	0.0714445008	1764.76137582	0	0	0	0	13	-3	0.053	0	2	-2	-4.5	2.8	0.38908	-0.22272	-0.45043	-0.34791	0.21429	0.37734	0.50337	0.53053	-0.21058
R148H	0.549705792	4	2	0.9867389994	0.0714445008	1764.76137582	0	0	0	0	13	0	0.053	0	2	-1	-4.5	-3.2	0.2675	-0.2918	-0.50144	0.2536	0.25429	0.37235	0.52078	0.57796	-0.20185
R148I	0.448564002	4	2	0.9867389994	0.0714445008	1764.76137582	0	0	0	0	13	-3	0.053	0	2	-1	-4.5	4.5	0.46455	-0.080152	-0.35208	0.17283	0.16446	0.33381	0.44567	0.51397	-0.052917
R148K	0.442276302	4	2	0.9867389994	0.0714445008	1764.76137582	0	0	0	0	13	2	0.053	0	2	0	-4.5	-3.9	0.39833	0.35699	-0.42599	0.22721	0.1312	0.26024	0.40962	0.4789	-0.065807
R148L	0.764982256	4	2	0.9867389994	0.0714445008	1764.76137582	0	0	0	0	13	-2	0.053	0	2	1	-4.5	3.8	0.35802	0.30092	-0.21966	0.4237	0.1083	0.26448	0.35563	0.44929	0.1534
R148N	0.531753312	4	2	0.9867389994	0.0714445008	1764.76137582	0	0	0	0	13	0	0.053	0	2	2	-4.5	-3.5	0.36115	-0.15822	0.25128	0.39277	0.26816	0.36434	0.48663	0.58598	0.1486
R148Q	0.49405774	4	2	0.9867389994	0.0714445008	1764.76137582	0	0	0	0	13	1	0.053	0	2	2	-4.5	-3.5	0.35224	0.11945	0.15698	0.21127	0.1776	0.3005	0.42489	0.51305	0.14873
R148S	0.542446268	4	2	0.9867389994	0.0714445008	1764.76137582	0	0	0	0	13	-1	0.053	0	2	0	-4.5	-0.8	0.19096	-0.23538	-0.34832	0.40388	0.20899	0.34038	0.44618	0.53146	0.14704
R148V	0.483059053	4	2	0.9867389994	0.0714445008	1764.76137582	0	0	0	0	13	-3	0.053	0	2	-1	-4.5	4.2	0.29852	0.33431	0.032751	0.049203	0.17053	0.33718	0.45136	0.51346	0.1486
R148W	0.633044756	4	2	0.9867389994	0.0714445008	1764.76137582	0	0	0	0	13	-3	0.053	0	2	-3	-4.5	-0.9	0.34507	-0.22273	-0.35395	0.39589	0.36274	0.48981	0.61008	0.68752	0.0065802
R148Y	0.534369096	4	2	0.9867389994	0.0714445008	1764.76137582	0	0	0	0	13	-2	0.053	0	2	-2	-4.5	-1.3	0.061089	0.33273	0.18184	0.10796	0.32407	0.43811	0.56099	0.63817	0.035629
D149A	0.03549487	0	1	0.9963833635	0.0205497587	2136.68715768	0	0	0	0	10	-2	0.06	0	4	-1	-3.5	1.8	0.26757	0.16376	-0.39329	0.42166	0.36122	0.43288	0.53591	0.57347	-0.08065
D149C	0.77257791	0	1	0.9963833635	0.0205497587	2136.68715768	0	0	0	0	10	-3	0.06	0	4	-3	-3.5	2.5	0.27418	0.08334	0.22345	0.3816	0.43239	0.50664	0.63468	0.63188	-0.011443
D149E	0.493917781	0	1	0.9963833635	0.0205497587	2136.68715768	0	0	0	0	10	2	0.06	0	4	2	-3.5	-3.5	0.035073	-0.017235	0.051677	0.36658	0.18606	0.29628	0.36523	0.50977	0.014096
D149F	0.925071358	0	1	0.9963833635	0.0205497587	2136.68715768	0	0	0	0	10	-3	0.06	0	4	-3	-3.5	2.8	0.25843	0.44545	-0.032839	0.27407	0.42385	0.4972	0.62889	0.62151	0.043999
D149G	0.736152423	0	1	0.9963833635	0.0205497587	2136.68715768	0	0	0	0	10	-1	0.06	0	4	0	-3.5	-0.4	0.0052285	0.32826	-0.17727	0.14359	0.35302	0.42777	0.50667	0.60537	0.014096
D149H	0.848343415	0	1	0.9963833635	0.0205497587	2136.68715768	0	0	0	0	10	-1	0.06	0	4	4	-3.5	-3.2	0.25375	0.45048	-0.39068	0.038274	0.46837	0.50882	0.58507	0.74183	0.098108
D149I	0.869142014	0	1	0.9963833635	0.0205497587	2136.68715768	0	0	0	0	10	-3	0.06	0	4	-1	-3.5	4.5	0.26864	0.37519	-0.48132	0.13606	0.35767	0.42372	0.54712	0.57753	0.10429
D149K	0.783746629	0	1	0.9963833635	0.0205497587	2136.68715768	0	0	0	0	10	-1	0.06	0	4	-1	-3.5	-3.9	0.25223	0.40252	-0.32478	0.12175	0.53508	0.5961	0.69655	0.7807	0.059443
D149L	0.847480774	0	1	0.9963833635	0.0205497587	2136.68715768	0	0	0	0	10	-4	0.06	0	4	-2	-3.5	3.8	-0.042217	0.34843	-0.40168	0.10896	0.44043	0.50831	0.65005	0.66474	0.084752
D149M	0.778131488	0	1	0.9963833635	0.0205497587	2136.68715768	0	0	0	0	10	-3	0.06	0	4	-2	-3.5	1.9	0.21213	0.22438	-0.43196	0.064983	0.44721	0.51302	0.6316	0.65178	0.10733
D149N	0.512801449	0	1	0.9963833635	0.0205497587	2136.68715768	0	0	0	0	10	1	0.06	0	4	0	-3.5	-3.5	-0.15866	0.42914	-0.31218	0.026862	0.29724	0.39437	0.48608	0.60444	-0.12423
D149P	1.025850502	0	1	0.9963833635	0.0205497587	2136.68715768	0	0	0	0	10	-1	0.06	0	4	-2	-3.5	-1.6	-0.091784	0.32101	-0.38699	0.12876	0.42114	0.50087	0.59676	0.69025	0.0098259
D149Q	0.715274265	0	1	0.9963833635	0.0205497587	2136.68715768	0	0	0	0	10	0	0.06	0	4	0	-3.5	-3.5	-0.23135	0.35089	-0.42269	0.043312	0.41816	0.48545	0.57936	0.68289	-0.15285
D149R	0.856174743	0	1	0.9963833635	0.0205497587	2136.68715768	0	0	0	0	10	-2	0.06	0	4	-2	-3.5	-4.5	-0.09103	0.43703	-0.43103	0.038401	0.62638	0.70022	0.79221	0.86806	-0.10479
D149S	0.856998078	0	1	0.9963833635	0.0205497587	2136.68715768	0	0	0	0	10	0	0.06	0	4	-1	-3.5	-0.8	-0.13968	0.59785	-0.32634	0.15292	0.26218	0.36744	0.45363	0.55398	0.26857
D149T	0.933676226	0	1	0.9963833635	0.0205497587	2136.68715768	0	0	0	0	10	-1	0.06	0	4	-1	-3.5	-0.7	-0.14726	0.62851	-0.32682	0.12371	0.3659	0.45205	0.53824	0.63144	-0.3661
D149V	0.232648671	0	1	0.9963833635	0.0205497587	2136.68715768	0	0	0	0	10	-3	0.06	0	4	0	-3.5	4.2	-0.10493	0.73596	0.30103	0.17777	0.36002	0.41166	0.53086	0.57654	-0.24118
D149W	0.880123555	0	1	0.9963833635	0.0205497587	2136.68715768	0	0	0	0	10	-4	0.06	0	4	-4	-3.5	-0.9	-0.16643	0.46266	0.38514	0.21021	0.59925	0.70439	0.78342	0.86656	-0.25706
D149Y	0.867382524	0	1	0.9963833635	0.0205497587	2136.68715768	0	0	0	0	10	-3	0.06	0	4	-1	-3.5	-1.3	-0.18627	0.87609	0.38182	0.0876	0.57004	0.63199	0.71266	0.82188	0.1436
L150C	-0.362438776	0	1	0.994374121	0.0145918886	1798.14163698	0	0	0	0	14	-1	0	0	2	-3	3.8	2.5	-0.21141	0.69722	0.23416	0.23969	0.29989	0.53887	0.27782	-0.041887	0.030959
L150D	0.807001226	0	1	0.994374121	0.0145918886	1798.14163698	0	0	0	0	14	-4	0	0	2	3	3.8	-3.5	-0.24464	0.88053	0.36591	0.14844	0.42933	0.42399	0.58231	0.66867	0.22463
L150E	0.83987936	0	1	0.994374121	0.0145918886	1798.14163698	0	0	0	0	14	-3	0	0	2	0	3.8	-3.5	-0.22471	0.77156	0.25855	0.31266	0.43896	0.45953	0.54117	0.52875	0.12338
L150F	-0.597422356	0	1	0.994374121	0.0145918886	1798.14163698	0	0	0	0	14	0	0	0	2	-1	3.8	2.8	-0.18535	0.69145	0.45001	0.24966	0.22645	0.45982	0.1875	-0.20558	0.030959
L150H	0.002252015	0	1	0.994374121	0.0145918886	1798.14163698	0	0	0	0	14	-3	0	0	2	4	3.8	-3.2	-0.26623	0.44887	0.39799	-0.034392	0.39832	0.39448	0.53423	0.51521	0.33583
L150I	-0.739120462	0	1	0.994374121	0.0145918886	1798.14163698	0	0	0	0	14	2	0	0	2	0	3.8	4.5	-0.23399	0.59921	0.0064941	0.057984	0.098482	0.37314	0.080744	-0.35065	0.45401
L150K	0.55572362	0	1	0.994374121	0.0145918886	1798.14163698	0	0	0	0	14	-2	0	0	2	-2	3.8	-3.9	-0.12414	0.62125	0.22293	0.02641	0.4335	0.46191	0.50355	0.42282	0.30419
L150M	-0.162587528	0	1	0.994374121	0.0145918886	1798.14163698	0	0	0	0	14	2	0	0	2	1	3.8	1.9	0.049613	0.70884	0.11627	0.004852	0.072634	0.28294	0.051251	-0.37092	-0.16918
L150N	0.091997457	0	1	0.994374121	0.0145918886	1798.14163698	0	0	0	0	14	-3	0	0	2	0	3.8	-3.5	0.040655	0.84763	0.099457	0.11296	0.43896	0.45953	0.54117	0.52875	-0.12936
L150P	0.561261827	0	1	0.994374121	0.0145918886	1798.14163698	0	0	0	0	14	-3	0	0	2	-3	3.8	-1.6	-0.26008	0.8369	0.21797	0.22774	0.45975	0.54343	0.51693	0.49741	-0.20656
L150Q	-0.033212833	0	1	0.994374121	0.0145918886	1798.14163698	0	0	0	0	14	-2	0	0	2	-1	3.8	-3.5	0.048018	0.27999	0.36178	0.35782	0.41719	0.4536	0.49168	0.39055	-0.13391
L150R	1.041457425	0	1	0.994374121	0.0145918886	1798.14163698	0	0	0	0	14	-2	0	0	2	-2	3.8	-4.5	-0.37851	0.43011	0.47144	0.19749	0.43302	0.45543	0.51585	0.45192	-0.15846
L150S	0.193744028	0	1	0.994374121	0.0145918886	1798.14163698	0	0	0	0	14	-2	0	0	2	-1	3.8	-0.8	0.012013	0.41953	0.1204	0.39104	0.41189	0.50893	0.43531	0.27975	-0.1497
L150T	-0.466998648	0	1	0.994374121	0.0145918886	1798.14163698	0	0	0	0	14	-1	0	0	2	-1	3.8	-0.7	-0.19066	0.10835	0.39325	0.37305	0.35279	0.46441	0.35349	0.098446	-0.16422
L150V	-0.318780267	0	1	0.994374121	0.0145918886	1798.14163698	0	0	0	0	14	1	0	0	2	-1	3.8	4.2	0.056001	0.362	0.36167	0.062577	0.15356	0.42678	0.12621	-0.29579	-0.11723
L150W	1.030560255	0	1	0.994374121	0.0145918886	1798.14163698	0	0	0	0	14	-2	0	0	2	-3	3.8	-0.9	0.018271	0.083165	0.0081126	0.29167	0.41899	0.52828	0.4411	0.30907	-0.093829
L150Y	-0.296608772	0	1	0.994374121	0.0145918886	1798.14163698	0	0	0	0	14	-1	0	0	2	-1	3.8	-1.3	-0.0080939	0.38486	0.29558	0.042317	0.36152	0.45383	0.3694	0.12885	-0.02943
K151A	0.898458088	0	1	0.9919630299	0.0350456056	1809.89801506	0	0	0	0	12	-1	0.106	0	3	-1	-3.9	1.8	-0.077639	0.34803	-0.0061659	0.32692	0.14621	0.26955	0.39267	0.43491	0.11606
K151C	0.788465931	0	1	0.9919630299	0.0350456056	1809.89801506	0	0	0	0	12	-3	0.106	0	3	4	-3.9	2.5	-0.34244	0.28929	0.31039	0.26065	0.25574	0.27234	0.3917	0.59982	-0.11789
K151D	0.749200697	0	1	0.9919630299	0.0350456056	1809.89801506	0	0	0	0	12	-1	0.106	0	3	-1	-3.9	-3.5	0.016916	0.38232	0.2934	0.23975	0.41487	0.47545	0.61341	0.7026	-0.12816
K151E	0.731279141	0	1	0.9919630299	0.0350456056	1809.89801506	0	0	0	0	12	1	0.106	0	3	0	-3.9	-3.5	-0.040976	0.57014	0.17746	0.53809	0.22091	0.33136	0.44767	0.54224	-0.089146
K151G	0.958014411	0	1	0.9919630299	0.0350456056	1809.89801506	0	0	0	0	12	-2	0.106	0	3	-2	-3.9	-0.4	-0.35035	0.51975	0.4435	0.54771	0.3325	0.4209	0.55849	0.63907	-0.10374
K151H	0.72586929	0	1	0.9919630299	0.0350456056	1809.89801506	0	0	0	0	12	-1	0.106	0	3	-1	-3.9	-3.2	-0.053479	0.51367	0.63306	0.52186	0.39679	0.46225	0.59868	0.68972	-0.26864
K151I	0.780830983	0	1	0.9919630299	0.0350456056	1809.89801506	0	0	0	0	12	-3	0.106	0	3	-3	-3.9	4.5	-0.073564	0.16899	0.58352	0.52335	0.23282	0.36023	0.52632	0.55485	-0.30494
K151L	0.823392814	0	1	0.9919630299	0.0350456056	1809.89801506	0	0	0	0	12	-2	0.106	0	3	-3	-3.9	3.8	-0.31858	0.50842	0.57887	0.50161	0.18376	0.31879	0.47224	0.48398	-0.13404
K151M	0.180406445	0	1	0.9919630299	0.0350456056	1809.89801506	0	0	0	0	12	-1	0.106	0	3	-2	-3.9	1.9	-0.45054	0.13971	0.2335	0.53622	0.14979	0.27964	0.4122	0.43795	-0.051908
K151N	0.738835345	0	1	0.9919630299	0.0350456056	1809.89801506	0	0	0	0	12	0	0.106	0	3	2	-3.9	-3.5	-0.10174	0.5239	0.5613	0.50066	0.31034	0.38602	0.49243	0.61418	-0.2208
K151Q	0.264981527	0	1	0.9919630299	0.0350456056	1809.89801506	0	0	0	0	12	1	0.106	0	3	0	-3.9	-3.5	-0.43352	0.40562	0.22029	0.54122	0.22091	0.33136	0.44767	0.54224	-0.13713
K151R	0.710510551	0	1	0.9919630299	0.0350456056	1809.89801506	0	0	0	0	12	2	0.106	0	3	1	-3.9	-4.5	-0.067742	0.40416	0.57169	0.51545	0.18699	0.30543	0.4092	0.52333	-0.14858
K151S	0.722582251	0	1	0.9919630299	0.0350456056	1809.89801506	0	0	0	0	12	0	0.106	0	3	1	-3.9	-0.8	-0.097382	0.4377	0.47368	0.51524	0.16179	0.27068	0.36436	0.46633	-0.15377
K151T	0.027033961	0	1	0.9919630299	0.0350456056	1809.89801506	0	0	0	0	12	-1	0.106	0	3	0	-3.9	-0.7	-0.11369	0.41339	0.47189	0.53633	0.25239	0.34339	0.45679	0.55914	0.23287
K151V	0.770066617	0	1	0.9919630299	0.0350456056	1809.89801506	0	0	0	0	12	-2	0.106	0	3	-2	-3.9	4.2	-0.172	-0.39607	0.50513	0.51534	0.17264	0.29941	0.44264	0.47506	-0.11789
K151W	0.825921674	0	1	0.9919630299	0.0350456056	1809.89801506	0	0	0	0	12	-3	0.106	0	3	-3	-3.9	-0.9	-0.38921	-0.071542	0.48403	-0.43434	0.42119	0.51161	0.65304	0.74495	0.040952
K151Y	0.742990216	0	1	0.9919630299	0.0350456056	1809.89801506	0	0	0	0	12	-2	0.106	0	3	-2	-3.9	-1.3	-0.11335	0.042768	-0.15842	-0.28208	0.37855	0.45599	0.59277	0.68796	-0.10905
P152A	0.537977114	8	0	0.9971870605	0.0197323998	1864.95138285	0	0	0	0	11	-1	0	1	6	-2	-1.6	1.8	-0.14974	-0.071029	-0.045102	-0.16734	0.41398	0.34527	0.20905	0.16801	-0.19844
P152C	-0.561023078	8	0	0.9971870605	0.0197323998	1864.95138285	0	0	0	0	11	-3	0	1	6	-3	-1.6	2.5	-0.14933	0.030535	0.13306	-0.2821	0.57022	0.57413	0.34866	0.3429	-0.0020877
P152D	0.783856437	8	0	0.9971870605	0.0197323998	1864.95138285	0	0	0	0	11	-1	0	1	6	-3	-1.6	-3.5	-0.17774	0.055019	-0.069181	-0.19162	0.55848	0.54399	0.50769	0.50623	-0.23752
P152E	0.82657564	8	0	0.9971870605	0.0197323998	1864.95138285	0	0	0	0	11	-1	0	1	6	-2	-1.6	-3.5	-0.092408	-0.070942	0.1217	-0.15065	0.55319	0.52468	0.48712	0.48699	-0.1353
P152F	0.879962741	8	0	0.9971870605	0.0197323998	1864.95138285	0	0	0	0	11	-4	0	1	6	0	-1.6	2.8	-0.10931	-0.21783	0.096665	-0.28283	0.59727	0.6734	0.37873	0.4976	0.22038
P152G	-0.107288473	8	0	0.9971870605	0.0197323998	1864.95138285	0	0	0	0	11	-2	0	1	6	-3	-1.6	-0.4	-0.14116	-0.04167	-0.044891	-0.3608	0.54771	0.51023	0.37997	0.39586	0.20594
P152H	0.488554078	8	0	0.9971870605	0.0197323998	1864.95138285	0	0	0	0	11	-2	0	1	6	-1	-1.6	-3.2	-0.16647	0.026295	-0.13697	-0.25535	0.58093	0.55665	0.48249	0.52907	0.010691
P152I	0.370177759	8	0	0.9971870605	0.0197323998	1864.95138285	0	0	0	0	11	-3	0	1	6	-1	-1.6	4.5	-0.10872	0.029534	-0.022531	-0.18824	0.52623	0.58467	0.31147	0.3336	0.09878
P152K	0.737806072	8	0	0.9971870605	0.0197323998	1864.95138285	0	0	0	0	11	-1	0	1	6	-2	-1.6	-3.9	-0.16838	0.11902	0.030604	-0.19261	0.55933	0.54057	0.50946	0.51143	0.098454
P152L	0.549867005	8	0	0.9971870605	0.0197323998	1864.95138285	0	0	0	0	11	-3	0	1	6	1	-1.6	3.8	-0.21528	0.036224	0.10567	-0.056466	0.52771	0.57002	0.28258	0.37729	-0.086137
P152M	0.580281153	8	0	0.9971870605	0.0197323998	1864.95138285	0	0	0	0	11	-2	0	1	6	-1	-1.6	1.9	-0.15118	0.26788	0.14155	-0.1873	0.50924	0.46016	0.26127	0.27458	0.12666
P152N	0.184494175	8	0	0.9971870605	0.0197323998	1864.95138285	0	0	0	0	11	-2	0	1	6	-3	-1.6	-3.5	-0.1455	0.3278	0.060042	0.46411	0.59506	0.5956	0.529	0.56341	0.17117
P152Q	0.692066593	8	0	0.9971870605	0.0197323998	1864.95138285	0	0	0	0	11	-1	0	1	6	-2	-1.6	-3.5	-0.23527	0.70197	-0.24951	0.51549	0.55319	0.52468	0.48712	0.48699	0.061941
P152R	0.845944677	8	0	0.9971870605	0.0197323998	1864.95138285	0	0	0	0	11	-2	0	1	6	-2	-1.6	-4.5	-0.26508	0.70197	-0.21018	0.49226	0.59919	0.61019	0.56195	0.60467	0.11258
P152S	0.022842906	8	0	0.9971870605	0.0197323998	1864.95138285	0	0	0	0	11	-1	0	1	6	-2	-1.6	-0.8	-0.26508	0.58114	0.005643	0.49226	0.49462	0.42023	0.33169	0.32287	0.12584
P152T	-0.108567297	8	0	0.9971870605	0.0197323998	1864.95138285	0	0	0	0	11	-1	0	1	6	-2	-1.6	-0.7	-0.20119	0.40181	0.005643	0.53467	0.49205	0.41667	0.32607	0.31608	0.10495
P152V	-0.107000377	8	0	0.9971870605	0.0197323998	1864.95138285	0	0	0	0	11	-2	0	1	6	-1	-1.6	4.2	-0.21208	0.72257	-0.023813	0.4504	0.45652	0.45833	0.22333	0.21812	-0.05913
S153A	-0.444683815	2	5	0.5842877235	0.3864670543	2139.81012367	26	22.6713898488	0.0020964361	0.0318068862	7	1	0.452	1	4	0	-0.8	1.8	-0.30869	0.46247	-0.10419	0.48886	-0.050826	-0.10805	0.1025	0.092876	0.07491
S153C	-0.025279612	2	5	0.5842877235	0.3864670543	2139.81012367	26	22.6713898488	0.0020964361	0.0318068862	7	-1	0.452	1	4	0	-0.8	2.5	-0.24809	0.42024	0.02289	0.4192	0.025827	-0.02551	0.11966	0.07451	0.29733
S153D	-0.563272421	2	5	0.5842877235	0.3864670543	2139.81012367	26	22.6713898488	0.0020964361	0.0318068862	7	0	0.452	1	4	-1	-0.8	-3.5	-0.23157	0.61896	-0.036017	0.47603	0.098417	0.16099	0.24725	0.086609	0.034986
S153F	0.59915877	2	5	0.5842877235	0.3864670543	2139.81012367	26	22.6713898488	0.0020964361	0.0318068862	7	-2	0.452	1	4	-3	-0.8	2.8	-0.23256	0.60382	-0.13636	0.46104	0.090731	0.086446	0.24371	0.23641	0.15121
S153G	-0.365062952	2	5	0.5842877235	0.3864670543	2139.81012367	26	22.6713898488	0.0020964361	0.0318068862	7	0	0.452	1	4	0	-0.8	-0.4	-0.2067	0.6326	-0.10207	0.49555	0.0092782	-0.014581	0.12135	0.027523	0.025129
S153I	0.697100267	2	5	0.5842877235	0.3864670543	2139.81012367	26	22.6713898488	0.0020964361	0.0318068862	7	-2	0.452	1	4	-3	-0.8	4.5	-0.22879	0.20754	-0.050766	0.48602	0.093084	0.10128	0.26639	0.3375	0.082199
S153K	0.607717166	2	5	0.5842877235	0.3864670543	2139.81012367	26	22.6713898488	0.0020964361	0.0318068862	7	0	0.452	1	4	1	-0.8	-3.9	-0.11267	0.56422	-0.038354	0.43069	0.097651	0.13552	0.19355	0.031193	0.0014358
S153L	0.493431391	2	5	0.5842877235	0.3864670543	2139.81012367	26	22.6713898488	0.0020964361	0.0318068862	7	-2	0.452	1	4	-3	-0.8	3.8	-0.14207	-0.3375	-0.31227	0.54895	0.089888	0.08841	0.25513	0.28785	-0.020553
S153M	-0.543860841	2	5	0.5842877235	0.3864670543	2139.81012367	26	22.6713898488	0.0020964361	0.0318068862	7	-1	0.452	1	4	-2	-0.8	1.9	-0.030681	0.47653	-0.043099	0.073315	0.042123	0.018214	0.18346	0.11859	-0.028909
S153N	0.086870839	2	5	0.5842877235	0.3864670543	2139.81012367	26	22.6713898488	0.0020964361	0.0318068862	7	1	0.452	1	4	0	-0.8	-3.5	-0.10978	0.40809	-0.20402	0.72305	0.025574	0.062359	0.16361	0.027745	0.035253
S153P	0.20192555	2	5	0.5842877235	0.3864670543	2139.81012367	26	22.6713898488	0.0020964361	0.0318068862	7	-1	0.452	1	4	-2	-0.8	-1.6	-0.053788	-0.3992	0.52603	0.65545	0.12077	0.16002	0.26737	0.16964	0.24431
S153Q	-0.413031999	2	5	0.5842877235	0.3864670543	2139.81012367	26	22.6713898488	0.0020964361	0.0318068862	7	0	0.452	1	4	0	-0.8	-3.5	-0.070153	0.38133	0.40528	-0.045256	0.097313	0.13892	0.21344	0.051615	0.137
S153R	0.426302004	2	5	0.5842877235	0.3864670543	2139.81012367	26	22.6713898488	0.0020964361	0.0318068862	7	-1	0.452	1	4	0	-0.8	-4.5	-0.1092	-0.37085	-0.3413	0.59805	0.19045	0.26812	0.3162	0.16345	-0.036632
S153T	0.289207824	2	5	0.5842877235	0.3864670543	2139.81012367	26	22.6713898488	0.0020964361	0.0318068862	7	1	0.452	1	4	1	-0.8	-0.7	-0.048124	0.39989	0.33019	-0.11257	-0.03295	-0.081496	0.077245	0.0085932	-0.27548
S153Y	0.371566227	2	5	0.5842877235	0.3864670543	2139.81012367	26	22.6713898488	0.0020964361	0.0318068862	7	-2	0.452	1	4	-2	-0.8	-1.3	0.025765	0.23859	-0.47414	0.65009	0.1743	0.21959	0.31379	0.26334	-0.28312
N154A	0.918389763	0	1	0.9961824392	0.0191550651	1851.30870348	0	0	0	0	12	-2	0	1	6	-2	-3.5	1.8	-0.0063241	0.34437	0.42982	0.56908	0.42642	0.38862	0.4574	0.5095	-0.17283
N154C	0.856432223	0	1	0.9961824392	0.0191550651	1851.30870348	0	0	0	0	12	-3	0	1	6	-4	-3.5	2.5	-0.15186	0.4382	0.28832	0.58092	0.47975	0.47181	0.543	0.55494	-0.08173
N154D	0.93942802	0	1	0.9961824392	0.0191550651	1851.30870348	0	0	0	0	12	1	0	1	6	0	-3.5	-3.5	-0.15444	-0.4782	0.27312	0.62949	0.38949	0.40302	0.45702	0.49884	-0.30012
N154E	0.801406242	0	1	0.9961824392	0.0191550651	1851.30870348	0	0	0	0	12	0	0	1	6	-1	-3.5	-3.5	-0.19231	0.040384	0.37124	-0.15166	0.46168	0.49174	0.55635	0.59512	-0.022031
N154F	0.724692023	0	1	0.9961824392	0.0191550651	1851.30870348	0	0	0	0	12	-3	0	1	6	-3	-3.5	2.8	-0.17763	0.77631	-0.41476	0.35385	0.48211	0.47354	0.53719	0.5781	-0.27548
N154G	0.752460749	0	1	0.9961824392	0.0191550651	1851.30870348	0	0	0	0	12	0	0	1	6	-2	-3.5	-0.4	-0.15321	0.81569	0.0053251	0.52358	0.3104	0.29672	0.36647	0.39713	-0.35949
N154H	0.783813303	0	1	0.9961824392	0.0191550651	1851.30870348	0	0	0	0	12	1	0	1	6	1	-3.5	-3.2	-0.20158	0.35927	1.0483	0.57257	0.3583	0.35022	0.41173	0.47603	-0.32546
N154I	-0.035008782	0	1	0.9961824392	0.0191550651	1851.30870348	0	0	0	0	12	-3	0	1	6	-4	-3.5	4.5	-0.19419	0.2245	1.0784	0.39872	0.42267	0.45794	0.53195	0.56853	-0.092442
N154K	0.58820925	0	1	0.9961824392	0.0191550651	1851.30870348	0	0	0	0	12	0	0	1	6	-1	-3.5	-3.9	-0.14481	0.817	0.54832	0.40596	0.47652	0.51803	0.58059	0.61788	0.030125
N154L	0.899637819	0	1	0.9961824392	0.0191550651	1851.30870348	0	0	0	0	12	-3	0	1	6	-4	-3.5	3.8	-0.15304	0.66342	0.52812	0.57236	0.44576	0.45931	0.53507	0.55419	0.21212
N154M	0.733109673	0	1	0.9961824392	0.0191550651	1851.30870348	0	0	0	0	12	-2	0	1	6	-3	-3.5	1.9	-0.16891	0.63706	1.0771	0.53214	0.41965	0.38733	0.46432	0.48495	-0.11339
N154P	1.078495552	0	1	0.9961824392	0.0191550651	1851.30870348	0	0	0	0	12	-2	0	1	6	4	-3.5	-1.6	-0.18453	0.72543	1.0008	0.52986	0.44406	0.42369	0.50911	0.79056	0.42945
N154Q	0.590990735	0	1	0.9961824392	0.0191550651	1851.30870348	0	0	0	0	12	0	0	1	6	-1	-3.5	-3.5	-0.20002	0.83322	0.92659	0.53162	0.46168	0.49174	0.55635	0.59512	0.43927
N154R	0.671395888	0	1	0.9961824392	0.0191550651	1851.30870348	0	0	0	0	12	0	0	1	6	-2	-3.5	-4.5	-0.11945	0.73025	1.0329	0.56771	0.51416	0.5817	0.63428	0.65916	0.47606
N154S	0.64060227	0	1	0.9961824392	0.0191550651	1851.30870348	0	0	0	0	12	1	0	1	6	0	-3.5	-0.8	0.091842	0.69337	1.0964	0.52074	0.23767	0.20277	0.2613	0.3205	0.2858
N154T	0.224562495	0	1	0.9961824392	0.0191550651	1851.30870348	0	0	0	0	12	0	0	1	6	-1	-3.5	-0.7	0.21645	0.27905	0.97121	-0.023982	0.32401	0.29864	0.36794	0.42142	0.27183
N154V	0.817572523	0	1	0.9961824392	0.0191550651	1851.30870348	0	0	0	0	12	-3	0	1	6	-3	-3.5	4.2	0.11011	0.68766	0.10332	-0.12536	0.44122	0.46449	0.52806	0.58671	-0.016751
N154Y	0.171639222	0	1	0.9961824392	0.0191550651	1851.30870348	0	0	0	0	12	-2	0	1	6	0	-3.5	-1.3	0.027075	0.57518	0.045124	-0.071744	0.49618	0.48643	0.55183	0.68586	0.29079
L155A	0.039158177	0	6	0.6528028933	0.3746003273	1752.74308168	25	16.9617042924	0.0022075055	0.0338289053	15	-1	0	1	3	-2	3.8	1.8	0.067623	0.3272	0.098292	-0.21035	-0.034491	0.040628	0.17013	0.20645	-0.061611
L155C	0.088463948	0	6	0.6528028933	0.3746003273	1752.74308168	25	16.9617042924	0.0022075055	0.0338289053	15	-1	0	1	3	-2	3.8	2.5	0.18269	0.24562	-0.0040143	-0.24441	-0.057344	0.021	0.13917	0.16302	-0.012738
L155D	0.89998329	0	6	0.6528028933	0.3746003273	1752.74308168	25	16.9617042924	0.0022075055	0.0338289053	15	-4	0	1	3	-3	3.8	-3.5	0.17621	0.2326	-0.075469	-0.30317	0.34334	0.36377	0.78713	0.99697	0.32004
L155E	0.810913367	0	6	0.6528028933	0.3746003273	1752.74308168	25	16.9617042924	0.0022075055	0.0338289053	15	-3	0	1	3	-3	3.8	-3.5	0.043086	0.33626	-0.13211	-0.36424	0.31386	0.35969	0.72378	0.89311	0.18517
L155G	0.884736627	0	6	0.6528028933	0.3746003273	1752.74308168	25	16.9617042924	0.0022075055	0.0338289053	15	-4	0	1	3	-4	3.8	-0.4	0.18944	0.53501	-0.19841	-0.25111	0.24782	0.30012	0.66351	0.87309	0.32168
L155H	0.688456427	0	6	0.6528028933	0.3746003273	1752.74308168	25	16.9617042924	0.0022075055	0.0338289053	15	-3	0	1	3	5	3.8	-3.2	-0.1653	-0.12828	-0.077525	-0.1792	0.15158	0.073799	0.33209	0.57934	-0.017101
L155I	-0.845248541	0	6	0.6528028933	0.3746003273	1752.74308168	25	16.9617042924	0.0022075055	0.0338289053	15	2	0	1	3	2	3.8	4.5	-0.15539	0.81242	-0.028857	-0.29862	-0.10693	-0.087478	-0.057955	-0.19582	-0.2884
L155K	0.775733968	0	6	0.6528028933	0.3746003273	1752.74308168	25	16.9617042924	0.0022075055	0.0338289053	15	-2	0	1	3	-3	3.8	-3.9	-0.16892	0.70317	0.19952	0.53222	0.29835	0.37377	0.67059	0.81783	0.37718
L155M	0.16730357	0	6	0.6528028933	0.3746003273	1752.74308168	25	16.9617042924	0.0022075055	0.0338289053	15	2	0	1	3	1	3.8	1.9	-0.17463	0.22383	0.9075	0.40635	-0.082992	-0.085171	-0.021813	-0.010377	0.28273
L155N	0.784361328	0	6	0.6528028933	0.3746003273	1752.74308168	25	16.9617042924	0.0022075055	0.0338289053	15	-3	0	1	3	-2	3.8	-3.5	-0.17644	0.69126	0.78487	-0.22612	0.29588	0.32903	0.68244	0.85382	-0.11201
L155P	0.965424857	0	6	0.6528028933	0.3746003273	1752.74308168	25	16.9617042924	0.0022075055	0.0338289053	15	-3	0	1	3	-3	3.8	-1.6	-0.17815	-0.24	0.25338	0.38991	0.23844	0.28489	0.61316	0.7934	0.20093
L155Q	-0.006447619	0	6	0.6528028933	0.3746003273	1752.74308168	25	16.9617042924	0.0022075055	0.0338289053	15	-2	0	1	3	-2	3.8	-3.5	-0.14559	0.68256	0.77136	-0.36556	0.26441	0.32301	0.60329	0.74606	0.13175
L155R	1.089226039	0	6	0.6528028933	0.3746003273	1752.74308168	25	16.9617042924	0.0022075055	0.0338289053	15	-2	0	1	3	-2	3.8	-4.5	-0.17762	-0.2361	0.061932	0.33526	0.30022	0.37048	0.66751	0.82324	0.18742
L155S	0.464320955	0	6	0.6528028933	0.3746003273	1752.74308168	25	16.9617042924	0.0022075055	0.0338289053	15	-2	0	1	3	-3	3.8	-0.8	-0.12402	0.70317	0.68861	-0.39509	0.15233	0.22216	0.46777	0.60572	0.12332
L155V	-0.486695147	0	6	0.6528028933	0.3746003273	1752.74308168	25	16.9617042924	0.0022075055	0.0338289053	15	1	0	1	3	1	3.8	4.2	-0.10916	0.63123	0.038633	0.40635	-0.1232	-0.09043	-0.047078	-0.13376	0.19541
L155W	0.866517174	0	6	0.6528028933	0.3746003273	1752.74308168	25	16.9617042924	0.0022075055	0.0338289053	15	-2	0	1	3	-3	3.8	-0.9	-0.22563	0.66277	0.78487	0.29184	0.15892	0.22698	0.47455	0.61404	0.099337
L155Y	0.506745208	0	6	0.6528028933	0.3746003273	1752.74308168	25	16.9617042924	0.0022075055	0.0338289053	15	-1	0	1	3	-1	3.8	-1.3	-0.16403	0.70784	0.67941	0.31332	0.10916	0.15475	0.31909	0.41457	0.092416
L156A	0.742325281	17	10	0.6964034559	0.5523270102	1826.91597167	65	78.1436695149	0.0023923445	0.1288645668	14	-1	0.212	1	4	0	3.8	1.8	-0.046595	0.29733	0.66944	0.36762	0.039104	-0.09258	0.1225	0.29406	0.06574
L156C	0.17384401	17	10	0.6964034559	0.5523270102	1826.91597167	65	78.1436695149	0.0023923445	0.1288645668	14	-1	0.212	1	4	-2	3.8	2.5	-0.07987	0.087363	0.71985	-0.052131	0.044758	-0.092896	0.13076	0.2501	0.64033
L156D	0.731315846	17	10	0.6964034559	0.5523270102	1826.91597167	65	78.1436695149	0.0023923445	0.1288645668	14	-4	0.212	1	4	-4	3.8	-3.5	-0.14545	0.5772	0.35798	-0.28982	0.61164	0.38657	0.5136	0.67471	0.50538
L156E	0.688461392	17	10	0.6964034559	0.5523270102	1826.91597167	65	78.1436695149	0.0023923445	0.1288645668	14	-3	0.212	1	4	-3	3.8	-3.5	-0.2368	0.48359	0.19246	0.16375	0.55093	0.36117	0.49207	0.65737	0.56615
L156F	0.701074205	17	10	0.6964034559	0.5523270102	1826.91597167	65	78.1436695149	0.0023923445	0.1288645668	14	0	0.212	1	4	1	3.8	2.8	-0.26115	0.63668	0.54621	0.069045	-0.12606	-0.19912	0.025691	0.18437	0.27526
L156G	0.725229048	17	10	0.6964034559	0.5523270102	1826.91597167	65	78.1436695149	0.0023923445	0.1288645668	14	-4	0.212	1	4	-2	3.8	-0.4	-0.13427	0.66624	0.44011	0.5854	0.46705	0.22758	0.35992	0.57802	-0.2262
L156H	0.812172727	17	10	0.6964034559	0.5523270102	1826.91597167	65	78.1436695149	0.0023923445	0.1288645668	14	-3	0.212	1	4	-3	3.8	-3.2	-0.23777	0.59809	0.27542	0.52536	0.54263	0.34412	0.47741	0.64439	0.16694
L156I	-0.788843295	17	10	0.6964034559	0.5523270102	1826.91597167	65	78.1436695149	0.0023923445	0.1288645668	14	2	0.212	1	4	1	3.8	4.5	-0.18435	0.65346	0.23328	0.40653	-0.21201	-0.21302	-0.098705	-0.06127	-0.12508
L156K	0.670163235	17	10	0.6964034559	0.5523270102	1826.91597167	65	78.1436695149	0.0023923445	0.1288645668	14	-2	0.212	1	4	-3	3.8	-3.9	-0.26631	0.51246	0.12717	0.52016	0.4983	0.34365	0.48881	0.63822	0.051145
L156M	0.637088133	17	10	0.6964034559	0.5523270102	1826.91597167	65	78.1436695149	0.0023923445	0.1288645668	14	2	0.212	1	4	1	3.8	1.9	-0.22783	0.6159	0.30515	0.55396	-0.15394	-0.18042	0.0030818	0.10824	-0.16466
L156N	0.701133997	17	10	0.6964034559	0.5523270102	1826.91597167	65	78.1436695149	0.0023923445	0.1288645668	14	-3	0.212	1	4	-3	3.8	-3.5	-0.21773	0.59342	0.16085	0.49385	0.55093	0.36117	0.49207	0.65737	-0.037122
L156Q	0.119935351	17	10	0.6964034559	0.5523270102	1826.91597167	65	78.1436695149	0.0023923445	0.1288645668	14	-2	0.212	1	4	-3	3.8	-3.5	-0.12803	0.64828	0.23134	0.47934	0.48573	0.32077	0.46855	0.61876	0.094573
L156R	0.838989527	17	10	0.6964034559	0.5523270102	1826.91597167	65	78.1436695149	0.0023923445	0.1288645668	14	-2	0.212	1	4	-3	3.8	-4.5	-0.20874	0.5625	0.15723	0.5374	0.50954	0.37666	0.51781	0.66812	0.25655
L156S	0.711545232	17	10	0.6964034559	0.5523270102	1826.91597167	65	78.1436695149	0.0023923445	0.1288645668	14	-2	0.212	1	4	-2	3.8	-0.8	-0.20963	0.56511	0.22097	0.41906	0.35092	0.1508	0.32409	0.49984	0.15656
L156T	0.140410708	17	10	0.6964034559	0.5523270102	1826.91597167	65	78.1436695149	0.0023923445	0.1288645668	14	-1	0.212	1	4	-1	3.8	-0.7	-0.23947	0.58406	0.11543	0.50108	0.23667	0.083665	0.26593	0.44227	0.2773
L156V	-0.24650099	17	10	0.6964034559	0.5523270102	1826.91597167	65	78.1436695149	0.0023923445	0.1288645668	14	1	0.212	1	4	0	3.8	4.2	-0.09215	0.60056	0.15094	0.56718	-0.17528	-0.21421	-0.043754	0.034789	0.16802
L156W	0.702096712	17	10	0.6964034559	0.5523270102	1826.91597167	65	78.1436695149	0.0023923445	0.1288645668	14	-2	0.212	1	4	-2	3.8	-0.9	-0.20167	0.68997	0.17404	0.4999	0.35606	0.15736	0.32928	0.50531	0.10359
L156Y	0.784842984	17	10	0.6964034559	0.5523270102	1826.91597167	65	78.1436695149	0.0023923445	0.1288645668	14	-1	0.212	1	4	-1	3.8	-1.3	-0.24141	0.23122	0.25795	0.59612	0.27813	0.12451	0.29772	0.47477	0.1391
L157A	-0.585818628	0	0	0.4420333534	0.3977139315	1855.59860881	32	7.5992891062	0.0022522523	0.0795867923	14	-1	0.027	1	4	0	3.8	1.8	-0.2241	0.2733	0.31009	0.38828	-0.16592	-0.3507	-0.52709	-0.74327	0.029936
L157C	-1.051204017	0	0	0.4420333534	0.3977139315	1855.59860881	32	7.5992891062	0.0022522523	0.0795867923	14	-1	0.027	1	4	-2	3.8	2.5	-0.2514	0.35915	-0.070196	0.422	-0.15302	-0.29113	-0.48387	-0.73082	0.25294
L157F	-0.091478988	0	0	0.4420333534	0.3977139315	1855.59860881	32	7.5992891062	0.0022522523	0.0795867923	14	0	0.027	1	4	-1	3.8	2.8	-0.20587	0.35915	0.033266	0.43097	-0.16563	-0.332	-0.50063	-0.74662	0.10249
L157G	-0.590007945	0	0	0.4420333534	0.3977139315	1855.59860881	32	7.5992891062	0.0022522523	0.0795867923	14	-4	0.027	1	4	-4	3.8	-0.4	-0.13168	0.35819	0.041584	0.43097	0.1798	0.09928	-0.1125	-0.21462	0.23146
L157H	-0.204032301	0	0	0.4420333534	0.3977139315	1855.59860881	32	7.5992891062	0.0022522523	0.0795867923	14	-3	0.027	1	4	-4	3.8	-3.2	-0.094405	0.39977	0.041584	0.52927	0.28114	0.25803	0.056289	-0.084081	0.088606
L157I	-0.808803725	0	0	0.4420333534	0.3977139315	1855.59860881	32	7.5992891062	0.0022522523	0.0795867923	14	2	0.027	1	4	2	3.8	4.5	-0.14497	0.26728	0.075387	0.48489	-0.14148	-0.29831	-0.47659	-0.76879	0.052086
L157K	0.478844309	0	0	0.4420333534	0.3977139315	1855.59860881	32	7.5992891062	0.0022522523	0.0795867923	14	-2	0.027	1	4	-3	3.8	-3.9	0.021096	0.33099	0.19262	0.42883	0.25119	0.23302	0.022627	-0.12108	0.58487
L157Q	-0.011781561	0	0	0.4420333534	0.3977139315	1855.59860881	32	7.5992891062	0.0022522523	0.0795867923	14	-2	0.027	1	4	-3	3.8	-3.5	0.062573	0.27549	-0.0051191	0.39508	0.23361	0.20272	-0.01018	-0.15576	0.50737
L157R	0.60265534	0	0	0.4420333534	0.3977139315	1855.59860881	32	7.5992891062	0.0022522523	0.0795867923	14	-2	0.027	1	4	-3	3.8	-4.5	0.010387	0.24067	0.10401	0.4182	0.27662	0.27657	0.071416	-0.066924	0.26341
L157S	-0.818648002	0	0	0.4420333534	0.3977139315	1855.59860881	32	7.5992891062	0.0022522523	0.0795867923	14	-2	0.027	1	4	-2	3.8	-0.8	-0.088342	0.33054	0.04679	0.30655	0.061608	-0.065101	-0.27271	-0.40586	-0.084249
L157T	-0.753960913	0	0	0.4420333534	0.3977139315	1855.59860881	32	7.5992891062	0.0022522523	0.0795867923	14	-1	0.027	1	4	-1	3.8	-0.7	-0.026869	0.16705	0.024131	0.46038	-0.011874	-0.15374	-0.34804	-0.5022	0.14697
N158E	-0.557954256	0	1	0.9901547117	0.0304671682	2230.30002598	0	0	0	0	10	0	0.367	0	8	-2	-3.5	-3.5	0.079107	0.20663	0.018179	0.27366	0.46184	0.44897	0.07574	-0.13766	-0.011438
N158H	-0.358445824	0	1	0.9901547117	0.0304671682	2230.30002598	0	0	0	0	10	1	0.367	0	8	-1	-3.5	-3.2	-0.055433	0.40154	-0.11266	0.35792	0.34437	0.34617	-0.031618	-0.18619	-0.0085233
N158I	0.055581205	0	1	0.9901547117	0.0304671682	2230.30002598	0	0	0	0	10	-3	0.367	0	8	-5	-3.5	4.5	-0.057373	0.36919	-0.069647	0.53863	0.44961	0.47043	0.21882	-0.10686	0.15406
N158K	-0.048806816	0	1	0.9901547117	0.0304671682	2230.30002598	0	0	0	0	10	0	0.367	0	8	-1	-3.5	-3.9	-0.078936	0.15944	0.12506	0.70599	0.47398	0.45694	0.070905	-0.14799	0.062777
N158M	-0.610806274	0	1	0.9901547117	0.0304671682	2230.30002598	0	0	0	0	10	-2	0.367	0	8	-4	-3.5	1.9	-0.17796	-0.093373	0.72434	0.64201	0.44044	0.445	0.145	-0.17423	0.26915
N158Q	-0.702162045	0	1	0.9901547117	0.0304671682	2230.30002598	0	0	0	0	10	0	0.367	0	8	-1	-3.5	-3.5	-0.065244	0.37708	0.57523	0.5418	0.45582	0.43898	0.05604	-0.16143	-0.012782
N158S	0.335149967	0	1	0.9901547117	0.0304671682	2230.30002598	0	0	0	0	10	1	0.367	0	8	0	-3.5	-0.8	-0.34242	0.075435	0.34969	0.73718	0.22234	0.25104	-0.11946	-0.2915	0.23532
N158T	0.069012466	0	1	0.9901547117	0.0304671682	2230.30002598	0	0	0	0	10	0	0.367	0	8	-1	-3.5	-0.7	-0.082687	0.069772	0.76408	0.6337	0.31418	0.32858	-0.030924	-0.2428	0.11649
N158W	-0.000278848	0	1	0.9901547117	0.0304671682	2230.30002598	0	0	0	0	10	-4	0.367	0	8	-5	-3.5	-0.9	-0.33683	0.42899	0.5367	0.59478	0.6578	0.66919	0.34173	0.013936	-0.03881
N158Y	-0.107113491	0	1	0.9901547117	0.0304671682	2230.30002598	0	0	0	0	10	-2	0.367	0	8	-4	-3.5	-1.3	-0.091309	0.36636	0.48408	0.75144	0.55025	0.54514	0.20426	-0.079465	0.29877
T159A	0.022096005	3	4	0.4597146876	0.3821871113	2918.27769042	29	6.7455629544	0.0020790021	0.0667831638	4	0	1.304	0	2	3	-0.7	1.8	-0.062917	0.15944	0.81603	0.66018	-0.21497	-0.32751	-0.45177	-0.55157	0.30164
T159C	-0.625586921	3	4	0.4597146876	0.3821871113	2918.27769042	29	6.7455629544	0.0020790021	0.0667831638	4	-1	1.304	0	2	-2	-0.7	2.5	-0.1501	0.071095	0.69114	0.64201	-0.18725	-0.29474	-0.39086	-0.53934	0.18938
T159D	-0.503071116	3	4	0.4597146876	0.3821871113	2918.27769042	29	6.7455629544	0.0020790021	0.0667831638	4	-1	1.304	0	2	-1	-0.7	-3.5	-0.38161	0.49591	0.57523	0.59344	-0.12491	-0.207	-0.37926	-0.52428	0.28168
T159G	-0.650427051	3	4	0.4597146876	0.3821871113	2918.27769042	29	6.7455629544	0.0020790021	0.0667831638	4	-2	1.304	0	2	0	-0.7	-0.4	-0.11042	0.57966	0.48587	0.73375	-0.22464	-0.34268	-0.44415	-0.58917	0.18659
T159H	-0.488595079	3	4	0.4597146876	0.3821871113	2918.27769042	29	6.7455629544	0.0020790021	0.0667831638	4	-2	1.304	0	2	-2	-0.7	-3.2	-0.19197	0.48709	0.85539	0.74549	-0.099277	-0.15888	-0.32995	-0.50881	0.15224
T159K	-0.591672323	3	4	0.4597146876	0.3821871113	2918.27769042	29	6.7455629544	0.0020790021	0.0667831638	4	-1	1.304	0	2	0	-0.7	-3.9	0.22351	-0.13283	0.87258	0.70048	-0.098492	-0.19865	-0.39413	-0.55151	0.09382
T159M	-0.764534792	3	4	0.4597146876	0.3821871113	2918.27769042	29	6.7455629544	0.0020790021	0.0667831638	4	-1	1.304	0	2	-2	-0.7	1.9	0.067889	-0.10874	0.78543	0.18746	-0.21328	-0.31817	-0.40263	-0.54823	0.40244
T159N	-0.20191605	3	4	0.4597146876	0.3821871113	2918.27769042	29	6.7455629544	0.0020790021	0.0667831638	4	0	1.304	0	2	-1	-0.7	-3.5	-0.06037	-0.14494	0.088386	0.059283	-0.15975	-0.24821	-0.40222	-0.49036	0.37379
T159Q	-0.755829478	3	4	0.4597146876	0.3821871113	2918.27769042	29	6.7455629544	0.0020790021	0.0667831638	4	-1	1.304	0	2	0	-0.7	-3.5	0.13255	-0.19635	0.061102	0.046374	-0.1215	-0.22166	-0.40191	-0.54744	0.29542
T159R	-0.711525605	3	4	0.4597146876	0.3821871113	2918.27769042	29	6.7455629544	0.0020790021	0.0667831638	4	-1	1.304	0	2	-1	-0.7	-4.5	0.076862	-0.14323	-0.011718	0.183	-0.063542	-0.14856	-0.35893	-0.53405	0.40825
T159S	-0.202095961	3	4	0.4597146876	0.3821871113	2918.27769042	29	6.7455629544	0.0020790021	0.0667831638	4	1	1.304	0	2	1	-0.7	-0.8	-0.092399	-0.10106	0.0083413	0.25009	-0.24443	-0.33373	-0.42811	-0.42166	0.4913
T159Y	-0.270682672	3	4	0.4597146876	0.3821871113	2918.27769042	29	6.7455629544	0.0020790021	0.0667831638	4	-2	1.304	0	2	-3	-0.7	-1.3	0.10518	-0.1204	0.12855	0.055695	-0.20389	-0.25479	-0.35658	-0.5034	0.34885
T160A	-0.244253068	0	0	0.4452481415	0.367627405	2832.60879802	30	30.0667453569	0.0021276596	0.0603435623	5	0	1.141	0	2	-1	-0.7	1.8	0.20935	-0.13365	0.059057	0.27123	-0.23424	-0.33084	-0.32381	-0.35797	0.40993
T160E	-0.705090687	0	0	0.4452481415	0.367627405	2832.60879802	30	30.0667453569	0.0021276596	0.0603435623	5	-1	1.141	0	2	0	-0.7	-3.5	-0.084948	-0.18037	0.12227	0.20157	-0.19244	-0.24604	-0.32906	-0.37033	0.49294
T160F	-0.362568611	0	0	0.4452481415	0.367627405	2832.60879802	30	30.0667453569	0.0021276596	0.0603435623	5	-2	1.141	0	2	-4	-0.7	2.8	0.019708	-0.15365	0.086518	0.022224	-0.22878	-0.33507	-0.321	-0.44158	0.41127
T160H	-0.063266059	0	0	0.4452481415	0.367627405	2832.60879802	30	30.0667453569	0.0021276596	0.0603435623	5	-2	1.141	0	2	0	-0.7	-3.2	-0.068581	-0.13542	-0.082643	0.032134	-0.15297	-0.22437	-0.30709	-0.35921	0.068818
T160I	-0.226356632	0	0	0.4452481415	0.367627405	2832.60879802	30	30.0667453569	0.0021276596	0.0603435623	5	-1	1.141	0	2	-3	-0.7	4.5	-0.26564	-0.14064	-0.0044886	0.028832	-0.12483	-0.22201	-0.26619	-0.33197	-0.023396
T160K	-0.171756746	0	0	0.4452481415	0.367627405	2832.60879802	30	30.0667453569	0.0021276596	0.0603435623	5	-1	1.141	0	2	1	-0.7	-3.9	-0.12382	-0.082513	-0.0054052	0.11933	-0.165	-0.24158	-0.34059	-0.38847	0.068818
T160L	-0.645938868	0	0	0.4452481415	0.367627405	2832.60879802	30	30.0667453569	0.0021276596	0.0603435623	5	-1	1.141	0	2	-3	-0.7	3.8	-0.13137	-0.13074	0.039862	0.16878	-0.16289	-0.26922	-0.29045	-0.3661	-0.0034131
T160M	-0.6344873	0	0	0.4452481415	0.367627405	2832.60879802	30	30.0667453569	0.0021276596	0.0603435623	5	-1	1.141	0	2	-2	-0.7	1.9	-0.071455	-0.24294	0.09341	0.27368	-0.24779	-0.35802	-0.34216	-0.42759	0.014733
T160N	-0.699448638	0	0	0.4452481415	0.367627405	2832.60879802	30	30.0667453569	0.0021276596	0.0603435623	5	0	1.141	0	2	4	-0.7	-3.5	0.054811	0.38258	0.1198	0.031286	-0.23173	-0.33933	-0.40929	-0.43757	0.1133
T160P	-0.312866091	0	0	0.4452481415	0.367627405	2832.60879802	30	30.0667453569	0.0021276596	0.0603435623	5	-1	1.141	0	2	-2	-0.7	-1.6	-0.0056313	0.57526	-0.16204	0.52954	-0.2704	-0.30702	-0.3253	-0.34008	0.15627
T160Q	-0.407334559	0	0	0.4452481415	0.367627405	2832.60879802	30	30.0667453569	0.0021276596	0.0603435623	5	-1	1.141	0	2	0	-0.7	-3.5	0.010084	0.31002	-0.026553	0.66578	-0.19244	-0.24604	-0.32906	-0.37033	0.22516
T160R	-0.360354071	0	0	0.4452481415	0.367627405	2832.60879802	30	30.0667453569	0.0021276596	0.0603435623	5	-1	1.141	0	2	-1	-0.7	-4.5	-0.1379	0.56413	0.42753	0.45842	-0.13439	-0.17289	-0.29454	-0.3543	0.53884
T160S	-0.179448491	0	0	0.4452481415	0.367627405	2832.60879802	30	30.0667453569	0.0021276596	0.0603435623	5	1	1.141	0	2	0	-0.7	-0.8	0.039853	0.16628	-0.21564	0.65963	-0.28127	-0.34119	-0.32978	-0.26679	0.48026
T160W	-0.376783077	0	0	0.4452481415	0.367627405	2832.60879802	30	30.0667453569	0.0021276596	0.0603435623	5	-2	1.141	0	2	-4	-0.7	-0.9	0.085292	0.18624	0.41587	0.4432	-0.26406	-0.28266	-0.28831	-0.34371	0.27765
T160Y	-0.518935282	0	0	0.4452481415	0.367627405	2832.60879802	30	30.0667453569	0.0021276596	0.0603435623	5	-2	1.141	0	2	-3	-0.7	-1.3	0.062997	0.53369	-0.3069	0.43419	-0.2506	-0.2809	-0.2985	-0.34626	0.18477
C161A	-0.166172913	0	1	0.9905565602	0.0366999754	2385.23706644	0	0	0	0	10	0	0.307	0	11	-2	2.5	1.8	0.11995	0.56956	-0.28417	0.65571	0.3364	0.16577	-0.0057329	-0.067621	0.25901
C161F	0.373414311	0	1	0.9905565602	0.0366999754	2385.23706644	0	0	0	0	10	-2	0.307	0	11	-3	2.5	2.8	-0.11079	0.26237	0.32186	0.67564	0.45253	0.35811	0.16736	0.14787	0.025157
C161G	-0.350370557	0	1	0.9905565602	0.0366999754	2385.23706644	0	0	0	0	10	-3	0.307	0	11	-3	2.5	-0.4	0.052617	0.45509	0.3638	0.47314	0.56816	0.46551	0.26275	0.30877	0.19689
C161I	-0.009832036	0	1	0.9905565602	0.0366999754	2385.23706644	0	0	0	0	10	-1	0.307	0	11	-3	2.5	4.5	-0.12245	0.5457	-0.24746	0.60459	0.39064	0.30676	0.10683	0.076715	0.37228
C161K	0.7411595	0	1	0.9905565602	0.0366999754	2385.23706644	0	0	0	0	10	-3	0.307	0	11	-5	2.5	-3.9	-0.044908	0.55764	0.19864	0.6253	0.61753	0.54211	0.42498	0.46956	0.18477
C161L	-0.226916495	0	1	0.9905565602	0.0366999754	2385.23706644	0	0	0	0	10	-1	0.307	0	11	-3	2.5	3.8	-0.084566	0.32336	-0.21203	0.6414	0.38858	0.28729	0.10159	0.060694	0.20092
C161M	0.039945373	0	1	0.9905565602	0.0366999754	2385.23706644	0	0	0	0	10	-1	0.307	0	11	-3	2.5	1.9	0.036576	0.38984	-0.15587	0.49187	0.40627	0.26344	0.098044	0.06058	0.11855
C161P	-0.521378822	0	1	0.9905565602	0.0366999754	2385.23706644	0	0	0	0	10	-3	0.307	0	11	-5	2.5	-1.6	0.080027	0.55069	-0.40918	0.53741	0.58194	0.49499	0.36625	0.44043	0.25784
C161R	0.572687534	0	1	0.9905565602	0.0366999754	2385.23706644	0	0	0	0	10	-3	0.307	0	11	-5	2.5	-4.5	0.079424	0.45536	-0.37028	0.58408	0.62806	0.55579	0.43976	0.47916	0.28606
C161S	-0.137131079	0	1	0.9905565602	0.0366999754	2385.23706644	0	0	0	0	10	-1	0.307	0	11	-2	2.5	-0.8	-0.024217	0.54439	-0.11207	0.54994	0.44689	0.28386	0.099798	0.072005	0.254
C161W	0.642654374	0	1	0.9905565602	0.0366999754	2385.23706644	0	0	0	0	10	-2	0.307	0	11	-4	2.5	-0.9	-0.12701	0.47254	-0.36009	0.62453	0.5285	0.39467	0.24907	0.28119	0.28805
C161Y	0.733924138	0	1	0.9905565602	0.0366999754	2385.23706644	0	0	0	0	10	-2	0.307	0	11	-4	2.5	-1.3	-0.3724	0.48509	-0.21102	0.63158	0.53511	0.40272	0.2589	0.29043	0.24235
D162A	-0.308004267	3	4	0.3984327908	0.3289667254	2434.28691665	19	24.2170505299	0.0021321962	0.0284647941	10	-2	0.564	0	6	-2	-3.5	1.8	0.028765	0.5012	-0.24796	0.55699	-0.045948	-0.091154	-0.21221	-0.30303	0.28939
D162C	-0.02679876	3	4	0.3984327908	0.3289667254	2434.28691665	19	24.2170505299	0.0021321962	0.0284647941	10	-3	0.564	0	6	-4	-3.5	2.5	0.0044326	0.62318	-0.35258	0.57452	-0.02591	-0.045671	-0.17516	-0.27137	0.2937
D162E	-0.171510108	3	4	0.3984327908	0.3289667254	2434.28691665	19	24.2170505299	0.0021321962	0.0284647941	10	2	0.564	0	6	3	-3.5	-3.5	-0.42988	0.57096	-0.33085	0.68001	-0.1438	-0.15733	-0.23197	-0.30538	0.28985
D162F	-0.106456253	3	4	0.3984327908	0.3289667254	2434.28691665	19	24.2170505299	0.0021321962	0.0284647941	10	-3	0.564	0	6	-4	-3.5	2.8	-0.034236	0.48979	-0.045218	0.64986	-0.02617	-0.046276	-0.17768	-0.26819	0.30888
D162G	-0.13306235	3	4	0.3984327908	0.3289667254	2434.28691665	19	24.2170505299	0.0021321962	0.0284647941	10	-1	0.564	0	6	-2	-3.5	-0.4	-0.38059	0.22825	-0.22786	0.63386	-0.055816	-0.066007	-0.17855	-0.22909	0.025342
D162H	-0.376071734	3	4	0.3984327908	0.3289667254	2434.28691665	19	24.2170505299	0.0021321962	0.0284647941	10	-1	0.564	0	6	-1	-3.5	-3.2	-0.016146	0.43853	-0.065751	0.46896	0.02903	0.017301	-0.12899	-0.26299	0.012376
D162I	-0.041072184	3	4	0.3984327908	0.3289667254	2434.28691665	19	24.2170505299	0.0021321962	0.0284647941	10	-3	0.564	0	6	-4	-3.5	4.5	-0.030352	0.44279	-0.29099	0.6098	0.0013413	-0.015464	-0.17537	-0.20962	0.33577
D162K	-0.642255066	3	4	0.3984327908	0.3289667254	2434.28691665	19	24.2170505299	0.0021321962	0.0284647941	10	-1	0.564	0	6	1	-3.5	-3.9	-0.046405	0.53001	-0.13547	0.59997	0.044397	0.01319	-0.1419	-0.32684	0.30524
D162L	-0.282430523	3	4	0.3984327908	0.3289667254	2434.28691665	19	24.2170505299	0.0021321962	0.0284647941	10	-4	0.564	0	6	-4	-3.5	3.8	-0.087933	0.39448	-0.12498	0.64249	-0.0069285	-0.027443	-0.16396	-0.26133	0.30057
D162M	-0.394838679	3	4	0.3984327908	0.3289667254	2434.28691665	19	24.2170505299	0.0021321962	0.0284647941	10	-3	0.564	0	6	-3	-3.5	1.9	-0.16597	0.53164	0.065956	0.51934	-0.024424	-0.060775	-0.18445	-0.29935	0.32011
D162N	-0.051071958	3	4	0.3984327908	0.3289667254	2434.28691665	19	24.2170505299	0.0021321962	0.0284647941	10	1	0.564	0	6	1	-3.5	-3.5	-0.4126	0.3799	-0.2295	0.61673	-0.08147	-0.096335	-0.19224	-0.2923	0.13189
D162P	0.147860655	3	4	0.3984327908	0.3289667254	2434.28691665	19	24.2170505299	0.0021321962	0.0284647941	10	-1	0.564	0	6	-2	-3.5	-1.6	-0.084095	0.49736	-0.08364	0.55911	-0.026517	-0.029665	-0.15104	-0.21828	0.27389
D162Q	-0.472496781	3	4	0.3984327908	0.3289667254	2434.28691665	19	24.2170505299	0.0021321962	0.0284647941	10	0	0.564	0	6	0	-3.5	-3.5	-0.00072492	0.39108	-0.20603	0.63628	-0.017545	-0.036254	-0.1612	-0.28795	0.32662
D162R	-0.190094073	3	4	0.3984327908	0.3289667254	2434.28691665	19	24.2170505299	0.0021321962	0.0284647941	10	-2	0.564	0	6	-1	-3.5	-4.5	0.1637	0.51695	-0.019278	0.59487	0.13758	0.13495	-0.048839	-0.27603	0.18848
D162S	-0.453245627	3	4	0.3984327908	0.3289667254	2434.28691665	19	24.2170505299	0.0021321962	0.0284647941	10	0	0.564	0	6	-1	-3.5	-0.8	-0.21512	0.52043	-0.20257	0.61413	-0.092136	-0.094005	-0.19493	-0.2216	0.33284
D162T	0.048820578	3	4	0.3984327908	0.3289667254	2434.28691665	19	24.2170505299	0.0021321962	0.0284647941	10	-1	0.564	0	6	-2	-3.5	-0.7	-0.11781	0.57831	-0.090937	0.59029	-0.047695	-0.058207	-0.1718	-0.2243	0.29292
D162V	-0.132758044	3	4	0.3984327908	0.3289667254	2434.28691665	19	24.2170505299	0.0021321962	0.0284647941	10	-3	0.564	0	6	-4	-3.5	4.2	0.16146	0.5684	0.034735	0.67716	-0.0060711	-0.02523	-0.17815	-0.22465	0.44269
D162W	-0.317374664	3	4	0.3984327908	0.3289667254	2434.28691665	19	24.2170505299	0.0021321962	0.0284647941	10	-4	0.564	0	6	-5	-3.5	-0.9	-0.094956	1.0729	0.12587	0.67418	0.087052	0.11525	-0.025733	-0.172	0.27168
D162Y	-0.05594077	3	4	0.3984327908	0.3289667254	2434.28691665	19	24.2170505299	0.0021321962	0.0284647941	10	-3	0.564	0	6	-4	-3.5	-1.3	-0.026198	0.8642	0.05189	0.63528	0.049146	0.073062	-0.067189	-0.18052	0.30363
L163A	-0.546165713	0	1	0.995177818	0.0167152394	1799.14721008	0	0	0	0	13	-1	0	1	5	-3	3.8	1.8	0.19117	0.78202	1.3281	0.60249	0.26185	0.18782	0.18022	-0.0059868	0.3392
L163C	-0.409458851	0	1	0.995177818	0.0167152394	1799.14721008	0	0	0	0	13	-1	0	1	5	-2	3.8	2.5	0.12484	0.92223	1.1847	0.57803	0.22994	0.14878	0.11114	-0.066886	0.29817
L163D	0.818767602	0	1	0.995177818	0.0167152394	1799.14721008	0	0	0	0	13	-4	0	1	5	-5	3.8	-3.5	0.15186	1.0403	1.0972	0.63091	0.44488	0.433	0.61575	0.60642	0.35093
L163E	0.300047405	0	1	0.995177818	0.0167152394	1799.14721008	0	0	0	0	13	-3	0	1	5	-4	3.8	-3.5	-0.10796	0.75007	1.2864	0.6308	0.46673	0.45133	0.60201	0.53708	0.34803
L163F	-0.334173366	0	1	0.995177818	0.0167152394	1799.14721008	0	0	0	0	13	0	0	1	5	-1	3.8	2.8	-0.13367	0.96554	1.3144	0.55336	0.12007	0.026985	-0.045666	-0.2378	0.47539
L163G	0.074037965	0	1	0.995177818	0.0167152394	1799.14721008	0	0	0	0	13	-4	0	1	5	-5	3.8	-0.4	0.2328	0.62371	1.0104	0.62644	0.39123	0.37474	0.46362	0.49784	0.51466
L163H	0.376781087	0	1	0.995177818	0.0167152394	1799.14721008	0	0	0	0	13	-3	0	1	5	-4	3.8	-3.2	0.43251	0.62626	1.2672	0.5595	0.45872	0.44011	0.58212	0.5213	0.48429
L163I	-0.465389565	0	1	0.995177818	0.0167152394	1799.14721008	0	0	0	0	13	2	0	1	5	1	3.8	4.5	0.28588	0.92197	1.0541	0.55506	-0.067316	-0.17345	-0.29514	-0.42541	0.47931
L163K	0.706486962	0	1	0.995177818	0.0167152394	1799.14721008	0	0	0	0	13	-2	0	1	5	-4	3.8	-3.9	0.41465	0.56329	1.0564	0.63044	0.50966	0.49732	0.62397	0.50487	0.56019
L163M	-0.172583466	0	1	0.995177818	0.0167152394	1799.14721008	0	0	0	0	13	2	0	1	5	1	3.8	1.9	0.42389	-0.205	1.2875	0.52265	-0.029907	-0.15265	-0.23528	-0.33436	0.43251
L163P	0.449229799	0	1	0.995177818	0.0167152394	1799.14721008	0	0	0	0	13	-3	0	1	5	-4	3.8	-1.6	0.042652	0.20717	0.86684	0.0049112	0.41965	0.38625	0.48611	0.45288	0.42038
L163Q	-0.069077714	0	1	0.995177818	0.0167152394	1799.14721008	0	0	0	0	13	-2	0	1	5	-3	3.8	-3.5	-0.18254	-0.24133	-0.51355	0.35289	0.48395	0.45296	0.57207	0.45987	0.3858
L163R	1.003659042	0	1	0.995177818	0.0167152394	1799.14721008	0	0	0	0	13	-2	0	1	5	-3	3.8	-4.5	0.045741	0.050865	-0.27607	-0.085095	0.50951	0.50173	0.64269	0.53868	0.6028
L163S	0.034522895	0	1	0.995177818	0.0167152394	1799.14721008	0	0	0	0	13	-2	0	1	5	-4	3.8	-0.8	0.029961	0.17877	-0.54553	0.3177	0.40834	0.35228	0.4152	0.31215	0.48243
L163V	-0.364538665	0	1	0.995177818	0.0167152394	1799.14721008	0	0	0	0	13	1	0	1	5	0	3.8	4.2	-0.26723	-0.24596	-0.30145	0.3117	0.0045872	-0.090623	-0.20993	-0.37525	0.47164
L163W	0.94922796	0	1	0.995177818	0.0167152394	1799.14721008	0	0	0	0	13	-2	0	1	5	-3	3.8	-0.9	-0.25514	0.19625	-0.28191	-0.10263	0.40304	0.33477	0.39624	0.30289	0.45719
L163Y	0.385883082	0	1	0.995177818	0.0167152394	1799.14721008	0	0	0	0	13	-1	0	1	5	-2	3.8	-1.3	0.040708	0.066236	-0.56987	0.34745	0.38574	0.30073	0.34734	0.19726	0.51106
K164A	-0.393239818	3	1	0.8623668877	0.3813180116	1842.37931039	25	2.1364164966	0.0019880716	0.0620081149	15	-1	0.425	1	6	-2	-3.9	1.8	0.023483	0.19625	-0.28549	0.29251	0.032015	-0.014144	-0.14232	-0.23581	0.68365
K164C	-0.395901019	3	1	0.8623668877	0.3813180116	1842.37931039	25	2.1364164966	0.0019880716	0.0620081149	15	-3	0.425	1	6	-4	-3.9	2.5	0.016928	-0.041503	-0.3504	0.34745	0.034947	0.047135	-0.021154	-0.1534	0.32471
K164E	0.021224105	3	1	0.8623668877	0.3813180116	1842.37931039	25	2.1364164966	0.0019880716	0.0620081149	15	1	0.425	1	6	0	-3.9	-3.5	-0.034233	-0.31367	-0.28549	0.19296	0.20788	0.2967	0.026061	0.038152	0.41827
K164G	0.080350843	3	1	0.8623668877	0.3813180116	1842.37931039	25	2.1364164966	0.0019880716	0.0620081149	15	-2	0.425	1	6	-3	-3.9	-0.4	-0.12741	0.019111	-0.44395	-0.19105	0.16198	0.22136	0.083098	0.046894	0.63032
K164H	0.132780097	3	1	0.8623668877	0.3813180116	1842.37931039	25	2.1364164966	0.0019880716	0.0620081149	15	-1	0.425	1	6	-2	-3.9	-3.2	-0.25973	-0.02665	-0.5713	0.26603	0.2791	0.42125	0.18779	0.21213	0.32407
K164I	-0.208493059	3	1	0.8623668877	0.3813180116	1842.37931039	25	2.1364164966	0.0019880716	0.0620081149	15	-3	0.425	1	6	-3	-3.9	4.5	0.025368	0.30257	-0.37212	0.13176	-0.035156	-0.043242	-0.12487	-0.24869	0.41818
K164L	-0.257090275	3	1	0.8623668877	0.3813180116	1842.37931039	25	2.1364164966	0.0019880716	0.0620081149	15	-2	0.425	1	6	-3	-3.9	3.8	0.091337	0.69147	-0.47335	0.26072	-0.027633	-0.057422	-0.1462	-0.25777	0.47127
K164N	-0.119815002	3	1	0.8623668877	0.3813180116	1842.37931039	25	2.1364164966	0.0019880716	0.0620081149	15	0	0.425	1	6	-1	-3.9	-3.5	0.22579	0.49719	0.51073	0.5989	0.25196	0.3747	0.11719	0.13177	0.47243
K164P	0.833501687	3	1	0.8623668877	0.3813180116	1842.37931039	25	2.1364164966	0.0019880716	0.0620081149	15	-1	0.425	1	6	-2	-3.9	-1.6	-0.039444	0.37428	0.9584	0.37034	0.20199	0.27329	0.089738	0.082765	0.47127
K164R	-0.086997209	3	1	0.8623668877	0.3813180116	1842.37931039	25	2.1364164966	0.0019880716	0.0620081149	15	2	0.425	1	6	2	-3.9	-4.5	0.23982	0.36579	0.75134	0.28245	0.18688	0.25753	-0.062338	-0.022619	0.40464
K164S	-0.324542544	3	1	0.8623668877	0.3813180116	1842.37931039	25	2.1364164966	0.0019880716	0.0620081149	15	0	0.425	1	6	-1	-3.9	-0.8	0.052094	0.21662	0.6075	0.37678	0.12578	0.13378	-0.049979	-0.085105	0.41133
K164T	-0.227018979	3	1	0.8623668877	0.3813180116	1842.37931039	25	2.1364164966	0.0019880716	0.0620081149	15	-1	0.425	1	6	-2	-3.9	-0.7	0.20397	0.20029	0.59298	0.3741	0.158	0.18806	0.023985	-0.0062704	0.25158
[truncated: 2,471 more rows]
