# Supplementary material for: Deep2Full: Evaluating strategies for selecting the minimal mutational experiments for optimal computational predictions of deep mutational scan outcomes
Source: PLoS One. 2020 Jan 10;15(1):e0227621. doi: 10.1371/journal.pone.0227621 (PMC6954071; doi:10.1371/journal.pone.0227621)
Supplement: S3 File — (ZIP) [file pone.0227621.s003.zip › SupplementaryData/aph3.csv]

mutant	fitness	#impact	dependency	conservation	av_corr	av_commutetime	degree	betweenness	closeness	eigenvector	contacts	blosum	sasa	SS	pssm_w	pssm_m	wt_hb	mut_hb	ANHScan	PositionRangeScan	WildtypeResiduetypescan	SASARangeScan	Random15	Random25	Random50	Random85	ePCR_Random25
M1I	1.16939	0	0	0.0557319224	0.0240449828	13873.6407504	0	0	0	0	1	1	2.228	0	1	0	1.9	4.5	0.92553	0.65166	0.93416	0.78842	0.29537	0.34768	0.40443	0.42306	-0.69779
M1L	0.467154	0	0	0.0557319224	0.0240449828	13873.6407504	0	0	0	0	1	2	2.228	0	1	-1	1.9	3.8	0.88152	0.61182	0.72571	1.3952	0.39899	0.27002	0.56011	0.37569	-0.70847
M1T	0.0864308	0	0	0.0557319224	0.0240449828	13873.6407504	0	0	0	0	1	-1	2.228	0	1	0	1.9	-0.7	0.42309	0.73547	0.49127	1.3734	0.3352	0.15894	0.20709	0.098073	-1.6848
M1V	-0.0713608	0	0	0.0557319224	0.0240449828	13873.6407504	0	0	0	0	1	1	2.228	0	1	0	1.9	4.2	0.44847	0.95776	0.5156	1.3059	0.32168	0.32587	0.4082	0.4084	-0.22262
M1R	-0.164127	0	0	0.0557319224	0.0240449828	13873.6407504	0	0	0	0	1	-1	2.228	0	1	0	1.9	-4.5	0.0040425	0.57329	0.94488	1.1037	0.52797	0.51072	0.70584	0.14493	0.077329
I2H	1.65562	0	0	0.049382716	0.0016745193	13024.8301658	0	0	0	0	3	-3	1.358	0	0	2	4.5	-3.2	0.4403	0.66979	0.50934	0.6735	0.44947	0.99662	1.0813	0.97121	0.58889
I2V	1.55317	0	0	0.049382716	0.0016745193	13024.8301658	0	0	0	0	3	3	1.358	0	0	0	4.5	4.2	0.1541	0.18039	0.5363	1.167	0.61905	0.25737	1.3446	1.4569	-0.93796
I2M	1.50457	0	0	0.049382716	0.0016745193	13024.8301658	0	0	0	0	3	1	1.358	0	0	1	4.5	1.9	0.44741	0.86447	0.50864	0.67664	0.63723	0.23403	0.92925	1.1874	-0.10587
I2L	1.48732	0	0	0.049382716	0.0016745193	13024.8301658	0	0	0	0	3	2	1.358	0	0	-1	4.5	3.8	0.46164	0.61182	0.69406	0.60293	0.47726	0.046959	0.91809	1.1781	0.13533
I2Y	1.39318	0	0	0.049382716	0.0016745193	13024.8301658	0	0	0	0	3	-1	1.358	0	0	-2	4.5	-1.3	0.61856	0.30774	0.55867	1.0782	0.43218	-0.10498	0.3898	0.54182	0.29971
I2R	1.25538	0	0	0.049382716	0.0016745193	13024.8301658	0	0	0	0	3	-3	1.358	0	0	0	4.5	-4.5	0.6285	0.60054	0.49127	0.67664	0.35391	0.90439	1.0989	0.85265	-1.4766
I2T	1.25147	0	0	0.049382716	0.0016745193	13024.8301658	0	0	0	0	3	-1	1.358	0	0	0	4.5	-0.7	0.74345	0.91743	0.80208	0.67631	0.51372	0.16312	0.55088	0.73476	-2.5493
I2N	1.21014	0	0	0.049382716	0.0016745193	13024.8301658	0	0	0	0	3	-3	1.358	0	0	0	4.5	-3.5	0.88087	1.1404	0.25474	0.77097	0.31861	0.75406	0.88737	0.79217	-0.31636
I2P	1.1918	0	0	0.049382716	0.0016745193	13024.8301658	0	0	0	0	3	-3	1.358	0	0	0	4.5	-1.6	0.70503	0.19197	0.50745	0.67664	0.26969	0.48262	0.52421	0.69243	0.56433
I2F	1.1536	0	0	0.049382716	0.0016745193	13024.8301658	0	0	0	0	3	0	1.358	0	0	0	4.5	2.8	0.67262	0.66567	0.43695	0.73241	0.40394	0.091333	0.56275	0.99388	-0.12623
I2E	0.943921	0	0	0.049382716	0.0016745193	13024.8301658	0	0	0	0	3	-3	1.358	0	0	0	4.5	-3.5	0.57334	-0.18202	0.44286	0.67575	0.31861	0.75406	0.88737	0.79217	0.019355
I2W	0.77632	0	0	0.049382716	0.0016745193	13024.8301658	0	0	0	0	3	-3	1.358	0	0	3	4.5	-0.9	0.68836	0.19197	0.46372	0.89532	0.45784	0.84291	0.81073	0.96094	-0.15335
I2C	0.746527	0	0	0.049382716	0.0016745193	13024.8301658	0	0	0	0	3	-1	1.358	0	0	-3	4.5	2.5	0.67185	1.663	0.4378	0.087906	0.11179	-0.37539	0.0097765	0.57956	-2.1855
I2D	0.524675	0	0	0.049382716	0.0016745193	13024.8301658	0	0	0	0	3	-3	1.358	0	0	0	4.5	-3.5	0.49165	1.2266	-1.4868	1.0574	0.31861	0.75406	0.88737	0.79217	-0.39321
I2Q	0.232316	0	0	0.049382716	0.0016745193	13024.8301658	0	0	0	0	3	-3	1.358	0	0	1	4.5	-3.5	0.55245	1.1511	-1.0278	0.92064	0.38641	0.90038	1.0157	0.89328	-0.313
I2K	0	0	0	0.049382716	0.0016745193	13024.8301658	0	0	0	0	3	-3	1.358	0	0	0	4.5	-3.9	0.51406	1.3514	-1.4647	0.95505	0.33071	0.8144	0.9718	0.81636	-0.326
I2S	-0.408288	0	0	0.049382716	0.0016745193	13024.8301658	0	0	0	0	3	-2	1.358	0	0	0	4.5	-0.8	0.37038	0.8502	-1.0936	0.91276	0.39459	0.26259	0.45988	0.67929	0.0054856
I2G	-0.468878	0	0	0.049382716	0.0016745193	13024.8301658	0	0	0	0	3	-4	1.358	0	0	0	4.5	-0.4	0.26976	0.92478	-1.4858	0.94728	0.1065	0.48759	0.31903	0.68584	-0.43081
E3N	2.26724	0	0	0.0624338624	0.000639342	11428.3738024	0	0	0	0	3	0	1.586	0	0	0	-3.5	-3.5	0.28318	0.63803	-2.1012	1.2196	0.74659	0.60608	0.77746	0.8758	-1.7604
E3I	1.65839	0	0	0.0624338624	0.000639342	11428.3738024	0	0	0	0	3	-3	1.586	0	0	0	-3.5	4.5	0.24937	0.55814	-1.4716	1.0615	0.22915	0.8054	0.24437	0.6222	-0.73519
E3C	1.57031	0	0	0.0624338624	0.000639342	11428.3738024	0	0	0	0	3	-4	1.586	0	0	2	-3.5	2.5	-1.6835	0.074706	-1.7267	1.0367	0.44241	0.68539	0.40953	0.68894	-1.9961
E3R	1.44133	0	0	0.0624338624	0.000639342	11428.3738024	0	0	0	0	3	0	1.586	0	0	0	-3.5	-4.5	-2.1936	0.8365	-1.7267	1.0213	0.7966	0.59111	0.8104	0.91828	-0.79809
E3D	1.42289	0	0	0.0624338624	0.000639342	11428.3738024	0	0	0	0	3	2	1.586	0	0	0	-3.5	-3.5	0.89219	0.29672	-1.2959	0.93318	0.92046	0.90838	1.1277	1.2149	-1.022
E3Q	1.24876	0	0	0.0624338624	0.000639342	11428.3738024	0	0	0	0	3	2	1.586	0	0	0	-3.5	-3.5	-2.5161	0.74306	-1.3387	0.92841	0.92046	0.90838	1.1277	1.2149	-1.2023
E3K	1.08939	0	0	0.0624338624	0.000639342	11428.3738024	0	0	0	0	3	1	1.586	0	0	0	-3.5	-3.9	0.34252	0.17852	-1.7429	0.95505	0.85866	0.72617	0.94126	1.0584	0.32887
E3P	0.958206	0	0	0.0624338624	0.000639342	11428.3738024	0	0	0	0	3	-1	1.586	0	0	0	-3.5	-1.6	0.5056	-0.11816	-2.1964	0.69019	0.53948	0.54382	0.58373	0.63013	-1.1207
E3H	0.891018	0	0	0.0624338624	0.000639342	11428.3738024	0	0	0	0	3	0	1.586	0	0	2	-3.5	-3.2	0.57334	-0.079409	-1.7267	0.96584	0.85284	0.80901	0.93365	0.90168	-0.57956
E3L	0.829116	0	0	0.0624338624	0.000639342	11428.3738024	0	0	0	0	3	-3	1.586	0	0	-1	-3.5	3.8	0.4034	0.014927	-2.0248	1.0303	0.12434	0.64763	0.15652	0.5504	-1.8192
E3W	0.729021	0	0	0.0624338624	0.000639342	11428.3738024	0	0	0	0	3	-3	1.586	0	0	4	-3.5	-0.9	0.20571	-0.65803	-1.9058	0.9623	0.70053	0.75149	0.6548	0.5383	0.85879
E3F	0.621515	0	0	0.0624338624	0.000639342	11428.3738024	0	0	0	0	3	-3	1.586	0	0	1	-3.5	2.8	0.41729	0.72011	-1.9084	0.82595	0.36542	0.71135	0.35586	0.58759	-1.8225
E3Y	0	0	0	0.0624338624	0.000639342	11428.3738024	0	0	0	0	3	-2	1.586	0	0	1	-3.5	-1.3	-2.5621	-0.19023	-2.6003	0.89096	0.51062	0.55858	0.53785	0.52548	-1.5065
E3G	-0.0505351	0	0	0.0624338624	0.000639342	11428.3738024	0	0	0	0	3	-2	1.586	0	0	-1	-3.5	-0.4	-2.3642	0.27667	-1.8878	0.46422	0.30449	0.39677	0.34863	0.46107	-1.92
E3V	-1.85094	0	0	0.0624338624	0.000639342	11428.3738024	0	0	0	0	3	-2	1.586	0	0	-1	-3.5	4.2	0.5669	-0.5636	-1.7173	0.36605	0.14118	0.80955	0.19441	0.4662	0.15478
E3A	-2.24501	0	0	0.0624338624	0.000639342	11428.3738024	0	0	0	0	3	-1	1.586	0	0	-1	-3.5	1.8	0.28262	-0.4614	-2.2293	0.48969	0.25797	0.66426	0.3713	0.48746	-2.4233
Q4L	1.79704	0	0	0.0511463845	0.0083121503	10100.792966	0	0	0	0	3	-2	1.713	0	0	-1	-3.5	3.8	-0.080049	-0.27438	-1.6929	0.8129	0.23197	0.90568	0.56844	0.82832	-1.3454
Q4F	1.7369	0	0	0.0511463845	0.0083121503	10100.792966	0	0	0	0	3	-3	1.713	0	0	0	-3.5	2.8	0.10732	-1.1087	-1.9054	0.36605	0.3354	0.79376	0.5958	0.84329	-2.2063
Q4N	1.66157	0	0	0.0511463845	0.0083121503	10100.792966	0	0	0	0	3	0	1.713	0	0	0	-3.5	-3.5	-0.41482	-1.0175	-2.2394	0.34949	0.81961	0.73663	1.0099	1.0255	-1.5577
Q4P	1.60217	0	0	0.0511463845	0.0083121503	10100.792966	0	0	0	0	3	-1	1.713	0	0	0	-3.5	-1.6	-1.8598	-0.37068	-2.0803	0.31352	0.60135	0.70267	0.86938	0.84411	-1.3805
Q4T	1.49892	0	0	0.0511463845	0.0083121503	10100.792966	0	0	0	0	3	-1	1.713	0	0	0	-3.5	-0.7	0.48031	-1.2295	-2.0111	0.91467	0.55454	0.74233	0.85197	0.81923	0.56335
Q4E	1.46144	0	0	0.0511463845	0.0083121503	10100.792966	0	0	0	0	3	2	1.713	0	0	0	-3.5	-3.5	0.21732	-1.8989	-2.1576	0.11021	1.0027	0.99924	1.2922	1.2858	-1.4784
Q4K	1.37163	0	0	0.0511463845	0.0083121503	10100.792966	0	0	0	0	3	1	1.713	0	0	0	-3.5	-3.9	0.16638	-1.5926	-1.9534	0.20155	0.92936	0.8376	1.1348	1.1578	-1.3796
Q4W	1.14212	0	0	0.0511463845	0.0083121503	10100.792966	0	0	0	0	3	-2	1.713	0	0	-3	-3.5	-0.9	-1.9424	-0.54547	-2.2872	0.033798	0.18739	0.32547	0.5437	0.76554	0.028613
Q4S	0.824906	0	0	0.0511463845	0.0083121503	10100.792966	0	0	0	0	3	0	1.713	0	0	0	-3.5	-0.8	-2.0824	-1.8853	-2.2233	0.90558	0.65567	0.85597	0.98561	0.94261	0.21661
Q4I	0.687003	0	0	0.0511463845	0.0083121503	10100.792966	0	0	0	0	3	-3	1.713	0	0	0	-3.5	4.5	-2.934	-1.3971	-1.8594	0.35371	0.31585	0.94446	0.58192	0.93046	-0.48333
Q4M	0.657348	0	0	0.0511463845	0.0083121503	10100.792966	0	0	0	0	3	0	1.713	0	0	1	-3.5	1.9	0.68728	-1.9871	-1.8126	0.061571	0.59295	1.1169	0.98153	0.85061	0.25428
Q4D	0.572104	0	0	0.0511463845	0.0083121503	10100.792966	0	0	0	0	3	0	1.713	0	0	0	-3.5	-3.5	0.48631	-1.5908	-2.4466	-0.016016	0.81961	0.73663	1.0099	1.0255	-1.7505
Q4C	0.454185	0	0	0.0511463845	0.0083121503	10100.792966	0	0	0	0	3	-3	1.713	0	0	2	-3.5	2.5	0.21212	0.10718	-2.0572	0.066022	0.54529	0.91674	0.73925	0.82215	-1.5995
Q4V	0.423096	0	0	0.0511463845	0.0083121503	10100.792966	0	0	0	0	3	-2	1.713	0	0	0	-3.5	4.2	0.034285	0.81181	-2.152	0.59464	0.33753	1.0253	0.64058	0.84571	-1.5709
Q4R	0.28579	0	0	0.0511463845	0.0083121503	10100.792966	0	0	0	0	3	1	1.713	0	0	0	-3.5	-4.5	-0.81327	0.23394	0.13286	0.13064	0.96708	0.81735	1.1328	1.1673	-0.5944
Q4A	0.280102	0	0	0.0511463845	0.0083121503	10100.792966	0	0	0	0	3	-1	1.713	0	0	0	-3.5	1.8	-0.089811	0.31324	0.077738	-1.0614	0.43082	0.89874	0.78847	0.79481	-0.49294
Q4Y	0.0510704	0	0	0.0511463845	0.0083121503	10100.792966	0	0	0	0	3	-1	1.713	0	0	1	-3.5	-1.3	-0.7952	0.74401	-0.77137	-0.95508	0.67097	0.81137	0.92516	0.8211	-0.60318
Q4H	-0.427238	0	0	0.0511463845	0.0083121503	10100.792966	0	0	0	0	3	0	1.713	0	0	1	-3.5	-3.2	-0.60609	0.74208	-0.77381	-0.73579	0.86099	0.8489	1.0744	1.0046	-0.56241
D5Q	1.72057	0	0	0.0962962963	0.0509300075	8463.52637771	0	0	0	0	3	0	1.369	0	0	0	-3.5	-3.5	0.21094	0.74401	-0.60966	-1.7489	0.8379	0.78493	1.1889	1.2326	0.56957
D5S	1.67947	0	0	0.0962962963	0.0509300075	8463.52637771	0	0	0	0	3	0	1.369	0	0	0	-3.5	-0.8	0.16378	-0.6154	-0.32868	-1.8342	0.71365	0.93639	1.2638	1.2055	-0.052041
D5A	1.4593	0	0	0.0962962963	0.0509300075	8463.52637771	0	0	0	0	3	-2	1.369	0	0	0	-3.5	1.8	0.2883	-0.12435	-0.7656	-1.0118	0.44536	0.80265	0.92857	0.93078	-1.699
D5G	1.43223	0	0	0.0962962963	0.0509300075	8463.52637771	0	0	0	0	3	-1	1.369	0	0	-1	-3.5	-0.4	0.27376	-0.024676	-0.49186	-0.72275	0.52682	0.69173	1.018	1.0098	0.66815
D5V	1.39374	0	0	0.0962962963	0.0509300075	8463.52637771	0	0	0	0	3	-3	1.369	0	0	0	-3.5	4.2	0.1005	0.21625	-0.51874	-1.4772	0.37184	0.83994	0.78753	0.97957	0.27674
D5T	1.23048	0	0	0.0962962963	0.0509300075	8463.52637771	0	0	0	0	3	-1	1.369	0	0	0	-3.5	-0.7	-1.9541	-1.6905	-0.5404	-1.0445	0.63904	0.79369	1.0887	1.0212	-1.1414
D5R	1.22103	0	0	0.0962962963	0.0509300075	8463.52637771	0	0	0	0	3	-2	1.369	0	0	0	-3.5	-4.5	-2.1341	-0.89923	0.16726	-1.3902	0.61045	0.65186	0.98084	0.90837	0.90589
D5E	1.15342	0	0	0.0962962963	0.0509300075	8463.52637771	0	0	0	0	3	2	1.369	0	0	0	-3.5	-3.5	-1.6299	-1.5959	-0.84004	-1.0386	0.99242	1.0554	1.491	1.5725	-1.4203
D5Y	1.01937	0	0	0.0962962963	0.0509300075	8463.52637771	0	0	0	0	3	-3	1.369	0	0	1	-3.5	-1.3	0.045116	-0.95295	-0.36532	-2.2725	0.50132	0.68927	0.8276	0.6946	-1.2376
D5H	0.953682	0	0	0.0962962963	0.0509300075	8463.52637771	0	0	0	0	3	-1	1.369	0	0	1	-3.5	-3.2	-1.922	-2.3161	-0.77381	-1.5102	0.80027	0.81991	1.1291	1.048	0.41792
D5K	0.443373	0	0	0.0962962963	0.0509300075	8463.52637771	0	0	0	0	3	-1	1.369	0	0	0	-3.5	-3.9	-1.9651	-2.5084	-0.30878	-1.3981	0.74061	0.68435	1.0605	1.0596	-0.83007
D5M	0.424815	0	0	0.0962962963	0.0509300075	8463.52637771	0	0	0	0	3	-3	1.369	0	0	1	-3.5	1.9	-2.2102	-1.2913	-0.77185	-2.0829	0.47942	0.77254	0.83503	0.85701	-1.7565
D5F	0.192881	0	0	0.0962962963	0.0509300075	8463.52637771	0	0	0	0	3	-3	1.369	0	0	0	-3.5	2.8	0.027159	-1.6182	-0.69225	-2.6012	0.38523	0.7338	0.77747	0.88753	0.43329
D5N	0	0	0	0.0962962963	0.0509300075	8463.52637771	0	0	0	0	3	1	1.369	0	0	0	-3.5	-3.5	-0.51449	-0.6934	0.33588	-2.9317	0.90392	0.90896	1.3315	1.4048	0.018372
D5L	0	0	0	0.0962962963	0.0509300075	8463.52637771	0	0	0	0	3	-4	1.369	0	0	-1	-3.5	3.8	-0.76696	-0.19679	-0.02214	-2.1987	0.19648	0.54793	0.55572	0.84262	-0.44577
G6A	1.71148	0	0	0.0959435626	0.0108719619	7158.24367675	0	0	0	0	2	0	0.646	0	-1	-1	-0.4	1.8	-1.4138	-0.11948	0.33588	-0.25834	0.55692	1.035	1.0554	0.73612	-0.45014
G6D	1.62293	0	0	0.0959435626	0.0108719619	7158.24367675	0	0	0	0	2	-1	0.646	0	-1	0	-0.4	-3.5	-2.6836	-0.50963	0.050104	-1.4529	0.67966	0.93307	0.87883	0.69725	-0.17
G6Q	1.53778	0	0	0.0959435626	0.0108719619	7158.24367675	0	0	0	0	2	-2	0.646	0	-1	0	-0.4	-3.5	-2.7164	-0.23889	0.1837	-1.8897	0.49306	0.92882	0.75726	0.54405	1.0891
G6L	1.14495	0	0	0.0959435626	0.0108719619	7158.24367675	0	0	0	0	2	-4	0.646	0	-1	-1	-0.4	3.8	-1.7303	-0.6934	0.379	-0.75975	0.18162	0.54785	0.56205	0.76712	0.39377
G6N	1.11068	0	0	0.0959435626	0.0108719619	7158.24367675	0	0	0	0	2	0	0.646	0	-1	0	-0.4	-3.5	-2.519	0.054389	0.64644	-1.676	0.82557	0.93149	1.0046	0.83349	0.14823
G6C	1.09501	0	0	0.0959435626	0.0108719619	7158.24367675	0	0	0	0	2	-3	0.646	0	-1	2	-0.4	2.5	-1.8683	0.097671	-0.073353	-1.838	0.5472	1.0489	0.92007	0.7833	0.82683
G6R	1.01497	0	0	0.0959435626	0.0108719619	7158.24367675	0	0	0	0	2	-2	0.646	0	-1	0	-0.4	-4.5	-2.3566	-0.35686	0.28113	-1.1882	0.49781	0.9612	0.82084	0.62827	-0.96826
G6H	0.797308	0	0	0.0959435626	0.0108719619	7158.24367675	0	0	0	0	2	-2	0.646	0	-1	2	-0.4	-3.2	-1.9268	-0.61457	-0.11588	-1.5172	0.64854	1.1796	0.91374	0.60142	-0.24922
G6V	0.708242	0	0	0.0959435626	0.0108719619	7158.24367675	0	0	0	0	2	-3	0.646	0	-1	-1	-0.4	4.2	-2.2031	-0.95822	0.36372	-1.7789	0.27145	0.72377	0.76871	0.8523	0.78646
G6F	0.571664	0	0	0.0959435626	0.0108719619	7158.24367675	0	0	0	0	2	-3	0.646	0	-1	1	-0.4	2.8	-2.0743	-0.66904	0.14991	-1.0343	0.45719	0.94478	0.86748	0.78327	-1.2198
G6E	0	0	0	0.0959435626	0.0108719619	7158.24367675	0	0	0	0	2	-2	0.646	0	-1	0	-0.4	-3.5	0.73185	-0.10617	-0.31062	-2.0782	0.49306	0.92882	0.75726	0.54405	0.88429
G6S	0	0	0	0.0959435626	0.0108719619	7158.24367675	0	0	0	0	2	0	0.646	0	-1	-1	-0.4	-0.8	0.39478	-0.81089	0.2212	-2.0143	0.64851	0.8786	0.91805	0.6749	-0.1243
G6Y	0	0	0	0.0959435626	0.0108719619	7158.24367675	0	0	0	0	2	-3	0.646	0	-1	1	-0.4	-1.3	0.57278	-1.1596	-0.021648	-1.6853	0.38322	0.95987	0.62604	0.39398	-1.4038
G6K	0	0	0	0.0959435626	0.0108719619	7158.24367675	0	0	0	0	2	-2	0.646	0	-1	0	-0.4	-3.9	-0.018642	-1.4515	-0.46882	-1.313	0.49666	0.94152	0.78057	0.57731	-1.575
G6M	0	0	0	0.0959435626	0.0108719619	7158.24367675	0	0	0	0	2	-3	0.646	0	-1	2	-0.4	1.9	0.1317	-1.9922	-0.25056	-1.7778	0.53421	1.0396	0.85551	0.70432	1.009
G6P	0	0	0	0.0959435626	0.0108719619	7158.24367675	0	0	0	0	2	-2	0.646	0	-1	0	-0.4	-1.6	0.53379	-0.97926	0.15848	-1.6832	0.47904	0.89537	0.68738	0.4509	-1.7187
G6T	0	0	0	0.0959435626	0.0108719619	7158.24367675	0	0	0	0	2	-2	0.646	0	-1	0	-0.4	-0.7	0.53928	-0.6934	0.78289	-2.2604	0.47328	0.88888	0.69234	0.45737	0.13625
G6W	0	0	0	0.0959435626	0.0108719619	7158.24367675	0	0	0	0	2	-2	0.646	0	-1	4	-0.4	-0.9	0.40674	-0.67994	0.10821	-1.6841	0.7721	1.3272	0.94651	0.53825	-2.1936
L7S	2.12218	0	1	0.2141093474	0.1563137425	5660.89427914	0	0	0	0	3	-2	1.76	0	-1	0	3.8	-0.8	0.34807	-0.14017	-0.54464	0.07694	0.069492	0.98081	0.6293	0.58893	-0.84273
L7K	1.62886	0	1	0.2141093474	0.1563137425	5660.89427914	0	0	0	0	3	-2	1.76	0	-1	0	3.8	-3.9	0.3769	0.22823	-0.76777	0.75672	0.27267	1.3528	1.079	0.8496	-1.0989
L7N	1.50057	0	1	0.2141093474	0.1563137425	5660.89427914	0	0	0	0	3	-3	1.76	0	-1	0	3.8	-3.5	0.30689	-0.7203	-0.44635	0.25447	0.057141	1.4017	0.87241	0.6702	-1.1073
L7V	1.4959	0	1	0.2141093474	0.1563137425	5660.89427914	0	0	0	0	3	1	1.76	0	-1	0	3.8	4.2	0.21596	-0.094168	-1.8802	0.21266	0.14634	0.45722	0.40771	0.37075	-2.0596
L7P	0.970237	0	1	0.2141093474	0.1563137425	5660.89427914	0	0	0	0	3	-3	1.76	0	-1	0	3.8	-1.6	0.32614	-1.0344	-0.8963	0.70958	-0.053164	1.1421	0.59113	0.51842	-1.5101
L7A	0.917893	0	1	0.2141093474	0.1563137425	5660.89427914	0	0	0	0	3	-1	1.76	0	-1	-1	3.8	1.8	0.12922	-0.28567	-1.4673	0.68401	-0.052808	0.49181	0.39629	0.47165	0.59425
L7Q	0.799583	0	1	0.2141093474	0.1563137425	5660.89427914	0	0	0	0	3	-2	1.76	0	-1	0	3.8	-3.5	-0.57652	-0.98638	-2.2396	0.70958	0.25157	1.3072	1.0162	0.81221	-0.4364
L7R	0.703368	0	1	0.2141093474	0.1563137425	5660.89427914	0	0	0	0	3	-2	1.76	0	-1	0	3.8	-4.5	-1.5038	-1.2011	-2.3738	-0.51555	0.3169	1.4178	1.1742	0.90496	-0.035327
L7I	0.650121	0	1	0.2141093474	0.1563137425	5660.89427914	0	0	0	0	3	2	1.76	0	-1	0	3.8	4.5	-1.9454	-1.7915	-1.9063	-0.30731	0.27271	0.40973	0.41618	0.36424	0.022358
L7W	0.646906	0	1	0.2141093474	0.1563137425	5660.89427914	0	0	0	0	3	-2	1.76	0	-1	3	3.8	-0.9	-1.5216	-0.85489	-1.9579	-0.045524	0.40145	1.4731	0.88063	0.51247	0.19358
L7M	0.108851	0	1	0.2141093474	0.1563137425	5660.89427914	0	0	0	0	3	2	1.76	0	-1	1	3.8	1.9	-1.6831	-0.74232	-2.3151	0.23327	0.59341	0.63706	0.70624	0.49335	-1.3171
L7C	0	0	1	0.2141093474	0.1563137425	5660.89427914	0	0	0	0	3	-1	1.76	0	-1	2	3.8	2.5	-2.361	-1.9667	-1.8612	-1.9763	0.21564	0.9577	0.64736	0.40497	-0.027033
L7D	-0.294055	0	1	0.2141093474	0.1563137425	5660.89427914	0	0	0	0	3	-4	1.76	0	-1	0	3.8	-3.5	-1.3403	-2.0815	-2.5625	-0.99351	-0.13676	1.4512	0.68167	0.488	-0.50733
L7H	-0.308574	0	1	0.2141093474	0.1563137425	5660.89427914	0	0	0	0	3	-3	1.76	0	-1	2	3.8	-3.2	-2.5468	-2.6441	-1.9395	-1.7023	0.2651	1.6845	1.016	0.60339	-0.2212
L7Y	-0.359688	0	1	0.2141093474	0.1563137425	5660.89427914	0	0	0	0	3	-1	1.76	0	-1	-2	3.8	-1.3	-2.5136	-2.6934	-2.3672	-1.4264	0.086664	0.51266	0.52025	0.66407	-2.0846
L7F	-0.535995	0	1	0.2141093474	0.1563137425	5660.89427914	0	0	0	0	3	0	1.76	0	-1	0	3.8	2.8	-2.4705	-2.1934	0.37475	-1.9712	0.11081	0.57857	0.48737	0.42536	0.49779
H8R	1.46518	0	0	0.0917107584	0.0081827259	4700.29948546	0	0	0	0	4	0	1.547	0	2	0	-3.2	-4.5	-2.3868	-1.6845	-0.28788	-2.4427	0.9117	0.61487	1.2391	1.3484	0.25993
H8K	1.41648	0	0	0.0917107584	0.0081827259	4700.29948546	0	0	0	0	4	-1	1.547	0	2	0	-3.2	-3.9	-2.239	-2.5255	-1.836	-1.1092	0.72694	0.55859	1.1742	1.2395	-0.25613
H8V	1.40352	0	0	0.0917107584	0.0081827259	4700.29948546	0	0	0	0	4	-3	1.547	0	2	-1	-3.2	4.2	-0.95957	0.37849	-1.9197	-2.0449	0.15361	0.10503	0.48821	0.98088	-1.8177
H8Q	1.37813	0	0	0.0917107584	0.0081827259	4700.29948546	0	0	0	0	4	0	1.547	0	2	0	-3.2	-3.5	-0.90796	1.1867	-1.7456	-1.1741	0.90339	0.64278	1.2548	1.3577	0.71833
H8G	1.33844	0	0	0.0917107584	0.0081827259	4700.29948546	0	0	0	0	4	-2	1.547	0	2	-1	-3.2	-0.4	-0.91775	0.50379	-1.3412	-1.3811	0.31581	0.34404	0.93976	1.1053	-1.1797
H8L	1.21594	0	0	0.0917107584	0.0081827259	4700.29948546	0	0	0	0	4	-3	1.547	0	2	-1	-3.2	3.8	-0.25367	-0.26864	-2.1261	-1.1992	0.14823	0.11374	0.5129	0.97773	-2.1241
H8W	1.16532	0	0	0.0917107584	0.0081827259	4700.29948546	0	0	0	0	4	-2	1.547	0	2	4	-3.2	-0.9	-0.50206	-0.91192	-1.7111	-0.93824	0.79353	0.61632	0.74043	0.74601	-0.67972
H8Y	1.03523	0	0	0.0917107584	0.0081827259	4700.29948546	0	0	0	0	4	2	1.547	0	2	1	-3.2	-1.3	-0.04582	-0.37129	-2.4193	-1.4526	1.0702	0.98413	1.4534	1.4738	-1.6071
H8F	0.942346	0	0	0.0917107584	0.0081827259	4700.29948546	0	0	0	0	4	-1	1.547	0	2	1	-3.2	2.8	0.23767	-1.8314	-2.1691	-2.712	0.56029	0.55682	0.88706	1.0646	-1.831
H8I	0.903938	0	0	0.0917107584	0.0081827259	4700.29948546	0	0	0	0	4	-3	1.547	0	2	0	-3.2	4.5	0.2023	-1.1479	-2.2549	-2.7122	0.26046	0.17344	0.49292	0.95118	-1.4271
H8D	0.873909	0	0	0.0917107584	0.0081827259	4700.29948546	0	0	0	0	4	-1	1.547	0	2	0	-3.2	-3.5	0.17601	-1.6642	-2.1768	-2.2788	0.71389	0.56106	1.1716	1.2404	0.095892
H8N	0.788038	0	0	0.0917107584	0.0081827259	4700.29948546	0	0	0	0	4	1	1.547	0	2	0	-3.2	-3.5	-0.086685	-2.2382	-1.5805	-3.0172	1	0.73358	1.3174	1.4611	-1.4203
H8C	0.744146	0	0	0.0917107584	0.0081827259	4700.29948546	0	0	0	0	4	-3	1.547	0	2	2	-3.2	2.5	0.07793	-2.4557	-2.1366	-3.0334	0.43204	0.31484	0.54943	0.79496	-2.2298
H8E	0.691029	0	0	0.0917107584	0.0081827259	4700.29948546	0	0	0	0	4	0	1.547	0	2	0	-3.2	-3.5	0.39419	-2.1847	-2.2463	-2.8788	0.90339	0.64278	1.2548	1.3577	0.38268
H8T	0.451002	0	0	0.0917107584	0.0081827259	4700.29948546	0	0	0	0	4	-2	1.547	0	2	0	-3.2	-0.7	0.27845	-2.0408	-1.4559	-2.7232	0.44749	0.44044	0.95511	1.0717	-0.075156
H8A	0.299129	0	0	0.0917107584	0.0081827259	4700.29948546	0	0	0	0	4	-2	1.547	0	2	-1	-3.2	1.8	-0.47367	-2.2593	-2.4968	-3.1629	0.26981	0.31014	0.82617	1.1148	0.59171
A9P	1.25075	0	0	0.1611992945	0.0552364406	3453.84822702	0	0	0	0	5	-1	0.765	0	0	0	1.8	-1.6	-0.041676	-1.7629	0.0063048	-2.493	0.56879	0.69284	0.91255	0.84663	-2.223
A9Q	1.23644	0	0	0.1611992945	0.0552364406	3453.84822702	0	0	0	0	5	-1	0.765	0	0	0	1.8	-3.5	-0.59027	-2.9675	-0.56132	-2.4346	0.67361	0.78741	1.0846	0.98519	-0.37624
A9L	1.19142	0	0	0.1611992945	0.0552364406	3453.84822702	0	0	0	0	5	-1	0.765	0	0	-1	1.8	3.8	-1.9111	-2.1289	-0.63219	-1.643	0.15719	0.30321	0.62464	0.54691	-1.5688
A9G	1.17335	0	0	0.1611992945	0.0552364406	3453.84822702	0	0	0	0	5	0	0.765	0	0	-1	1.8	-0.4	-2.4223	-2.8909	-0.27457	-2.8012	0.5383	0.52475	0.89049	0.91189	0.42373
A9M	0.965594	0	0	0.1611992945	0.0552364406	3453.84822702	0	0	0	0	5	-1	0.765	0	0	1	1.8	1.9	0.23806	-0.76903	-0.61692	-2.77	0.46839	0.6905	0.90331	0.65911	0.78805
A9I	0.897202	0	0	0.1611992945	0.0552364406	3453.84822702	0	0	0	0	5	-1	0.765	0	0	0	1.8	4.5	-0.079948	-0.48458	-0.68827	-2.8012	0.23426	0.42468	0.72735	0.52865	-1.6741
A9Y	0.896336	0	0	0.1611992945	0.0552364406	3453.84822702	0	0	0	0	5	-2	0.765	0	0	1	1.8	-1.3	-0.90461	-0.92609	-0.62399	-0.79002	0.43394	0.71462	0.76824	0.58835	-1.9505
A9V	0.686904	0	0	0.1611992945	0.0552364406	3453.84822702	0	0	0	0	5	0	0.765	0	0	0	1.8	4.2	-0.80871	-0.52433	-0.82579	-2.0487	0.33748	0.52869	0.82413	0.60057	-1.9737
A9E	0.54201	0	0	0.1611992945	0.0552364406	3453.84822702	0	0	0	0	5	-1	0.765	0	0	0	1.8	-3.5	-0.371	-1.1639	0.24195	-1.7564	0.67361	0.78741	1.0846	0.98519	-1.9289
A9F	0.437792	0	0	0.1611992945	0.0552364406	3453.84822702	0	0	0	0	5	-2	0.765	0	0	0	1.8	2.8	-1.9178	-0.39447	-0.55207	-1.133	0.17615	0.33375	0.60193	0.48026	-1.2483
A9R	0.363845	0	0	0.1611992945	0.0552364406	3453.84822702	0	0	0	0	5	-1	0.765	0	0	0	1.8	-4.5	-2.5706	-0.80563	-0.83812	-2.1464	0.6825	0.83632	1.1876	1.0615	0.48121
A9T	0.136319	0	0	0.1611992945	0.0552364406	3453.84822702	0	0	0	0	5	0	0.765	0	0	0	1.8	-0.7	-2.546	-0.54939	-0.56106	-1.9058	0.69248	0.72841	1.0258	0.96054	-0.60089
A9S	0.0887953	0	0	0.1611992945	0.0552364406	3453.84822702	0	0	0	0	5	1	0.765	0	0	0	1.8	-0.8	-1.8432	-2.1092	-0.30158	-1.8318	0.84671	0.75844	1.1418	1.0592	-0.1005
A9N	0.0672824	0	0	0.1611992945	0.0552364406	3453.84822702	0	0	0	0	5	-2	0.765	0	0	0	1.8	-3.5	-2.1679	-0.59839	-1.1575	-2.4981	0.40271	0.75823	0.93155	0.76948	0.21672
A9C	0.0138785	0	0	0.1611992945	0.0552364406	3453.84822702	0	0	0	0	5	0	0.765	0	0	2	1.8	2.5	-2.4459	-0.6579	-0.57663	-3.243	0.65683	0.89359	1.092	0.67906	-0.16397
A9W	-0.132425	0	0	0.1611992945	0.0552364406	3453.84822702	0	0	0	0	5	-3	0.765	0	0	-3	1.8	-0.9	-2.5675	-1.6759	-0.7667	-2.8376	-0.45615	-0.19191	-0.13143	-0.08263	-2.6284
A9D	-0.267832	0	0	0.1611992945	0.0552364406	3453.84822702	0	0	0	0	5	-2	0.765	0	0	0	1.8	-3.5	-2.5632	-0.52433	-1.0281	-2.9439	0.40271	0.75823	0.93155	0.76948	-1.9263
G10P	1.86096	0	0	0.1029982363	0.017491135	2895.24795276	0	0	0	0	5	-2	0.541	0	-1	0	-0.4	-1.6	0.12055	-1.85	-0.5842	-3.4155	0.0067468	0.42921	0.22971	0.19995	-1.773
G10E	1.17242	0	0	0.1029982363	0.017491135	2895.24795276	0	0	0	0	5	-2	0.541	0	-1	0	-0.4	-3.5	-2.6179	-1.9928	-0.061317	-3.2595	0.015335	0.4877	0.2727	0.25248	-0.42589
G10T	1.07564	0	0	0.1029982363	0.017491135	2895.24795276	0	0	0	0	5	-2	0.541	0	-1	0	-0.4	-0.7	-2.8751	-1.8744	0.14849	-2.998	0.022563	0.39903	0.24661	0.21529	-0.35588
G10N	0.918819	0	0	0.1029982363	0.017491135	2895.24795276	0	0	0	0	5	0	0.541	0	-1	0	-0.4	-3.5	-2.24	-2.8647	-1.0376	-2.9439	0.56977	0.60528	0.5485	0.61757	0.40081
G10Q	0.856931	0	0	0.1029982363	0.017491135	2895.24795276	0	0	0	0	5	-2	0.541	0	-1	0	-0.4	-3.5	0.30198	-2.2205	-0.71156	-3.3134	0.015335	0.4877	0.2727	0.25248	-2.3945
G10K	0.559619	0	0	0.1029982363	0.017491135	2895.24795276	0	0	0	0	5	-2	0.541	0	-1	0	-0.4	-3.9	0.49439	-2.6115	-0.64283	-2.8918	0.011729	0.49983	0.29362	0.26814	-0.15866
G10R	0.552143	0	0	0.1029982363	0.017491135	2895.24795276	0	0	0	0	5	-2	0.541	0	-1	0	-0.4	-4.5	0.33141	-0.71189	-1.0841	-2.0768	0.020611	0.51818	0.32927	0.29327	-2.3694
G10S	0.521553	0	0	0.1029982363	0.017491135	2895.24795276	0	0	0	0	5	0	0.541	0	-1	-1	-0.4	-0.8	0.34093	-0.98858	-1.2985	-3.7694	0.3671	0.51546	0.60037	0.6146	0.66706
G10L	0.516351	0	0	0.1029982363	0.017491135	2895.24795276	0	0	0	0	5	-4	0.541	0	-1	-1	-0.4	3.8	0.62861	-2.1475	-1.3691	-0.77845	-0.32336	-0.36033	-0.21385	-0.11699	-1.0216
G10F	0.457489	0	0	0.1029982363	0.017491135	2895.24795276	0	0	0	0	5	-3	0.541	0	-1	1	-0.4	2.8	-0.085128	-1.5026	-0.69182	0.59565	0.058851	0.19995	0.24462	0.17403	-0.53144
G10I	0.244156	0	0	0.1029982363	0.017491135	2895.24795276	0	0	0	0	5	-4	0.541	0	-1	0	-0.4	4.5	-0.38754	-1.9935	-0.76931	-0.48608	-0.18693	-0.21489	-0.017424	0.016755	-1.7922
G10A	0.109472	0	0	0.1029982363	0.017491135	2895.24795276	0	0	0	0	5	0	0.541	0	-1	-1	-0.4	1.8	-0.13693	-2.1989	-0.88417	-0.27608	0.31794	0.59749	0.79329	0.66473	-1.735
G10V	0.01521	0	0	0.1029982363	0.017491135	2895.24795276	0	0	0	0	5	-3	0.541	0	-1	-1	-0.4	4.2	-0.5164	-2.149	-0.34308	0.16875	-0.12213	-0.090647	0.13719	0.1677	-0.98368
G10M	0.00648929	0	0	0.1029982363	0.017491135	2895.24795276	0	0	0	0	5	-3	0.541	0	-1	2	-0.4	1.9	-0.56751	-2.1107	-0.46216	-1.1118	0.11207	0.32465	0.20126	0.10244	0.35172
G10W	-0.337728	0	0	0.1029982363	0.017491135	2895.24795276	0	0	0	0	5	-2	0.541	0	-1	4	-0.4	-0.9	-0.84118	-2.1064	-1.1424	0.15568	0.40564	0.82107	0.2675	0.10062	0.57708
G10C	-0.349691	0	0	0.1029982363	0.017491135	2895.24795276	0	0	0	0	5	-3	0.541	0	-1	2	-0.4	2.5	-0.59058	-2.3089	-0.33478	-0.048518	0.13993	0.3112	0.2581	0.14064	-1.7305
G10D	-0.431963	0	0	0.1029982363	0.017491135	2895.24795276	0	0	0	0	5	-1	0.541	0	-1	0	-0.4	-3.5	-1.796	-1.8847	-1.7605	-0.43893	0.30307	0.56768	0.42416	0.45752	-0.2421
G10H	-1.45579	0	0	0.1029982363	0.017491135	2895.24795276	0	0	0	0	5	-2	0.541	0	-1	2	-0.4	-3.2	-1.8781	-2.5863	-1.5769	-0.43031	0.21708	0.75272	0.33881	0.27344	-0.88079
S11W	1.70528	0	0	0.2850088183	0.0818663235	2190.02625472	0	0	0	0	8	-3	0.483	0	0	3	-0.8	-0.9	-1.3264	-2.5897	-1.5247	-0.82921	-0.42357	-0.097974	-0.54818	-0.5655	-0.20691
S11T	1.22793	0	0	0.2850088183	0.0818663235	2190.02625472	0	0	0	0	8	1	0.483	0	0	0	-0.8	-0.7	-0.75331	-2.3454	-1.4412	-0.45435	0.18322	0.42807	0.70754	0.91118	0.043888
S11A	1.186	0	0	0.2850088183	0.0818663235	2190.02625472	0	0	0	0	8	1	0.483	0	0	-1	-0.8	1.8	-1.1887	-2.4738	0.40962	-0.93708	-0.18214	0.29149	0.65983	0.90928	0.77704
S11N	1.17451	0	0	0.2850088183	0.0818663235	2190.02625472	0	0	0	0	8	1	0.483	0	0	0	-0.8	-3.5	-1.103	-2.1514	0.075433	-0.5843	0.3457	0.17811	0.41031	0.7304	-0.086209
S11I	0.892922	0	0	0.2850088183	0.0818663235	2190.02625472	0	0	0	0	8	-2	0.483	0	0	0	-0.8	4.5	-2.6264	-2.7387	-0.45887	-0.51442	-0.54703	-0.43231	-0.13366	-0.039025	-2.4568
S11P	0.74708	0	0	0.2850088183	0.0818663235	2190.02625472	0	0	0	0	8	-1	0.483	0	0	0	-0.8	-1.6	-2.5741	-2.3029	-0.29422	-0.89818	-0.23427	0.021453	0.058364	0.14776	-1.5151
S11G	0.577829	0	0	0.2850088183	0.0818663235	2190.02625472	0	0	0	0	8	0	0.483	0	0	-1	-0.8	-0.4	-2.9566	-0.36933	-0.47396	-1.2443	-0.23697	0.041319	0.34082	0.48338	-0.19598
S11R	0.451558	0	0	0.2850088183	0.0818663235	2190.02625472	0	0	0	0	8	-1	0.483	0	0	0	-0.8	-4.5	-2.9384	-1.9302	-0.61238	-1.3155	-0.14779	0.014423	0.012103	0.14893	-0.97296
S11C	0	0	0	0.2850088183	0.0818663235	2190.02625472	0	0	0	0	8	-1	0.483	0	0	-3	-0.8	2.5	-0.14938	-1.8771	-0.26123	0.37152	-0.92628	-0.65834	-0.28315	-0.22522	-0.25316
S11L	0	0	0	0.2850088183	0.0818663235	2190.02625472	0	0	0	0	8	-2	0.483	0	0	-1	-0.8	3.8	0.053619	-2.479	-0.76582	-0.29992	-0.7147	-0.58016	-0.25169	-0.21224	-2.3518
S11M	0	0	0	0.2850088183	0.0818663235	2190.02625472	0	0	0	0	8	-1	0.483	0	0	1	-0.8	1.9	-1.4009	-1.7387	-0.17483	-0.0097805	-0.17013	0.13742	0.30441	0.3814	-0.82816
S11Q	0	0	0	0.2850088183	0.0818663235	2190.02625472	0	0	0	0	8	0	0.483	0	0	0	-0.8	-3.5	-2.6002	-2.5536	-0.8296	-0.68669	0.11778	0.11288	0.21603	0.45187	-1.1387
S11Y	0	0	0	0.2850088183	0.0818663235	2190.02625472	0	0	0	0	8	-2	0.483	0	0	1	-0.8	-1.3	-2.6382	-2.926	-0.85122	0.37152	-0.41186	-0.042895	-0.20019	-0.18514	-0.43557
P12C	0.182743	0	0	0.6694885362	0.3372319587	1804.46458097	10	52.8549070956	0.0043290043	0.0658578462	10	-3	0	0	0	2	-1.6	2.5	-1.3809	-2.6688	-0.76661	-0.15229	-2.0482	-1.1764	-1.0766	-1.3019	-0.63888
P12V	0.120933	0	0	0.6694885362	0.3372319587	1804.46458097	10	52.8549070956	0.0043290043	0.0658578462	10	-2	0	0	0	0	-1.6	4.2	-0.11339	-2.6912	-0.99602	-0.53199	-2.1828	-1.1678	-1.2692	-1.2885	-0.17313
P12L	0.0515033	0	0	0.6694885362	0.3372319587	1804.46458097	10	52.8549070956	0.0043290043	0.0658578462	10	-3	0	0	0	-1	-1.6	3.8	-0.26999	-2.2037	-0.086786	-0.54132	-2.3452	-1.5846	-1.7933	-1.8815	0.78025
P12A	-0.382805	0	0	0.6694885362	0.3372319587	1804.46458097	10	52.8549070956	0.0043290043	0.0658578462	10	-1	0	0	0	0	-1.6	1.8	-0.2578	-1.6946	-1.216	-0.45275	-2.0125	-1.1691	-1.1145	-1.1431	0.3476
P12S	-0.671465	0	0	0.6694885362	0.3372319587	1804.46458097	10	52.8549070956	0.0043290043	0.0658578462	10	-1	0	0	0	0	-1.6	-0.8	0.0093003	-3.0938	-0.53333	-0.11287	-1.9001	-1.4384	-1.3096	-1.428	-1.5392
P12R	-0.746658	0	0	0.6694885362	0.3372319587	1804.46458097	10	52.8549070956	0.0043290043	0.0658578462	10	-2	0	0	0	0	-1.6	-4.5	0.39675	-2.8342	-0.75975	-0.6662	-1.9057	-1.825	-1.767	-2.0147	-0.56089
P12T	-0.878182	0	0	0.6694885362	0.3372319587	1804.46458097	10	52.8549070956	0.0043290043	0.0658578462	10	-1	0	0	0	0	-1.6	-0.7	-0.74977	-2.818	-1.702	-0.2661	-1.9032	-1.4285	-1.3011	-1.4172	-1.7819
P12Q	-0.99519	0	0	0.6694885362	0.3372319587	1804.46458097	10	52.8549070956	0.0043290043	0.0658578462	10	-1	0	0	0	0	-1.6	-3.5	0.21696	-2.616	-1.8748	-1.0768	-1.7748	-1.6268	-1.4711	-1.6039	-1.0877
P12D	-1.15022	0	0	0.6694885362	0.3372319587	1804.46458097	10	52.8549070956	0.0043290043	0.0658578462	10	-1	0	0	0	0	-1.6	-3.5	0.43251	-2.6912	-1.7521	-0.87716	-1.7748	-1.6268	-1.4711	-1.6039	-1.9686
P12I	-2.09995	0	0	0.6694885362	0.3372319587	1804.46458097	10	52.8549070956	0.0043290043	0.0658578462	10	-3	0	0	0	0	-1.6	4.5	0.11632	-2.8149	-2.234	-1.4383	-2.2482	-1.3206	-1.4744	-1.5648	-2.1869
P12M	-2.22372	0	0	0.6694885362	0.3372319587	1804.46458097	10	52.8549070956	0.0043290043	0.0658578462	10	-2	0	0	0	1	-1.6	1.9	0.55805	-0.27147	-1.9186	-0.60917	-2.0334	-1.2152	-1.1132	-1.2831	-0.60149
P12K	-2.32715	0	0	0.6694885362	0.3372319587	1804.46458097	10	52.8549070956	0.0043290043	0.0658578462	10	-1	0	0	0	0	-1.6	-3.9	0.013763	0.57214	-1.5632	-1.268	-1.7503	-1.6366	-1.4755	-1.6005	-2.0902
P12Y	-2.5649	0	0	0.6694885362	0.3372319587	1804.46458097	10	52.8549070956	0.0043290043	0.0658578462	10	-3	0	0	0	1	-1.6	-1.3	-0.09613	-0.098343	-2.0312	-0.7249	-2.063	-1.7184	-1.7447	-2.0888	0.23483
P12E	-2.74436	0	0	0.6694885362	0.3372319587	1804.46458097	10	52.8549070956	0.0043290043	0.0658578462	10	-1	0	0	0	0	-1.6	-3.5	-0.57723	0.32021	-1.799	0.088029	-1.7748	-1.6268	-1.4711	-1.6039	0.88619
P12H	-2.80194	0	0	0.6694885362	0.3372319587	1804.46458097	10	52.8549070956	0.0043290043	0.0658578462	10	-2	0	0	0	1	-1.6	-3.2	-0.9257	0.66477	-1.8136	-0.61143	-1.8488	-1.6537	-1.5374	-1.8577	-0.073085
P12G	-2.92393	0	0	0.6694885362	0.3372319587	1804.46458097	10	52.8549070956	0.0043290043	0.0658578462	10	-2	0	0	0	-1	-1.6	-0.4	-1.3788	0.24721	-2.017	-0.49865	-2.1849	-1.8443	-1.9012	-2.0369	0.12613
P12F	-3.38278	0	0	0.6694885362	0.3372319587	1804.46458097	10	52.8549070956	0.0043290043	0.0658578462	10	-4	0	0	0	0	-1.6	2.8	-0.83318	0.66384	-1.9473	-0.19112	-2.2971	-1.633	-1.8348	-2.0334	-0.24354
P12W	-3.60805	0	0	0.6694885362	0.3372319587	1804.46458097	10	52.8549070956	0.0043290043	0.0658578462	10	-4	0	0	0	-3	-1.6	-0.9	-1.2593	-0.19817	-1.8992	-0.48388	-2.5656	-2.4534	-3.0178	-3.1202	0.14269
A13D	1.80704	0	0	0.1873015873	0.04654425	2144.46233752	0	0	0	0	6	-2	0.771	1	-1	0	1.8	-3.5	-2.3839	-0.30516	-1.8567	-0.7502	0.47076	0.55559	0.84764	0.77025	-0.50741
A13Q	1.50105	0	0	0.1873015873	0.04654425	2144.46233752	0	0	0	0	6	-1	0.771	1	-1	0	1.8	-3.5	-1.9657	-0.67094	-1.9814	-0.52924	0.64907	0.66059	1.0102	0.94445	0.53882
A13G	1.43335	0	0	0.1873015873	0.04654425	2144.46233752	0	0	0	0	6	0	0.771	1	-1	-1	1.8	-0.4	-2.3316	-0.23504	-2.1798	-0.84051	0.44717	0.33053	0.54656	0.67898	-0.16206
A13R	1.3999	0	0	0.1873015873	0.04654425	2144.46233752	0	0	0	0	6	-1	0.771	1	-1	0	1.8	-4.5	-2.6882	-0.44055	-1.9186	0.27637	0.70507	0.81502	1.2539	1.1419	-0.024915
A13M	1.16645	0	0	0.1873015873	0.04654425	2144.46233752	0	0	0	0	6	-1	0.771	1	-1	2	1.8	1.9	-2.4972	-0.18002	-1.8039	-0.48495	0.52478	0.66938	0.82069	0.67621	0.48897
A13I	1.1038	0	0	0.1873015873	0.04654425	2144.46233752	0	0	0	0	6	-1	0.771	1	-1	0	1.8	4.5	-2.8377	-0.62333	-2.4514	-0.93753	0.24906	0.40855	0.62515	0.66805	0.49764
A13V	1.03492	0	0	0.1873015873	0.04654425	2144.46233752	0	0	0	0	6	0	0.771	1	-1	-1	1.8	4.2	-2.4647	-0.37686	-1.2681	-0.83581	0.17374	0.34736	0.55536	0.66838	-1.6758
A13T	1.01211	0	0	0.1873015873	0.04654425	2144.46233752	0	0	0	0	6	0	0.771	1	-1	0	1.8	-0.7	-2.9274	-0.27171	-1.6289	-0.39007	0.58519	0.52286	0.76371	0.75067	-0.37316
A13P	0.809686	0	0	0.1873015873	0.04654425	2144.46233752	0	0	0	0	6	-1	0.771	1	-1	0	1.8	-1.6	-2.985	-0.4608	-1.6647	-1.0107	0.51858	0.4008	0.6373	0.64208	0.241
A13F	0.701166	0	0	0.1873015873	0.04654425	2144.46233752	0	0	0	0	6	-2	0.771	1	-1	1	1.8	2.8	-0.75956	-0.48639	-1.8218	-0.80742	0.29754	0.34254	0.49762	0.56112	-0.22785
A13C	0.68797	0	0	0.1873015873	0.04654425	2144.46233752	0	0	0	0	6	0	0.771	1	-1	2	1.8	2.5	-0.42997	-0.17353	-1.5636	-0.83635	0.58827	0.89452	1.1221	0.84591	-1.7139
A13S	0.589712	0	0	0.1873015873	0.04654425	2144.46233752	0	0	0	0	6	1	0.771	1	-1	-1	1.8	-0.8	-1.2131	0.38617	-1.6329	-0.90702	0.61115	0.55976	0.80748	0.90175	-0.84253
A13E	0.442513	0	0	0.1873015873	0.04654425	2144.46233752	0	0	0	0	6	-1	0.771	1	-1	0	1.8	-3.5	-0.74642	-0.39922	-1.9386	-0.5571	0.64907	0.66059	1.0102	0.94445	-1.9279
A13W	0.376029	0	0	0.1873015873	0.04654425	2144.46233752	0	0	0	0	6	-3	0.771	1	-1	4	1.8	-0.9	-0.65474	0.11562	-1.8422	0.1376	0.5304	0.67667	0.35806	0.24848	0.42124
A14Q	1.64877	0	0	0.1911816578	0.0578284965	2280.51894064	0	0	0	0	7	-1	0.812	1	-1	0	1.8	-3.5	-0.60412	-0.20916	-1.6259	-0.46599	0.62517	0.6837	1.1519	1.0823	0.31592
A14P	1.13043	0	0	0.1911816578	0.0578284965	2280.51894064	0	0	0	0	7	-1	0.812	1	-1	0	1.8	-1.6	-1.4451	-0.36493	-1.6419	-0.22775	0.48536	0.41767	0.76264	0.73903	-1.673
A14K	0.967314	0	0	0.1911816578	0.0578284965	2280.51894064	0	0	0	0	7	-1	0.812	1	-1	0	1.8	-3.9	-2.6548	-1.3423	-1.8589	-0.44738	0.65945	0.74529	1.251	1.1668	-0.13689
A14I	0.896931	0	0	0.1911816578	0.0578284965	2280.51894064	0	0	0	0	7	-1	0.812	1	-1	0	1.8	4.5	-2.6742	-1.6252	-1.434	-1.2126	0.16965	0.3933	0.6539	0.64252	-1.6545
A14T	0.895328	0	0	0.1911816578	0.0578284965	2280.51894064	0	0	0	0	7	0	0.812	1	-1	0	1.8	-0.7	-0.77872	-0.05873	-1.9078	-0.7391	0.55015	0.54273	0.91093	0.8802	0.55352
A14H	0.890919	0	0	0.1911816578	0.0578284965	2280.51894064	0	0	0	0	7	-2	0.812	1	-1	2	1.8	-3.2	-1.3456	-0.33482	-1.9786	-0.56765	0.65588	0.77632	0.99775	0.81575	-1.9193
A14V	0.875971	0	0	0.1911816578	0.0578284965	2280.51894064	0	0	0	0	7	0	0.812	1	-1	-1	1.8	4.2	-1.2754	-1.4254	-1.7871	0.41933	0.10786	0.34521	0.61724	0.69055	0.75702
A14D	0.76872	0	0	0.1911816578	0.0578284965	2280.51894064	0	0	0	0	7	-2	0.812	1	-1	0	1.8	-3.5	-1.7777	-1.7278	-1.9345	-0.12591	0.44201	0.57183	0.95119	0.84912	-1.6689
A14L	0.647699	0	0	0.1911816578	0.0578284965	2280.51894064	0	0	0	0	7	-1	0.812	1	-1	-1	1.8	3.8	-2.8828	-0.79922	-1.8779	-1.2296	0.062675	0.15136	0.42757	0.56708	-0.28488
A14M	0.574867	0	0	0.1911816578	0.0578284965	2280.51894064	0	0	0	0	7	-1	0.812	1	-1	2	1.8	1.9	-2.5051	-1.6068	-1.6443	-1.4881	0.46078	0.65642	0.87265	0.67544	-1.7126
A14S	0.477665	0	0	0.1911816578	0.0578284965	2280.51894064	0	0	0	0	7	1	0.812	1	-1	-1	1.8	-0.8	0.16489	-1.1806	-0.69812	-1.1964	0.57778	0.59413	0.98836	1.0849	0.65935
A14E	0.459142	0	0	0.1911816578	0.0578284965	2280.51894064	0	0	0	0	7	-1	0.812	1	-1	0	1.8	-3.5	0.1609	-1.5752	-0.72574	-1.0631	0.62517	0.6837	1.1519	1.0823	0.78079
A14Y	0.245739	0	0	0.1911816578	0.0578284965	2280.51894064	0	0	0	0	7	-2	0.812	1	-1	1	1.8	-1.3	0.10862	-1.5902	-0.77165	-1.1104	0.40554	0.37794	0.577	0.49549	-1.6152
A14G	0.136978	0	0	0.1911816578	0.0578284965	2280.51894064	0	0	0	0	7	0	0.812	1	-1	-1	1.8	-0.4	-0.078996	-1.7575	-0.511	-0.56248	0.39821	0.35822	0.69995	0.80599	-2.062
A14W	-2.22905	0	0	0.1911816578	0.0578284965	2280.51894064	0	0	0	0	7	-3	0.812	1	-1	4	1.8	-0.9	-0.93813	-0.20069	-0.70252	-1.2766	0.48393	0.64724	0.34223	0.17461	-1.3092
W15F	0.252896	4	1	0.1908289242	0.1294450184	1688.00555459	0	0	0	0	15	1	0.027	1	4	1	-0.9	2.8	-1.2719	-1.5466	-0.33214	-1.1108	-0.91602	-0.66432	-0.61732	-0.70076	-0.59795
W15R	0.0730182	4	1	0.1908289242	0.1294450184	1688.00555459	0	0	0	0	15	-3	0.027	1	4	0	-0.9	-4.5	-2.9848	-1.3568	-0.94146	-0.75677	-2.1092	-2.0132	-1.7869	-1.8684	-1.8655
W15G	0.0356912	4	1	0.1908289242	0.1294450184	1688.00555459	0	0	0	0	15	-2	0.027	1	4	-1	-0.9	-0.4	-0.33468	-1.8789	-0.80809	-0.90443	-1.9985	-1.9168	-1.8807	-1.5464	-1.5327
W15L	-0.353567	4	1	0.1908289242	0.1294450184	1688.00555459	0	0	0	0	15	-2	0.027	1	4	-1	-0.9	3.8	-0.82353	-1.1624	-0.56242	-0.62454	-1.7405	-1.4577	-1.2807	-1.1799	-0.40725
W15C	-0.981649	4	1	0.1908289242	0.1294450184	1688.00555459	0	0	0	0	15	-2	0.027	1	4	2	-0.9	2.5	-0.94015	-1.4603	-0.50643	-0.042396	-1.4264	-1.3205	-1.3244	-1.2429	-1.305
W15S	-1.21902	4	1	0.1908289242	0.1294450184	1688.00555459	0	0	0	0	15	-3	0.027	1	4	-1	-0.9	-0.8	0.059022	-2.4623	-0.89231	-0.69295	-2.1982	-2.1061	-1.9765	-1.7115	-1.7141
W15K	-1.76739	4	1	0.1908289242	0.1294450184	1688.00555459	0	0	0	0	15	-3	0.027	1	4	0	-0.9	-3.9	0.038851	-2.3887	-0.79105	-0.042396	-2.1186	-2.0316	-1.8526	-1.8739	0.43731
W15Q	-1.87423	4	1	0.1908289242	0.1294450184	1688.00555459	0	0	0	0	15	-2	0.027	1	4	0	-0.9	-3.5	-0.15372	-1.5811	-0.69622	-0.58901	-1.9553	-1.9259	-1.8387	-1.7686	-1.6063
W15V	-2.09291	4	1	0.1908289242	0.1294450184	1688.00555459	0	0	0	0	15	-3	0.027	1	4	-1	-0.9	4.2	-0.5401	-1.4815	-0.81925	-0.96085	-1.8932	-1.6379	-1.3555	-1.2975	0.13307
W15T	-2.2946	4	1	0.1908289242	0.1294450184	1688.00555459	0	0	0	0	15	-2	0.027	1	4	0	-0.9	-0.7	-0.83674	-2.162	-0.71781	-0.57792	-1.885	-1.8409	-1.8532	-1.5724	-0.26262
W15Y	-2.38258	4	1	0.1908289242	0.1294450184	1688.00555459	0	0	0	0	15	2	0.027	1	4	1	-0.9	-1.3	0.29168	-0.82544	-0.98885	-0.97254	-0.7944	-1.1081	-1.0165	-1.0304	-1.0066
W15N	-2.49709	4	1	0.1908289242	0.1294450184	1688.00555459	0	0	0	0	15	-4	0.027	1	4	0	-0.9	-3.5	0.42132	-2.3737	-0.80104	-0.6088	-2.2834	-2.1461	-1.9411	-2.0037	0.021211
W15D	-2.62365	4	1	0.1908289242	0.1294450184	1688.00555459	0	0	0	0	15	-4	0.027	1	4	0	-0.9	-3.5	-1.5752	-2.2985	-0.90258	-0.84154	-2.2834	-2.1461	-1.9411	-2.0037	-1.1585
W15P	-2.70519	4	1	0.1908289242	0.1294450184	1688.00555459	0	0	0	0	15	-4	0.027	1	4	0	-0.9	-1.6	-1.305	-2.0627	0.20529	-0.71483	-2.2483	-2.1802	-2.0263	-1.9184	-1.5762
W15M	-3.09906	4	1	0.1908289242	0.1294450184	1688.00555459	0	0	0	0	15	-1	0.027	1	4	2	-0.9	1.9	-1.6406	-2.4883	0.20529	-1.2258	-1.2526	-1.1597	-1.2432	-1.1616	-1.7507
V16G	1.64955	0	0	0.0970017637	0.0248502017	2190.03897614	0	0	0	0	8	-3	0.903	0	0	-1	4.2	-0.4	0.33322	-2.4865	0.32556	-0.34053	-0.18779	-0.20886	0.0088716	0.3589	-1.9257
V16Q	1.50913	0	0	0.0970017637	0.0248502017	2190.03897614	0	0	0	0	8	-2	0.903	0	0	0	4.2	-3.5	0.28058	-1.3182	-0.25395	-0.86034	0.34521	0.39447	0.87277	0.92133	0.98271
V16E	1.39325	0	0	0.0970017637	0.0248502017	2190.03897614	0	0	0	0	8	-2	0.903	0	0	0	4.2	-3.5	-0.99771	0.35218	-0.49543	-0.84882	0.34521	0.39447	0.87277	0.92133	-2.1573
V16H	1.31876	0	0	0.0970017637	0.0248502017	2190.03897614	0	0	0	0	8	-3	0.903	0	0	1	4.2	-3.2	-1.4778	0.92136	0.25841	-0.75121	0.23217	0.42395	0.63739	0.69354	-1.0514
V16S	1.25728	0	0	0.0970017637	0.0248502017	2190.03897614	0	0	0	0	8	-2	0.903	0	0	0	4.2	-0.8	-1.4038	0.63557	-0.17914	-1.1766	0.22868	0.11823	0.50894	0.76648	-2.3451
V16A	1.22531	0	0	0.0970017637	0.0248502017	2190.03897614	0	0	0	0	8	0	0.903	0	0	0	4.2	1.8	0.17527	0.9732	0.59968	1.1577	0.3584	0.10255	0.6758	0.80734	-0.34304
V16I	1.16575	0	0	0.0970017637	0.0248502017	2190.03897614	0	0	0	0	8	3	0.903	0	0	0	4.2	4.5	-0.13564	0.22579	-0.009941	0.62994	0.30824	-0.30728	0.41649	0.63324	0.18289
V16L	0.649749	0	0	0.0970017637	0.0248502017	2190.03897614	0	0	0	0	8	1	0.903	0	0	-1	4.2	3.8	0.20069	0.86971	-0.85779	0.38668	0.12665	-0.28775	0.30375	0.51724	-0.42263
V16M	0.59885	0	0	0.0970017637	0.0248502017	2190.03897614	0	0	0	0	8	1	0.903	0	0	1	4.2	1.9	0.35674	0.72292	-0.25395	0.32942	0.56302	0.24197	0.88247	0.91705	-0.22073
V16D	0.530579	0	0	0.0970017637	0.0248502017	2190.03897614	0	0	0	0	8	-3	0.903	0	0	0	4.2	-3.5	0.25306	0.48439	-0.53279	0.38034	0.081621	0.32516	0.57568	0.62148	0.52295
V16F	0.0676181	0	0	0.0970017637	0.0248502017	2190.03897614	0	0	0	0	8	-1	0.903	0	0	0	4.2	2.8	-1.852	0.50828	0.18214	0.39514	0.12527	0.0027498	0.46385	0.58319	0.96464
V16W	-0.786696	0	0	0.0970017637	0.0248502017	2190.03897614	0	0	0	0	8	-3	0.903	0	0	-3	4.2	-0.9	-2.1707	0.34596	0.017199	0.53603	-0.5575	-0.54334	-0.3694	0.015116	0.75212
V16P	-1.5348	0	0	0.0970017637	0.0248502017	2190.03897614	0	0	0	0	8	-2	0.903	0	0	0	4.2	-1.6	-1.1982	0.97528	-0.36246	0.44515	0.26772	0.19251	0.60285	0.8172	0.62319
E17S	1.28639	0	0	0.1661375661	0.0436042313	2478.87954871	0	0	0	0	5	0	1.589	0	0	-1	-3.5	-0.8	-2.6397	0.68891	-0.77164	0.53603	0.59264	0.21817	0.53991	0.57868	0.16299
E17K	1.25943	0	0	0.1661375661	0.0436042313	2478.87954871	0	0	0	0	5	1	1.589	0	0	0	-3.5	-3.9	-2.6304	0.47804	-1.1703	0.67091	1.0138	0.43266	0.60701	0.84134	-2.4236
E17D	1.24401	0	0	0.1661375661	0.0436042313	2478.87954871	0	0	0	0	5	2	1.589	0	0	0	-3.5	-3.5	-0.20397	0.60057	-0.14864	0.093248	1.1106	0.50812	0.68827	0.96066	-1.8702
E17H	0.934873	0	0	0.1661375661	0.0436042313	2478.87954871	0	0	0	0	5	0	1.589	0	0	2	-3.5	-3.2	0.24951	0.75234	-1.7025	0.49759	1.0512	0.62143	0.48885	0.57089	-1.2759
E17P	0.735798	0	0	0.1661375661	0.0436042313	2478.87954871	0	0	0	0	5	-1	1.589	0	0	0	-3.5	-1.6	-2.6204	0.48092	0.32514	0.78278	0.5294	0.23012	0.41616	0.38778	-1.0982
E17A	0.696451	0	0	0.1661375661	0.0436042313	2478.87954871	0	0	0	0	5	-1	1.589	0	0	-1	-3.5	1.8	-1.8686	0.32125	0.52098	0.82223	0.2628	-0.10993	0.16853	0.10476	-0.45869
E17Q	0.554796	0	0	0.1661375661	0.0436042313	2478.87954871	0	0	0	0	5	2	1.589	0	0	0	-3.5	-3.5	-2.6162	0.63574	0.12751	0.65144	1.1106	0.50812	0.68827	0.96066	-2.2524
E17R	0.419704	0	0	0.1661375661	0.0436042313	2478.87954871	0	0	0	0	5	0	1.589	0	0	0	-3.5	-4.5	-1.8684	0.44851	0.23073	0.56209	0.85601	0.35788	0.5367	0.68789	0.1738
E17G	0.235655	0	0	0.1661375661	0.0436042313	2478.87954871	0	0	0	0	5	-2	1.589	0	0	-1	-3.5	-0.4	-2.465	0.44784	-0.34296	0.35644	0.075956	-0.15175	0.1484	0.022785	0.19256
E17L	-0.0715278	0	0	0.1661375661	0.0436042313	2478.87954871	0	0	0	0	5	-3	1.589	0	0	-1	-3.5	3.8	-2.4659	0.61644	0.72506	0.25816	-0.10248	-0.65791	-0.49141	-0.47286	-0.2946
E17C	-1.06956	0	0	0.1661375661	0.0436042313	2478.87954871	0	0	0	0	5	-4	1.589	0	0	2	-3.5	2.5	-2.7403	0.57996	0.13718	-0.060319	0.057224	-0.39712	-0.60514	-0.77415	-1.3247
E17F	-1.31295	0	0	0.1661375661	0.0436042313	2478.87954871	0	0	0	0	5	-3	1.589	0	0	1	-3.5	2.8	-2.8002	0.43614	0.30584	0.61668	0.13334	-0.35942	-0.38725	-0.48412	-1.2335
E17M	-1.98184	0	0	0.1661375661	0.0436042313	2478.87954871	0	0	0	0	5	-2	1.589	0	0	2	-3.5	1.9	-0.23466	0.44851	0.23073	0.62937	0.43879	-0.0094143	-0.13735	-0.30122	-0.094255
R18E	1.57408	0	0	0.182010582	0.0720602284	1911.51364203	0	0	0	0	11	0	0.958	0	0	0	-4.5	-3.5	-0.040119	0.52201	-0.11541	0.75021	-0.25108	-0.33447	0.15768	0.15369	-0.016485
R18N	1.36216	0	0	0.182010582	0.0720602284	1911.51364203	0	0	0	0	11	0	0.958	0	0	-2	-4.5	-3.5	-2.5193	0.71496	0.12534	-0.060319	-0.56322	-0.7628	-0.029145	-0.15406	-1.0298
R18Y	1.10084	0	0	0.182010582	0.0720602284	1911.51364203	0	0	0	0	11	-2	0.958	0	0	1	-4.5	-1.3	-1.1834	0.61454	0.38385	0.68872	-0.63903	-0.3761	0.0011926	-0.13181	-0.25211
R18S	1.06991	0	0	0.182010582	0.0720602284	1911.51364203	0	0	0	0	11	-1	0.958	0	0	0	-4.5	-0.8	-0.5591	0.49494	-0.45901	0.86877	-0.56362	-0.29845	0.2692	0.21111	-0.32449
R18H	1.03818	0	0	0.182010582	0.0720602284	1911.51364203	0	0	0	0	11	0	0.958	0	0	2	-4.5	-3.2	-0.75774	0.18797	-0.20228	0.40326	0.030008	0.029911	0.25901	0.36835	-0.43391
R18I	0.417683	0	0	0.182010582	0.0720602284	1911.51364203	0	0	0	0	11	-3	0.958	0	0	0	-4.5	4.5	-2.7371	0.29201	-0.12584	0.2008	-0.6948	-0.77465	-0.29328	-0.35034	-1.3253
R18F	0.226437	0	0	0.182010582	0.0720602284	1911.51364203	0	0	0	0	11	-3	0.958	0	0	1	-4.5	2.8	-2.4767	0.33505	-0.44375	0.44259	-0.66897	-0.65716	-0.21202	-0.27929	-0.57729
R18T	0.0682579	0	0	0.182010582	0.0720602284	1911.51364203	0	0	0	0	11	-1	0.958	0	0	0	-4.5	-0.7	-1.1325	0.65254	-0.20944	0.51537	-0.56348	-0.29411	0.2771	0.22175	-0.57509
R18P	0.0628093	0	0	0.182010582	0.0720602284	1911.51364203	0	0	0	0	11	-2	0.958	0	0	0	-4.5	-1.6	0.25144	0.61644	-0.23963	0.34969	-0.8179	-0.53603	-0.056957	-0.28506	0.083716
R18C	-0.126007	0	0	0.182010582	0.0720602284	1911.51364203	0	0	0	0	11	-3	0.958	0	0	2	-4.5	2.5	0.4866	0.15365	-0.30748	0.96552	-0.56843	-0.54297	-0.2025	-0.21929	-1.1543
R18Q	-0.279022	0	0	0.182010582	0.0720602284	1911.51364203	0	0	0	0	11	1	0.958	0	0	0	-4.5	-3.5	-2.0107	0.33207	-0.92808	0.44331	0.00623	-0.20775	0.32564	0.47045	-0.67566
R18G	-0.345712	0	0	0.182010582	0.0720602284	1911.51364203	0	0	0	0	11	-2	0.958	0	0	-1	-4.5	-0.4	-2.646	0.45087	-1.0351	0.41986	-0.94996	-0.69344	-0.054442	-0.30371	-1.3246
R18L	-0.457002	0	0	0.182010582	0.0720602284	1911.51364203	0	0	0	0	11	-2	0.958	0	0	-1	-4.5	3.8	-0.10383	-0.78876	-0.89516	-0.17222	-0.69309	-0.65	-0.074425	-0.11706	-0.11821
R18W	-0.715214	0	0	0.182010582	0.0720602284	1911.51364203	0	0	0	0	11	-3	0.958	0	0	3	-4.5	-0.9	-0.68468	-0.023967	-2.0094	-0.74015	-0.57103	-0.37103	-0.30069	-0.39474	-2.4147
R18V	-0.738435	0	0	0.182010582	0.0720602284	1911.51364203	0	0	0	0	11	-3	0.958	0	0	0	-4.5	4.2	-0.86163	1.0535	-1.2788	-1.4242	-0.7112	-0.77801	-0.28447	-0.35226	-0.86169
R18M	-0.884053	0	0	0.182010582	0.0720602284	1911.51364203	0	0	0	0	11	-1	0.958	0	0	1	-4.5	1.9	-0.95617	0.5449	-1.6507	0.40463	-0.3438	-0.098845	0.38629	0.43284	-0.31154
L19I	1.60848	0	0	0.3432098765	0.1447580876	1774.36441743	0	0	0	0	13	2	0.158	0	-1	0	3.8	4.5	-1.1239	0.73735	-1.2562	0.40463	-1.2972	-0.54324	-0.88478	-0.25995	-2.0215
L19F	0.950857	0	0	0.3432098765	0.1447580876	1774.36441743	0	0	0	0	13	0	0.158	0	-1	0	3.8	2.8	0.43137	0.57324	-2.1348	0.50476	-1.5865	-0.73241	-0.95265	-0.88953	-0.96539
L19V	0.333957	0	0	0.3432098765	0.1447580876	1774.36441743	0	0	0	0	13	1	0.158	0	-1	0	3.8	4.2	0.95775	0.60404	-1.6681	-0.082336	-1.4582	-0.61603	-0.95915	-0.53093	-0.028927
L19M	-0.524402	0	0	0.3432098765	0.1447580876	1774.36441743	0	0	0	0	13	2	0.158	0	-1	1	3.8	1.9	0.48325	0.41193	-1.8568	0.0076508	-0.93027	-0.32384	-0.29071	-0.11557	-2.4982
L19R	-0.702331	0	0	0.3432098765	0.1447580876	1774.36441743	0	0	0	0	13	-2	0.158	0	-1	0	3.8	-4.5	-2.5519	0.74958	-1.2484	0.45362	-1.5376	-1.1097	-1.3334	-2.0119	-1.2652
L19T	-0.732422	0	0	0.3432098765	0.1447580876	1774.36441743	0	0	0	0	13	-1	0.158	0	-1	0	3.8	-0.7	-1.2203	0.15318	-2.0195	0.080465	-1.5902	-1.0012	-1.1339	-1.5179	-1.7165
L19C	-0.906142	0	0	0.3432098765	0.1447580876	1774.36441743	0	0	0	0	13	-1	0.158	0	-1	2	3.8	2.5	-1.5761	0.73726	-1.973	0.64471	-1.42	-0.59108	-0.83277	-0.88337	-1.6591
L19P	-1.88896	0	0	0.3432098765	0.1447580876	1774.36441743	0	0	0	0	13	-3	0.158	0	-1	1	3.8	-1.6	-2.713	-0.069772	-1.2607	0.36704	-1.7939	-1.2532	-1.8035	-2.2996	-0.53972
L19S	-2.66042	0	0	0.3432098765	0.1447580876	1774.36441743	0	0	0	0	13	-2	0.158	0	-1	0	3.8	-0.8	0.18787	0.41193	-2.069	-0.48626	-1.8479	-1.2131	-1.5423	-1.9911	-0.87008
L19Q	-2.79555	0	0	0.3432098765	0.1447580876	1774.36441743	0	0	0	0	13	-2	0.158	0	-1	0	3.8	-3.5	-0.61216	0.46697	-1.7063	-0.082336	-1.6219	-1.152	-1.4365	-2.0569	-0.94215
L19W	-2.85883	0	0	0.3432098765	0.1447580876	1774.36441743	0	0	0	0	13	-2	0.158	0	-1	-3	3.8	-0.9	-0.32608	-0.28577	-2.0349	-0.13685	-2.2861	-1.6667	-2.1112	-2.6439	-0.11253
L19G	-3.22793	0	0	0.3432098765	0.1447580876	1774.36441743	0	0	0	0	13	-4	0.158	0	-1	-1	3.8	-0.4	-1.2422	0.017133	-2.0094	0.38093	-2.3561	-1.7415	-2.4955	-2.9791	-1.9245
L19K	-3.22793	0	0	0.3432098765	0.1447580876	1774.36441743	0	0	0	0	13	-2	0.158	0	-1	0	3.8	-3.9	-1.7036	-0.66393	-2.0094	0.17536	-1.5871	-1.1351	-1.3982	-2.042	-1.8907
L19N	-3.64313	0	0	0.3432098765	0.1447580876	1774.36441743	0	0	0	0	13	-3	0.158	0	-1	-2	3.8	-3.5	-0.32731	-0.80918	-1.0395	-0.15094	-2.1852	-1.5453	-2.1606	-2.8584	-2.3707
L19H	-4.70315	0	0	0.3432098765	0.1447580876	1774.36441743	0	0	0	0	13	-3	0.158	0	-1	2	3.8	-3.2	-0.48049	0.18699	-0.93412	-0.40736	-1.4624	-1.0415	-1.5785	-2.1387	-2.1932
F20S	1.85501	0	0	0.1735449735	0.059009069	2377.97008785	0	0	0	0	7	-2	1.541	0	0	0	2.8	-0.8	-0.28094	0.0053742	-1.8926	-0.6044	0.50622	0.4494	0.82265	1.1108	-0.39262
F20M	1.67945	0	0	0.1735449735	0.059009069	2377.97008785	0	0	0	0	7	0	1.541	0	0	1	2.8	1.9	-2.0344	-1.9081	-1.9925	0.10581	0.69492	0.43056	0.76936	1.0492	-1.2649
F20Y	1.63687	0	0	0.1735449735	0.059009069	2377.97008785	0	0	0	0	7	3	1.541	0	0	-2	2.8	-1.3	-1.6387	-1.9881	-2.2246	-1.6633	0.92647	-0.038681	1.0409	1.5734	-1.5898
F20E	1.47254	0	0	0.1735449735	0.059009069	2377.97008785	0	0	0	0	7	-3	1.541	0	0	0	2.8	-3.5	0.073815	-1.7192	-2.7872	0.39358	0.36702	0.7323	1.0068	1.0661	-1.2527
F20D	1.44015	0	0	0.1735449735	0.059009069	2377.97008785	0	0	0	0	7	-3	1.541	0	0	0	2.8	-3.5	0.21757	-2.6835	-3.1128	0.57281	0.36702	0.7323	1.0068	1.0661	-2.2034
F20H	1.3338	0	0	0.1735449735	0.059009069	2377.97008785	0	0	0	0	7	-1	1.541	0	0	1	2.8	-3.2	0.31694	-2.6248	-2.8773	0.28051	0.9468	0.91331	1.4229	1.5604	-0.265
F20Q	1.25923	0	0	0.1735449735	0.059009069	2377.97008785	0	0	0	0	7	-3	1.541	0	0	1	2.8	-3.5	-1.83	-2.6542	-2.1418	0.17173	0.50392	0.87736	1.0607	1.0613	0.7377
F20C	1.06652	0	0	0.1735449735	0.059009069	2377.97008785	0	0	0	0	7	-2	1.541	0	0	2	2.8	2.5	-1.9063	-2.7184	-3.1142	-0.49487	0.4778	0.33109	0.49862	0.58723	-2.3716
F20L	0.984605	0	0	0.1735449735	0.059009069	2377.97008785	0	0	0	0	7	0	1.541	0	0	-1	2.8	3.8	-1.975	-1.5815	-2.7872	0.83024	0.25116	-0.09943	0.28656	0.75101	-0.42388
F20V	0.588538	0	0	0.1735449735	0.059009069	2377.97008785	0	0	0	0	7	-1	1.541	0	0	0	2.8	4.2	-2.7117	-2.485	-2.5702	0.06489	0.22963	-0.023565	0.27855	0.56367	0.55968
G21N	1.79636	0	0	0.3851851852	0.1475274905	2518.2245837	0	0	0	0	6	0	0.641	0	-1	0	-0.4	-3.5	-2.7158	-2.3212	-3.0707	0.18495	0.33466	0.23609	0.6055	0.91766	-0.33427
G21E	0.99301	0	0	0.3851851852	0.1475274905	2518.2245837	0	0	0	0	6	-2	0.641	0	-1	0	-0.4	-3.5	-0.13151	-2.816	-2.6533	0.17173	-0.34259	0.035606	0.15332	0.17303	-0.15182
G21S	0.569523	0	0	0.3851851852	0.1475274905	2518.2245837	0	0	0	0	6	0	0.641	0	-1	0	-0.4	-0.8	0.01957	-2.7057	-2.4425	-0.0076509	0.14568	0.2862	0.6102	0.70297	-1.359
G21K	0.464619	0	0	0.3851851852	0.1475274905	2518.2245837	0	0	0	0	6	-2	0.641	0	-1	0	-0.4	-3.9	0.15313	-2.6248	-2.7418	0.051115	-0.34173	0.063162	0.19538	0.23492	-0.93086
G21D	0.413011	0	0	0.3851851852	0.1475274905	2518.2245837	0	0	0	0	6	-1	0.641	0	-1	0	-0.4	-3.5	0.097898	-2.7286	-3.0383	0.35608	0.03572	0.14814	0.40081	0.58172	0.35582
G21H	0.262847	0	0	0.3851851852	0.1475274905	2518.2245837	0	0	0	0	6	-2	0.641	0	-1	1	-0.4	-3.2	0.000032213	-2.7345	-2.6337	-0.21987	-0.17046	0.22131	0.21655	0.22985	-0.15912
G21A	-0.0823471	0	0	0.3851851852	0.1475274905	2518.2245837	0	0	0	0	6	0	0.641	0	-1	0	-0.4	1.8	-0.1543	-2.5965	-2.8312	-0.13537	-0.029915	0.27163	0.55405	0.54589	-1.5333
G21T	-0.223823	0	0	0.3851851852	0.1475274905	2518.2245837	0	0	0	0	6	-2	0.641	0	-1	0	-0.4	-0.7	-2.5195	-2.6864	-1.5575	-0.017622	-0.45073	-0.17193	-0.048868	-0.15686	-0.97371
G21L	-0.255281	0	0	0.3851851852	0.1475274905	2518.2245837	0	0	0	0	6	-4	0.641	0	-1	-1	-0.4	3.8	-2.4942	-3.2593	-1.4415	-0.65518	-1.1112	-1.2054	-1.0347	-1.2797	-1.4378
G21R	-0.369081	0	0	0.3851851852	0.1475274905	2518.2245837	0	0	0	0	6	-2	0.641	0	-1	0	-0.4	-4.5	-0.11028	-0.73715	-2.2957	-0.36477	-0.32211	0.099675	0.26032	0.32699	0.43688
G21Q	-0.438281	0	0	0.3851851852	0.1475274905	2518.2245837	0	0	0	0	6	-2	0.641	0	-1	0	-0.4	-3.5	-0.29469	-0.63692	-2.0867	-0.26818	-0.34259	0.035606	0.15332	0.17303	0.48439
G21C	-0.480198	0	0	0.3851851852	0.1475274905	2518.2245837	0	0	0	0	6	-3	0.641	0	-1	2	-0.4	2.5	-0.319	-2.2281	-2.4325	-0.44673	-0.46251	-0.36634	-0.3165	-0.5448	-1.549
G21V	-1.01817	0	0	0.3851851852	0.1475274905	2518.2245837	0	0	0	0	6	-3	0.641	0	-1	0	-0.4	4.2	0.43112	-2.3792	-2.4635	-1.4519	-0.72104	-0.7741	-0.51396	-0.69644	-1.6479
G21I	-1.57175	0	0	0.3851851852	0.1475274905	2518.2245837	0	0	0	0	6	-4	0.641	0	-1	0	-0.4	4.5	0.42864	-2.2474	-2.0567	-1.3469	-0.93746	-1.0383	-0.85892	-1.0963	-1.3307
G21F	-2.25906	0	0	0.3851851852	0.1475274905	2518.2245837	0	0	0	0	6	-3	0.641	0	-1	0	-0.4	2.8	-1.4704	-3.0006	-1.8329	-1.2064	-0.73611	-0.72194	-0.49608	-0.72082	-1.1106
Y22S	0.120058	2	1	0.2229276896	0.1922976931	1924.54866081	0	0	0	0	13	-2	0.227	0	5	0	-1.3	-0.8	-1.3893	-3.3696	-0.7426	-1.5122	-1.9336	-1.921	-2.201	-2.3246	-0.93142
Y22M	-0.822669	2	1	0.2229276896	0.1922976931	1924.54866081	0	0	0	0	13	-1	0.227	0	5	0	-1.3	1.9	-1.8841	-3.0281	-2.3126	-1.7575	-1.6555	-1.7103	-1.7544	-1.8092	-1.9325
Y22F	-0.986416	2	1	0.2229276896	0.1922976931	1924.54866081	0	0	0	0	13	3	0.227	0	5	-1	-1.3	2.8	-1.9872	-2.42	-2.3299	-2.0758	-0.92647	-0.92867	-0.8064	-0.92757	-0.22815
Y22C	-1.01121	2	1	0.2229276896	0.1922976931	1924.54866081	0	0	0	0	13	-2	0.227	0	5	1	-1.3	2.5	0.35381	-3.3874	-2.3317	-1.3349	-1.7413	-1.8782	-1.9881	-1.9387	-1.6538
Y22L	-1.19819	2	1	0.2229276896	0.1922976931	1924.54866081	0	0	0	0	13	-1	0.227	0	5	-2	-1.3	3.8	0.57623	-3.0006	-2.2503	-2.1412	-1.9323	-1.9611	-1.9086	-1.931	-2.2482
Y22H	-1.5854	2	1	0.2229276896	0.1922976931	1924.54866081	0	0	0	0	13	2	0.227	0	5	1	-1.3	-3.2	0.17022	-2.9857	-1.7684	-2.2681	-0.79644	-1.0666	-1.0016	-1.3219	-0.93997
Y22E	-1.87991	2	1	0.2229276896	0.1922976931	1924.54866081	0	0	0	0	13	-2	0.227	0	5	-2	-1.3	-3.5	0.10037	-3.2897	-2.4285	-1.5609	-2.2013	-2.1356	-2.3925	-2.7582	0.33347
Y22D	-2.21678	2	1	0.2229276896	0.1922976931	1924.54866081	0	0	0	0	13	-3	0.227	0	5	-1	-1.3	-3.5	0.10897	-2.8169	-2.3139	-1.5598	-2.2495	-2.1577	-2.5468	-2.8802	-0.52852
Y22G	-2.59176	2	1	0.2229276896	0.1922976931	1924.54866081	0	0	0	0	13	-3	0.227	0	5	0	-1.3	-0.4	-0.25658	-2.86	-2.0609	-2.3496	-2.137	-2.1549	-2.4878	-2.5376	-1.0324
Y22W	-2.61345	2	1	0.2229276896	0.1922976931	1924.54866081	0	0	0	0	13	2	0.227	0	5	-4	-1.3	-0.9	-0.59938	-2.9465	-2.0286	-2.1722	-1.535	-1.7569	-1.5139	-1.7431	-1.7406
Y22I	-2.75373	2	1	0.2229276896	0.1922976931	1924.54866081	0	0	0	0	13	-1	0.227	0	5	-2	-1.3	4.5	-1.1485	-3.4165	-2.4308	-2.0778	-1.9308	-1.9584	-1.9114	-1.9063	-2.2872
Y22N	-2.79461	2	1	0.2229276896	0.1922976931	1924.54866081	0	0	0	0	13	-2	0.227	0	5	-1	-1.3	-3.5	-1.4481	-2.7977	-0.82134	-2.6137	-2.0755	-1.9901	-2.2992	-2.6633	-1.9449
Y22Q	-2.93973	2	1	0.2229276896	0.1922976931	1924.54866081	0	0	0	0	13	-1	0.227	0	5	-1	-1.3	-3.5	-2.2132	-3.1302	-1.1132	-1.6697	-1.8712	-1.8166	-2.0317	-2.4198	-2.267
Y22R	-3.14183	2	1	0.2229276896	0.1922976931	1924.54866081	0	0	0	0	13	-2	0.227	0	5	1	-1.3	-4.5	-2.77	-1.7527	-1.896	-2.4794	-1.7718	-1.727	-2.1407	-2.5303	-2.599
Y22K	-3.28457	2	1	0.2229276896	0.1922976931	1924.54866081	0	0	0	0	13	-2	0.227	0	5	-1	-1.3	-3.9	-2.7635	-1.8186	-2.6489	-2.2246	-2.0757	-1.9797	-2.2856	-2.6735	-0.50709
Y22P	-3.37607	2	1	0.2229276896	0.1922976931	1924.54866081	0	0	0	0	13	-3	0.227	0	5	-2	-1.3	-1.6	-0.51895	-2.0711	-1.8221	-0.015048	-2.4139	-2.3574	-2.6616	-2.8543	0.43903
D23E	1.71532	0	0	0.2007054674	0.0929747676	2376.20498509	0	0	0	0	8	2	1.02	1	1	1	-3.5	-3.5	-1.2269	-2.0296	-1.4874	0.9876	0.71121	0.74872	1.3901	1.8245	-1.707
D23S	1.55993	0	0	0.2007054674	0.0929747676	2376.20498509	0	0	0	0	8	0	1.02	1	1	0	-3.5	-0.8	-0.93762	-2.3772	-1.9999	0.62232	0.064976	0.28012	0.85216	1.0194	0.66119
D23Q	1.53596	0	0	0.2007054674	0.0929747676	2376.20498509	0	0	0	0	8	0	1.02	1	1	0	-3.5	-3.5	0.26087	-2.2891	-2.684	-0.91042	0.17283	0.19148	0.63055	0.95323	-1.9348
D23N	1.40189	0	0	0.2007054674	0.0929747676	2376.20498509	0	0	0	0	8	1	1.02	1	1	-1	-3.5	-3.5	0.11935	-2.157	-2.7291	0.23585	0.28055	0.19484	0.71989	1.1983	-0.2058
D23H	1.27392	0	0	0.2007054674	0.0929747676	2376.20498509	0	0	0	0	8	-1	1.02	1	1	0	-3.5	-3.2	0.17412	-1.9267	-2.7115	0.33847	-0.13194	0.0047955	0.40311	0.56879	-0.89982
D23T	1.00224	0	0	0.2007054674	0.0929747676	2376.20498509	0	0	0	0	8	-1	1.02	1	1	0	-3.5	-0.7	0.53428	-1.7288	-1.939	0.14255	-0.20897	0.014722	0.53727	0.64391	0.24167
D23A	0.934979	0	0	0.2007054674	0.0929747676	2376.20498509	0	0	0	0	8	-2	1.02	1	1	0	-3.5	1.8	0.18699	-2.1369	-2.632	-0.058791	-0.28843	-0.11444	0.48988	0.62356	0.70635
D23R	0.847666	0	0	0.2007054674	0.0929747676	2376.20498509	0	0	0	0	8	-2	1.02	1	1	2	-3.5	-4.5	0.41615	-2.333	-2.6215	0.3571	-0.086769	0.31648	0.47448	0.55398	-2.1877
D23V	0.674302	0	0	0.2007054674	0.0929747676	2376.20498509	0	0	0	0	8	-3	1.02	1	1	-1	-3.5	4.2	-0.30491	-2.3253	-2.9278	-0.29447	-0.35041	-0.42822	0.2404	0.55139	-0.42169
D23G	0.673251	0	0	0.2007054674	0.0929747676	2376.20498509	0	0	0	0	8	-1	1.02	1	1	-1	-3.5	-0.4	0.032784	-2.1916	-2.5887	-0.25633	-0.3238	-0.22512	0.39072	0.50134	-1.4032
D23C	0.668844	0	0	0.2007054674	0.0929747676	2376.20498509	0	0	0	0	8	-3	1.02	1	1	1	-3.5	2.5	-0.2071	-1.8967	-2.1109	-0.48891	-0.22463	-0.11741	0.36885	0.65945	-1.44
D23K	0.607466	0	0	0.2007054674	0.0929747676	2376.20498509	0	0	0	0	8	-1	1.02	1	1	-1	-3.5	-3.9	-1.9395	-2.4045	-2.6456	0.024913	-0.25628	-0.20314	0.23714	0.44409	-1.2077
D23I	0.233582	0	0	0.2007054674	0.0929747676	2376.20498509	0	0	0	0	8	-3	1.02	1	1	0	-3.5	4.5	-2.1682	-2.1404	-1.8242	0.26852	-0.18059	-0.17796	0.43685	0.81287	-1.3083
D23F	-0.0692332	0	0	0.2007054674	0.0929747676	2376.20498509	0	0	0	0	8	-3	1.02	1	1	-2	-3.5	2.8	-2.3175	-2.0013	-2.6184	0.14255	-0.607	-0.80628	-0.07888	0.10162	0.27149
D23Y	-0.0895868	0	0	0.2007054674	0.0929747676	2376.20498509	0	0	0	0	8	-3	1.02	1	1	-1	-3.5	-1.3	-1.5824	-2.4978	-0.55302	-0.043676	-0.77675	-0.67176	-0.16451	-0.19691	-1.9662
D23M	-0.0984641	0	0	0.2007054674	0.0929747676	2376.20498509	0	0	0	0	8	-3	1.02	1	1	-1	-3.5	1.9	-1.265	-2.386	-1.3858	-0.96954	-0.54999	-0.62799	0.020695	0.17722	-0.17411
D23L	-1.13916	0	0	0.2007054674	0.0929747676	2376.20498509	0	0	0	0	8	-4	1.02	1	1	-2	-3.5	3.8	-1.9647	-0.29141	-0.97673	-0.59664	-0.66641	-0.99382	-0.27872	0.034704	-0.38752
W24V	-0.0365453	0	0	0.4582010582	0.4218476635	1857.25490597	27	402.307937274	0.0047169811	0.1960807533	12	-3	0.862	1	9	0	-0.9	4.2	0.49306	-1.2981	-1.0918	-0.68508	-1.4036	-2.3142	-1.3447	-1.2191	0.53553
W24L	-0.199335	0	0	0.4582010582	0.4218476635	1857.25490597	27	402.307937274	0.0047169811	0.1960807533	12	-2	0.862	1	9	0	-0.9	3.8	0.26949	-0.72184	-2.2211	-1.947	-1.2163	-2.1311	-1.3189	-1.0826	-0.28022
W24F	-0.334696	0	0	0.4582010582	0.4218476635	1857.25490597	27	402.307937274	0.0047169811	0.1960807533	12	1	0.862	1	9	2	-0.9	2.8	0.51941	-1.6945	-1.7879	-1.2347	-0.39096	-1.4431	-1.2723	-0.69832	-0.42577
W24S	-0.560514	0	0	0.4582010582	0.4218476635	1857.25490597	27	402.307937274	0.0047169811	0.1960807533	12	-3	0.862	1	9	-2	-0.9	-0.8	0.08971	-1.1016	-1.9852	-1.3884	-1.6448	-2.5075	-1.9129	-1.7936	-3.0627
W24R	-0.618026	0	0	0.4582010582	0.4218476635	1857.25490597	27	402.307937274	0.0047169811	0.1960807533	12	-3	0.862	1	9	-1	-0.9	-4.5	-0.085876	-0.62892	-2.702	-1.9287	-1.3951	-2.7459	-2.5866	-2.0064	-2.0334
W24C	-0.650506	0	0	0.4582010582	0.4218476635	1857.25490597	27	402.307937274	0.0047169811	0.1960807533	12	-2	0.862	1	9	2	-0.9	2.5	0.062362	-0.64852	-2.2468	-1.8634	-0.96682	-2.082	-1.2031	-1.035	-2.0367
W24Y	-0.769086	0	0	0.4582010582	0.4218476635	1857.25490597	27	402.307937274	0.0047169811	0.1960807533	12	2	0.862	1	9	2	-0.9	-1.3	-0.52341	-2.162	-2.8701	-1.608	-0.23641	-1.1755	-1.6561	-0.89237	-0.85268
W24G	-1.044	0	0	0.4582010582	0.4218476635	1857.25490597	27	402.307937274	0.0047169811	0.1960807533	12	-2	0.862	1	9	-2	-0.9	-0.4	0.59556	-0.80071	-2.2722	-1.6793	-1.456	-2.2764	-1.8619	-1.6069	0.30936
W24I	-1.2239	0	0	0.4582010582	0.4218476635	1857.25490597	27	402.307937274	0.0047169811	0.1960807533	12	-3	0.862	1	9	0	-0.9	4.5	0.46909	-1.3732	-1.6315	-2.2024	-1.4061	-2.3242	-1.3579	-1.2168	0.17095
W24A	-1.44999	0	0	0.4582010582	0.4218476635	1857.25490597	27	402.307937274	0.0047169811	0.1960807533	12	-3	0.862	1	9	-1	-0.9	1.8	0.59872	-1.635	-2.26	-1.5616	-1.5424	-2.3292	-1.4739	-1.4456	-0.89451
W24M	-2.14117	0	0	0.4582010582	0.4218476635	1857.25490597	27	402.307937274	0.0047169811	0.1960807533	12	-1	0.862	1	9	1	-0.9	1.9	-0.35855	-1.2987	-2.4307	-1.6968	-0.8983	-1.9009	-1.327	-1.0463	-2.6918
W24Q	-2.22655	0	0	0.4582010582	0.4218476635	1857.25490597	27	402.307937274	0.0047169811	0.1960807533	12	-2	0.862	1	9	-10	-0.9	-3.5	-0.15034	-2.2709	-2.6641	-2.3173	-2.2012	-3.1091	-3.7437	-2.8836	-0.24647
W24T	-2.25799	0	0	0.4582010582	0.4218476635	1857.25490597	27	402.307937274	0.0047169811	0.1960807533	12	-2	0.862	1	9	-2	-0.9	-0.7	-0.31103	-2.1049	-2.3247	-2.0356	-1.4521	-2.2951	-1.9131	-1.6365	-0.49311
W24H	-2.37721	0	0	0.4582010582	0.4218476635	1857.25490597	27	402.307937274	0.0047169811	0.1960807533	12	-2	0.862	1	9	1	-0.9	-3.2	-0.63164	-1.5682	-2.2845	-2.0081	-1.0534	-2.3703	-2.1515	-1.6838	-0.61061
W24P	-2.76988	0	0	0.4582010582	0.4218476635	1857.25490597	27	402.307937274	0.0047169811	0.1960807533	12	-4	0.862	1	9	-1	-0.9	-1.6	-0.42473	-2.5334	-2.3725	-2.1957	-1.6837	-2.7223	-1.9879	-1.9994	-0.65122
W24E	-2.81739	0	0	0.4582010582	0.4218476635	1857.25490597	27	402.307937274	0.0047169811	0.1960807533	12	-3	0.862	1	9	-10	-0.9	-3.5	-0.49207	-2.147	-2.4924	-2.9594	-2.4016	-3.2896	-3.7201	-2.9988	-2.0026
W24N	-3.15221	0	0	0.4582010582	0.4218476635	1857.25490597	27	402.307937274	0.0047169811	0.1960807533	12	-4	0.862	1	9	-10	-0.9	-3.5	0.082807	-1.8825	-2.1485	-2.3173	-2.5722	-3.4373	-3.6961	-3.1366	-2.4029
W24D	-3.22656	0	0	0.4582010582	0.4218476635	1857.25490597	27	402.307937274	0.0047169811	0.1960807533	12	-4	0.862	1	9	-1	-0.9	-3.5	0.065141	-2.1429	-1.7356	-2.1503	-1.613	-2.869	-2.3773	-2.1612	-0.83202
A25V	1.32962	0	0	0.2282186949	0.0720239037	2064.14375975	0	0	0	0	7	0	0.527	1	-1	-1	1.8	4.2	-0.082412	-1.3501	-2.27	-2.3537	-0.21565	-0.14661	0.056633	0.26636	0.4378
A25R	1.11306	0	0	0.2282186949	0.0720239037	2064.14375975	0	0	0	0	7	-1	0.527	1	-1	0	1.8	-4.5	-1.5716	-1.7367	-2.5052	-2.1785	0.37081	0.4687	0.95015	0.92363	0.12229
A25T	1.08644	0	0	0.2282186949	0.0720239037	2064.14375975	0	0	0	0	7	0	0.527	1	-1	0	1.8	-0.7	-1.5769	-1.3295	-2.2018	-0.22418	0.26124	0.097618	0.41852	0.47348	-2.2765
A25D	1.02461	0	0	0.2282186949	0.0720239037	2064.14375975	0	0	0	0	7	-2	0.527	1	-1	0	1.8	-3.5	0.55475	-1.3162	-2.5854	-1.612	0.095417	0.182	0.47535	0.46122	-2.2327
A25E	0.990495	0	0	0.2282186949	0.0720239037	2064.14375975	0	0	0	0	7	-1	0.527	1	-1	0	1.8	-3.5	0.3183	-1.6384	-0.73538	-1.9074	0.31259	0.29262	0.68109	0.69474	1.232
A25M	0.950108	0	0	0.2282186949	0.0720239037	2064.14375975	0	0	0	0	7	-1	0.527	1	-1	2	1.8	1.9	0.35819	-1.6106	-1.388	-1.3818	0.17197	0.17435	0.39038	0.3371	-2.3005
A25Q	0.860877	0	0	0.2282186949	0.0720239037	2064.14375975	0	0	0	0	7	-1	0.527	1	-1	0	1.8	-3.5	0.037724	-1.3565	-1.6913	-2.5042	0.31259	0.29262	0.68109	0.69474	-1.4788
A25F	0.787856	0	0	0.2282186949	0.0720239037	2064.14375975	0	0	0	0	7	-2	0.527	1	-1	1	1.8	2.8	0.10533	-2.19	-2.3856	-2.6368	-0.088011	-0.14461	-0.0021325	0.12545	-1.0082
A25H	0.766425	0	0	0.2282186949	0.0720239037	2064.14375975	0	0	0	0	7	-2	0.527	1	-1	2	1.8	-3.2	-2.3173	-1.7367	-1.4229	-2.8693	0.33358	0.37472	0.57157	0.48539	0.28606
A25N	0.718481	0	0	0.2282186949	0.0720239037	2064.14375975	0	0	0	0	7	-2	0.527	1	-1	0	1.8	-3.5	-2.1243	-2.227	-2.8107	-2.8565	0.095417	0.182	0.47535	0.46122	0.74327
A25C	0.360757	0	0	0.2282186949	0.0720239037	2064.14375975	0	0	0	0	7	0	0.527	1	-1	2	1.8	2.5	-2.3863	-2.1543	-2.1444	-1.433	0.26184	0.39786	0.72262	0.54608	-1.0454
A25S	0.0148276	0	0	0.2282186949	0.0720239037	2064.14375975	0	0	0	0	7	1	0.527	1	-1	-1	1.8	-0.8	-2.1758	-1.7166	-2.7541	-2.3916	0.28399	0.17665	0.50755	0.67249	-0.89554
A25L	-0.297456	0	0	0.2282186949	0.0720239037	2064.14375975	0	0	0	0	7	-1	0.527	1	-1	-1	1.8	3.8	-0.3788	-1.8781	-2.5232	-1.866	-0.27043	-0.33458	-0.14739	0.12779	-0.85497
A25G	-0.929673	0	0	0.2282186949	0.0720239037	2064.14375975	0	0	0	0	7	0	0.527	1	-1	-1	1.8	-0.4	-0.2141	-1.977	-2.2488	-2.7453	0.082248	-0.081922	0.18153	0.37559	-0.70283
A25W	-1.34812	0	0	0.2282186949	0.0720239037	2064.14375975	0	0	0	0	7	-3	0.527	1	-1	4	1.8	-0.9	0.16852	-1.5127	-2.1787	-2.5481	0.14727	0.23558	-0.044577	-0.10157	-0.65241
A25P	-2.36527	0	0	0.2282186949	0.0720239037	2064.14375975	0	0	0	0	7	-1	0.527	1	-1	0	1.8	-1.6	0.066089	-2.1919	-2.5511	-2.6368	0.16857	-0.012816	0.25983	0.3307	0.5526
Q26Y	1.65741	0	3	0.3107583774	0.2015616993	2018.07474133	0	0	0	0	10	-1	0.633	1	0	-3	-3.5	-1.3	-0.31079	-2.229	-2.4309	-2.7924	-0.99999	-0.87271	-0.69751	-0.79936	-2.6874
Q26E	1.25621	0	3	0.3107583774	0.2015616993	2018.07474133	0	0	0	0	10	2	0.633	1	0	0	-3.5	-3.5	-2.2684	-1.5214	0.29117	-2.8494	0.12094	0.15489	0.89151	0.6809	0.32103
Q26R	1.00589	0	3	0.3107583774	0.2015616993	2018.07474133	0	0	0	0	10	1	0.633	1	0	3	-3.5	-4.5	-2.5483	-1.4557	-0.13642	-2.6484	0.28883	0.2097	0.82423	0.74704	0.096231
Q26M	0.690668	0	3	0.3107583774	0.2015616993	2018.07474133	0	0	0	0	10	0	0.633	1	0	-1	-3.5	1.9	-2.504	-1.8998	0.3144	-2.5478	-0.52899	0.11513	0.45964	0.19335	-1.2448
Q26A	0.630554	0	3	0.3107583774	0.2015616993	2018.07474133	0	0	0	0	10	-1	0.633	1	0	0	-3.5	1.8	0.12841	-1.4477	-0.64367	-2.3742	-0.58197	-0.050321	0.10339	-0.023865	0.35582
Q26W	0.282938	0	3	0.3107583774	0.2015616993	2018.07474133	0	0	0	0	10	-2	0.633	1	0	-1	-3.5	-0.9	0.22047	-1.3541	0.019151	0.41699	-0.98988	-0.85605	-0.77464	-0.79427	-0.68823
Q26H	0.267348	0	3	0.3107583774	0.2015616993	2018.07474133	0	0	0	0	10	0	0.633	1	0	1	-3.5	-3.2	0.1667	-1.386	0.70979	0.068337	-0.20075	-0.1929	0.19635	0.047273	0.21636
Q26P	0.229417	0	3	0.3107583774	0.2015616993	2018.07474133	0	0	0	0	10	-1	0.633	1	0	4	-3.5	-1.6	0.78235	-1.4379	0.36154	0.4056	-0.086785	0.1889	0.10128	0.22418	-1.6167
Q26L	0.221387	0	3	0.3107583774	0.2015616993	2018.07474133	0	0	0	0	10	-2	0.633	1	0	-1	-3.5	3.8	0.70377	-1.5175	0.30922	-0.52964	-0.84133	-0.26936	-0.26758	-0.30593	0.39817
Q26K	0.214185	0	3	0.3107583774	0.2015616993	2018.07474133	0	0	0	0	10	1	0.633	1	0	-1	-3.5	-3.9	0.30064	-1.9461	0.34742	-0.037878	-0.1946	-0.25661	0.2239	0.030263	0.62524
Q26F	0.0772683	0	3	0.3107583774	0.2015616993	2018.07474133	0	0	0	0	10	-3	0.633	1	0	-5	-3.5	2.8	0.23537	-2.5567	0.61275	1.0366	-1.5388	-1.27	-1.3301	-1.3087	-1.031
Q26V	-0.0389835	0	3	0.3107583774	0.2015616993	2018.07474133	0	0	0	0	10	-2	0.633	1	0	-1	-3.5	4.2	0.14959	-2.0122	-0.45362	0.55133	-0.81794	-0.21834	-0.22669	-0.26843	-1.0943
Q26T	-0.135837	0	3	0.3107583774	0.2015616993	2018.07474133	0	0	0	0	10	-1	0.633	1	0	-1	-3.5	-0.7	-0.14364	-2.1303	-0.1267	0.39216	-0.72321	-0.55588	-0.32524	-0.4469	-0.30289
Q26D	-1.18439	0	3	0.3107583774	0.2015616993	2018.07474133	0	0	0	0	10	0	0.633	1	0	-1	-3.5	-3.5	-0.18979	-2.2061	0.095267	0.42673	-0.4394	-0.48504	-0.14078	-0.35189	-1.2848
Q26G	-2.03377	0	3	0.3107583774	0.2015616993	2018.07474133	0	0	0	0	10	-2	0.633	1	0	-1	-3.5	-0.4	-2.115	-2.4745	-0.19809	0.91459	-0.98057	-0.81664	-0.73719	-0.7455	-1.4409
Q26C	-2.2099	0	3	0.3107583774	0.2015616993	2018.07474133	0	0	0	0	10	-3	0.633	1	0	1	-3.5	2.5	-1.9198	-2.7438	-0.46589	-0.34325	-0.75464	-0.42243	-0.63311	-0.44256	-1.2468
Q26N	-2.82036	0	3	0.3107583774	0.2015616993	2018.07474133	0	0	0	0	10	0	0.633	1	0	-3	-3.5	-3.5	-2.1538	-1.506	-0.47835	-0.10639	-0.69623	-0.70487	-0.51052	-0.69013	-0.003642
Q27I	1.97838	2	3	0.4017636684	0.2685800441	2014.78057919	2	0	0.0035335689	0.0278243504	7	-3	1.019	0	1	0	-3.5	4.5	0.35353	-1.4788	-0.47056	0.16008	-0.94965	0.4351	-0.0753	-0.21638	-2.0026
Q27M	1.54048	2	3	0.4017636684	0.2685800441	2014.78057919	2	0	0.0035335689	0.0278243504	7	0	1.019	0	1	-1	-3.5	1.9	0.16115	-2.5266	-0.17767	-0.22296	-0.74943	0.57243	0.45444	0.27326	-1.0258
Q27S	1.36025	2	3	0.4017636684	0.2685800441	2014.78057919	2	0	0.0035335689	0.0278243504	7	0	1.019	0	1	-2	-3.5	-0.8	0.29528	-3.0796	-0.7255	-0.26404	-0.93969	-0.12523	-0.04683	-0.16146	-0.20691
Q27N	1.15991	2	3	0.4017636684	0.2685800441	2014.78057919	2	0	0.0035335689	0.0278243504	7	0	1.019	0	1	2	-3.5	-3.5	0.20951	-2.0005	-0.84506	-0.38226	-0.38308	0.32493	0.29677	0.16784	0.86743
Q27T	0.785733	2	3	0.4017636684	0.2685800441	2014.78057919	2	0	0.0035335689	0.0278243504	7	-1	1.019	0	1	-1	-3.5	-0.7	0.2221	-3.2018	-1.0829	-0.44242	-0.99575	-0.12201	-0.18576	-0.32701	-0.63133
Q27R	0.197802	2	3	0.4017636684	0.2685800441	2014.78057919	2	0	0.0035335689	0.0278243504	7	1	1.019	0	1	-3	-3.5	-4.5	-0.48988	0.58205	-1.3018	-0.081436	-0.8391	-0.6717	-0.54664	-0.4436	-1.1223
Q27E	-0.0164462	2	3	0.4017636684	0.2685800441	2014.78057919	2	0	0.0035335689	0.0278243504	7	2	1.019	0	1	-1	-3.5	-3.5	-0.50606	-0.0065951	-1.9657	-1.2169	-0.34829	0.13126	0.37048	0.37158	-0.84576
Q27P	-0.323802	2	3	0.4017636684	0.2685800441	2014.78057919	2	0	0.0035335689	0.0278243504	7	-1	1.019	0	1	-3	-3.5	-1.6	-0.69276	0.43704	-2.1137	-0.89503	-1.3009	-0.74354	-0.80117	-0.88035	-0.2363
Q27D	-0.428286	2	3	0.4017636684	0.2685800441	2014.78057919	2	0	0.0035335689	0.0278243504	7	0	1.019	0	1	3	-3.5	-3.5	-1.1768	-0.40743	-1.1088	-0.90719	-0.24446	0.4804	0.38299	0.24543	-1.8948
Q27H	-1.29929	2	3	0.4017636684	0.2685800441	2014.78057919	2	0	0.0035335689	0.0278243504	7	0	1.019	0	1	-5	-3.5	-3.2	-1.6857	0.26157	-1.5479	-0.39062	-1.3669	-1.176	-1.2659	-1.1785	0.18197
Q27K	-1.39912	2	3	0.4017636684	0.2685800441	2014.78057919	2	0	0.0035335689	0.0278243504	7	1	1.019	0	1	-4	-3.5	-3.9	-1.9062	1.1876	-1.318	-0.45152	-0.99239	-0.81845	-0.76113	-0.64631	-0.08302
Q27L	-1.56265	2	3	0.4017636684	0.2685800441	2014.78057919	2	0	0.0035335689	0.0278243504	7	-2	1.019	0	1	-2	-3.5	3.8	-1.9633	0.59015	-2.0821	-0.36815	-1.0979	0.17034	-0.32858	-0.50818	-0.36971
Q27A	-1.6811	2	3	0.4017636684	0.2685800441	2014.78057919	2	0	0.0035335689	0.0278243504	7	-1	1.019	0	1	-2	-3.5	1.8	-1.995	0.4172	-1.1224	-0.90092	-1.056	0.089623	-0.14407	-0.31032	-0.36079
Q27Y	-1.8036	2	3	0.4017636684	0.2685800441	2014.78057919	2	0	0.0035335689	0.0278243504	7	-1	1.019	0	1	-2	-3.5	-1.3	-1.6657	0.36678	-2.1125	-0.89503	-1.1605	-0.4568	-0.49734	-0.61269	-2.001
Q27F	-2.37444	2	3	0.4017636684	0.2685800441	2014.78057919	2	0	0.0035335689	0.0278243504	7	-3	1.019	0	1	-2	-3.5	2.8	-1.8009	1.026	-1.7353	-1.9818	-1.2962	-0.17569	-0.71062	-0.86832	-1.1965
Q27W	-3.25563	2	3	0.4017636684	0.2685800441	2014.78057919	2	0	0.0035335689	0.0278243504	7	-2	1.019	0	1	-6	-3.5	-0.9	-2.8914	-0.23572	-2.1461	-1.6751	-1.8173	-1.5076	-1.9629	-1.8935	0.19141
T28Y	1.66971	0	0	0.2169312169	0.086009929	2054.81433735	0	0	0	0	7	-2	0.543	0	2	-2	-0.7	-1.3	-2.8632	0.053668	-2.1011	-1.9636	-0.8506	-0.7211	-0.79476	-1.1053	-1.2599
T28A	0.752501	0	0	0.2169312169	0.086009929	2054.81433735	0	0	0	0	7	0	0.543	0	2	0	-0.7	1.8	-1.8649	0.28187	-1.2452	-0.93123	0.042289	0.054355	0.16068	-0.070898	0.38491
T28Q	0.294695	0	0	0.2169312169	0.086009929	2054.81433735	0	0	0	0	7	-1	0.543	0	2	-2	-0.7	-3.5	-2.9427	0.080612	-2.4048	-0.91082	-0.48055	-0.4565	-0.46196	-0.62942	-2.2741
T28K	0.137074	0	0	0.2169312169	0.086009929	2054.81433735	0	0	0	0	7	-1	0.543	0	2	-1	-0.7	-3.9	-2.9695	-0.31269	-2.1081	-1.903	-0.25855	-0.22151	-0.31859	-0.45848	0.4657
T28I	0.0335581	0	0	0.2169312169	0.086009929	2054.81433735	0	0	0	0	7	-1	0.543	0	2	-2	-0.7	4.5	-1.425	-0.49201	-1.7976	-2.5119	-0.57847	-0.69871	-0.51474	-0.67108	-1.7556
T28M	-0.271649	0	0	0.2169312169	0.086009929	2054.81433735	0	0	0	0	7	-1	0.543	0	2	-1	-0.7	1.9	-1.9615	-0.18764	-2.1119	-2.098	-0.34348	-0.38817	-0.2609	-0.49941	-0.89894
T28E	-0.343728	0	0	0.2169312169	0.086009929	2054.81433735	0	0	0	0	7	-1	0.543	0	2	-1	-0.7	-3.5	-2.7003	-0.069539	-1.0158	-2.0878	-0.2615	-0.22732	-0.3318	-0.47713	-1.9821
T28D	-0.568494	0	0	0.2169312169	0.086009929	2054.81433735	0	0	0	0	7	-1	0.543	0	2	1	-0.7	-3.5	-1.9366	-1.669	-1.6763	-1.7723	0.093655	0.12428	-0.20182	-0.30408	0.067155
T28N	-0.747423	0	0	0.2169312169	0.086009929	2054.81433735	0	0	0	0	7	0	0.543	0	2	0	-0.7	-3.5	-2.1307	-0.73092	-2.1969	-1.8138	0.21836	0.085399	-0.038815	-0.08785	-1.9746
T28S	-1.03862	0	0	0.2169312169	0.086009929	2054.81433735	0	0	0	0	7	1	0.543	0	2	1	-0.7	-0.8	-2.1129	-0.71623	-2.3054	-2.0056	0.4687	0.46902	0.41308	0.24422	-0.29644
T28C	-1.16833	0	0	0.2169312169	0.086009929	2054.81433735	0	0	0	0	7	-1	0.543	0	2	-1	-0.7	2.5	-2.6153	-0.23973	-2.6206	-2.0692	-0.35846	-0.42203	-0.26867	-0.50375	-0.26141
T28W	-1.2457	0	0	0.2169312169	0.086009929	2054.81433735	0	0	0	0	7	-2	0.543	0	2	7	-0.7	-0.9	-2.9766	-0.2545	-2.41	-2.1	0.3898	0.1057	-0.94686	-0.99206	0.40678
T28G	-1.55186	0	0	0.2169312169	0.086009929	2054.81433735	0	0	0	0	7	-2	0.543	0	2	-2	-0.7	-0.4	-1.9411	-0.19913	-2.2007	-2.0012	-0.84487	-0.77825	-0.79969	-1.0964	-1.8341
T28R	-1.66645	0	0	0.2169312169	0.086009929	2054.81433735	0	0	0	0	7	-1	0.543	0	2	-1	-0.7	-4.5	-2.2471	-0.74234	-2.5345	-2.494	-0.25216	-0.22237	-0.29308	-0.42966	-2.4592
T28F	-2.03552	0	0	0.2169312169	0.086009929	2054.81433735	0	0	0	0	7	-2	0.543	0	2	-2	-0.7	2.8	-1.996	-0.73092	-2.2712	-2.1322	-0.81048	-0.93867	-0.77994	-1.0811	-0.25148
I29V	0.845996	0	0	0.1738977072	0.0812580034	2660.52204883	0	0	0	0	5	3	1.224	0	1	0	4.5	4.2	-1.9504	-2.0894	-2.5303	-1.8535	0.39539	-0.47994	-0.39914	-0.47516	-1.5741
I29T	0.747251	0	0	0.1738977072	0.0812580034	2660.52204883	0	0	0	0	5	-1	1.224	0	1	0	4.5	-0.7	-2.11	-1.6624	-1.4248	-2.3494	0.36628	0.20888	-0.038183	-0.31912	-0.72154
I29L	0.509467	0	0	0.1738977072	0.0812580034	2660.52204883	0	0	0	0	5	2	1.224	0	1	0	4.5	3.8	-2.7031	-2.0459	-2.2229	-2.4115	0.32384	-0.39901	-0.40017	-0.53316	0.11107
I29Q	0.18165	0	0	0.1738977072	0.0812580034	2660.52204883	0	0	0	0	5	-3	1.224	0	1	0	4.5	-3.5	-2.7339	-0.74651	-2.0933	-2.7269	0.13484	0.53204	0.117	-0.45565	-2.106
I29N	0.0897241	0	0	0.1738977072	0.0812580034	2660.52204883	0	0	0	0	5	-3	1.224	0	1	0	4.5	-3.5	-1.9989	-0.72488	-2.5303	-2.0433	0.13484	0.53204	0.117	-0.45565	-0.17331
I29M	-0.0862234	0	0	0.1738977072	0.0812580034	2660.52204883	0	0	0	0	5	1	1.224	0	1	2	4.5	1.9	-2.3162	-2.1091	-2.6987	-2.7817	0.61333	0.20001	0.037687	-0.36727	0.11828
I29S	-0.648259	0	0	0.1738977072	0.0812580034	2660.52204883	0	0	0	0	5	-2	1.224	0	1	1	4.5	-0.8	-2.8221	-3.3031	-2.297	-2.4966	0.32801	0.32394	-0.07354	-0.53923	-0.48168
I29D	-0.758716	0	0	0.1738977072	0.0812580034	2660.52204883	0	0	0	0	5	-3	1.224	0	1	-1	4.5	-3.5	-2.8687	-2.5778	-2.1825	-2.1432	-0.018486	0.35207	-0.025122	-0.46387	-2.7686
I29H	-0.842088	0	0	0.1738977072	0.0812580034	2660.52204883	0	0	0	0	5	-3	1.224	0	1	0	4.5	-3.2	-1.8767	-2.5463	-2.4864	-2.49	0.11273	0.48045	0.052552	-0.49783	-1.381
I29R	-0.857864	0	0	0.1738977072	0.0812580034	2660.52204883	0	0	0	0	5	-3	1.224	0	1	1	4.5	-4.5	-2.4326	-2.0181	-1.1656	-2.4766	0.32734	0.84823	0.43827	-0.32555	-0.73234
I29F	-1.25824	0	0	0.1738977072	0.0812580034	2660.52204883	0	0	0	0	5	0	1.224	0	1	-1	4.5	2.8	-2.5062	-1.6949	-2.1049	-2.2454	0.010452	-0.37929	-0.51212	-0.63082	-0.9382
I29A	-1.57027	0	0	0.1738977072	0.0812580034	2660.52204883	0	0	0	0	5	-1	1.224	0	1	-1	4.5	1.8	-2.2573	-2.1832	-1.6112	-2.4105	-0.036464	-0.27678	-0.50304	-0.64051	-1.8382
I29Y	-1.73407	0	0	0.1738977072	0.0812580034	2660.52204883	0	0	0	0	5	-1	1.224	0	1	0	4.5	-1.3	-2.2526	-1.8286	-1.8529	-2.2982	0.42615	0.28567	0.067955	-0.23997	-1.599
I29K	-2.06631	0	0	0.1738977072	0.0812580034	2660.52204883	0	0	0	0	5	-3	1.224	0	1	2	4.5	-3.9	-2.6504	-1.909	-2.3241	-2.5745	0.44073	0.87916	0.38733	-0.47027	-0.63144
G30S	-0.509199	5	4	0.6835978836	0.4116401865	2696.20172108	19	45.5258832377	0.0044642857	0.1859560144	5	0	0.592	0	4	0	-0.4	-0.8	-2.1173	-2.7589	-1.9398	-0.84555	-2.0513	-1.5716	-1.8249	-2.0441	-1.2603
G30C	-1.019	5	4	0.6835978836	0.4116401865	2696.20172108	19	45.5258832377	0.0044642857	0.1859560144	5	-3	0.592	0	4	2	-0.4	2.5	-2.6575	-2.0469	-1.8855	-2	-2.2046	-1.5183	-1.274	-1.9654	-2.0274
G30V	-1.40328	5	4	0.6835978836	0.4116401865	2696.20172108	19	45.5258832377	0.0044642857	0.1859560144	5	-3	0.592	0	4	-1	-0.4	4.2	-1.9737	-1.5118	-2.3399	-2.0822	-2.4314	-1.2288	-1.2038	-1.8263	-1.7708
G30A	-1.59131	5	4	0.6835978836	0.4116401865	2696.20172108	19	45.5258832377	0.0044642857	0.1859560144	5	0	0.592	0	4	-4	-0.4	1.8	-2.1389	-2.292	-2.0675	-2.1176	-2.3414	-1.1609	-1.6376	-1.8685	0.081915
G30Y	-1.75828	5	4	0.6835978836	0.4116401865	2696.20172108	19	45.5258832377	0.0044642857	0.1859560144	5	-3	0.592	0	4	-5	-0.4	-1.3	-2.4141	-2.7335	-2.3926	-2.7657	-2.7087	-2.4243	-2.3715	-2.4275	-0.67367
G30D	-1.76711	5	4	0.6835978836	0.4116401865	2696.20172108	19	45.5258832377	0.0044642857	0.1859560144	5	-1	0.592	0	4	0	-0.4	-3.5	-0.92822	-2.2408	-2.3715	-2.4184	-2.1221	-2.4273	-2.5819	-2.4372	0.22019
G30H	-1.96773	5	4	0.6835978836	0.4116401865	2696.20172108	19	45.5258832377	0.0044642857	0.1859560144	5	-2	0.592	0	4	2	-0.4	-3.2	-2.4208	-2.1297	-2.3452	-2.6233	-2.0621	-2.5265	-2.4281	-2.4137	-2.3991
G30R	-2.12215	5	4	0.6835978836	0.4116401865	2696.20172108	19	45.5258832377	0.0044642857	0.1859560144	5	-2	0.592	0	4	0	-0.4	-4.5	-2.3917	-2.6749	-2.6334	-2.5223	-2.2131	-2.7452	-2.7713	-2.5312	0.36987
G30T	-2.54316	5	4	0.6835978836	0.4116401865	2696.20172108	19	45.5258832377	0.0044642857	0.1859560144	5	-2	0.592	0	4	-4	-0.4	-0.7	0.49746	-2.6754	-2.5988	-1.9737	-2.5566	-2.185	-2.1444	-2.2432	-0.035732
G30P	-2.553	5	4	0.6835978836	0.4116401865	2696.20172108	19	45.5258832377	0.0044642857	0.1859560144	5	-2	0.592	0	4	-6	-0.4	-1.6	0.61166	-2.4516	-1.9483	-2.4682	-2.687	-2.4665	-2.6151	-2.576	-1.413
G30W	-2.58901	5	4	0.6835978836	0.4116401865	2696.20172108	19	45.5258832377	0.0044642857	0.1859560144	5	-2	0.592	0	4	-6	-0.4	-0.9	0.48044	-2.5381	-2.1049	-1.6291	-2.6976	-2.3327	-2.462	-2.4663	0.26957
G30F	-2.90473	5	4	0.6835978836	0.4116401865	2696.20172108	19	45.5258832377	0.0044642857	0.1859560144	5	-3	0.592	0	4	1	-0.4	2.8	0.45449	-2.4994	-2.8005	-2.1725	-2.2986	-1.4517	-1.2452	-1.9303	-1.5954
G30I	-3.07762	5	4	0.6835978836	0.4116401865	2696.20172108	19	45.5258832377	0.0044642857	0.1859560144	5	-4	0.592	0	4	-5	-0.4	4.5	0.14353	-2.1733	-2.4469	-2.3878	-2.7124	-1.5446	-1.7244	-2.0171	0.72958
G30N	-3.16951	5	4	0.6835978836	0.4116401865	2696.20172108	19	45.5258832377	0.0044642857	0.1859560144	5	0	0.592	0	4	4	-0.4	-3.5	-0.39616	-2.5855	-2.3746	-2.4682	-1.6674	-2.0082	-2.4651	-2.5296	-0.24718
G30L	-3.18186	5	4	0.6835978836	0.4116401865	2696.20172108	19	45.5258832377	0.0044642857	0.1859560144	5	-4	0.592	0	4	-2	-0.4	3.8	-0.63811	-2.7772	-1.0159	-2.9176	-2.5461	-1.461	-1.4062	-1.9076	0.62835
G30Q	-3.24732	5	4	0.6835978836	0.4116401865	2696.20172108	19	45.5258832377	0.0044642857	0.1859560144	5	-2	0.592	0	4	-5	-0.4	-3.5	-0.80219	-2.7283	-2.6671	-2.0641	-2.5972	-2.759	-2.9232	-2.7787	-0.052216
G30E	-3.46942	5	4	0.6835978836	0.4116401865	2696.20172108	19	45.5258832377	0.0044642857	0.1859560144	5	-2	0.592	0	4	-5	-0.4	-3.5	0.10271	-1.6666	-2.2011	-2.4907	-2.5972	-2.759	-2.9232	-2.7787	-1.3601
C31L	1.15527	0	0	0.4003527337	0.2296908057	2879.5992709	2	0	0.0035335689	0.0278243504	3	-1	1.135	0	1	-2	2.5	3.8	-0.016364	-2.2873	-1.4202	-2.6118	-0.7415	-0.97085	-1.0565	-0.9047	0.23892
C31N	0.525067	0	0	0.4003527337	0.2296908057	2879.5992709	2	0	0.0035335689	0.0278243504	3	-3	1.135	0	1	-1	2.5	-3.5	-0.088672	-1.892	-2.3037	-2.0546	-0.79945	-0.6768	-0.57262	-0.21364	0.84423
C31R	0.476914	0	0	0.4003527337	0.2296908057	2879.5992709	2	0	0.0035335689	0.0278243504	3	-3	1.135	0	1	0	2.5	-4.5	-2.6865	-1.9575	-2.6673	-2.2389	-0.59346	-0.37839	-0.23657	0.02461	-1.6497
C31S	0.113014	0	0	0.4003527337	0.2296908057	2879.5992709	2	0	0.0035335689	0.0278243504	3	-1	1.135	0	1	2	2.5	-0.8	-2.3123	-2.0519	-2.4753	-1.9917	-0.09335	-0.085014	-0.18742	-0.36549	0.1409
C31K	0	0	0	0.4003527337	0.2296908057	2879.5992709	2	0	0.0035335689	0.0278243504	3	-3	1.135	0	1	1	2.5	-3.9	-2.5942	-2.4257	-2.4902	-1.992	-0.48968	-0.29762	-0.2439	-0.11438	-2.212
C31E	-0.326451	0	0	0.4003527337	0.2296908057	2879.5992709	2	0	0.0035335689	0.0278243504	3	-4	1.135	0	1	0	2.5	-3.5	-0.42222	-2.1493	-2.38	-2.3154	-0.87718	-0.62288	-0.70666	-0.46463	0.52621
C31F	-0.7778	0	0	0.4003527337	0.2296908057	2879.5992709	2	0	0.0035335689	0.0278243504	3	-2	1.135	0	1	-1	2.5	2.8	-0.92654	-2.4708	-2.5334	-2.0998	-0.77084	-0.96358	-1.0251	-0.90544	-0.99061
C31W	-0.883125	0	0	0.4003527337	0.2296908057	2879.5992709	2	0	0.0035335689	0.0278243504	3	-2	1.135	0	1	2	2.5	-0.9	-1.7913	-2.2316	-1.6915	-2.0977	-0.31351	-0.28202	-0.421	-0.51877	-2.0152
C31G	-1.08385	0	0	0.4003527337	0.2296908057	2879.5992709	2	0	0.0035335689	0.0278243504	3	-3	1.135	0	1	-1	2.5	-0.4	-1.816	-1.6857	-2.5743	-2.2991	-0.93345	-0.98249	-1.0569	-0.75288	0.092529
C31Y	-1.15933	0	0	0.4003527337	0.2296908057	2879.5992709	2	0	0.0035335689	0.0278243504	3	-2	1.135	0	1	0	2.5	-1.3	-2.6861	-2.2956	-2.3255	-2.0332	-0.57004	-0.5513	-0.54736	-0.38	-1.1332
C31V	-1.26476	0	0	0.4003527337	0.2296908057	2879.5992709	2	0	0.0035335689	0.0278243504	3	-1	1.135	0	1	-1	2.5	4.2	-2.4309	-1.936	-2.3311	-2.4102	-0.63034	-0.85362	-0.94342	-0.96761	0.12343
C31T	-2.70678	0	0	0.4003527337	0.2296908057	2879.5992709	2	0	0.0035335689	0.0278243504	3	-1	1.135	0	1	0	2.5	-0.7	-2.9027	-2.1322	-2.8633	-2.3854	-0.34761	-0.37926	-0.38016	-0.28923	-0.50606
C31I	-3.41141	0	0	0.4003527337	0.2296908057	2879.5992709	2	0	0.0035335689	0.0278243504	3	-1	1.135	0	1	0	2.5	4.5	-2.7206	-2.2873	-2.5562	-2.3608	-0.53043	-0.74484	-0.84679	-1.0347	0.9441
S32G	-0.1794	6	1	0.732627866	0.3982228568	2564.24984006	20	196.177139432	0.0051020408	0.1855636473	5	0	0.793	0	4	-2	-0.8	-0.4	-2.2506	-2.4757	-2.0957	-2.5363	-2.052	-1.6957	-1.7979	-1.8525	0.47665
S32V	-0.41966	6	1	0.732627866	0.3982228568	2564.24984006	20	196.177139432	0.0051020408	0.1855636473	5	-2	0.793	0	4	-2	-0.8	4.2	-2.8874	-2.2863	-2.4566	-2.4974	-2.2761	-1.0021	-1.0584	-1.6699	-1.5682
S32R	-0.806574	6	1	0.732627866	0.3982228568	2564.24984006	20	196.177139432	0.0051020408	0.1855636473	5	-1	0.793	0	4	-1	-0.8	-4.5	-2.5608	-2.146	-2.0415	-2.1122	-2.0417	-2.6817	-2.5069	-2.0667	-2.1896
S32I	-1.33447	6	1	0.732627866	0.3982228568	2564.24984006	20	196.177139432	0.0051020408	0.1855636473	5	-2	0.793	0	4	-2	-0.8	4.5	-2.9105	-2.4518	-1.077	-2.2909	-2.2729	-0.94606	-1.0536	-1.651	-1.8398
S32T	-1.57489	6	1	0.732627866	0.3982228568	2564.24984006	20	196.177139432	0.0051020408	0.1855636473	5	1	0.793	0	4	-1	-0.8	-0.7	-1.8053	-2.4018	-2.4358	-2.7542	-1.8255	-1.4022	-1.9271	-2.0067	-0.27484
S32Y	-1.59728	6	1	0.732627866	0.3982228568	2564.24984006	20	196.177139432	0.0051020408	0.1855636473	5	-2	0.793	0	4	0	-0.8	-1.3	-1.8955	-0.7326	-2.3854	-2.3239	-2.1375	-2.3119	-1.7383	-2.0387	-1.9693
S32C	-1.88957	6	1	0.732627866	0.3982228568	2564.24984006	20	196.177139432	0.0051020408	0.1855636473	5	-1	0.793	0	4	1	-0.8	2.5	-2.419	-1.7907	-2.2821	-2.3224	-1.9587	-1.2369	-1.2178	-2.2011	-1.4442
S32N	-2.27894	6	1	0.732627866	0.3982228568	2564.24984006	20	196.177139432	0.0051020408	0.1855636473	5	1	0.793	0	4	-1	-0.8	-3.5	-1.1803	-2.2383	-1.247	-1.0807	-1.7773	-1.8882	-2.4604	-2.1721	0.82098
S32K	-2.46646	6	1	0.732627866	0.3982228568	2564.24984006	20	196.177139432	0.0051020408	0.1855636473	5	0	0.793	0	4	-1	-0.8	-3.9	-2.5636	-2.3584	-1.5588	-0.095695	-1.9324	-2.3304	-2.4987	-2.1399	-1.8009
S32F	-2.53547	6	1	0.732627866	0.3982228568	2564.24984006	20	196.177139432	0.0051020408	0.1855636473	5	-2	0.793	0	4	-1	-0.8	2.8	-2.5534	-2.5721	-2.4358	-1.6628	-2.2274	-1.3021	-1.0986	-1.8702	-1.4053
S32Q	-2.55533	6	1	0.732627866	0.3982228568	2564.24984006	20	196.177139432	0.0051020408	0.1855636473	5	0	0.793	0	4	1	-0.8	-3.5	-1.9048	-1.8898	-2.3348	-1.5271	-1.8198	-2.2439	-2.4297	-2.3542	-0.77812
S32P	-2.65252	6	1	0.732627866	0.3982228568	2564.24984006	20	196.177139432	0.0051020408	0.1855636473	5	-1	0.793	0	4	0	-0.8	-1.6	-2.3675	-1.8693	-2.6809	-0.51823	-2.0433	-2.2068	-1.9239	-2.1075	-0.22408
S32L	-2.6716	6	1	0.732627866	0.3982228568	2564.24984006	20	196.177139432	0.0051020408	0.1855636473	5	-2	0.793	0	4	-1	-0.8	3.8	-2.7587	-2.4702	-2.4785	-0.96278	-2.2168	-1.0797	-1.0284	-1.8177	-1.9391
S32A	-2.93573	6	1	0.732627866	0.3982228568	2564.24984006	20	196.177139432	0.0051020408	0.1855636473	5	1	0.793	0	4	-1	-0.8	1.8	-2.6895	-2.2718	-1.9965	-2.086	-1.8035	-0.87834	-1.587	-2.0219	-0.52562
S32H	-3.02275	6	1	0.732627866	0.3982228568	2564.24984006	20	196.177139432	0.0051020408	0.1855636473	5	-1	0.793	0	4	3	-0.8	-3.2	-2.662	-2.4513	-2.2461	-1.7724	-1.7897	-2.4712	-2.3234	-2.5397	-2.0043
S32M	-3.1798	6	1	0.732627866	0.3982228568	2564.24984006	20	196.177139432	0.0051020408	0.1855636473	5	-1	0.793	0	4	0	-0.8	1.9	-2.7365	-1.6158	-2.9261	-1.5699	-2.0442	-1.3645	-1.2849	-2.0878	-0.66025
S32E	-3.34059	6	1	0.732627866	0.3982228568	2564.24984006	20	196.177139432	0.0051020408	0.1855636473	5	0	0.793	0	4	-1	-0.8	-3.5	-2.9147	-2.1162	-2.6901	-2.0852	-1.9461	-2.2751	-2.4192	-2.1272	-0.53967
D33N	1.95185	0	0	0.5883597884	0.3066186517	2169.35107882	5	14.3806190541	0.0036101083	0.0373145526	6	1	0.556	0	1	1	-3.5	-3.5	-2.8797	-2.1819	-2.2971	-2.261	-0.32212	-0.091202	0.45824	1.1524	-0.81895
D33S	1.60613	0	0	0.5883597884	0.3066186517	2169.35107882	5	14.3806190541	0.0036101083	0.0373145526	6	0	0.556	0	1	0	-3.5	-0.8	-2.6699	-2.4513	-1.9075	-1.4874	-0.80946	-0.45788	-0.045468	0.50633	0.40912
D33E	1.40245	0	0	0.5883597884	0.3066186517	2169.35107882	5	14.3806190541	0.0036101083	0.0373145526	6	2	0.556	0	1	0	-3.5	-3.5	-2.2971	-2.7233	-2.3707	-2.0915	-0.20603	-0.00073787	0.52142	1.3993	-0.59124
D33Q	1.29085	0	0	0.5883597884	0.3066186517	2169.35107882	5	14.3806190541	0.0036101083	0.0373145526	6	0	0.556	0	1	1	-3.5	-3.5	-2.6446	-2.332	-2.4825	-1.48	-0.60687	-0.41829	0.10161	0.68661	-0.67952
D33R	0.788641	0	0	0.5883597884	0.3066186517	2169.35107882	5	14.3806190541	0.0036101083	0.0373145526	6	-2	0.556	0	1	1	-3.5	-4.5	-3.0027	-1.7669	-0.28002	-1.8251	-1.1554	-0.99076	-0.59888	-0.21307	-0.67494
D33G	0.723916	0	0	0.5883597884	0.3066186517	2169.35107882	5	14.3806190541	0.0036101083	0.0373145526	6	-1	0.556	0	1	0	-3.5	-0.4	-1.5385	-2.5735	-0.029668	-1.9335	-1.0736	-0.77743	-0.44689	0.023078	-0.57135
D33H	0.246393	0	0	0.5883597884	0.3066186517	2169.35107882	5	14.3806190541	0.0036101083	0.0373145526	6	-1	0.556	0	1	2	-3.5	-3.2	-2.6174	-2.1123	-0.061544	-2.0869	-0.75737	-0.54136	-0.092334	0.30773	-0.57677
D33K	0.0733163	0	0	0.5883597884	0.3066186517	2169.35107882	5	14.3806190541	0.0036101083	0.0373145526	6	-1	0.556	0	1	0	-3.5	-3.9	-2.5872	-2.4944	-0.86345	-1.4847	-1.0722	-0.95188	-0.50916	0.048499	-0.035245
D33T	0	0	0	0.5883597884	0.3066186517	2169.35107882	5	14.3806190541	0.0036101083	0.0373145526	6	-1	0.556	0	1	0	-3.5	-0.7	-2.865	-2.0404	-0.35404	-0.89287	-1.0703	-0.7982	-0.46002	0.010811	-0.59551
D33L	-0.0874275	0	0	0.5883597884	0.3066186517	2169.35107882	5	14.3806190541	0.0036101083	0.0373145526	6	-4	0.556	0	1	-3	-3.5	3.8	-2.843	-2.0598	0.039541	-0.8385	-1.6703	-1.627	-2.1159	-1.7179	-1.8877
D33A	-0.249133	0	0	0.5883597884	0.3066186517	2169.35107882	5	14.3806190541	0.0036101083	0.0373145526	6	-2	0.556	0	1	0	-3.5	1.8	-2.2002	-2.4608	-0.13178	-1.8863	-1.2222	-0.88082	-0.73601	-0.36129	-1.0533
D33C	-0.447446	0	0	0.5883597884	0.3066186517	2169.35107882	5	14.3806190541	0.0036101083	0.0373145526	6	-3	0.556	0	1	2	-3.5	2.5	-2.6276	-2.1021	0.039541	-0.875	-1.0811	-0.70784	-0.53841	-0.2858	0.59478
D33Y	-1.22123	0	0	0.5883597884	0.3066186517	2169.35107882	5	14.3806190541	0.0036101083	0.0373145526	6	-3	0.556	0	1	1	-3.5	-1.3	-2.0447	-2.203	-0.45918	-0.74895	-1.3691	-1.1734	-1.0144	-0.72483	-2.0896
D33F	-2.87714	0	0	0.5883597884	0.3066186517	2169.35107882	5	14.3806190541	0.0036101083	0.0373145526	6	-3	0.556	0	1	-3	-3.5	2.8	-2.0753	-2.4515	-0.76043	-0.82779	-1.661	-1.6115	-1.9485	-1.4869	-0.42258
D33I	-3.68558	0	0	0.5883597884	0.3066186517	2169.35107882	5	14.3806190541	0.0036101083	0.0373145526	6	-3	0.556	0	1	-3	-3.5	4.5	-2.223	-2.0984	-0.17653	-0.47307	-1.5629	-1.416	-1.9036	-1.4528	-0.094285
A34R	-0.609858	0	2	0.5827160494	0.3005467454	2062.16855078	11	81.758550876	0.0041322314	0.0778090147	7	-1	0.465	0	4	-4	1.8	-4.5	-1.1631	-2.5386	-0.36338	-0.93595	-1.8326	-1.8176	-1.7286	-1.6097	0.56741
A34S	-0.616039	0	2	0.5827160494	0.3005467454	2062.16855078	11	81.758550876	0.0041322314	0.0778090147	7	1	0.465	0	4	1	1.8	-0.8	-2.738	-2.5307	-0.28956	-1.2228	-0.67192	-0.86335	-0.28755	-1.0876	-1.8215
A34E	-0.855791	0	2	0.5827160494	0.3005467454	2062.16855078	11	81.758550876	0.0041322314	0.0778090147	7	-1	0.465	0	4	-2	1.8	-3.5	-1.7672	-2.5446	-0.90167	-1.3822	-1.5207	-1.5601	-1.2627	-1.4881	-0.68362
A34Q	-0.913138	0	2	0.5827160494	0.3005467454	2062.16855078	11	81.758550876	0.0041322314	0.0778090147	7	-1	0.465	0	4	0	1.8	-3.5	-1.555	-2.5875	-0.39189	-1.304	-1.1653	-1.2156	-0.77048	-1.2335	-1.694
A34T	-1.69114	0	2	0.5827160494	0.3005467454	2062.16855078	11	81.758550876	0.0041322314	0.0778090147	7	0	0.465	0	4	-1	1.8	-0.7	-1.9115	-2.7727	-0.12737	-1.5845	-1.2354	-1.3817	-1.006	-1.5863	-2.3534
A34V	-1.78447	0	2	0.5827160494	0.3005467454	2062.16855078	11	81.758550876	0.0041322314	0.0778090147	7	0	0.465	0	4	-2	1.8	4.2	-1.9886	-1.9993	-1.1033	-1.676	-1.6508	-1.8152	-1.8961	-2.2007	-1.8846
A34G	-2.0462	0	2	0.5827160494	0.3005467454	2062.16855078	11	81.758550876	0.0041322314	0.0778090147	7	0	0.465	0	4	2	1.8	-0.4	-2.0165	-2.4864	-1.1385	-1.9964	-0.7962	-0.90199	-0.39046	-1.3834	-1.2809
A34P	-2.0476	0	2	0.5827160494	0.3005467454	2062.16855078	11	81.758550876	0.0041322314	0.0778090147	7	-1	0.465	0	4	-1	1.8	-1.6	-2.4406	-2.924	-0.16113	-2.6012	-1.4256	-1.5224	-1.1982	-1.7545	-0.87994
A34L	-2.65366	0	2	0.5827160494	0.3005467454	2062.16855078	11	81.758550876	0.0041322314	0.0778090147	7	-1	0.465	0	4	-3	1.8	3.8	-2.6951	-2.4576	-1.521	-2.2987	-2.0414	-2.186	-2.2949	-2.591	0.674
A34C	-2.7993	0	2	0.5827160494	0.3005467454	2062.16855078	11	81.758550876	0.0041322314	0.0778090147	7	0	0.465	0	4	3	1.8	2.5	-2.723	-2.4339	-1.5415	-1.1478	-0.84159	-0.94153	-0.54428	-1.6304	-1.2216
A34D	-2.9596	0	2	0.5827160494	0.3005467454	2062.16855078	11	81.758550876	0.0041322314	0.0778090147	7	-2	0.465	0	4	1	1.8	-3.5	-2.8827	-1.7692	-2.7472	-1.4957	-1.2497	-1.2586	-0.86943	-1.4624	-0.84062
A34F	-3.19115	0	2	0.5827160494	0.3005467454	2062.16855078	11	81.758550876	0.0041322314	0.0778090147	7	-2	0.465	0	4	-5	1.8	2.8	-2.9133	-2.5426	-0.8422	-1.9975	-2.4907	-2.7562	-2.9543	-3.1627	-1.5981
A34Y	-3.49592	0	2	0.5827160494	0.3005467454	2062.16855078	11	81.758550876	0.0041322314	0.0778090147	7	-2	0.465	0	4	-5	1.8	-1.3	-2.6142	-1.9997	-1.2655	-0.73013	-2.3961	-2.5385	-2.692	-2.8341	-1.6731
A34M	-3.62646	0	2	0.5827160494	0.3005467454	2062.16855078	11	81.758550876	0.0041322314	0.0778090147	7	-1	0.465	0	4	-4	1.8	1.9	-2.9749	-1.5519	-1.9592	-0.017185	-2.1163	-2.3886	-2.4123	-2.7042	-1.9771
A34W	-3.74753	0	2	0.5827160494	0.3005467454	2062.16855078	11	81.758550876	0.0041322314	0.0778090147	7	-3	0.465	0	4	-6	1.8	-0.9	-3.0139	-2.209	-2.1303	0.081393	-2.7753	-2.8521	-3.2448	-3.3396	0.36507
A35Q	1.51996	0	0	0.1513227513	0.0451636776	1884.76234187	0	0	0	0	10	-1	0.177	1	-1	0	1.8	-3.5	-2.5837	-2.5107	-2.2548	-1.5312	-0.47523	-0.66726	-0.41923	-0.34033	-1.192
A35K	1.38248	0	0	0.1513227513	0.0451636776	1884.76234187	0	0	0	0	10	-1	0.177	1	-1	0	1.8	-3.9	-2.6154	-2.6366	-2.354	-0.13781	-0.45247	-0.59873	-0.30645	-0.25446	-0.73347
A35S	1.34237	0	0	0.1513227513	0.0451636776	1884.76234187	0	0	0	0	10	1	0.177	1	-1	1	1.8	-0.8	-1.4592	-2.4946	-2.6962	0.2324	-0.018324	-0.47333	-0.047086	0.13721	-1.8084
A35T	1.21966	0	0	0.1513227513	0.0451636776	1884.76234187	0	0	0	0	10	0	0.177	1	-1	1	1.8	-0.7	-0.90266	-2.4504	-2.4936	-0.26432	-0.2473	-0.70728	-0.48108	-0.30085	-0.27503
A35L	1.02529	0	0	0.1513227513	0.0451636776	1884.76234187	0	0	0	0	10	-1	0.177	1	-1	-1	1.8	3.8	-1.25	-2.3881	-1.8989	0.2324	-0.9116	-1.039	-1.2726	-0.80272	0.025299
A35M	0.681312	0	0	0.1513227513	0.0451636776	1884.76234187	0	0	0	0	10	-1	0.177	1	-1	0	1.8	1.9	-1.7908	-2.2714	-2.9717	-0.92997	-0.74449	-1.0255	-1.1217	-0.7546	0.38574
A35C	0.607211	0	0	0.1513227513	0.0451636776	1884.76234187	0	0	0	0	10	0	0.177	1	-1	0	1.8	2.5	-1.4602	-2.5575	-1.8252	-1.1048	-0.57884	-0.84004	-0.81697	-0.47064	0.46338
A35G	0.5984	0	0	0.1513227513	0.0451636776	1884.76234187	0	0	0	0	10	0	0.177	1	-1	0	1.8	-0.4	-1.8121	-2.4105	-0.87069	-0.35228	-0.42797	-0.86025	-0.68741	-0.40392	-0.37719
A35V	0.0891699	0	0	0.1513227513	0.0451636776	1884.76234187	0	0	0	0	10	0	0.177	1	-1	1	1.8	4.2	-1.7905	-2.2247	-2.3876	-0.34688	-0.48465	-0.51739	-0.55337	-0.34013	-0.20302
A35E	-0.28783	0	0	0.1513227513	0.0451636776	1884.76234187	0	0	0	0	10	-1	0.177	1	-1	-1	1.8	-3.5	-1.0326	-2.7783	-1.8992	-0.57283	-0.65222	-0.75343	-0.54966	-0.40968	0.6149
A35W	-0.50635	0	0	0.1513227513	0.0451636776	1884.76234187	0	0	0	0	10	-3	0.177	1	-1	1	1.8	-0.9	-1.708	-2.4237	-2.0984	-0.86094	-1.0178	-1.0226	-1.3848	-1.2572	-2.3175
A35D	-0.872284	0	0	0.1513227513	0.0451636776	1884.76234187	0	0	0	0	10	-2	0.177	1	-1	0	1.8	-3.5	-2.5874	-2.6519	-2.0781	-0.8395	-0.79465	-0.75095	-0.68627	-0.69308	-1.144
A35P	-1.73438	0	0	0.1513227513	0.0451636776	1884.76234187	0	0	0	0	10	-1	0.177	1	-1	1	1.8	-1.6	-2.7401	-2.9427	-1.6933	-0.14622	-0.45716	-0.8059	-0.72614	-0.61481	-1.6443
V36G	-0.322902	0	1	0.6902998236	0.3607985501	1835.66288268	17	162.909945173	0.005	0.1459566246	9	-3	0.421	1	5	-1	4.2	-0.4	-2.366	-2.1894	-2.0075	-1.3741	-2.4047	-2.2046	-2.3236	-2.062	-0.85731
V36A	-0.545231	0	1	0.6902998236	0.3607985501	1835.66288268	17	162.909945173	0.005	0.1459566246	9	0	0.421	1	5	-1	4.2	1.8	-0.95737	-1.2775	-1.9965	-1.4887	-1.8077	-1.6294	-2.3477	-2.1125	-2.6217
V36L	-1.29844	0	1	0.6902998236	0.3607985501	1835.66288268	17	162.909945173	0.005	0.1459566246	9	1	0.421	1	5	0	4.2	3.8	-0.82509	-2.3917	-1.7156	-0.41315	-1.4632	-1.291	-2.222	-2.0049	-1.2841
V36R	-1.85589	0	1	0.6902998236	0.3607985501	1835.66288268	17	162.909945173	0.005	0.1459566246	9	-3	0.421	1	5	-5	4.2	-4.5	0.39257	-2.3734	-2.5919	-0.35916	-2.4647	-2.2863	-2.4556	-2.4932	-0.84616
V36T	-1.96641	0	1	0.6902998236	0.3607985501	1835.66288268	17	162.909945173	0.005	0.1459566246	9	0	0.421	1	5	2	4.2	-0.7	0.17791	-2.2428	-1.8948	-0.38604	-1.4669	-1.339	-1.9915	-1.5959	-0.63339
V36C	-1.9774	0	1	0.6902998236	0.3607985501	1835.66288268	17	162.909945173	0.005	0.1459566246	9	-1	0.421	1	5	2	4.2	2.5	0.15986	-1.8992	-2.3967	-0.3233	-1.7929	-1.6151	-2.1027	-1.7289	-0.074681
V36E	-2.08436	0	1	0.6902998236	0.3607985501	1835.66288268	17	162.909945173	0.005	0.1459566246	9	-2	0.421	1	5	-1	4.2	-3.5	-0.11905	-2.1195	-2.6778	-0.23998	-2.0102	-1.927	-2.1987	-1.9656	-1.413
V36M	-2.08556	0	1	0.6902998236	0.3607985501	1835.66288268	17	162.909945173	0.005	0.1459566246	9	1	0.421	1	5	2	4.2	1.9	-0.22404	-2.3917	-2.278	-0.56477	-1.291	-1.0937	-1.9315	-1.6334	-1.945
V36D	-2.11859	0	1	0.6902998236	0.3607985501	1835.66288268	17	162.909945173	0.005	0.1459566246	9	-3	0.421	1	5	-5	4.2	-3.5	-0.0039338	-2.219	-1.7537	-0.55745	-2.5502	-2.3632	-2.535	-2.5968	-1.6263
V36N	-2.60238	0	1	0.6902998236	0.3607985501	1835.66288268	17	162.909945173	0.005	0.1459566246	9	-3	0.421	1	5	-5	4.2	-3.5	-1.0597	-2.6769	-2.6148	-0.38699	-2.5502	-2.3632	-2.535	-2.5968	-1.7322
V36I	-2.60472	0	1	0.6902998236	0.3607985501	1835.66288268	17	162.909945173	0.005	0.1459566246	9	3	0.421	1	5	2	4.2	4.5	-1.6416	-2.4332	-2.5035	-0.57763	-0.72785	-0.5623	-1.6976	-1.5955	-2.0084
V36P	-2.71117	0	1	0.6902998236	0.3607985501	1835.66288268	17	162.909945173	0.005	0.1459566246	9	-2	0.421	1	5	-5	4.2	-1.6	-0.9298	-2.5001	-2.1505	-0.17609	-2.5038	-2.331	-2.7116	-2.7556	0.065336
V36S	-2.7753	0	1	0.6902998236	0.3607985501	1835.66288268	17	162.909945173	0.005	0.1459566246	9	-2	0.421	1	5	-1	4.2	-0.8	-1.0268	-2.7535	-1.4359	-0.35993	-2.1706	-2.0149	-2.3066	-2.0723	-1.3794
V36Q	-2.90574	0	1	0.6902998236	0.3607985501	1835.66288268	17	162.909945173	0.005	0.1459566246	9	-2	0.421	1	5	-4	4.2	-3.5	-1.0549	-2.9793	-2.6188	-0.18463	-2.2897	-2.1336	-2.4776	-2.4471	-0.018835
V36F	-2.92196	0	1	0.6902998236	0.3607985501	1835.66288268	17	162.909945173	0.005	0.1459566246	9	-1	0.421	1	5	-4	4.2	2.8	-1.5586	-2.624	-1.9616	-0.2049	-2.3625	-2.257	-2.7727	-2.653	1.2994
V36H	-3.0084	0	1	0.6902998236	0.3607985501	1835.66288268	17	162.909945173	0.005	0.1459566246	9	-3	0.421	1	5	-5	4.2	-3.2	0.43215	-2.5179	-2.5306	-0.34029	-2.5774	-2.3851	-2.5583	-2.6263	-0.36929
V36Y	-3.39759	0	1	0.6902998236	0.3607985501	1835.66288268	17	162.909945173	0.005	0.1459566246	9	-1	0.421	1	5	-5	4.2	-1.3	0.76397	-2.1411	-2.3886	-0.24877	-2.3119	-2.1452	-2.7613	-2.7553	-0.86495
V36W	-3.60901	0	1	0.6902998236	0.3607985501	1835.66288268	17	162.909945173	0.005	0.1459566246	9	-3	0.421	1	5	-6	4.2	-0.9	0.33131	-2.3332	-2.593	-0.5054	-2.7997	-2.6255	-2.8512	-2.9424	-1.3935
F37Y	1.27478	0	0	0.4987654321	0.2501404926	1763.15863675	7	8.3841211344	0.0044052863	0.0574359539	14	3	0.272	1	1	1	2.8	-1.3	0.55288	-2.5029	-0.97255	-0.31426	-0.2918	-0.96549	0.13343	0.088554	0.0947
F37W	-0.272463	0	0	0.4987654321	0.2501404926	1763.15863675	7	8.3841211344	0.0044052863	0.0574359539	14	1	0.272	1	1	4	2.8	-0.9	0.059832	-2.1939	-0.40893	-0.30516	-0.58542	-1.2298	-0.95507	-0.57661	0.52917
F37L	-0.31707	0	0	0.4987654321	0.2501404926	1763.15863675	7	8.3841211344	0.0044052863	0.0574359539	14	0	0.272	1	1	-1	2.8	3.8	0.32354	-2.3555	-0.070673	-0.59547	-1.7073	-1.1415	-1.204	-1.2419	0.018977
F37S	-0.640955	0	0	0.4987654321	0.2501404926	1763.15863675	7	8.3841211344	0.0044052863	0.0574359539	14	-2	0.272	1	1	0	2.8	-0.8	-1.7762	-2.4466	-1.6711	-0.56765	-2.0456	-1.9584	-2.1367	-2.0486	0.11562
F37H	-0.904346	0	0	0.4987654321	0.2501404926	1763.15863675	7	8.3841211344	0.0044052863	0.0574359539	14	-1	0.272	1	1	2	2.8	-3.2	-1.6253	-2.3252	-0.84521	-2.1035	-1.3741	-1.8343	-1.8186	-1.7089	-2.5448
F37M	-1.48261	0	0	0.4987654321	0.2501404926	1763.15863675	7	8.3841211344	0.0044052863	0.0574359539	14	0	0.272	1	1	1	2.8	1.9	-2.2964	-2.5221	-2.06	-1.8616	-1.4488	-1.2165	-1.2277	-1.1444	-3.0826
F37V	-1.91429	0	0	0.4987654321	0.2501404926	1763.15863675	7	8.3841211344	0.0044052863	0.0574359539	14	-1	0.272	1	1	0	2.8	4.2	-1.0322	-2.3243	-1.2821	-2.3019	-1.8596	-1.183	-1.4945	-1.4017	0.74195
F37I	-2.14657	0	0	0.4987654321	0.2501404926	1763.15863675	7	8.3841211344	0.0044052863	0.0574359539	14	0	0.272	1	1	0	2.8	4.5	0.23829	-2.7614	-1.2715	-1.9994	-1.6106	-0.94526	-1.1428	-1.0974	0.81598
F37G	-2.31186	0	0	0.4987654321	0.2501404926	1763.15863675	7	8.3841211344	0.0044052863	0.0574359539	14	-3	0.272	1	1	-1	2.8	-0.4	0.44675	-2.7514	-1.5111	-1.8603	-2.345	-2.1416	-2.3919	-2.2794	-2.0433
F37Q	-2.85395	0	0	0.4987654321	0.2501404926	1763.15863675	7	8.3841211344	0.0044052863	0.0574359539	14	-3	0.272	1	1	0	2.8	-3.5	-0.16623	-2.5	-1.4897	-2.1482	-2.128	-2.2287	-2.3774	-2.3831	-1.5375
F37R	-3.05759	0	0	0.4987654321	0.2501404926	1763.15863675	7	8.3841211344	0.0044052863	0.0574359539	14	-3	0.272	1	1	0	2.8	-4.5	0.34668	-2.0105	-1.7569	-2.161	-2.0532	-2.2092	-2.2473	-2.32	0.9305
F37A	-3.15458	0	0	0.4987654321	0.2501404926	1763.15863675	7	8.3841211344	0.0044052863	0.0574359539	14	-2	0.272	1	1	-1	2.8	1.8	0.13644	-2.8412	-1.4597	-2.0531	-2.1754	-1.7667	-1.9432	-1.89	-0.37544
F37D	-3.38118	0	0	0.4987654321	0.2501404926	1763.15863675	7	8.3841211344	0.0044052863	0.0574359539	14	-3	0.272	1	1	0	2.8	-3.5	0.062096	-2.6497	-1.44	-1.9056	-2.128	-2.2287	-2.3774	-2.3831	-1.4217
R38K	0.949991	0	3	0.7128747795	0.3481045715	1808.49417249	15	57.217688701	0.0046511628	0.123695442	13	2	0.77	1	6	0	-4.5	-3.9	-2.4168	-2.5166	-1.7817	-2.3359	-0.88224	-1.2679	-1.4418	-1.3179	0.39638
R38C	0.0160433	0	3	0.7128747795	0.3481045715	1808.49417249	15	57.217688701	0.0046511628	0.123695442	13	-3	0.77	1	6	2	-4.5	2.5	-2.8259	-2.1792	-1.6955	-2.2999	-1.3568	-2.3033	-1.0481	-0.9481	-0.088638
R38G	-0.986979	0	3	0.7128747795	0.3481045715	1808.49417249	15	57.217688701	0.0046511628	0.123695442	13	-2	0.77	1	6	-2	-4.5	-0.4	-2.2764	-2.6767	-2.2706	-2.5525	-1.8433	-2.5353	-1.6324	-1.6263	-1.0197
R38Q	-1.0954	0	3	0.7128747795	0.3481045715	1808.49417249	15	57.217688701	0.0046511628	0.123695442	13	1	0.77	1	6	0	-4.5	-3.5	-1.9996	-2.3766	-1.6432	-2.3563	-1.1047	-1.6531	-1.5337	-1.4087	0.22006
R38S	-1.17005	0	3	0.7128747795	0.3481045715	1808.49417249	15	57.217688701	0.0046511628	0.123695442	13	-1	0.77	1	6	-1	-4.5	-0.8	0.38129	-2.4307	-1.3989	-2.0997	-1.5578	-2.2153	-1.3679	-1.323	-2.0647
R38L	-1.20726	0	3	0.7128747795	0.3481045715	1808.49417249	15	57.217688701	0.0046511628	0.123695442	13	-2	0.77	1	6	-2	-4.5	3.8	0.61705	-3.0574	-1.4517	-2.5525	-1.6427	-2.144	-1.1711	-1.2269	-1.1438
R38E	-1.42198	0	3	0.7128747795	0.3481045715	1808.49417249	15	57.217688701	0.0046511628	0.123695442	13	0	0.77	1	6	-1	-4.5	-3.5	0.14178	-2.5569	-0.073004	-2.5118	-1.4241	-2.1032	-1.8434	-1.6999	0.59947
R38Y	-1.42198	0	3	0.7128747795	0.3481045715	1808.49417249	15	57.217688701	0.0046511628	0.123695442	13	-2	0.77	1	6	2	-4.5	-1.3	0.21368	-0.24186	0.42702	-2.1098	-1.4222	-2.4678	-1.4883	-1.3601	-0.97199
R38I	-1.60253	0	3	0.7128747795	0.3481045715	1808.49417249	15	57.217688701	0.0046511628	0.123695442	13	-3	0.77	1	6	-1	-4.5	4.5	-0.27682	-2.1797	-0.49956	-2.13	-1.6265	-2.2649	-1.3228	-1.3208	0.51937
R38H	-1.6164	0	3	0.7128747795	0.3481045715	1808.49417249	15	57.217688701	0.0046511628	0.123695442	13	0	0.77	1	6	2	-4.5	-3.2	-0.7273	-2.3093	-0.34008	0.31661	-1.1254	-1.9588	-1.4989	-1.3644	-0.77523
R38P	-1.84896	0	3	0.7128747795	0.3481045715	1808.49417249	15	57.217688701	0.0046511628	0.123695442	13	-2	0.77	1	6	-6	-4.5	-1.6	-0.96443	-1.721	0.044818	-0.25651	-2.2669	-2.7495	-2.4928	-2.3567	-1.806
R38D	-1.89626	0	3	0.7128747795	0.3481045715	1808.49417249	15	57.217688701	0.0046511628	0.123695442	13	-2	0.77	1	6	-5	-4.5	-3.5	-2.3761	-2.5423	0.086526	-0.086063	-2.1749	-2.8222	-2.7253	-2.5528	-1.7366
R38F	-1.97379	0	3	0.7128747795	0.3481045715	1808.49417249	15	57.217688701	0.0046511628	0.123695442	13	-3	0.77	1	6	0	-4.5	2.8	-2.4851	-1.7804	-0.021606	0.71558	-1.5971	-2.3504	-1.2078	-1.2046	-0.15119
R38N	-2.29844	0	3	0.7128747795	0.3481045715	1808.49417249	15	57.217688701	0.0046511628	0.123695442	13	0	0.77	1	6	-4	-4.5	-3.5	-1.5017	-2.6847	-0.7991	-1.0543	-1.6758	-2.2037	-2.2423	-2.0392	-1.9316
R38V	-2.40826	0	3	0.7128747795	0.3481045715	1808.49417249	15	57.217688701	0.0046511628	0.123695442	13	-3	0.77	1	6	-1	-4.5	4.2	-1.6627	-1.1341	-0.49956	-0.084386	-1.6504	-2.2889	-1.3146	-1.3195	-2.1291
R38T	-2.7644	0	3	0.7128747795	0.3481045715	1808.49417249	15	57.217688701	0.0046511628	0.123695442	13	-1	0.77	1	6	-1	-4.5	-0.7	-2.4309	-2.3075	-0.79203	-0.47481	-1.5536	-2.2049	-1.3446	-1.3032	0.51525
R38W	-3.04459	0	3	0.7128747795	0.3481045715	1808.49417249	15	57.217688701	0.0046511628	0.123695442	13	-3	0.77	1	6	-5	-4.5	-0.9	-1.8584	-2.1659	-0.73997	-0.51126	-2.3325	-2.9204	-2.3979	-2.3791	-0.77208
R38M	-3.20391	0	3	0.7128747795	0.3481045715	1808.49417249	15	57.217688701	0.0046511628	0.123695442	13	-1	0.77	1	6	1	-4.5	1.9	-0.98266	-2.6084	-0.018415	-0.18844	-1.1916	-1.8434	-0.65175	-0.66156	-0.83116
L39G	1.02563	0	1	0.3982363316	0.17379689	1697.69499061	0	0	0	0	13	-4	0	1	-1	-1	3.8	-0.4	-1.7267	-1.7804	-1.1052	-0.74749	-2.507	-2.3575	-2.9463	-2.6147	-1.605
L39V	-0.450011	0	1	0.3982363316	0.17379689	1697.69499061	0	0	0	0	13	1	0	1	-1	0	3.8	4.2	0.53255	-2.5723	0.11298	-0.94226	-1.9039	-1.1017	-1.4713	-1.6331	-0.29145
L39I	-1.08004	0	1	0.3982363316	0.17379689	1697.69499061	0	0	0	0	13	2	0	1	-1	0	3.8	4.5	-0.48595	-2.4829	-1.8086	-0.53766	-1.7126	-0.74326	-1.0608	-1.2656	-1.0162
L39M	-1.18806	0	1	0.3982363316	0.17379689	1697.69499061	0	0	0	0	13	2	0	1	-1	1	3.8	1.9	-0.72971	-2.5663	-0.58242	-0.7989	-1.276	-0.73893	-0.63977	-0.91241	-0.27136
L39P	-1.42939	0	1	0.3982363316	0.17379689	1697.69499061	0	0	0	0	13	-3	0	1	-1	-3	3.8	-1.6	-0.83014	-2.5114	-0.25058	-1.2679	-2.4975	-1.9725	-2.4971	-2.4098	-1.5923
L39R	-1.78045	0	1	0.3982363316	0.17379689	1697.69499061	0	0	0	0	13	-2	0	1	-1	0	3.8	-4.5	-1.3918	-2.8675	-1.4151	-0.47733	-1.5965	-1.3674	-1.5468	-1.6763	-1.4383
L39D	-1.80708	0	1	0.3982363316	0.17379689	1697.69499061	0	0	0	0	13	-4	0	1	-1	0	3.8	-3.5	-1.4537	-2.6136	-1.0191	-0.25651	-2.0807	-1.9158	-2.5436	-2.4569	-0.10806
L39Q	-2.5603	0	1	0.3982363316	0.17379689	1697.69499061	0	0	0	0	13	-2	0	1	-1	0	3.8	-3.5	0.72187	-2.254	-0.21906	-1.3605	-1.7392	-1.5545	-1.8146	-1.9223	0.59366
L39K	-2.61191	0	1	0.3982363316	0.17379689	1697.69499061	0	0	0	0	13	-2	0	1	-1	0	3.8	-3.9	0.9151	-2.055	-1.0114	-1.1487	-1.6764	-1.4811	-1.7123	-1.8291	-0.13681
L39W	-2.68404	0	1	0.3982363316	0.17379689	1697.69499061	0	0	0	0	13	-2	0	1	-1	3	3.8	-0.9	0.35661	-2.1736	-1.7838	-1.5142	-1.6511	-1.8242	-2.1819	-2.1846	0.91017
L39A	-2.71604	0	1	0.3982363316	0.17379689	1697.69499061	0	0	0	0	13	-1	0	1	-1	-1	3.8	1.8	0.14504	-1.9235	-2.5231	-2.134	-2.2452	-1.8519	-2.1535	-2.1701	-2.4539
L39E	-2.78389	0	1	0.3982363316	0.17379689	1697.69499061	0	0	0	0	13	-3	0	1	-1	0	3.8	-3.5	0.55213	-2.6912	-2.5831	-1.0192	-1.9381	-1.7512	-2.2147	-2.2218	-1.3925
L39N	-2.80391	0	1	0.3982363316	0.17379689	1697.69499061	0	0	0	0	13	-3	0	1	-1	0	3.8	-3.5	-1.9738	-2.3662	-2.0754	-2.1914	-1.9381	-1.7512	-2.2147	-2.2218	-2.6015
L39H	-3.28017	0	1	0.3982363316	0.17379689	1697.69499061	0	0	0	0	13	-3	0	1	-1	2	3.8	-3.2	-2.0746	-2.7255	-2.5192	-1.7961	-1.7054	-1.7928	-2.3042	-2.2718	-0.15704
S40T	1.3418	0	0	0.1936507937	0.0985567021	2135.83561104	0	0	0	0	7	1	0.439	1	0	0	-0.8	-0.7	-2.2551	-2.3188	-2.3053	-0.83971	0.19748	0.21066	0.73771	0.83333	-1.3705
S40Q	1.33932	0	0	0.1936507937	0.0985567021	2135.83561104	0	0	0	0	7	0	0.439	1	0	0	-0.8	-3.5	-2.2145	-2.1838	-2.5831	-1.538	0.14512	0.01434	0.47918	0.65174	-0.89786
S40Y	1.24477	0	0	0.1936507937	0.0985567021	2135.83561104	0	0	0	0	7	-2	0.439	1	0	0	-0.8	-1.3	-2.0163	-2.685	-1.9623	-2.6499	-0.4425	-0.45697	-0.097255	0.038062	-0.92304
S40N	1.23813	0	0	0.1936507937	0.0985567021	2135.83561104	0	0	0	0	7	1	0.439	1	0	0	-0.8	-3.5	-2.212	-2.3714	-2.8201	-2.1974	0.35756	0.22408	0.72684	0.93784	0.59366
S40K	1.17492	0	0	0.1936507937	0.0985567021	2135.83561104	0	0	0	0	7	0	0.439	1	0	0	-0.8	-3.9	-0.4196	-2.1697	-2.5241	-2.1844	0.16067	0.033912	0.5167	0.70124	-2.3462
S40H	0.969424	0	0	0.1936507937	0.0985567021	2135.83561104	0	0	0	0	7	-1	0.439	1	0	1	-0.8	-3.2	-0.11447	-2.2107	-2.5523	-2.8932	0.031349	0.016045	0.43368	0.48128	-1.7257
S40V	0.933941	0	0	0.1936507937	0.0985567021	2135.83561104	0	0	0	0	7	-2	0.439	1	0	-1	-0.8	4.2	-2.8827	-2.8623	-2.1021	-2.3445	-0.43232	-0.37844	0.015444	0.31977	-0.67399
S40E	0.93128	0	0	0.1936507937	0.0985567021	2135.83561104	0	0	0	0	7	0	0.439	1	0	0	-0.8	-3.5	-2.513	-2.6703	-1.7549	-2.1897	0.14512	0.01434	0.47918	0.65174	-2.0856
S40C	0.913105	0	0	0.1936507937	0.0985567021	2135.83561104	0	0	0	0	7	-1	0.439	1	0	0	-0.8	2.5	-2.9493	-2.4598	-2.5831	-2.5696	-0.19686	-0.14104	0.3534	0.52338	0.94303
S40A	0.76839	0	0	0.1936507937	0.0985567021	2135.83561104	0	0	0	0	7	1	0.439	1	0	0	-0.8	1.8	-2.0048	-2.3469	-2.606	-2.2238	0.10803	0.28222	0.88821	0.92833	0.12963
S40M	0.2524	0	0	0.1936507937	0.0985567021	2135.83561104	0	0	0	0	7	-1	0.439	1	0	0	-0.8	1.9	-2.8136	-2.5117	-2.7467	-2.3116	-0.20797	-0.19247	0.29923	0.46599	-1.5648
S40R	0.104799	0	0	0.1936507937	0.0985567021	2135.83561104	0	0	0	0	7	-1	0.439	1	0	0	-0.8	-4.5	-2.8516	-2.8028	-1.5317	-2.4927	-0.081384	-0.085614	0.42046	0.52828	0.03339
S40D	-0.140348	0	0	0.1936507937	0.0985567021	2135.83561104	0	0	0	0	7	0	0.439	1	0	1	-0.8	-3.5	-1.0022	-2.7292	-2.3472	-2.5714	0.28618	0.21052	0.68483	0.78289	0.11479
S40G	-0.651433	0	0	0.1936507937	0.0985567021	2135.83561104	0	0	0	0	7	0	0.439	1	0	1	-0.8	-0.4	-1.1938	-0.069966	-2.8611	-2.0767	0.16731	0.1681	0.64347	0.66342	0.47326
S40I	-1.02606	0	0	0.1936507937	0.0985567021	2135.83561104	0	0	0	0	7	-2	0.439	1	0	-1	-0.8	4.5	-1.0347	-2.7498	-2.6877	-0.55661	-0.42077	-0.34474	0.032948	0.34295	0.48593
S40L	-1.30161	0	0	0.1936507937	0.0985567021	2135.83561104	0	0	0	0	7	-2	0.439	1	0	-1	-0.8	3.8	-2.4195	-2.4955	-2.3061	-2.0578	-0.45031	-0.42285	-0.011938	0.28561	0.96744
S40W	-1.51746	0	0	0.1936507937	0.0985567021	2135.83561104	0	0	0	0	7	-3	0.439	1	0	-3	-0.8	-0.9	-1.9822	-2.5325	-2.7315	-2.0608	-1.1314	-1.173	-0.86906	-0.5915	-1.0041
S40P	-3.01052	0	0	0.1936507937	0.0985567021	2135.83561104	0	0	0	0	7	-1	0.439	1	0	0	-0.8	-1.6	-2.3086	-2.059	-2.1439	-1.5124	-0.17712	-0.27147	0.13067	0.24208	-1.0682
A41Q	1.3576	0	6	0.2596119929	0.2014142507	2345.06376798	0	0	0	0	7	-1	0.087	0	-1	0	1.8	-3.5	-2.9959	-2.6079	-2.684	-2.3289	-0.71229	-0.12431	0.45715	0.24915	-1.8285
A41N	0.898363	0	6	0.2596119929	0.2014142507	2345.06376798	0	0	0	0	7	-2	0.087	0	-1	0	1.8	-3.5	-2.6174	-2.7499	-2.8835	-1.6466	-0.877	-0.12959	0.21163	-0.087318	-2.6327
A41H	0.791353	0	6	0.2596119929	0.2014142507	2345.06376798	0	0	0	0	7	-2	0.087	0	-1	2	1.8	-3.2	-2.8986	-2.667	-2.4869	-2.2995	-0.59132	0.13847	0.52438	-0.067025	-1.7812
A41G	0.777358	0	6	0.2596119929	0.2014142507	2345.06376798	0	0	0	0	7	0	0.087	0	-1	-1	1.8	-0.4	-2.4519	-2.7507	-2.3576	-1.1419	-0.9018	-0.064878	0.55481	0.092209	-2.9261
A41S	0.663208	0	6	0.2596119929	0.2014142507	2345.06376798	0	0	0	0	7	1	0.087	0	-1	0	1.8	-0.8	-2.0006	-2.7499	-2.8395	-2.0655	-0.55907	0.15493	0.99224	0.56743	-0.55869
A41R	0.580285	0	6	0.2596119929	0.2014142507	2345.06376798	0	0	0	0	7	-1	0.087	0	-1	0	1.8	-4.5	-2.8027	-2.4661	-2.6772	-1.9661	-0.65906	-0.1503	0.48358	0.41631	-0.07063
A41M	0.557251	0	6	0.2596119929	0.2014142507	2345.06376798	0	0	0	0	7	-1	0.087	0	-1	1	1.8	1.9	-2.2583	-2.7405	-1.945	-2.3623	-0.93233	0.31653	0.76577	-0.43462	-1.4798
A41T	0.528836	0	6	0.2596119929	0.2014142507	2345.06376798	0	0	0	0	7	0	0.087	0	-1	0	1.8	-0.7	-2.3601	-2.6856	-2.3308	-1.6466	-0.7358	0.081534	0.75342	0.19902	0.21245
A41D	0.337418	0	6	0.2596119929	0.2014142507	2345.06376798	0	0	0	0	7	-2	0.087	0	-1	0	1.8	-3.5	-2.2936	-2.728	-2.9106	-2.3652	-0.877	-0.12959	0.21163	-0.087318	-0.028006
A41C	0	0	6	0.2596119929	0.2014142507	2345.06376798	0	0	0	0	7	0	0.087	0	-1	2	1.8	2.5	-2.1132	-2.7793	-2.8304	-2.2219	-0.72078	0.65405	1.2469	-0.033285	-0.082155
A41E	-0.390623	0	6	0.2596119929	0.2014142507	2345.06376798	0	0	0	0	7	-1	0.087	0	-1	0	1.8	-3.5	-2.5307	-2.7499	-2.847	-2.3301	-0.71229	-0.12431	0.45715	0.24915	-2.2462
A41L	-1.01731	0	6	0.2596119929	0.2014142507	2345.06376798	0	0	0	0	7	-1	0.087	0	-1	-1	1.8	3.8	-2.4854	-2.8797	-2.7959	-2.2454	-1.3169	0.084035	0.4061	-0.7059	0.73449
A41Y	-1.0267	0	6	0.2596119929	0.2014142507	2345.06376798	0	0	0	0	7	-2	0.087	0	-1	-2	1.8	-1.3	-2.3246	-2.4631	1.267	-2.3729	-1.3618	-0.40765	-0.29447	-0.66796	0.36468
A41V	-1.11166	0	6	0.2596119929	0.2014142507	2345.06376798	0	0	0	0	7	0	0.087	0	-1	0	1.8	4.2	-2.3076	1.2424	1.3556	-2.3401	-1.0579	0.42743	0.87713	-0.31686	0.063721
A41P	-2.45048	0	6	0.2596119929	0.2014142507	2345.06376798	0	0	0	0	7	-1	0.087	0	-1	0	1.8	-1.6	0.50875	1.4025	1.0333	-1.9932	-0.81984	-0.05393	0.44183	-0.072817	-1.8785
A41I	-2.4977	0	6	0.2596119929	0.2014142507	2345.06376798	0	0	0	0	7	-1	0.087	0	-1	0	1.8	4.5	0.59924	1.066	1.2652	0.24117	-1.2073	0.29876	0.60142	-0.70561	-1.1298
A41F	-2.7289	0	6	0.2596119929	0.2014142507	2345.06376798	0	0	0	0	7	-2	0.087	0	-1	0	1.8	2.8	0.40089	1.2419	1.0821	0.44373	-1.2769	0.055599	0.26112	-0.9573	-1.7364
A41W	-2.90799	0	6	0.2596119929	0.2014142507	2345.06376798	0	0	0	0	7	-3	0.087	0	-1	3	1.8	-0.9	0.49903	1.141	0.59896	0.11353	-0.78622	0.21597	0.21619	-0.986	-1.6252
Q42E	2.0419	0	0	0.1470899471	0.0352674811	3161.9342027	0	0	0	0	3	2	1.716	0	1	0	-3.5	-3.5	0.71523	1.1259	1.3036	0.25265	1.105	0.66001	0.67972	0.97414	-0.74443
Q42K	1.41625	0	0	0.1470899471	0.0352674811	3161.9342027	0	0	0	0	3	1	1.716	0	1	0	-3.5	-3.9	0.98262	1.6617	1.0567	0.23222	1.0104	0.57262	0.62052	0.90735	0.090071
Q42P	1.34774	0	0	0.1470899471	0.0352674811	3161.9342027	0	0	0	0	3	-1	1.716	0	1	1	-3.5	-1.6	0.82981	1.4427	1.1604	1.3179	0.73358	0.37639	0.33856	0.49327	-0.49803
Q42S	1.32237	0	0	0.1470899471	0.0352674811	3161.9342027	0	0	0	0	3	0	1.716	0	1	0	-3.5	-0.8	0.82341	1.5656	0.7932	1.265	0.7659	0.39643	0.45804	0.6364	-1.4126
Q42N	1.17366	0	0	0.1470899471	0.0352674811	3161.9342027	0	0	0	0	3	0	1.716	0	1	0	-3.5	-3.5	0.81485	1.3035	0.63027	0.97253	0.8709	0.48606	0.55522	0.7958	-2.0264
Q42I	0.969897	0	0	0.1470899471	0.0352674811	3161.9342027	0	0	0	0	3	-3	1.716	0	1	0	-3.5	4.5	0.93821	1.1808	0.80627	1.259	0.09978	-0.55379	-0.66135	-0.30568	-1.429
Q42H	0.83633	0	0	0.1470899471	0.0352674811	3161.9342027	0	0	0	0	3	0	1.716	0	1	2	-3.5	-3.2	0.82884	1.2792	0.61289	1.5198	1.0417	0.66937	0.50218	0.67382	-1.3549
Q42T	0.691318	0	0	0.1470899471	0.0352674811	3161.9342027	0	0	0	0	3	-1	1.716	0	1	0	-3.5	-0.7	0.73997	1.154	0.55441	1.5198	0.56669	0.22473	0.29155	0.46462	-0.92738
Q42Y	0.6626	0	0	0.1470899471	0.0352674811	3161.9342027	0	0	0	0	3	-1	1.716	0	1	1	-3.5	-1.3	0.6782	1.0955	0.90349	1.389	0.71666	0.35437	0.31576	0.46643	1.1065
Q42M	0.484249	0	0	0.1470899471	0.0352674811	3161.9342027	0	0	0	0	3	0	1.716	0	1	1	-3.5	1.9	0.88152	1.3156	0.61289	1.2862	0.67108	0.27292	0.16582	0.22754	-2.3101
Q42L	0.428511	0	0	0.1470899471	0.0352674811	3161.9342027	0	0	0	0	3	-2	1.716	0	1	-1	-3.5	3.8	0.75159	1.154	0.53687	1.1875	0.13806	-0.42134	-0.40501	-0.068065	-1.4275
Q42R	0.335712	0	0	0.1470899471	0.0352674811	3161.9342027	0	0	0	0	3	1	1.716	0	1	0	-3.5	-4.5	0.55314	1.0393	0.74534	1.3673	1.0174	0.56478	0.62	0.91874	-1.3305
Q42G	0.177748	0	0	0.1470899471	0.0352674811	3161.9342027	0	0	0	0	3	-2	1.716	0	1	0	-3.5	-0.4	0.88152	1.2239	0.61289	0.79925	0.33724	0.024725	0.06617	0.22775	-2.2097
Q42C	-0.135981	0	0	0.1470899471	0.0352674811	3161.9342027	0	0	0	0	3	-3	1.716	0	1	-3	-3.5	2.5	0.91551	1.154	0.61231	1.1788	-0.28979	-0.79357	-0.57998	-0.27981	-0.66576
G43E	2.04708	0	0	0.2211640212	0.1018054889	3126.94232107	0	0	0	0	3	-2	0.888	0	0	0	-0.4	-3.5	0.90591	1.1442	0.62061	1.1181	0.32321	0.57532	0.47317	0.47174	-2.3045
G43S	1.47341	0	0	0.2211640212	0.1018054889	3126.94232107	0	0	0	0	3	0	0.888	0	0	0	-0.4	-0.8	0.7681	1.1644	0.66909	1.3185	0.6906	0.69892	0.656	0.66574	-1.6428
G43R	1.26359	0	0	0.2211640212	0.1018054889	3126.94232107	0	0	0	0	3	-2	0.888	0	0	1	-0.4	-4.5	0.55613	1.1683	0.38904	1.3874	0.45785	0.82421	0.68006	0.70535	-1.9089
G43D	1.22833	0	0	0.2211640212	0.1018054889	3126.94232107	0	0	0	0	3	-1	0.888	0	0	1	-0.4	-3.5	0.13818	0.947	0.77431	1.417	0.7032	0.85726	0.70778	0.8077	-3.3075
G43Y	1.17409	0	0	0.2211640212	0.1018054889	3126.94232107	0	0	0	0	3	-3	0.888	0	0	1	-0.4	-1.3	0.17419	1.2328	0.61797	1.194	0.093251	0.27849	-0.024273	-0.19078	-1.0899
G43A	0.999457	0	0	0.2211640212	0.1018054889	3126.94232107	0	0	0	0	3	0	0.888	0	0	0	-0.4	1.8	0.48733	0.80991	0.36762	1.2636	0.53483	0.56305	0.58013	0.42199	-2.4412
G43K	0.752742	0	0	0.2211640212	0.1018054889	3126.94232107	0	0	0	0	3	-2	0.888	0	0	0	-0.4	-3.9	0.57989	0.711	0.76816	1.128	0.3372	0.6071	0.52616	0.54189	-1.2646
G43T	0.725961	0	0	0.2211640212	0.1018054889	3126.94232107	0	0	0	0	3	-2	0.888	0	0	0	-0.4	-0.7	0.57989	1.2475	1.0121	1.2295	0.23755	0.27732	0.1459	0.048143	-1.7951
G43C	-0.0202682	0	0	0.2211640212	0.1018054889	3126.94232107	0	0	0	0	3	-3	0.888	0	0	2	-0.4	2.5	0.47628	1.5065	1.0121	1.0684	0.17671	-0.04425	-0.22203	-0.41634	-2.0758
G43F	-0.402265	0	0	0.2211640212	0.1018054889	3126.94232107	0	0	0	0	3	-3	0.888	0	0	-3	-0.4	2.8	0.23701	1.5065	0.89642	1.1441	-0.48586	-0.9422	-0.86215	-0.97391	0.59353
G43M	-0.429519	0	0	0.2211640212	0.1018054889	3126.94232107	0	0	0	0	3	-3	0.888	0	0	-2	-0.4	1.9	0.086262	1.3705	0.67137	0.76309	-0.33337	-0.65727	-0.63772	-0.74763	0.37588
G43V	-1.43544	0	0	0.2211640212	0.1018054889	3126.94232107	0	0	0	0	3	-3	0.888	0	0	-1	-0.4	4.2	0.24512	1.0912	0.7815	1.5153	-0.15953	-0.62479	-0.52552	-0.70338	-1.502
G43P	-1.58971	0	0	0.2211640212	0.1018054889	3126.94232107	0	0	0	0	3	-2	0.888	0	0	1	-0.4	-1.6	0.11635	1.2503	0.60587	0.76119	0.40184	0.54329	0.30022	0.20342	-0.83541
G43W	-2.48662	0	0	0.2211640212	0.1018054889	3126.94232107	0	0	0	0	3	-2	0.888	0	0	-3	-0.4	-0.9	0.21261	0.81759	0.38165	0.97727	-0.25727	-0.34039	-0.30195	-0.34243	-2.44
G43I	-2.99367	0	0	0.2211640212	0.1018054889	3126.94232107	0	0	0	0	3	-4	0.888	0	0	-3	-0.4	4.5	0.11794	0.86746	0.54732	1.0005	-0.63961	-1.3058	-1.2536	-1.4093	0.71402
R44K	0.925548	2	0	0.108994709	0.0491188292	2349.63590133	0	0	0	0	9	2	0.942	0	1	0	-4.5	-3.9	0.064597	0.81864	0.51685	0.93622	0.3134	-0.43474	-0.33291	0.1228	-1.3311
R44A	0.653393	2	0	0.108994709	0.0491188292	2349.63590133	0	0	0	0	9	-1	0.942	0	1	0	-4.5	1.8	0.17925	0.97936	0.5793	1.0623	-0.27698	-0.73761	-0.51476	-0.50065	0.44025
R44Q	0.612171	2	0	0.108994709	0.0491188292	2349.63590133	0	0	0	0	9	1	0.942	0	1	1	-4.5	-3.5	0.19588	0.96669	0.74493	1.3599	0.24864	-0.47599	-0.51538	-0.15821	0.11164
R44S	0.438009	2	0	0.108994709	0.0491188292	2349.63590133	0	0	0	0	9	-1	0.942	0	1	0	-4.5	-0.8	0.31784	0.92906	0.77021	1.0225	-0.37253	-0.89582	-0.71369	-0.6821	-1.681
R44M	0.0679273	2	0	0.108994709	0.0491188292	2349.63590133	0	0	0	0	9	-1	0.942	0	1	-2	-4.5	1.9	0.26694	1.0723	0.78276	1.279	-0.56296	-0.92727	-0.56993	-0.67642	-1.8589
R44H	0.0662093	2	0	0.108994709	0.0491188292	2349.63590133	0	0	0	0	9	0	0.942	0	1	2	-4.5	-3.2	0.52951	0.89802	0.61287	1.1451	0.1471	-0.57829	-0.73988	-0.46658	-0.1002
R44G	0.0113015	2	0	0.108994709	0.0491188292	2349.63590133	0	0	0	0	9	-2	0.942	0	1	0	-4.5	-0.4	0.49959	0.78188	0.77339	0.94585	-0.577	-1.1275	-0.9694	-1.0308	-0.30697
R44L	-0.132552	2	0	0.108994709	0.0491188292	2349.63590133	0	0	0	0	9	-2	0.942	0	1	-1	-4.5	3.8	0.19287	1.2081	0.68633	0.57461	-0.47518	-1.0249	-0.76305	-0.9261	-0.40403
R44E	-0.370629	2	0	0.108994709	0.0491188292	2349.63590133	0	0	0	0	9	0	0.942	0	1	0	-4.5	-3.5	0.28244	1.0517	0.71855	1.2937	-0.12178	-0.83897	-0.76819	-0.61375	0.83093
R44C	-0.54796	2	0	0.108994709	0.0491188292	2349.63590133	0	0	0	0	9	-3	0.942	0	1	2	-4.5	2.5	0.23089	1.0532	1.0232	0.58733	-0.34837	-1.132	-1.0649	-1.1427	0.79318
R44W	-0.957736	2	0	0.108994709	0.0491188292	2349.63590133	0	0	0	0	9	-3	0.942	0	1	-3	-4.5	-0.9	0.20979	1.5079	0.89856	0.94697	-1.306	-1.7091	-1.4252	-1.9176	-0.88086
R44V	-1.7865	2	0	0.108994709	0.0491188292	2349.63590133	0	0	0	0	9	-3	0.942	0	1	0	-4.5	4.2	0.4403	1.3529	0.60796	0.76371	-0.49356	-1.1992	-0.97217	-1.2005	-0.8559
R44T	-2.35919	2	0	0.108994709	0.0491188292	2349.63590133	0	0	0	0	9	-1	0.942	0	1	0	-4.5	-0.7	0.24425	0.92729	0.84734	0.75671	-0.37004	-0.88971	-0.70359	-0.67163	-1.0867
R44F	-2.57547	2	0	0.108994709	0.0491188292	2349.63590133	0	0	0	0	9	-3	0.942	0	1	-2	-4.5	2.8	0.20098	1.1847	0.66999	0.67096	-0.87338	-1.4821	-1.1359	-1.485	-1.5942
R44P	-2.59843	2	0	0.108994709	0.0491188292	2349.63590133	0	0	0	0	9	-2	0.942	0	1	-3	-4.5	-1.6	0.53375	0.74969	0.95088	0.94585	-1.0923	-1.5349	-1.2066	-1.5948	-1.5666
R44I	-3.23317	2	0	0.108994709	0.0491188292	2349.63590133	0	0	0	0	9	-3	0.942	0	1	-2	-4.5	4.5	0.31049	1.1768	0.77339	1.3533	-0.7435	-1.3783	-1.0654	-1.4333	0.063516
R44D	-3.37713	2	0	0.108994709	0.0491188292	2349.63590133	0	0	0	0	9	-2	0.942	0	1	1	-4.5	-3.5	0.61888	1.2081	0.56221	0.64983	-0.49971	-1.102	-1.1914	-1.3258	-0.482
P45N	1.9172	0	2	0.2529100529	0.1387492049	2387.26394838	0	0	0	0	4	-2	0.898	0	1	0	-1.6	-3.5	0.52243	0.77666	0.79505	0.94953	-0.072029	0.0099834	-0.62624	-0.81645	-0.42506
P45K	1.55118	0	2	0.2529100529	0.1387492049	2387.26394838	0	0	0	0	4	-1	0.898	0	1	0	-1.6	-3.9	0.48398	0.89252	0.89605	0.59422	0.25289	0.1355	-0.38428	-0.43627	-0.45789
P45S	1.35986	0	2	0.2529100529	0.1387492049	2387.26394838	0	0	0	0	4	-1	0.898	0	1	0	-1.6	-0.8	0.45141	1.3604	0.83093	0.94524	0.20032	-0.03352	-0.51541	-0.8177	0.9305
P45R	1.11407	0	2	0.2529100529	0.1387492049	2387.26394838	0	0	0	0	4	-2	0.898	0	1	0	-1.6	-4.5	0.52488	1.0495	0.69939	0.94623	-0.056464	0.095652	-0.50309	-0.63773	-0.36717
P45E	1.02148	0	2	0.2529100529	0.1387492049	2387.26394838	0	0	0	0	4	-1	0.898	0	1	0	-1.6	-3.5	0.59014	1.058	0.7834	0.56925	0.24784	0.11531	-0.41462	-0.49474	-0.24461
P45Q	0.712027	0	2	0.2529100529	0.1387492049	2387.26394838	0	0	0	0	4	-1	0.898	0	1	1	-1.6	-3.5	0.69784	1.2077	0.83305	-1.9131	0.38622	0.29493	-0.33612	-0.44456	0.66305
P45D	0.517976	0	2	0.2529100529	0.1387492049	2387.26394838	0	0	0	0	4	-1	0.898	0	1	0	-1.6	-3.5	0.49323	1.1319	0.90429	-1.5724	0.24784	0.11531	-0.41462	-0.49474	0.92228
P45G	0.302711	0	2	0.2529100529	0.1387492049	2387.26394838	0	0	0	0	4	-2	0.898	0	1	0	-1.6	-0.4	0.62183	1.1496	0.77264	-2.0264	-0.12893	-0.2993	-0.89082	-1.2249	-2.5942
P45A	-0.222332	0	2	0.2529100529	0.1387492049	2387.26394838	0	0	0	0	4	-1	0.898	0	1	0	-1.6	1.8	0.44926	0.93039	0.76258	-1.3158	0.047157	-0.20008	-0.53223	-1.0166	0.11241
P45H	-0.506065	0	2	0.2529100529	0.1387492049	2387.26394838	0	0	0	0	4	-2	0.898	0	1	2	-1.6	-3.2	0.4479	1.0396	0.78278	-2.2203	0.21772	0.30288	-0.54641	-0.78261	-0.22878
P45T	-0.613139	0	2	0.2529100529	0.1387492049	2387.26394838	0	0	0	0	4	-1	0.898	0	1	0	-1.6	-0.7	0.36176	0.80455	0.74537	-1.8179	0.19703	-0.039666	-0.51646	-0.82566	-0.10677
P45L	-1.18754	0	2	0.2529100529	0.1387492049	2387.26394838	0	0	0	0	4	-3	0.898	0	1	-1	-1.6	3.8	0.78559	1.0185	0.51421	-1.6059	-0.58669	-1.0663	-1.5025	-1.9613	0.49214
P45M	-1.22531	0	2	0.2529100529	0.1387492049	2387.26394838	0	0	0	0	4	-2	0.898	0	1	1	-1.6	1.9	0.69596	0.85807	1.1179	-1.5141	-0.063164	-0.35678	-0.86487	-1.3159	-1.4043
P45C	-1.44847	0	2	0.2529100529	0.1387492049	2387.26394838	0	0	0	0	4	-3	0.898	0	1	2	-1.6	2.5	0.28613	1.4348	0.39734	-0.99455	-0.20239	-0.52601	-1.2148	-1.6678	0.37018
P45V	-1.52809	0	2	0.2529100529	0.1387492049	2387.26394838	0	0	0	0	4	-2	0.898	0	1	0	-1.6	4.2	0.4437	0.73841	0.66483	-1.692	-0.22938	-0.62345	-0.98219	-1.5056	-1.3964
P45W	-2.79501	0	2	0.2529100529	0.1387492049	2387.26394838	0	0	0	0	4	-4	0.898	0	1	-3	-1.6	-0.9	0.75643	0.99189	0.67966	-0.64108	-1.2934	-1.2101	-2.0998	-2.4353	-2.2122
P45F	-2.98425	0	2	0.2529100529	0.1387492049	2387.26394838	0	0	0	0	4	-4	0.898	0	1	-2	-1.6	2.8	0.37441	1.0004	0.61343	-1.7638	-0.98123	-1.4182	-2.0944	-2.4667	-1.6533
P45Y	-3.04058	0	2	0.2529100529	0.1387492049	2387.26394838	0	0	0	0	4	-3	0.898	0	1	1	-1.6	-1.3	0.43959	0.80107	0.69833	-2.4115	-0.27647	-0.25138	-1.1167	-1.4795	0.81497
P45I	-3.20824	0	2	0.2529100529	0.1387492049	2387.26394838	0	0	0	0	4	-3	0.898	0	1	0	-1.6	4.5	0.69596	0.80778	0.98069	-1.8818	-0.43917	-0.91123	-1.3571	-1.8686	-0.16571
V46P	1.60229	0	0	0.1248677249	0.024513095	1824.57081009	0	0	0	0	10	-2	0.197	0	-1	1	4.2	-1.6	0.80117	1.2786	0.63452	-1.5473	-0.68059	-0.42542	-0.28377	0.14481	0.46073
V46C	1.59521	0	0	0.1248677249	0.024513095	1824.57081009	0	0	0	0	10	-1	0.197	0	-1	2	4.2	2.5	0.53662	0.68917	0.99233	-1.5124	-0.55744	-0.10143	0.24572	0.70415	-1.3823
V46A	1.53052	0	0	0.1248677249	0.024513095	1824.57081009	0	0	0	0	10	0	0.197	0	-1	0	4.2	1.8	0.72141	1.4942	1.0739	0.20371	-0.6445	-0.32637	0.14585	0.47415	-1.6822
V46G	1.45968	0	0	0.1248677249	0.024513095	1824.57081009	0	0	0	0	10	-3	0.197	0	-1	0	4.2	-0.4	0.4665	1.4044	0.83593	-0.05083	-1.1816	-0.78884	-0.90918	-0.36744	-0.27307
V46I	1.30252	0	0	0.1248677249	0.024513095	1824.57081009	0	0	0	0	10	3	0.197	0	-1	-1	4.2	4.5	0.62442	1.2913	1.4797	0.11657	-0.57505	-0.58501	-0.0039516	0.46847	-1.765
V46D	1.22237	0	0	0.1248677249	0.024513095	1824.57081009	0	0	0	0	10	-3	0.197	0	-1	0	4.2	-3.5	0.59871	1.1449	0.80016	0.25693	-1.0262	-0.55767	-0.66216	-0.52755	0.021874
V46S	1.11276	0	0	0.1248677249	0.024513095	1824.57081009	0	0	0	0	10	-2	0.197	0	-1	0	4.2	-0.8	0.59862	1.5192	1.1301	0.026947	-0.90046	-0.6156	-0.49885	-0.050066	-1.2296
V46N	0.711098	0	0	0.1248677249	0.024513095	1824.57081009	0	0	0	0	10	-3	0.197	0	-1	1	4.2	-3.5	0.60718	1.1965	1.0672	0.11396	-0.83851	-0.41806	-0.4972	-0.27145	-1.4774
V46E	0.54601	0	0	0.1248677249	0.024513095	1824.57081009	0	0	0	0	10	-2	0.197	0	-1	0	4.2	-3.5	0.8206	1.2814	1.0875	-0.19909	-0.76556	-0.44968	-0.286	-0.18693	-1.4092
V46T	0	0	0	0.1248677249	0.024513095	1824.57081009	0	0	0	0	10	0	0.197	0	-1	0	4.2	-0.7	0.76563	1.2651	1.6444	0.76213	-0.45125	-0.33335	0.1929	0.43638	-2.0711
V46Q	-0.46749	0	0	0.1248677249	0.024513095	1824.57081009	0	0	0	0	10	-2	0.197	0	-1	0	4.2	-3.5	0.53876	1.2572	1.0437	0.29989	-0.76556	-0.44968	-0.286	-0.18693	-1.0714
V46M	-0.631666	0	0	0.1248677249	0.024513095	1824.57081009	0	0	0	0	10	1	0.197	0	-1	0	4.2	1.9	0.79365	1.2099	1.7257	0.099726	-0.47482	-0.26204	0.33407	0.58428	-1.7272
V46R	-0.734452	0	0	0.1248677249	0.024513095	1824.57081009	0	0	0	0	10	-3	0.197	0	-1	1	4.2	-4.5	0.84197	1.2913	1.1856	-0.030753	-0.79013	-0.32478	-0.36939	-0.29483	-0.47804
V46F	-0.808122	0	0	0.1248677249	0.024513095	1824.57081009	0	0	0	0	10	-1	0.197	0	-1	0	4.2	2.8	0.90094	1.4928	0.60014	0.5185	-0.85942	-0.43488	-0.11495	0.31258	-1.4143
V46L	-0.910532	0	0	0.1248677249	0.024513095	1824.57081009	0	0	0	0	10	1	0.197	0	-1	-2	4.2	3.8	0.66178	1.1975	0.8703	-0.072695	-0.90359	-0.72883	-0.34599	0.044995	-0.58995
V46K	-1.31802	0	0	0.1248677249	0.024513095	1824.57081009	0	0	0	0	10	-2	0.197	0	-1	-1	4.2	-3.9	0.94912	1.2871	1.1539	0.25693	-0.92141	-0.57436	-0.43738	-0.48628	-1.287
V46W	-2.8326	0	0	0.1248677249	0.024513095	1824.57081009	0	0	0	0	10	-3	0.197	0	-1	-3	4.2	-0.9	0.61026	1.1956	1.3379	-0.050717	-1.6781	-1.2568	-1.5927	-1.346	-0.10272
L47Y	1.60052	1	1	0.3195767196	0.1649053073	1717.85973555	0	0	0	0	12	-1	0.224	1	-1	1	3.8	-1.3	0.54732	1.3087	0.87315	0.20242	-1.1843	-1.2946	-0.86761	-0.78717	0.535
L47K	1.32383	1	1	0.3195767196	0.1649053073	1717.85973555	0	0	0	0	12	-2	0.224	1	-1	0	3.8	-3.9	0.68944	1.3047	0.68778	0.18886	-1.2156	-1.0869	-0.75919	-0.6346	-1.6116
L47H	1.2932	1	1	0.3195767196	0.1649053073	1717.85973555	0	0	0	0	12	-3	0.224	1	-1	2	3.8	-3.2	0.67039	1.2338	0.55366	0.25125	-1.2213	-1.3707	-1.3376	-1.0895	-1.2524
L47Q	1.2084	1	1	0.3195767196	0.1649053073	1717.85973555	0	0	0	0	12	-2	0.224	1	-1	1	3.8	-3.5	0.68115	0.45808	0.87117	-0.12388	-1.1092	-1.1605	-0.84386	-0.68476	-0.30324
L47F	1.16939	1	1	0.3195767196	0.1649053073	1717.85973555	0	0	0	0	12	0	0.224	1	-1	1	3.8	2.8	0.6282	0.44381	0.54744	0.46439	-1.4095	-1.0534	-0.82236	-0.83599	-0.87474
L47C	1.05125	1	1	0.3195767196	0.1649053073	1717.85973555	0	0	0	0	12	-1	0.224	1	-1	2	3.8	2.5	0.41655	0.23776	0.53288	0.0088556	-1.4013	-1.2274	-1.0242	-0.98057	-1.0456
L47R	1.02158	1	1	0.3195767196	0.1649053073	1717.85973555	0	0	0	0	12	-2	0.224	1	-1	0	3.8	-4.5	0.65876	0.85491	0.51256	-0.21593	-1.1318	-0.96134	-0.58326	-0.46279	-2.6149
L47M	0.787107	1	1	0.3195767196	0.1649053073	1717.85973555	0	0	0	0	12	2	0.224	1	-1	1	3.8	1.9	0.484	0.24389	1.1491	-0.1553	-0.89054	-0.41207	0.079967	0.04839	-1.2902
L47I	0.52296	1	1	0.3195767196	0.1649053073	1717.85973555	0	0	0	0	12	2	0.224	1	-1	0	3.8	4.5	0.42061	0.60114	0.83262	0.050215	-1.3278	-0.46914	-0.39779	-0.4337	-2.1653
L47V	0.0130437	1	1	0.3195767196	0.1649053073	1717.85973555	0	0	0	0	12	1	0.224	1	-1	0	3.8	4.2	0.51316	0.44902	0.56564	0.25125	-1.5087	-0.80458	-0.75835	-0.77343	-1.5162
L47P	-0.856203	1	1	0.3195767196	0.1649053073	1717.85973555	0	0	0	0	12	-3	0.224	1	-1	0	3.8	-1.6	0.63178	0.43975	0.68256	-0.32659	-1.7205	-1.7229	-1.6974	-1.477	-2.1334
L47W	-1.39032	1	1	0.3195767196	0.1649053073	1717.85973555	0	0	0	0	12	-2	0.224	1	-1	4	3.8	-0.9	0.52164	0.98985	1.0117	0.25721	-0.99031	-1.3094	-1.1921	-0.97879	0.64087
L47N	-1.66312	1	1	0.3195767196	0.1649053073	1717.85973555	0	0	0	0	12	-3	0.224	1	-1	-2	3.8	-3.5	0.43434	0.37274	0.46947	0.43714	-1.7761	-1.3342	-1.3033	-1.215	0.15571
L47T	-2.11108	1	1	0.3195767196	0.1649053073	1717.85973555	0	0	0	0	12	-1	0.224	1	-1	-2	3.8	-0.7	0.61388	1.0777	0.87117	0.66763	-1.7412	-1.4566	-1.2261	-1.133	-0.46595
L47A	-2.30551	1	1	0.3195767196	0.1649053073	1717.85973555	0	0	0	0	12	-1	0.224	1	-1	-1	3.8	1.8	0.46158	0.52734	0.53988	-0.097437	-1.8204	-1.5746	-1.4073	-1.3065	0.3379
L47S	-2.47245	1	1	0.3195767196	0.1649053073	1717.85973555	0	0	0	0	12	-2	0.224	1	-1	0	3.8	-0.8	0.65876	0.0066733	0.62317	0.13594	-1.6472	-1.6338	-1.4385	-1.2967	-1.1204
L47E	-2.90797	1	1	0.3195767196	0.1649053073	1717.85973555	0	0	0	0	12	-3	0.224	1	-1	0	3.8	-3.5	0.49949	0.19726	0.50653	-0.60242	-1.4719	-1.3596	-1.2835	-1.1243	-2.2058
L47G	-3.03716	1	1	0.3195767196	0.1649053073	1717.85973555	0	0	0	0	12	-4	0.224	1	-1	-1	3.8	-0.4	0.54805	0.67996	0.56611	-0.097437	-2.0947	-2.0476	-2.1687	-1.833	-1.6622
L47D	-3.20742	1	1	0.3195767196	0.1649053073	1717.85973555	0	0	0	0	12	-4	0.224	1	-1	0	3.8	-3.5	0.66946	0.75128	0.48317	-0.16064	-1.664	-1.5271	-1.6432	-1.4503	0.65477
F48L	-0.834904	0	0	0.5029982363	0.2184444682	1751.4911528	5	0.9166666667	0.0035714286	0.0207618125	14	0	0.601	1	3	1	2.8	3.8	0.29563	0.43394	0.70783	0.95616	-0.89508	-1.5119	-1.5727	-1.7747	0.48817
F48S	-0.856389	0	0	0.5029982363	0.2184444682	1751.4911528	5	0.9166666667	0.0035714286	0.0207618125	14	-2	0.601	1	3	-3	2.8	-0.8	0.58176	0.14095	0.55348	0.83757	-1.7865	-2.5569	-2.6783	-2.5909	1.3247
F48V	-1.34586	0	0	0.5029982363	0.2184444682	1751.4911528	5	0.9166666667	0.0035714286	0.0207618125	14	-1	0.601	1	3	0	2.8	4.2	0.38448	-0.1368	0.56736	1.0077	-1.2743	-1.7096	-1.9076	-1.986	0.37797
F48I	-2.51422	0	0	0.5029982363	0.2184444682	1751.4911528	5	0.9166666667	0.0035714286	0.0207618125	14	0	0.601	1	3	0	2.8	4.5	0.28638	0.44662	0.22826	0.06584	-1.0189	-1.512	-1.5069	-1.7599	-1.087
F48H	-2.73544	0	0	0.5029982363	0.2184444682	1751.4911528	5	0.9166666667	0.0035714286	0.0207618125	14	-1	0.601	1	3	1	2.8	-3.2	0.40003	-0.067635	0.80827	0.51031	-0.90025	-2.3159	-2.5025	-2.4751	-1.9763
F48K	-2.91512	0	0	0.5029982363	0.2184444682	1751.4911528	5	0.9166666667	0.0035714286	0.0207618125	14	-3	0.601	1	3	-3	2.8	-3.9	0.41786	-0.15318	0.56611	0.79158	-1.9653	-2.5644	-2.739	-2.7448	-2.5869
F48R	-3.03166	0	0	0.5029982363	0.2184444682	1751.4911528	5	0.9166666667	0.0035714286	0.0207618125	14	-3	0.601	1	3	-3	2.8	-4.5	0.66946	-0.15085	0.21986	0.43879	-1.9431	-2.5122	-2.6325	-2.6894	-2.0896
F48C	-3.05878	0	0	0.5029982363	0.2184444682	1751.4911528	5	0.9166666667	0.0035714286	0.0207618125	14	-2	0.601	1	3	1	2.8	2.5	0.19692	0.97632	0.60768	0.48215	-1.3785	-1.9775	-2.4869	-2.3323	-1.4693
F48W	-3.08467	0	0	0.5029982363	0.2184444682	1751.4911528	5	0.9166666667	0.0035714286	0.0207618125	14	1	0.601	1	3	5	2.8	-0.9	0.73389	0.22406	0.80107	0.15125	0.056895	-1.7311	-1.7401	-1.7167	-1.3272
F48A	-3.12509	0	0	0.5029982363	0.2184444682	1751.4911528	5	0.9166666667	0.0035714286	0.0207618125	14	-2	0.601	1	3	-3	2.8	1.8	0.61472	-0.13453	1.0698	0.42529	-1.8255	-2.435	-2.4849	-2.4429	-0.56428
F48E	-3.12509	0	0	0.5029982363	0.2184444682	1751.4911528	5	0.9166666667	0.0035714286	0.0207618125	14	-3	0.601	1	3	-3	2.8	-3.5	0.70739	0.14897	0.2372	0.74032	-1.9788	-2.5973	-2.7991	-2.7718	0.22666
F48Q	-3.21305	0	0	0.5029982363	0.2184444682	1751.4911528	5	0.9166666667	0.0035714286	0.0207618125	14	-3	0.601	1	3	-3	2.8	-3.5	0.48324	0.74884	0.85854	0.19596	-1.9788	-2.5973	-2.7991	-2.7718	-2.1603
F48M	-3.51793	0	0	0.5029982363	0.2184444682	1751.4911528	5	0.9166666667	0.0035714286	0.0207618125	14	0	0.601	1	3	0	2.8	1.9	0.058779	-0.28051	-0.41088	-1.4856	-0.92924	-1.9311	-1.866	-2.0408	-0.8873
V49I	1.21352	0	0	0.4239858907	0.2173212993	1650.80776925	2	0	0.0035335689	0.0278243504	15	3	0	1	1	0	4.2	4.5	0.55245	0.44662	0.2372	-1.5334	-0.93527	-0.45054	0.15422	-0.11203	-1.397
V49C	0.111444	0	0	0.4239858907	0.2173212993	1650.80776925	2	0	0.0035335689	0.0278243504	15	-1	0	1	1	1	4.2	2.5	0.17676	-0.087964	-0.26732	-1.7969	-1.9829	-1.3346	-1.6055	-1.5605	0.12589
V49A	-0.182793	0	0	0.4239858907	0.2173212993	1650.80776925	2	0	0.0035335689	0.0278243504	15	0	0	1	1	1	4.2	1.8	0.27946	0.03018	-0.31625	-1.0301	-1.6444	-1.2948	-1.2943	-1.3586	0.091194
V49L	-0.187836	0	0	0.4239858907	0.2173212993	1650.80776925	2	0	0.0035335689	0.0278243504	15	1	0	1	1	1	4.2	3.8	0.15418	-0.017469	-0.21903	-0.74131	-1.4381	-0.75771	-0.65991	-0.75859	0.6413
V49M	-0.455779	0	0	0.4239858907	0.2173212993	1650.80776925	2	0	0.0035335689	0.0278243504	15	1	0	1	1	1	4.2	1.9	0.27946	0.082855	0.35955	-0.84985	-1.3133	-1.1021	-0.83136	-0.96592	-1.3082
V49G	-1.37678	0	0	0.4239858907	0.2173212993	1650.80776925	2	0	0.0035335689	0.0278243504	15	-3	0	1	1	-1	4.2	-0.4	0.30334	-0.030957	-0.31625	-0.74778	-2.4465	-2.2627	-2.5603	-2.4105	-0.067316
V49K	-1.74602	0	0	0.4239858907	0.2173212993	1650.80776925	2	0	0.0035335689	0.0278243504	15	-2	0	1	1	-1	4.2	-3.9	0.33512	0.99301	-0.31877	-0.51951	-2.0234	-2.2564	-2.1093	-2.3503	-0.48628
V49T	-1.75191	0	0	0.4239858907	0.2173212993	1650.80776925	2	0	0.0035335689	0.0278243504	15	0	0	1	1	1	4.2	-0.7	0.41962	0.082855	-0.32348	-0.51951	-1.4957	-1.6787	-1.5066	-1.6399	-0.72068
V49R	-2.23147	0	0	0.4239858907	0.2173212993	1650.80776925	2	0	0.0035335689	0.0278243504	15	-3	0	1	1	-1	4.2	-4.5	-0.11121	0.11067	0.30502	-1.8087	-2.1871	-2.3879	-2.3255	-2.5051	-1.9868
V49Y	-2.64777	0	0	0.4239858907	0.2173212993	1650.80776925	2	0	0.0035335689	0.0278243504	15	-1	0	1	1	-2	4.2	-1.3	0.03271	0.16148	-0.42057	-1.2293	-2.077	-2.0171	-1.8518	-2.1294	-1.3301
V49H	-2.66156	0	0	0.4239858907	0.2173212993	1650.80776925	2	0	0.0035335689	0.0278243504	15	-3	0	1	1	-2	4.2	-3.2	-0.088319	0.83265	-0.13684	-0.49155	-2.3681	-2.4115	-2.4342	-2.5695	-0.065963
V49W	-2.68528	0	0	0.4239858907	0.2173212993	1650.80776925	2	0	0.0035335689	0.0278243504	15	-3	0	1	1	-3	4.2	-0.9	0.011391	-1.0971	-0.28454	-1.2743	-2.554	-2.3579	-2.4687	-2.4691	-1.4043
V49N	-2.745	0	0	0.4239858907	0.2173212993	1650.80776925	2	0	0.0035335689	0.0278243504	15	-3	0	1	1	-2	4.2	-3.5	0.033378	-0.45519	0.44617	-0.51951	-2.3496	-2.4049	-2.3961	-2.5581	-1.4012
V49Q	-2.83456	0	0	0.4239858907	0.2173212993	1650.80776925	2	0	0.0035335689	0.0278243504	15	-2	0	1	1	-2	4.2	-3.5	0.17099	-0.96477	-0.11419	-0.83653	-2.158	-2.2481	-2.083	-2.3691	-1.8693
V49S	-2.87779	0	0	0.4239858907	0.2173212993	1650.80776925	2	0	0.0035335689	0.0278243504	15	-2	0	1	1	1	4.2	-0.8	0.046931	0.87287	-0.17115	-1.1848	-2.0537	-2.0404	-2.361	-2.2741	1.0595
V49D	-2.93533	0	0	0.4239858907	0.2173212993	1650.80776925	2	0	0.0035335689	0.0278243504	15	-3	0	1	1	1	4.2	-3.5	0.40465	-0.47933	0.040217	-1.9142	-2.0721	-2.3742	-2.6291	-2.62	-1.6518
V49E	-2.98408	0	0	0.4239858907	0.2173212993	1650.80776925	2	0	0.0035335689	0.0278243504	15	-2	0	1	1	-2	4.2	-3.5	-0.44399	-0.44348	-0.12398	-2.0256	-2.158	-2.2481	-2.083	-2.3691	-1.6188
V49F	-3.25692	0	0	0.4239858907	0.2173212993	1650.80776925	2	0	0.0035335689	0.0278243504	15	-1	0	1	1	0	4.2	2.8	0.2389	0.17079	0.048794	-0.27577	-2.1077	-1.3769	-1.5948	-1.6147	0.22839
V49P	-3.57798	0	0	0.4239858907	0.2173212993	1650.80776925	2	0	0.0035335689	0.0278243504	15	-2	0	1	1	-2	4.2	-1.6	-0.11929	-0.42071	-0.13301	0.11408	-2.2928	-2.2194	-2.2219	-2.3788	-1.0291
K50R	-0.380951	0	0	0.9954144621	0.0125582623	1559.68199863	0	0	0	0	12	2	0.292	1	1	2	-3.9	-4.5	-0.094087	0.59177	-0.76827	0.22385	-1.2221	-1.3414	-1.248	-0.90694	-1.6034
K50T	-0.999495	0	0	0.9954144621	0.0125582623	1559.68199863	0	0	0	0	12	-1	0.292	1	1	1	-3.9	-0.7	0.070891	0.1887	0.45784	0.18132	-2.0335	-1.7999	-1.7542	-2.0877	-0.94574
K50S	-1.4012	0	0	0.9954144621	0.0125582623	1559.68199863	0	0	0	0	12	0	0.292	1	1	1	-3.9	-0.8	-0.075784	-1.7909	0.44602	0.23546	-1.8544	-1.6638	-1.549	-1.7528	-1.7539
K50Q	-1.55732	0	0	0.9954144621	0.0125582623	1559.68199863	0	0	0	0	12	1	0.292	1	1	-1	-3.9	-3.5	-0.13493	0.56191	0.41132	0.069167	-1.734	-1.6638	-1.6515	-1.7194	-1.4409
K50V	-1.69949	0	0	0.9954144621	0.0125582623	1559.68199863	0	0	0	0	12	-2	0.292	1	1	-1	-3.9	4.2	-0.17647	0.51974	-0.16007	0.18135	-2.1413	-2.1207	-1.899	-2.1858	-0.4406
K50E	-1.71479	0	0	0.9954144621	0.0125582623	1559.68199863	0	0	0	0	12	1	0.292	1	1	-1	-3.9	-3.5	-0.00008858	0.63885	-0.36831	0.3078	-1.734	-1.6638	-1.6515	-1.7194	-1.8231
K50N	-1.95202	0	0	0.9954144621	0.0125582623	1559.68199863	0	0	0	0	12	0	0.292	1	1	-1	-3.9	-3.5	0.10329	-1.0726	-0.016189	0.021803	-1.9372	-1.7852	-1.8503	-2.08	-1.5077
K50I	-2.32535	0	0	0.9954144621	0.0125582623	1559.68199863	0	0	0	0	12	-3	0.292	1	1	1	-3.9	4.5	-0.28122	-0.56617	-0.40531	-0.13507	-2.0472	-2.0489	-1.9241	-2.1003	-0.12934
K50L	-2.35922	0	0	0.9954144621	0.0125582623	1559.68199863	0	0	0	0	12	-2	0.292	1	1	0	-3.9	3.8	-2.0614	-0.12824	-0.41943	0.45392	-2.1048	-2.0256	-1.8307	-2.1141	-1.4225
K50D	-2.6463	0	0	0.9954144621	0.0125582623	1559.68199863	0	0	0	0	12	-1	0.292	1	1	-2	-3.9	-3.5	-1.773	-0.22168	-0.34887	0.49242	-2.1963	-1.9243	-2.0537	-2.4607	0.4421
K50H	-2.73893	0	0	0.9954144621	0.0125582623	1559.68199863	0	0	0	0	12	-1	0.292	1	1	3	-3.9	-3.2	-2.0961	-0.84189	0.020082	0.11408	-1.7746	-1.6176	-1.8387	-2.0366	-2.3589
K50A	-3.2235	0	0	0.9954144621	0.0125582623	1559.68199863	0	0	0	0	12	-1	0.292	1	1	-1	-3.9	1.8	-1.9118	-1.2003	0.02258	-0.2849	-2.185	-1.968	-1.7572	-2.1603	1.0778
T51S	1.03365	0	0	0.1777777778	0.09067316	1679.33112012	0	0	0	0	12	1	0.053	1	-2	-2	-0.7	-0.8	-2.1724	-0.38576	-0.64035	-0.029932	-1.0899	-1.3338	-1.1892	-0.73108	-0.45411
T51Q	0.360774	0	0	0.1777777778	0.09067316	1679.33112012	0	0	0	0	12	-1	0.053	1	-2	2	-0.7	-3.5	-1.9052	0.2019	-0.70056	-0.12197	-0.9006	-1.2072	-1.181	-1.24	-1.5347
T51C	-0.251311	0	0	0.1777777778	0.09067316	1679.33112012	0	0	0	0	12	-1	0.053	1	-2	6	-0.7	2.5	-1.9326	-1.1878	-0.27696	-0.0036521	-0.45116	-0.40541	-0.6817	-0.71388	-1.5955
T51N	-0.948448	0	0	0.1777777778	0.09067316	1679.33112012	0	0	0	0	12	0	0.053	1	-2	-2	-0.7	-3.5	-1.9326	-1.8945	-0.31684	-0.082672	-1.2646	-1.4464	-1.3434	-1.1455	0.35128
T51A	-1.07199	0	0	0.1777777778	0.09067316	1679.33112012	0	0	0	0	12	0	0.053	1	-2	-3	-0.7	1.8	-2.006	-1.7347	-0.15947	0.18778	-1.5486	-1.6646	-1.7617	-1.2671	-1.67
T51H	-1.13685	0	0	0.1777777778	0.09067316	1679.33112012	0	0	0	0	12	-2	0.053	1	-2	4	-0.7	-3.2	-1.8778	-1.879	-0.64817	-0.20338	-0.89294	-1.0323	-1.3253	-1.5317	0.63401
T51Y	-1.25085	0	0	0.1777777778	0.09067316	1679.33112012	0	0	0	0	12	-2	0.053	1	-2	0	-0.7	-1.3	-1.9195	-1.8836	-0.79223	0.036462	-1.639	-1.7914	-1.9404	-1.9263	-0.15355
T51K	-1.50391	0	0	0.1777777778	0.09067316	1679.33112012	0	0	0	0	12	-1	0.053	1	-2	-2	-0.7	-3.9	-2.4044	-2.0063	-0.52816	-0.43948	-1.5377	-1.582	-1.5633	-1.5302	-0.26862
T51F	-1.84305	0	0	0.1777777778	0.09067316	1679.33112012	0	0	0	0	12	-2	0.053	1	-2	-1	-0.7	2.8	-1.9326	-1.9121	-0.18645	-0.19542	-1.6217	-1.7546	-1.9612	-1.8269	0.33412
T51D	-1.85963	0	0	0.1777777778	0.09067316	1679.33112012	0	0	0	0	12	-1	0.053	1	-2	-2	-0.7	-3.5	-2.2184	-2.0079	-0.51921	0.0983	-1.5746	-1.6293	-1.6312	-1.5734	-2.0023
T51M	-2.01811	0	0	0.1777777778	0.09067316	1679.33112012	0	0	0	0	12	-1	0.053	1	-2	0	-0.7	1.9	-2.3662	-1.8886	-1.1172	0.36676	-1.3363	-1.5677	-1.6462	-1.4548	-1.1891
T51I	-2.44118	0	0	0.1777777778	0.09067316	1679.33112012	0	0	0	0	12	-1	0.053	1	-2	2	-0.7	4.5	-2.734	-1.8886	-0.28847	-0.029932	-0.94506	-0.91378	-1.1201	-1.1051	-2.4765
T51E	-2.69869	0	0	0.1777777778	0.09067316	1679.33112012	0	0	0	0	12	-1	0.053	1	-2	-2	-0.7	-3.5	0.7617	-1.7815	0.12092	-0.3809	-1.5746	-1.6293	-1.6312	-1.5734	-1.3612
D52E	1.59015	0	0	0.2126984127	0.0755427048	1755.39223956	0	0	0	0	10	2	0.294	1	0	0	-3.5	-3.5	0.92958	-1.899	-0.27696	0.08778	-0.080348	-0.24826	0.11163	0.68348	-0.014028
D52T	1.3878	0	0	0.2126984127	0.0755427048	1755.39223956	0	0	0	0	10	-1	0.294	1	0	0	-3.5	-0.7	0.73375	-1.8476	-1.1186	-0.43746	-0.93594	-0.91833	-0.74677	-0.39962	-0.23683
D52C	1.34346	0	0	0.2126984127	0.0755427048	1755.39223956	0	0	0	0	10	-3	0.294	1	0	2	-3.5	2.5	0.9518	-2.131	-0.41953	-1.5953	-0.84515	-0.64711	-0.61614	-0.24408	0.23203
D52G	1.33842	0	0	0.2126984127	0.0755427048	1755.39223956	0	0	0	0	10	-1	0.294	1	0	0	-3.5	-0.4	0.59927	-1.8886	-0.65992	-2.3031	-0.91997	-0.89997	-0.71412	-0.3595	0.4195
D52S	1.29587	0	0	0.2126984127	0.0755427048	1755.39223956	0	0	0	0	10	0	0.294	1	0	0	-3.5	-0.8	0.30751	-1.9446	-0.37056	-2.0358	-0.64659	-0.67145	-0.41542	0.0090536	-1.5513
D52I	1.2201	0	0	0.2126984127	0.0755427048	1755.39223956	0	0	0	0	10	-3	0.294	1	0	0	-3.5	4.5	0.50292	-2.2018	-0.89103	-2.0098	-0.92088	-0.77522	-0.61035	-0.33002	-0.536
D52H	0.883873	0	0	0.2126984127	0.0755427048	1755.39223956	0	0	0	0	10	-1	0.294	1	0	2	-3.5	-3.2	0.88406	-2.0151	-0.30001	-2.041	-0.64631	-0.54143	-0.59286	-0.32799	-2.3055
D52V	0.649915	0	0	0.2126984127	0.0755427048	1755.39223956	0	0	0	0	10	-3	0.294	1	0	0	-3.5	4.2	0.76384	-2.4304	-0.7311	-2.2028	-0.94485	-0.81405	-0.64596	-0.37242	0.64485
D52A	0	0	0	0.2126984127	0.0755427048	1755.39223956	0	0	0	0	10	-2	0.294	1	0	0	-3.5	1.8	0.15759	0.38806	-0.63116	-2.2956	-0.98443	-0.91802	-0.72502	-0.43731	-1.5166
D52N	-0.149157	0	0	0.2126984127	0.0755427048	1755.39223956	0	0	0	0	10	1	0.294	1	0	0	-3.5	-3.5	0.85301	0.58137	-0.85219	-2.1182	-0.34031	-0.50928	-0.29522	0.19914	-1.8504
D52L	-0.530642	0	0	0.2126984127	0.0755427048	1755.39223956	0	0	0	0	10	-4	0.294	1	0	-1	-3.5	3.8	1.0035	0.30267	-0.98251	-2.1349	-1.2849	-1.253	-1.0834	-0.89491	-1.3889
D52Y	-0.808504	0	0	0.2126984127	0.0755427048	1755.39223956	0	0	0	0	10	-3	0.294	1	0	1	-3.5	-1.3	0.92958	0.67462	-0.75544	-2.0604	-1.3439	-1.054	-1.1285	-0.96384	0.62247
D52R	-1.48447	0	0	0.2126984127	0.0755427048	1755.39223956	0	0	0	0	10	-2	0.294	1	0	0	-3.5	-4.5	0.54419	0.53767	0.03227	-1.3493	-1.2408	-1.0834	-1.0615	-1.1045	1.0027
D52W	-2.28913	0	0	0.2126984127	0.0755427048	1755.39223956	0	0	0	0	10	-4	0.294	1	0	-3	-3.5	-0.9	0.92255	0.31875	-0.41953	-2.46	-1.9592	-1.9103	-1.8036	-1.8888	-0.67565
D52K	-3.04591	0	0	0.2126984127	0.0755427048	1755.39223956	0	0	0	0	10	-1	0.294	1	0	0	-3.5	-3.9	0.75648	0.30778	-1.0398	-2.46	-0.93085	-0.97569	-0.91827	-0.73812	-1.485
D52F	-3.04691	0	0	0.2126984127	0.0755427048	1755.39223956	0	0	0	0	10	-3	0.294	1	0	-2	-3.5	2.8	0.93472	0.47361	-0.42726	-2.398	-1.375	-1.3937	-1.1524	-1.03	0.4772
L53E	2.13017	0	0	0.3308641975	0.151193451	1953.28808128	0	0	0	0	8	-3	0.87	1	-1	0	3.8	-3.5	0.33548	0.42179	-1.2556	-1.9325	0.030121	0.27356	0.52733	0.84497	-0.56702
L53I	1.88452	0	0	0.3308641975	0.151193451	1953.28808128	0	0	0	0	8	2	0.87	1	-1	0	3.8	4.5	0.89023	0.29341	-1.3534	-1.1481	-0.25505	0.55999	0.68847	0.94537	-1.5405
L53R	1.70351	0	0	0.3308641975	0.151193451	1953.28808128	0	0	0	0	8	-2	0.87	1	-1	0	3.8	-4.5	0.54231	0.55239	-2.4865	-0.58489	0.33004	0.68446	1.1916	1.4575	-0.76605
L53Y	1.49817	0	0	0.3308641975	0.151193451	1953.28808128	0	0	0	0	8	-1	0.87	1	-1	-2	3.8	-1.3	0.73025	0.44863	-2.2258	-0.58489	-0.1144	0.01781	0.37986	0.85795	-1.0554
L53S	1.434	0	0	0.3308641975	0.151193451	1953.28808128	0	0	0	0	8	-2	0.87	1	-1	0	3.8	-0.8	0.22832	0.58137	-1.9046	-0.91596	-0.087975	-0.10216	0.22126	0.59918	-0.69722
L53K	1.36765	0	0	0.3308641975	0.151193451	1953.28808128	0	0	0	0	8	-2	0.87	1	-1	0	3.8	-3.9	0.59991	0.42746	-1.9948	-0.66035	0.2884	0.55458	1.0127	1.3024	-2.3482
L53V	1.33262	0	0	0.3308641975	0.151193451	1953.28808128	0	0	0	0	8	1	0.87	1	-1	0	3.8	4.2	1.0387	0.57834	-2.4436	-0.11912	-0.3212	0.30918	0.47458	0.74906	-0.30375
L53Q	1.07392	0	0	0.3308641975	0.151193451	1953.28808128	0	0	0	0	8	-2	0.87	1	-1	0	3.8	-3.5	0.92255	0.44825	-2.4952	0.15439	0.25593	0.46519	0.89279	1.201	-0.9131
L53H	1.0398	0	0	0.3308641975	0.151193451	1953.28808128	0	0	0	0	8	-3	0.87	1	-1	2	3.8	-3.2	0.58978	0.61456	-2.2959	-0.10146	0.24583	0.33187	0.47516	0.83498	0.27692
L53F	0.893169	0	0	0.3308641975	0.151193451	1953.28808128	0	0	0	0	8	0	0.87	1	-1	0	3.8	2.8	0.73659	0.29721	-2.0461	0.13345	-0.24998	0.10265	0.39878	0.69719	-1.6077
L53C	0.671633	0	0	0.3308641975	0.151193451	1953.28808128	0	0	0	0	8	-1	0.87	1	-1	2	3.8	2.5	0.50641	0.52921	-2.2396	-0.9874	-0.11509	0.15248	0.43947	0.62226	-0.12922
L53M	0.0894536	0	0	0.3308641975	0.151193451	1953.28808128	0	0	0	0	8	2	0.87	1	-1	1	3.8	1.9	-0.54762	0.57777	-1.264	-0.49565	0.20204	0.85718	1.2608	1.4116	-1.9252
L53P	-0.246485	0	0	0.3308641975	0.151193451	1953.28808128	0	0	0	0	8	-3	0.87	1	-1	0	3.8	-1.6	-2.3318	0.30655	-2.6649	-1.3363	-0.18682	-0.17265	0.023024	0.40878	-0.65212
L53D	-0.424574	0	0	0.3308641975	0.151193451	1953.28808128	0	0	0	0	8	-4	0.87	1	-1	0	3.8	-3.5	-2.0642	0.3595	-2.6649	-0.6393	-0.24959	0.069342	0.15171	0.46259	-1.5603
S54C	0.950454	0	0	0.2641975309	0.0836124407	1891.70794497	0	0	0	0	8	-1	0.533	0	0	2	-0.8	2.5	-1.6054	0.20299	-2.6404	-0.23362	-0.028348	0.141	0.18206	0.14432	-0.99428
S54T	0.676458	0	0	0.2641975309	0.0836124407	1891.70794497	0	0	0	0	8	1	0.533	0	0	0	-0.8	-0.7	-1.5	0.50695	-1.8174	0.036883	0.20916	0.36361	0.57428	0.71076	0.026928
S54K	0.601093	0	0	0.2641975309	0.0836124407	1891.70794497	0	0	0	0	8	0	0.533	0	0	0	-0.8	-3.9	-2.3352	0.5486	-1.2562	0.42631	0.15703	0.050862	0.090959	0.27275	0.45683
S54M	0.39546	0	0	0.2641975309	0.0836124407	1891.70794497	0	0	0	0	8	-1	0.533	0	0	1	-0.8	1.9	-2.3338	0.57834	-0.6471	-0.29899	-0.1337	0.047489	0.14904	0.12691	-0.049795
S54Y	0.385321	0	0	0.2641975309	0.0836124407	1891.70794497	0	0	0	0	8	-2	0.533	0	0	1	-0.8	-1.3	-2.1299	0.35591	-0.6471	-0.6029	-0.38973	-0.11216	-0.31974	-0.38489	0.16814
S54G	0.158169	0	0	0.2641975309	0.0836124407	1891.70794497	0	0	0	0	8	0	0.533	0	0	-1	-0.8	-0.4	-1.8493	0.39427	-0.9883	-0.37095	-0.20479	-0.029485	0.21212	0.2836	-3.0199
S54I	0.142784	0	0	0.2641975309	0.0836124407	1891.70794497	0	0	0	0	8	-2	0.533	0	0	0	-0.8	4.5	-2.0099	0.33208	-0.74884	0.42631	-0.52027	-0.52531	-0.3107	-0.33336	-0.40892
S54N	0.0169713	0	0	0.2641975309	0.0836124407	1891.70794497	0	0	0	0	8	1	0.533	0	0	0	-0.8	-3.5	-0.59027	-0.45378	-0.058506	-0.37122	0.37472	0.13539	0.2969	0.55734	-0.48319
S54R	-0.515916	0	0	0.2641975309	0.0836124407	1891.70794497	0	0	0	0	8	-1	0.533	0	0	0	-0.8	-4.5	-2.5161	-1.6917	0.75172	-0.81183	-0.12807	-0.030507	-0.08989	-0.023623	-2.0245
S54W	-1.47061	0	0	0.2641975309	0.0836124407	1891.70794497	0	0	0	0	8	-3	0.533	0	0	3	-0.8	-0.9	-2.5038	-1.3007	0.16871	-0.70719	-0.413	-0.16704	-0.67683	-0.78718	0.29898
G55S	0.515834	0	0	0.1456790123	0.0508923008	2075.03540754	0	0	0	0	6	0	0.383	0	-1	0	-0.4	-0.8	-1.2631	-1.3744	0.33046	-1.0594	0.17926	0.30472	0.22315	0.15285	-0.9593
G55N	0.469468	0	0	0.1456790123	0.0508923008	2075.03540754	0	0	0	0	6	0	0.383	0	-1	0	-0.4	-3.5	0.036265	-1.4919	-1.0698	-0.77674	0.28575	0.21574	0.064169	0.11401	-2.2201
G55L	0.288029	0	0	0.1456790123	0.0508923008	2075.03540754	0	0	0	0	6	-4	0.383	0	-1	-1	-0.4	3.8	0.47472	-1.5947	-0.38201	-0.63251	-0.88627	-0.95707	-0.97943	-1.1843	0.20881
G55Q	0.191381	0	0	0.1456790123	0.0508923008	2075.03540754	0	0	0	0	6	-2	0.383	0	-1	0	-0.4	-3.5	0.47472	-1.6829	-1.43	0.82922	-0.38727	0.019628	-0.32096	-0.42643	-0.37966
G55T	0.133751	0	0	0.1456790123	0.0508923008	2075.03540754	0	0	0	0	6	-2	0.383	0	-1	0	-0.4	-0.7	0.29577	-1.4218	-0.72988	0.86756	-0.39946	-0.11169	-0.37858	-0.50517	-0.13184
G55D	0.13282	0	0	0.1456790123	0.0508923008	2075.03540754	0	0	0	0	6	-1	0.383	0	-1	0	-0.4	-3.5	0.75538	-1.6594	0.53996	0.5111	-0.022079	0.13849	-0.11431	-0.12672	-0.30597
G55R	-0.0746017	0	0	0.1456790123	0.0508923008	2075.03540754	0	0	0	0	6	-2	0.383	0	-1	0	-0.4	-4.5	0.54321	-1.3688	0.74899	0.83401	-0.34407	0.062801	-0.24815	-0.35828	-1.8569
G55H	-0.184425	0	0	0.1456790123	0.0508923008	2075.03540754	0	0	0	0	6	-2	0.383	0	-1	2	-0.4	-3.2	0.61577	-0.0054574	0.92792	0.7999	-0.096117	0.31592	-0.21186	-0.3162	0.046258
G55F	-0.271368	0	0	0.1456790123	0.0508923008	2075.03540754	0	0	0	0	6	-3	0.383	0	-1	0	-0.4	2.8	0.30333	-1.9	0.56056	0.68854	-0.5308	-0.51294	-0.53627	-0.7154	-1.3497
G55M	-0.562301	0	0	0.1456790123	0.0508923008	2075.03540754	0	0	0	0	6	-3	0.383	0	-1	1	-0.4	1.9	0.26623	-1.9	0.31733	0.61702	-0.44645	-0.35834	-0.50332	-0.68814	-0.70233
G55A	-0.728045	0	0	0.1456790123	0.0508923008	2075.03540754	0	0	0	0	6	0	0.383	0	-1	-1	-0.4	1.8	-0.091511	-1.8739	0.42418	0.84603	-0.080505	0.15535	0.2781	0.12997	-0.24368
G55C	-0.824596	0	0	0.1456790123	0.0508923008	2075.03540754	0	0	0	0	6	-3	0.383	0	-1	-3	-0.4	2.5	0.35781	-1.2139	0.92792	0.51294	-1.0396	-1.0529	-1.1137	-1.2773	0.26168
G55V	-1.02839	0	0	0.1456790123	0.0508923008	2075.03540754	0	0	0	0	6	-3	0.383	0	-1	0	-0.4	4.2	0.47405	-2.3649	0.523	0.54661	-0.47078	-0.50964	-0.43431	-0.63903	-1.7962
G55E	-1.24031	0	0	0.1456790123	0.0508923008	2075.03540754	0	0	0	0	6	-2	0.383	0	-1	0	-0.4	-3.5	0.59605	-1.3656	0.122	1.0895	-0.38727	0.019628	-0.32096	-0.42643	-1.0753
G55W	-1.58647	0	0	0.1456790123	0.0508923008	2075.03540754	0	0	0	0	6	-2	0.383	0	-1	3	-0.4	-0.9	0.58652	-1.3656	0.079766	0.68719	-0.02456	0.2993	-0.24266	-0.42295	0.23867
G55K	-2.23775	0	0	0.1456790123	0.0508923008	2075.03540754	0	0	0	0	6	-2	0.383	0	-1	0	-0.4	-3.9	0.44503	-1.7593	-0.15766	0.91023	-0.37351	0.037281	-0.295	-0.39982	-0.32602
G55P	-2.57628	0	0	0.1456790123	0.0508923008	2075.03540754	0	0	0	0	6	-2	0.383	0	-1	0	-0.4	-1.6	0.58652	-1.6131	0.073433	0.21472	-0.41421	-0.070975	-0.39082	-0.51676	-1.0392
A56Q	1.34922	2	0	0.1428571429	0.0502253722	2333.1197673	0	0	0	0	4	-1	0.946	0	-1	0	1.8	-3.5	0.60364	-0.60116	0.25228	0.69349	0.56819	0.19607	0.15704	0.39316	-0.077996
A56D	1.25647	2	0	0.1428571429	0.0502253722	2333.1197673	0	0	0	0	4	-2	0.946	0	-1	0	1.8	-3.5	0.34246	0.54736	-0.78117	0.92509	0.31907	0.1263	0.031439	0.15876	0.827
A56E	1.1826	2	0	0.1428571429	0.0502253722	2333.1197673	0	0	0	0	4	-1	0.946	0	-1	0	1.8	-3.5	0.22999	-0.3422	-1.0216	-0.27675	0.56819	0.19607	0.15704	0.39316	0.70726
A56H	0.925595	2	0	0.1428571429	0.0502253722	2333.1197673	0	0	0	0	4	-2	0.946	0	-1	2	1.8	-3.2	0.20447	0.042456	-1.054	-0.43316	0.54319	0.38435	0.11308	0.12907	-2.5147
A56P	0.908041	2	0	0.1428571429	0.0502253722	2333.1197673	0	0	0	0	4	-1	0.946	0	-1	0	1.8	-1.6	0.2676	-1.8927	-0.82991	-0.41801	0.50696	0.066673	-0.044525	0.1904	-1.5577
A56T	0.467336	2	0	0.1428571429	0.0502253722	2333.1197673	0	0	0	0	4	0	0.946	0	-1	0	1.8	-0.7	0.36169	-1.1603	-0.52091	0.1512	0.64562	0.15275	0.026707	0.27725	-0.12926
A56S	0.404963	2	0	0.1428571429	0.0502253722	2333.1197673	0	0	0	0	4	1	0.946	0	-1	0	1.8	-0.8	0.33162	-2.6587	-0.76061	-0.58284	0.79087	0.25134	0.14371	0.39872	-1.9482
A56I	0.219215	2	0	0.1428571429	0.0502253722	2333.1197673	0	0	0	0	4	-1	0.946	0	-1	0	1.8	4.5	0.0010947	-1.5577	-0.84594	-0.33233	0.28104	-0.092687	-0.2236	-0.42444	-0.4396
A56G	0.196078	2	0	0.1428571429	0.0502253722	2333.1197673	0	0	0	0	4	0	0.946	0	-1	-1	1.8	-0.4	0.21937	-0.94812	-0.8181	-0.54679	0.49792	-0.041418	-0.094137	0.22542	-2.0561
A56L	-0.0345793	2	0	0.1428571429	0.0502253722	2333.1197673	0	0	0	0	4	-1	0.946	0	-1	-1	1.8	3.8	0.01484	-0.42384	-1.219	-0.97816	0.18312	-0.23527	-0.32433	-0.3552	0.63381
A56R	-0.0398583	2	0	0.1428571429	0.0502253722	2333.1197673	0	0	0	0	4	-1	0.946	0	-1	0	1.8	-4.5	-0.017375	0.082389	-0.77827	-0.70204	0.58275	0.26141	0.2683	0.48904	-1.389
A56V	-0.122672	2	0	0.1428571429	0.0502253722	2333.1197673	0	0	0	0	4	0	0.946	0	-1	0	1.8	4.2	0.22328	-0.69774	-0.43695	-0.59938	0.36085	0.039177	-0.14478	-0.30031	-0.42476
A56F	-0.419812	2	0	0.1428571429	0.0502253722	2333.1197673	0	0	0	0	4	-2	0.946	0	-1	1	1.8	2.8	-0.067119	-1.3432	-1.1844	-0.96507	0.29898	-0.1348	-0.26333	-0.42109	-0.89061
A56C	-0.499718	2	0	0.1428571429	0.0502253722	2333.1197673	0	0	0	0	4	0	0.946	0	-1	2	1.8	2.5	-0.0094003	-1.2814	-0.68931	-1.6146	0.65432	0.34952	0.06197	-0.17526	-1.1133
A56M	-0.857828	2	0	0.1428571429	0.0502253722	2333.1197673	0	0	0	0	4	-1	0.946	0	-1	1	1.8	1.9	0.46034	0.082389	-1.0826	-0.59218	0.47314	0.08351	-0.10505	-0.17971	-1.6541
A56W	-1.07578	2	0	0.1428571429	0.0502253722	2333.1197673	0	0	0	0	4	-3	0.946	0	-1	3	1.8	-0.9	-0.070245	-0.93213	-0.79256	-1.2368	0.35921	0.091604	-0.30965	-0.51385	0.10112
A56N	-1.27664	2	0	0.1428571429	0.0502253722	2333.1197673	0	0	0	0	4	-2	0.946	0	-1	-2	1.8	-3.5	0.16178	-1.9789	-0.38963	-0.82373	0.016903	-0.23587	-0.24274	-0.027644	-1.8758
L57H	0.454724	0	0	0.1657848325	0.0492704462	1787.7778794	0	0	0	0	9	-3	0.469	0	-1	0	3.8	-3.2	-0.17218	-2.1187	-0.25972	-1.7416	-0.68434	-0.32741	-0.32936	-0.77526	-1.7811
L57R	0.20278	0	0	0.1657848325	0.0492704462	1787.7778794	0	0	0	0	9	-2	0.469	0	-1	0	3.8	-4.5	0.0068169	-2.2725	-1.1123	-1.0398	-0.31813	-0.069591	0.22364	-0.32041	-1.9561
L57T	-0.212319	0	0	0.1657848325	0.0492704462	1787.7778794	0	0	0	0	9	-1	0.469	0	-1	0	3.8	-0.7	0.37329	-1.865	-0.62681	-0.057179	-0.29162	-0.27993	0.13848	-0.12003	-1.2115
L57M	-0.389038	0	0	0.1657848325	0.0492704462	1787.7778794	0	0	0	0	9	2	0.469	0	-1	0	3.8	1.9	-0.47527	-1.2686	-0.20537	-2.0899	-0.065291	-0.14391	0.51606	0.21128	-1.9158
L57A	-0.52818	0	0	0.1657848325	0.0492704462	1787.7778794	0	0	0	0	9	-1	0.469	0	-1	1	3.8	1.8	-1.2373	-1.0608	-1.9936	-2.0899	-0.30994	-0.16958	0.20557	-0.097271	0.50803
L57P	-0.875286	0	0	0.1657848325	0.0492704462	1787.7778794	0	0	0	0	9	-3	0.469	0	-1	-1	3.8	-1.6	-0.82302	-1.2823	-1.695	-1.2079	-0.97693	-0.68848	-0.71447	-1.0383	-1.0445
L57W	-0.987535	0	0	0.1657848325	0.0492704462	1787.7778794	0	0	0	0	9	-2	0.469	0	-1	2	3.8	-0.9	-0.51813	-2.0602	-1.3159	-2.0017	-0.16801	-0.12841	0.065956	-0.14583	-0.99151
L57I	-1.41658	0	0	0.1657848325	0.0492704462	1787.7778794	0	0	0	0	9	2	0.469	0	-1	-1	3.8	4.5	-2.0902	-1.5454	-2.4025	-1.6901	-0.47106	-0.50903	-0.11852	-0.24071	-1.8964
L57N	-1.72626	0	0	0.1657848325	0.0492704462	1787.7778794	0	0	0	0	9	-3	0.469	0	-1	-1	3.8	-3.5	-1.8163	-0.82158	-2.1497	-1.2871	-0.90597	-0.44782	-0.46214	-0.978	0.47587
L57E	-1.79813	0	0	0.1657848325	0.0492704462	1787.7778794	0	0	0	0	9	-3	0.469	0	-1	0	3.8	-3.5	-1.4553	-2.6163	-2.0575	-1.5921	-0.67586	-0.29028	-0.28744	-0.76331	0.48041
L57D	-1.83421	0	0	0.1657848325	0.0492704462	1787.7778794	0	0	0	0	9	-4	0.469	0	-1	-1	3.8	-3.5	-2.429	-2.5283	-2.4732	0.60502	-1.1805	-0.56284	-0.8674	-1.4317	0.4624
L57K	-2.14439	0	0	0.1657848325	0.0492704462	1787.7778794	0	0	0	0	9	-2	0.469	0	-1	0	3.8	-3.9	-2.1611	-1.5389	-2.8641	-0.16037	-0.35083	-0.13152	0.14387	-0.35089	0.17919
L57V	-2.24191	0	0	0.1657848325	0.0492704462	1787.7778794	0	0	0	0	9	1	0.469	0	-1	0	3.8	4.2	-2.1523	-2.1927	-2.0319	0.44551	-0.41557	-0.28377	0.10006	-0.17935	-2.1006
L57Q	-2.38299	0	0	0.1657848325	0.0492704462	1787.7778794	0	0	0	0	9	-2	0.469	0	-1	0	3.8	-3.5	-2.3295	-2.3964	-2.6589	-0.14417	-0.37347	-0.17322	0.08835	-0.36792	-3.1856
N58T	0.335291	0	0	0.219047619	0.0767615196	1701.28404625	0	0	0	0	10	0	0.24	0	0	0	-3.5	-0.7	-2.7112	-0.4832	-2.2187	0.23037	-0.82643	-0.41257	-0.7222	-0.66412	0.57854
N58S	0.204899	0	0	0.219047619	0.0767615196	1701.28404625	0	0	0	0	10	1	0.24	0	0	-1	-3.5	-0.8	-2.123	-2.2838	-0.18792	-0.1344	-0.7629	-0.3466	-0.47394	-0.42413	-0.071691
N58K	0.127749	0	0	0.219047619	0.0767615196	1701.28404625	0	0	0	0	10	0	0.24	0	0	0	-3.5	-3.9	0.25965	-2.1138	0.33846	0.22818	-0.78041	-0.65923	-1.1849	-1.2147	-0.77113
N58D	-0.544203	0	0	0.219047619	0.0767615196	1701.28404625	0	0	0	0	10	1	0.24	0	0	0	-3.5	-3.5	0.33247	-2.4346	1.0288	-0.23632	-0.51872	-0.43729	-0.79874	-0.73	0.48469
N58Y	-0.686784	0	0	0.219047619	0.0767615196	1701.28404625	0	0	0	0	10	-2	0.24	0	0	1	-3.5	-1.3	0.66465	-2.6243	-0.38333	-1.259	-1.1992	-0.86488	-1.5178	-1.542	-1.5145
N58C	-2.51319	0	0	0.219047619	0.0767615196	1701.28404625	0	0	0	0	10	-3	0.24	0	0	2	-3.5	2.5	0.28563	-1.2659	-0.38333	-0.12684	-1.1139	-1.1464	-1.5274	-1.5353	-1.9644
N58E	-3.01272	0	0	0.219047619	0.0767615196	1701.28404625	0	0	0	0	10	0	0.24	0	0	0	-3.5	-3.5	0.28563	-0.6796	0.27644	-0.16037	-0.7953	-0.62929	-1.1374	-1.1571	-1.8371
E59Q	-0.00564601	0	2	0.3474426808	0.2363445889	1738.92593485	1	0	0.0030674847	0.010004577	12	2	0.221	0	2	0	-3.5	-3.5	0.32863	-1.5443	-0.29989	-0.70433	-0.9844	-1.2429	-0.72049	-0.87286	-0.81118
E59L	-0.821031	0	2	0.3474426808	0.2363445889	1738.92593485	1	0	0.0030674847	0.010004577	12	-3	0.221	0	2	-3	-3.5	3.8	0.10381	-1.0778	-0.16514	-0.88945	-2.1406	-2.1983	-2.1466	-2.401	0.22864
E59D	-1.26959	0	2	0.3474426808	0.2363445889	1738.92593485	1	0	0.0030674847	0.010004577	12	2	0.221	0	2	3	-3.5	-3.5	0.25003	-0.37515	0.20229	-1.2538	-0.54458	-0.63194	-0.37362	-0.65683	-1.4536
E59K	-1.41791	0	2	0.3474426808	0.2363445889	1738.92593485	1	0	0.0030674847	0.010004577	12	1	0.221	0	2	0	-3.5	-3.9	0.14823	-2.08	0.00010356	-0.77476	-1.2067	-1.5176	-1.1914	-1.3158	-1.4275
E59P	-1.76813	0	2	0.3474426808	0.2363445889	1738.92593485	1	0	0.0030674847	0.010004577	12	-1	0.221	0	2	-2	-3.5	-1.6	-0.1281	-2.0212	0.6551	-0.7053	-1.9067	-2.1665	-2.13	-2.0867	0.66157
E59G	-1.84315	0	2	0.3474426808	0.2363445889	1738.92593485	1	0	0.0030674847	0.010004577	12	-2	0.221	0	2	0	-3.5	-0.4	0.15238	-1.8431	-0.12561	-0.64283	-1.8059	-1.8407	-2.0717	-2.1057	-1.3568
E59F	-2.03126	0	2	0.3474426808	0.2363445889	1738.92593485	1	0	0.0030674847	0.010004577	12	-3	0.221	0	2	-1	-3.5	2.8	-0.11485	-2.8798	0.59837	0.05999	-1.9733	-1.9265	-1.9712	-2.2207	-2.7212
E59V	-2.52904	0	2	0.3474426808	0.2363445889	1738.92593485	1	0	0.0030674847	0.010004577	12	-2	0.221	0	2	-2	-3.5	4.2	0.1047	-2.593	-0.1135	-0.88278	-1.9166	-1.7745	-1.6751	-1.9834	-1.3192
E59Y	-2.8365	0	2	0.3474426808	0.2363445889	1738.92593485	1	0	0.0030674847	0.010004577	12	-2	0.221	0	2	-1	-3.5	-1.3	-0.21319	-2.238	0.27977	-0.8354	-1.9586	-2.1312	-2.348	-2.3261	-1.145
E59R	-3.4782	0	2	0.3474426808	0.2363445889	1738.92593485	1	0	0.0030674847	0.010004577	12	0	0.221	0	2	-1	-3.5	-4.5	-0.65669	-2.9622	-0.02993	0.30699	-1.5504	-1.9945	-1.8112	-1.8827	-1.8625
E59I	-3.68065	0	2	0.3474426808	0.2363445889	1738.92593485	1	0	0.0030674847	0.010004577	12	-3	0.221	0	2	-2	-3.5	4.5	-0.10108	-3.6204	0.65105	-0.73568	-2.0106	-1.9335	-1.855	-2.2322	-1.3606
L60I	0.878843	0	1	0.7008818342	0.2415964334	1564.92424488	2	0	0.0029585799	0.0090567334	12	2	0.08	1	0	1	3.8	4.5	-0.1281	-2.1732	-0.14843	-0.99559	-1.375	-0.35987	-0.08225	-0.0082505	-0.29733
L60M	0.414315	0	1	0.7008818342	0.2415964334	1564.92424488	2	0	0.0029585799	0.0090567334	12	2	0.08	1	0	2	3.8	1.9	-0.35492	-3.032	-0.53237	-0.95524	-1.0755	-0.59318	-0.058204	0.074913	0.18482
L60R	-0.181147	0	1	0.7008818342	0.2415964334	1564.92424488	2	0	0.0029585799	0.0090567334	12	-2	0.08	1	0	-2	3.8	-4.5	-0.37451	-2.5054	-0.093194	0.18976	-1.9576	-1.5343	-1.615	-1.6734	-1.1526
L60D	-0.317795	0	1	0.7008818342	0.2415964334	1564.92424488	2	0	0.0029585799	0.0090567334	12	-4	0.08	1	0	1	3.8	-3.5	-0.56677	-2.0648	-0.12561	-0.92051	-1.9984	-2.0602	-2.5819	-1.9701	-1.9911
L60P	-0.400023	0	1	0.7008818342	0.2415964334	1564.92424488	2	0	0.0029585799	0.0090567334	12	-3	0.08	1	0	1	3.8	-1.6	-0.41442	-1.1769	-0.081902	-0.7162	-2.0608	-2.0007	-2.4733	-1.8971	-0.29836
L60V	-0.631055	0	1	0.7008818342	0.2415964334	1564.92424488	2	0	0.0029585799	0.0090567334	12	1	0.08	1	0	0	3.8	4.2	-1.6285	0.022804	-0.10433	-0.43088	-1.7241	-0.73186	-0.59678	-0.61418	-1.2625
L60S	-1.52672	0	1	0.7008818342	0.2415964334	1564.92424488	2	0	0.0029585799	0.0090567334	12	-2	0.08	1	0	0	3.8	-0.8	-1.0662	-2.3707	-0.36882	-0.65865	-2.0885	-1.8138	-2.0724	-1.7833	-0.42752
L60A	-1.94981	0	1	0.7008818342	0.2415964334	1564.92424488	2	0	0.0029585799	0.0090567334	12	-1	0.08	1	0	0	3.8	1.8	-0.07592	-2.3707	-0.23455	-0.72276	-2.0836	-1.4827	-1.5053	-1.3906	-1.114
L60H	-2.42436	0	1	0.7008818342	0.2415964334	1564.92424488	2	0	0.0029585799	0.0090567334	12	-3	0.08	1	0	-2	3.8	-3.2	-1.2668	-1.3978	-1.2633	-0.98637	-2.2427	-1.8268	-2.141	-2.0259	-0.18118
L60Q	-2.51416	0	1	0.7008818342	0.2415964334	1564.92424488	2	0	0.0029585799	0.0090567334	12	-2	0.08	1	0	-2	3.8	-3.5	-1.0881	-2.2838	-0.72715	0.74649	-2.0414	-1.6205	-1.7775	-1.8186	-1.9768
L60G	-2.75079	0	1	0.7008818342	0.2415964334	1564.92424488	2	0	0.0029585799	0.0090567334	12	-4	0.08	1	0	-3	3.8	-0.4	-1.9335	-1.9207	0.28568	0.079586	-2.6127	-2.1003	-2.4464	-2.2125	-1.4299
L60C	-2.92938	0	1	0.7008818342	0.2415964334	1564.92424488	2	0	0.0029585799	0.0090567334	12	-1	0.08	1	0	3	3.8	2.5	-2.1046	-1.4166	-0.92277	-0.17678	-1.7221	-1.2402	-1.4501	-0.89364	-0.54946
L60K	-3.40466	0	1	0.7008818342	0.2415964334	1564.92424488	2	0	0.0029585799	0.0090567334	12	-2	0.08	1	0	-2	3.8	-3.9	-1.8963	-1.6823	-0.66645	0.22636	-2.0092	-1.5878	-1.7187	-1.7672	0.70555
Q61E	1.46758	0	0	0.333686067	0.1105381126	1905.75838897	0	0	0	0	10	2	0.828	1	1	2	-3.5	-3.5	-0.68301	0.28842	-0.0626	-0.64849	0.57639	0.35472	1.037	1.5197	0.45852
Q61D	1.16558	0	0	0.333686067	0.1105381126	1905.75838897	0	0	0	0	10	0	0.828	1	1	1	-3.5	-3.5	-1.0542	-0.70545	-1.5844	-0.35142	-0.06129	-0.19327	0.11519	0.49759	-1.9962
Q61S	1.14202	0	0	0.333686067	0.1105381126	1905.75838897	0	0	0	0	10	0	0.828	1	1	-1	-3.5	-0.8	-1.542	-0.010655	-1.8099	-0.32255	-0.43972	-0.57219	-0.015107	0.27021	-1.7963
Q61A	0.612249	0	0	0.333686067	0.1105381126	1905.75838897	0	0	0	0	10	-1	0.828	1	1	2	-3.5	1.8	-1.6663	-0.64131	-1.5286	-1.0307	-0.23098	-0.028002	0.28917	0.64121	0.41057
Q61C	0.596484	0	0	0.333686067	0.1105381126	1905.75838897	0	0	0	0	10	-3	0.828	1	1	-1	-3.5	2.5	-1.854	-0.14218	-0.33552	-0.30057	-0.9621	-1.2015	-0.75702	-0.44709	-0.048099
Q61K	0.494081	0	0	0.333686067	0.1105381126	1905.75838897	0	0	0	0	10	1	0.828	1	1	0	-3.5	-3.9	-2.0974	-0.76351	-0.61196	-0.32245	0.093736	-0.1997	0.3035	0.78308	-0.91416
Q61H	0.320593	0	0	0.333686067	0.1105381126	1905.75838897	0	0	0	0	10	0	0.828	1	1	0	-3.5	-3.2	0.89568	-0.087783	-1.5143	-0.57059	-0.20654	-0.39311	-0.021092	0.3338	-0.43016
Q61W	0.220407	0	0	0.333686067	0.1105381126	1905.75838897	0	0	0	0	10	-2	0.828	1	1	-4	-3.5	-0.9	0.39973	-1.0784	-1.1959	-0.74358	-1.3635	-1.7088	-1.2603	-1.1135	0.1023
Q61L	0.220176	0	0	0.333686067	0.1105381126	1905.75838897	0	0	0	0	10	-2	0.828	1	1	-2	-3.5	3.8	0.37706	-2.177	-1.431	-0.23332	-0.82831	-1.0567	-0.50126	-0.24017	-0.83527
Q61R	0.18261	0	0	0.333686067	0.1105381126	1905.75838897	0	0	0	0	10	1	0.828	1	1	1	-3.5	-4.5	0.23923	-0.5356	-1.5267	-0.5455	0.24601	-0.047566	0.43266	0.94085	-0.50143
Q61P	0.11622	0	0	0.333686067	0.1105381126	1905.75838897	0	0	0	0	10	-1	0.828	1	1	-1	-3.5	-1.6	0.19141	-0.70545	-1.7355	-1.3503	-0.70547	-0.85736	-0.45361	-0.23492	-1.4996
Q61F	-0.33376	0	0	0.333686067	0.1105381126	1905.75838897	0	0	0	0	10	-3	0.828	1	1	-1	-3.5	2.8	0.02607	-1.8431	0.48667	-0.69921	-0.93465	-1.179	-0.72816	-0.40447	-1.8995
Q61G	-0.599574	0	0	0.333686067	0.1105381126	1905.75838897	0	0	0	0	10	-2	0.828	1	1	-2	-3.5	-0.4	0.12309	-1.6344	-0.12668	-0.75953	-1.0795	-1.3389	-0.86662	-0.68709	0.53341
D62E	2.17127	0	0	0.2920634921	0.1848440795	1678.93501962	0	0	0	0	9	2	0.268	1	2	1	-3.5	-3.5	0.10355	-2.1537	-0.18893	-0.021737	-0.34497	-0.25349	-0.30251	-0.44736	-1.4203
D62Y	-0.726338	0	0	0.2920634921	0.1848440795	1678.93501962	0	0	0	0	9	-3	0.268	1	2	-1	-3.5	-1.3	0.060803	-1.7376	0.12578	0.24206	-1.9433	-2.0436	-2.5675	-2.6029	-0.91477
D62G	-1.13365	0	0	0.2920634921	0.1848440795	1678.93501962	0	0	0	0	9	-1	0.268	1	2	1	-3.5	-0.4	0.12979	-1.361	-0.55035	0.30975	-1.1713	-1.1118	-1.5505	-1.547	-2.2653
D62H	-1.2914	0	0	0.2920634921	0.1848440795	1678.93501962	0	0	0	0	9	-1	0.268	1	2	1	-3.5	-3.2	-0.16185	-1.0752	-0.47018	-0.26048	-1.23	-1.1426	-1.7384	-1.8433	-0.29651
D62A	-1.7545	0	0	0.2920634921	0.1848440795	1678.93501962	0	0	0	0	9	-2	0.268	1	2	2	-3.5	1.8	-0.26395	0.45072	-0.66237	0.15221	-1.1303	-1.0819	-1.5215	-1.3912	-0.81855
D62N	-1.90701	0	0	0.2920634921	0.1848440795	1678.93501962	0	0	0	0	9	1	0.268	1	2	1	-3.5	-3.5	-0.11318	-1.5453	-0.85485	0.10875	-0.65032	-0.56634	-0.84574	-0.96829	0.64822
D62L	-2.05002	0	0	0.2920634921	0.1848440795	1678.93501962	0	0	0	0	9	-4	0.268	1	2	-3	-3.5	3.8	-0.27939	-1.2727	-0.83944	0.15221	-1.9569	-2.2876	-2.642	-2.7416	-0.89783
D62I	-2.84684	0	0	0.2920634921	0.1848440795	1678.93501962	0	0	0	0	9	-3	0.268	1	2	-4	-3.5	4.5	-1.6536	0.44308	-0.4796	-0.31798	-1.8781	-2.1846	-2.5189	-2.7844	0.075415
D62M	-2.87021	0	0	0.2920634921	0.1848440795	1678.93501962	0	0	0	0	9	-3	0.268	1	2	-2	-3.5	1.9	-1.4433	-1.2154	-0.86556	-0.052519	-1.8998	-2.1304	-2.4634	-2.5403	-1.7811
D62K	-3.29699	0	0	0.2920634921	0.1848440795	1678.93501962	0	0	0	0	9	-1	0.268	1	2	-1	-3.5	-3.9	-0.56406	-1.6459	-0.58931	-0.26048	-1.5103	-1.583	-2.0974	-2.3151	-0.92409
D62F	-3.61479	0	0	0.2920634921	0.1848440795	1678.93501962	0	0	0	0	9	-3	0.268	1	2	-3	-3.5	2.8	-2.336	-1.8185	-0.77483	0.33278	-1.9095	-2.2157	-2.5242	-2.695	0.31653
D62Q	-5.27372	0	0	0.2920634921	0.1848440795	1678.93501962	0	0	0	0	9	0	0.268	1	2	1	-3.5	-3.5	-2.4317	0.15138	-1.0014	0.48659	-0.98119	-0.8691	-1.3419	-1.4685	-1.0638
E63L	-0.00106732	2	0	0.9890652557	0.0428883938	1461.98942434	0	0	0	0	15	-3	0.033	1	7	-4	-3.5	3.8	-1.3731	-1.3376	-1.2549	-0.25099	-2.4497	-2.5269	-2.5453	-1.8555	0.15312
E63A	-0.0150877	2	0	0.9890652557	0.0428883938	1461.98942434	0	0	0	0	15	-1	0.033	1	7	-3	-3.5	1.8	-0.54618	-1.2185	-1.0248	0.18517	-2.2157	-2.217	-2.3176	-1.8151	-0.59607
E63D	-0.47463	2	0	0.9890652557	0.0428883938	1461.98942434	0	0	0	0	15	2	0.033	1	7	-1	-3.5	-3.5	-2.0348	-0.79968	-1.203	-0.3636	-1.6722	-1.9135	-2.089	-1.8835	-2.4465
E63G	-1.83186	2	0	0.9890652557	0.0428883938	1461.98942434	0	0	0	0	15	-2	0.033	1	7	-3	-3.5	-0.4	-1.6268	-1.2199	-1.28	0.033074	-2.4131	-2.2632	-2.4594	-1.9247	-0.77826
E63V	-2.36945	2	0	0.9890652557	0.0428883938	1461.98942434	0	0	0	0	15	-2	0.033	1	7	-3	-3.5	4.2	-1.2365	-1.2014	-1.0439	-0.31467	-2.2755	-2.3759	-2.4034	-1.799	0.40015
E63K	-2.40874	2	0	0.9890652557	0.0428883938	1461.98942434	0	0	0	0	15	1	0.033	1	7	-4	-3.5	-3.9	-2.5728	-1.7567	-0.0852	0.85303	-2.0025	-2.1193	-2.3707	-2.2647	-1.3757
E63N	-2.62801	2	0	0.9890652557	0.0428883938	1461.98942434	0	0	0	0	15	0	0.033	1	7	-5	-3.5	-3.5	-2.0764	-2.2977	-1.2882	0.47864	-2.2411	-2.1747	-2.4559	-2.3118	-2.4106
E63Y	-2.7084	2	0	0.9890652557	0.0428883938	1461.98942434	0	0	0	0	15	-2	0.033	1	7	-7	-3.5	-1.3	-2.52	-2.0612	-1.1919	0.27319	-2.584	-2.2831	-2.5071	-2.0893	-1.9864
E63H	-3.40579	2	0	0.9890652557	0.0428883938	1461.98942434	0	0	0	0	15	0	0.033	1	7	-5	-3.5	-3.2	-2.7688	-0.80981	-0.89753	-0.082488	-2.2423	-2.1697	-2.4441	-2.2912	-0.91443
A64R	-0.0690029	0	0	0.4479717813	0.2059615777	1523.40273908	0	0	0	0	11	-1	0.091	1	4	2	1.8	-4.5	-2.5908	-2.2847	0.23894	-0.70897	-1.06	-1.0843	-1.132	-0.7728	-0.029203
A64Y	-0.235868	0	0	0.4479717813	0.2059615777	1523.40273908	0	0	0	0	11	-2	0.091	1	4	1	1.8	-1.3	0.32616	-1.9767	-1.0679	0.07379	-1.6505	-1.7331	-2.0941	-1.5393	-0.76876
A64V	-0.241901	0	0	0.4479717813	0.2059615777	1523.40273908	0	0	0	0	11	0	0.091	1	4	1	1.8	4.2	0.74369	-1.8887	-1.2884	-0.2217	-1.5317	-1.2114	-1.267	-1.033	-1.0474
A64H	-0.276719	0	0	0.4479717813	0.2059615777	1523.40273908	0	0	0	0	11	-2	0.091	1	4	2	1.8	-3.2	0.70577	-0.16061	-1.3115	-0.33	-1.4106	-1.4254	-1.7925	-1.2887	-0.0039849
A64E	-0.316484	0	0	0.4479717813	0.2059615777	1523.40273908	0	0	0	0	11	-1	0.091	1	4	-2	1.8	-3.5	0.48631	-2.066	-0.70411	0.45403	-1.6953	-1.6396	-1.6472	-1.3838	-0.97897
A64S	-0.38476	0	0	0.4479717813	0.2059615777	1523.40273908	0	0	0	0	11	1	0.091	1	4	-2	1.8	-0.8	0.73203	-2.3023	-1.4041	-0.82708	-1.2818	-1.4527	-1.2715	-1.0795	-1.8811
A64M	-0.460993	0	0	0.4479717813	0.2059615777	1523.40273908	0	0	0	0	11	-1	0.091	1	4	0	1.8	1.9	0.39574	-2.3126	-1.0612	-0.32394	-1.7731	-1.7515	-1.8406	-1.4176	-1.9579
A64C	-0.516897	0	0	0.4479717813	0.2059615777	1523.40273908	0	0	0	0	11	0	0.091	1	4	-1	1.8	2.5	0.73203	-1.6296	-0.8682	-0.2668	-1.7132	-1.6502	-1.6021	-1.3361	0.0289
A64K	-0.792837	0	0	0.4479717813	0.2059615777	1523.40273908	0	0	0	0	11	-1	0.091	1	4	-1	1.8	-3.9	-0.094989	-2.6806	-1.4429	0.04353	-1.5472	-1.4926	-1.4684	-1.1934	0.26373
A64G	-1.45721	0	0	0.4479717813	0.2059615777	1523.40273908	0	0	0	0	11	0	0.091	1	4	-3	1.8	-0.4	0.68141	-2.0507	-1.6169	-0.65776	-1.7395	-1.8644	-1.8273	-1.5606	-1.5463
A64T	-1.61699	0	0	0.4479717813	0.2059615777	1523.40273908	0	0	0	0	11	0	0.091	1	4	-1	1.8	-0.7	0.85259	-1.6363	-1.8225	-0.72629	-1.4455	-1.5828	-1.5105	-1.2341	-1.4574
A64D	-1.64977	0	0	0.4479717813	0.2059615777	1523.40273908	0	0	0	0	11	-2	0.091	1	4	-5	1.8	-3.5	-0.011129	-2.3353	-1.4242	0.023096	-2.3144	-2.0405	-2.2386	-1.9825	-1.9765
A64N	-1.74563	0	0	0.4479717813	0.2059615777	1523.40273908	0	0	0	0	11	-2	0.091	1	4	-1	1.8	-3.5	0.53574	-2.9035	-0.77972	-1.2588	-1.836	-1.7375	-1.8812	-1.5315	0.78222
A64P	-1.8709	0	0	0.4479717813	0.2059615777	1523.40273908	0	0	0	0	11	-1	0.091	1	4	-1	1.8	-1.6	0.24965	-3.0858	-0.33316	-0.095814	-1.6738	-1.7628	-1.8327	-1.4739	0.1441
A64L	-2.7761	0	0	0.4479717813	0.2059615777	1523.40273908	0	0	0	0	11	-1	0.091	1	4	-2	1.8	3.8	0.57016	-2.2183	-0.37352	0.25238	-2.1279	-2.0658	-2.1122	-1.7911	-0.63395
A65K	0.975881	0	5	0.2472663139	0.1931159999	1642.92609226	0	0	0	0	9	-1	0.39	1	1	0	1.8	-3.9	-0.78499	0.55792	-0.91481	0.34947	-0.31161	-0.28034	-0.037232	0.066757	-0.9306
A65M	0.913883	0	5	0.2472663139	0.1931159999	1642.92609226	0	0	0	0	9	-1	0.39	1	1	-1	1.8	1.9	0.43277	0.84023	-0.45389	-0.18629	-0.99606	-0.25308	-0.22613	-0.12959	-1.2889
A65V	0.491243	0	5	0.2472663139	0.1931159999	1642.92609226	0	0	0	0	9	0	0.39	1	1	0	1.8	4.2	0.53025	0.71102	-0.80988	0.8864	-0.84783	0.31583	0.4649	0.30138	-1.2392
A65Q	0.473831	0	5	0.2472663139	0.1931159999	1642.92609226	0	0	0	0	9	-1	0.39	1	1	3	1.8	-3.5	0.32535	0.53477	-0.45389	1.1213	0.030513	-0.088697	0.15199	0.30406	0.42654
A65E	0.358809	0	5	0.2472663139	0.1931159999	1642.92609226	0	0	0	0	9	-1	0.39	1	1	2	1.8	-3.5	-0.6296	0.76276	-1.3233	-0.056522	-0.089681	-0.16602	0.086568	0.21778	0.24645
A65L	0.227913	0	5	0.2472663139	0.1931159999	1642.92609226	0	0	0	0	9	-1	0.39	1	1	-2	1.8	3.8	0.27594	0.65699	-0.75499	0.30212	-1.2539	-0.23057	-0.22788	-0.14875	-1.7739
A65C	0.219741	0	5	0.2472663139	0.1931159999	1642.92609226	0	0	0	0	9	0	0.39	1	1	-1	1.8	2.5	-0.069069	0.76276	-0.91481	0.46414	-0.8892	0.038965	0.14376	0.086139	0.1924
A65Y	-0.0324625	0	5	0.2472663139	0.1931159999	1642.92609226	0	0	0	0	9	-2	0.39	1	1	-2	1.8	-1.3	-0.098863	0.43612	-0.45194	0.86485	-1.0854	-0.69265	-0.78411	-0.53757	-1.7951
A65T	-0.100246	0	5	0.2472663139	0.1931159999	1642.92609226	0	0	0	0	9	0	0.39	1	1	0	1.8	-0.7	-1.0437	0.73014	-0.065088	-0.90393	-0.42879	-0.071579	0.085718	0.041497	-1.2305
A65S	-0.259407	0	5	0.2472663139	0.1931159999	1642.92609226	0	0	0	0	9	1	0.39	1	1	-1	1.8	-0.8	-0.03351	0.53477	-1.1152	-0.38027	-0.36127	0.046192	0.25794	0.13934	-1.5083
A65F	-0.264205	0	5	0.2472663139	0.1931159999	1642.92609226	0	0	0	0	9	-2	0.39	1	1	-4	1.8	2.8	-0.32306	0.73242	-0.51469	-0.097784	-1.6145	-0.73557	-0.86071	-0.5464	-1.3858
A65G	-1.13356	0	5	0.2472663139	0.1931159999	1642.92609226	0	0	0	0	9	0	0.39	1	1	-3	1.8	-0.4	-0.40853	0.72877	-1.2881	-1.1446	-0.89792	-0.3451	-0.39902	-0.34169	0.28157
A65W	-1.40097	0	5	0.2472663139	0.1931159999	1642.92609226	0	0	0	0	9	-3	0.39	1	1	-1	1.8	-0.9	-0.57684	0.45282	-0.69705	-0.49754	-1.1389	-0.85168	-1.0038	-0.59849	-2.207
A65P	-2.04749	0	5	0.2472663139	0.1931159999	1642.92609226	0	0	0	0	9	-1	0.39	1	1	-2	1.8	-1.6	-0.2401	0.5793	-0.051797	-0.049276	-0.84011	-0.48143	-0.5043	-0.39098	0.45385
R66S	-1.22867	4	4	0.7873015873	0.4079724912	1442.46519369	23	187.573175881	0.0053191489	0.1720683617	14	-1	0.311	1	6	-5	-4.5	-0.8	-0.59108	0.42247	0.92229	0.37884	-2.4873	-2.1079	-2.533	-2.2418	-1.5573
R66C	-1.59216	4	4	0.7873015873	0.4079724912	1442.46519369	23	187.573175881	0.0053191489	0.1720683617	14	-3	0.311	1	6	0	-4.5	2.5	-0.34733	0.63699	0.74692	0.21675	-2.1272	-2.3582	-2.3566	-2.4203	-2.1718
R66L	-1.60934	4	4	0.7873015873	0.4079724912	1442.46519369	23	187.573175881	0.0053191489	0.1720683617	14	-2	0.311	1	6	-2	-4.5	3.8	-0.4972	-0.2609	0.61716	0.23005	-2.1943	-1.8832	-2.1331	-2.2562	-1.8907
R66E	-1.63442	4	4	0.7873015873	0.4079724912	1442.46519369	23	187.573175881	0.0053191489	0.1720683617	14	0	0.311	1	6	-5	-4.5	-3.5	-0.60628	0.98638	0.38889	-0.042463	-2.3203	-2.0143	-2.9489	-2.6042	-2.1567
R66Y	-2.07036	4	4	0.7873015873	0.4079724912	1442.46519369	23	187.573175881	0.0053191489	0.1720683617	14	-2	0.311	1	6	-5	-4.5	-1.3	-0.31936	0.51984	-0.21375	0.20032	-2.6337	-2.5727	-2.85	-2.4752	-0.087327
R66H	-2.18504	4	4	0.7873015873	0.4079724912	1442.46519369	23	187.573175881	0.0053191489	0.1720683617	14	0	0.311	1	6	-1	-4.5	-3.2	0.032911	0.17185	0.43757	0.22229	-2.0322	-1.9058	-2.5808	-2.3845	0.18885
R66Q	-2.69492	4	4	0.7873015873	0.4079724912	1442.46519369	23	187.573175881	0.0053191489	0.1720683617	14	1	0.311	1	6	-4	-4.5	-3.5	-0.8131	-0.14314	0.25777	0.22335	-2.0473	-1.4822	-2.6962	-2.4904	-1.4347
R66T	-2.87298	4	4	0.7873015873	0.4079724912	1442.46519369	23	187.573175881	0.0053191489	0.1720683617	14	-1	0.311	1	6	-5	-4.5	-0.7	-0.053528	-0.52288	0.095784	0.51522	-2.4842	-2.0943	-2.5143	-2.2304	-0.62159
R66K	-3.03151	4	4	0.7873015873	0.4079724912	1442.46519369	23	187.573175881	0.0053191489	0.1720683617	14	2	0.311	1	6	0	-4.5	-3.9	-0.4489	0.24041	0.61019	0.66412	-1.5056	-0.88333	-2.3111	-2.3404	0.19436
R66V	-3.03151	4	4	0.7873015873	0.4079724912	1442.46519369	23	187.573175881	0.0053191489	0.1720683617	14	-3	0.311	1	6	0	-4.5	4.2	-0.60457	-0.30918	-0.71845	0.14835	-2.0541	-2.1649	-2.3504	-2.5062	0.11478
R66W	-3.09268	4	4	0.7873015873	0.4079724912	1442.46519369	23	187.573175881	0.0053191489	0.1720683617	14	-3	0.311	1	6	0	-4.5	-0.9	-0.72333	-0.53848	0.10919	-0.1819	-2.289	-2.8096	-2.6366	-2.577	-2.0369
R66A	-3.18633	4	4	0.7873015873	0.4079724912	1442.46519369	23	187.573175881	0.0053191489	0.1720683617	14	-1	0.311	1	6	-3	-4.5	1.8	-0.87602	0.64466	0.16634	-0.044909	-2.2645	-1.7079	-1.9571	-1.9962	-1.2866
L67M	-0.113319	0	0	0.6980599647	0.2999306423	1433.88211253	8	20.4354289007	0.0042735043	0.0539380287	14	2	0	1	4	5	3.8	1.9	-1.2913	-1.2534	0.32052	0.22284	-0.74959	-1.1978	-1.435	-0.72736	-0.21686
L67R	-0.98256	0	0	0.6980599647	0.2999306423	1433.88211253	8	20.4354289007	0.0042735043	0.0539380287	14	-2	0	1	4	-3	3.8	-4.5	-0.27935	-0.53921	-0.18557	-0.13532	-2.329	-2.4511	-2.1974	-1.9523	-0.43241
L67S	-1.2651	0	0	0.6980599647	0.2999306423	1433.88211253	8	20.4354289007	0.0042735043	0.0539380287	14	-2	0	1	4	-3	3.8	-0.8	-0.059575	-0.1585	-0.19418	-0.56767	-2.5793	-2.5638	-2.5502	-2.2657	-1.2137
L67P	-1.31286	0	0	0.6980599647	0.2999306423	1433.88211253	8	20.4354289007	0.0042735043	0.0539380287	14	-3	0	1	4	-6	3.8	-1.6	0.0065556	0.24928	0.16988	-1.2263	-2.8785	-2.7216	-2.5909	-2.3883	-1.0904
L67V	-2.13816	0	0	0.6980599647	0.2999306423	1433.88211253	8	20.4354289007	0.0042735043	0.0539380287	14	1	0	1	4	0	3.8	4.2	0.040479	-0.53185	-0.5269	-0.75705	-1.653	-1.5486	-1.8924	-1.8527	0.56425
L67W	-2.41655	0	0	0.6980599647	0.2999306423	1433.88211253	8	20.4354289007	0.0042735043	0.0539380287	14	-2	0	1	4	-5	3.8	-0.9	0.036607	-0.92348	-0.18024	-1.8317	-2.6935	-2.5708	-2.4519	-2.2826	-1.2413
L67Y	-2.7433	0	0	0.6980599647	0.2999306423	1433.88211253	8	20.4354289007	0.0042735043	0.0539380287	14	-1	0	1	4	0	3.8	-1.3	0.0020704	0.13901	-0.28691	-1.8317	-2.0458	-2.2878	-2.4734	-2.1141	-2.0735
L67A	-3.01802	0	0	0.6980599647	0.2999306423	1433.88211253	8	20.4354289007	0.0042735043	0.0539380287	14	-1	0	1	4	0	3.8	1.8	0.085889	-2.809	-0.30543	-0.71012	-2.1882	-2.1594	-2.4538	-2.1658	0.1024
L67D	-3.07969	0	0	0.6980599647	0.2999306423	1433.88211253	8	20.4354289007	0.0042735043	0.0539380287	14	-4	0	1	4	-6	3.8	-3.5	0.28653	-1.7042	-0.46692	-1.5226	-2.9414	-2.7428	-2.5739	-2.3228	0.30508
L67F	-3.39827	0	0	0.6980599647	0.2999306423	1433.88211253	8	20.4354289007	0.0042735043	0.0539380287	14	0	0	1	4	-2	3.8	2.8	0.049646	-1.6552	-0.18542	-1.9391	-2.0976	-2.0148	-2.1672	-2.1146	-0.33305
S68R	1.18943	0	0	0.3432098765	0.1699319984	1639.9006002	0	0	0	0	10	-1	0.74	1	0	4	-0.8	-4.5	-0.08342	-1.0331	0.11033	-1.8424	0.21651	-0.026614	-0.0027126	0.21098	-1.0556
S68N	1.17993	0	0	0.3432098765	0.1699319984	1639.9006002	0	0	0	0	10	1	0.74	1	0	0	-0.8	-3.5	-0.26481	-1.9628	-0.52725	-1.636	0.12863	-0.25268	0.31215	0.4943	-2.1182
S68C	1.00937	0	0	0.3432098765	0.1699319984	1639.9006002	0	0	0	0	10	-1	0.74	1	0	-1	-0.8	2.5	0.033235	-0.90632	-0.30811	-1.2779	-0.80879	-1.115	-0.76409	-0.78416	0.58897
S68T	0.362769	0	0	0.3432098765	0.1699319984	1639.9006002	0	0	0	0	10	1	0.74	1	0	0	-0.8	-0.7	-0.1377	-0.27766	-0.43964	-1.5416	-0.055882	-0.31416	0.2238	0.25282	-2.3655
S68G	0.160404	0	0	0.3432098765	0.1699319984	1639.9006002	0	0	0	0	10	0	0.74	1	0	-2	-0.8	-0.4	0.60927	-2.0921	-0.22347	-1.1815	-0.61865	-0.97775	-0.57879	-0.50264	0.064703
S68I	-0.274203	0	0	0.3432098765	0.1699319984	1639.9006002	0	0	0	0	10	-2	0.74	1	0	-2	-0.8	4.5	0.31898	-0.96355	-0.38834	-1.5826	-1.1293	-1.4025	-1.1987	-1.0938	-0.93089
S68F	-1.42547	0	0	0.3432098765	0.1699319984	1639.9006002	0	0	0	0	10	-2	0.74	1	0	-3	-0.8	2.8	0.49	-1.7219	-0.33454	-0.33516	-1.2909	-1.6825	-1.3911	-1.3317	-1.9582
W69G	-0.203784	4	0	0.9562610229	0.1895495921	1527.34386015	1	0	0.0036900369	0.0141271427	15	-2	0.319	1	12	-8	-0.9	-0.4	0.2883	-1.0849	-0.50473	-1.4626	-2.1907	-2.2431	-1.4519	-1.7613	0.06968
W69L	-0.899351	4	0	0.9562610229	0.1895495921	1527.34386015	1	0	0.0036900369	0.0141271427	15	-2	0.319	1	12	-4	-0.9	3.8	0.45791	-2.6228	-0.60146	-1.4042	-1.9357	-2.083	-1.2086	-2.1943	-0.0069023
W69R	-1.1102	4	0	0.9562610229	0.1895495921	1527.34386015	1	0	0.0036900369	0.0141271427	15	-3	0.319	1	12	-3	-0.9	-4.5	0.23978	-2.1962	-0.74568	-0.3861	-2.1865	-2.4001	-1.9335	-1.9154	0.28396
W69C	-1.18698	4	0	0.9562610229	0.1895495921	1527.34386015	1	0	0.0036900369	0.0141271427	15	-2	0.319	1	12	-7	-0.9	2.5	0.25083	-2.0243	-0.53861	-1.2777	-2.0787	-2.1895	-1.232	-2.0221	-2.1044
W69Q	-1.54319	4	0	0.9562610229	0.1895495921	1527.34386015	1	0	0.0036900369	0.0141271427	15	-2	0.319	1	12	-7	-0.9	-3.5	0.40078	-2.9492	0.54067	-0.60559	-2.2546	-2.3418	-1.7958	-1.741	-2.1712
W69T	-1.88389	4	0	0.9562610229	0.1895495921	1527.34386015	1	0	0.0036900369	0.0141271427	15	-2	0.319	1	12	-7	-0.9	-0.7	0.23116	-2.7651	-0.21046	-1.054	-2.1722	-2.2314	-1.4703	-1.7487	0.37392
W69P	-2.05346	4	0	0.9562610229	0.1895495921	1527.34386015	1	0	0.0036900369	0.0141271427	15	-4	0.319	1	12	-9	-0.9	-1.6	0.36735	-1.1377	-0.10061	-0.93212	-2.4282	-2.3064	-1.9472	-2.0868	0.22009
W69H	-2.20571	4	0	0.9562610229	0.1895495921	1527.34386015	1	0	0.0036900369	0.0141271427	15	-2	0.319	1	12	-1	-0.9	-3.2	0.39364	0.57937	0.22685	-0.98561	-1.9441	-2.3809	-1.9461	-2.0738	-0.014985
W69D	-2.24759	4	0	0.9562610229	0.1895495921	1527.34386015	1	0	0.0036900369	0.0141271427	15	-4	0.319	1	12	-9	-0.9	-3.5	-1.8748	-0.11312	0.15563	-0.93096	-2.4849	-2.3259	-2.1156	-2.0443	0.2619
W69Y	-2.45279	4	0	0.9562610229	0.1895495921	1527.34386015	1	0	0.0036900369	0.0141271427	15	2	0.319	1	12	3	-0.9	-1.3	-2.2121	0.10268	-0.10187	-0.95645	-1.0763	-2.1677	-1.9766	-2.0987	-1.9819
W69M	-2.72579	4	0	0.9562610229	0.1895495921	1527.34386015	1	0	0.0036900369	0.0141271427	15	-1	0.319	1	12	-6	-0.9	1.9	-2.2534	-0.30843	0.116	-1.4489	-1.9092	-2.1156	-1.1549	-1.8664	0.2349
W69N	-2.89325	4	0	0.9562610229	0.1895495921	1527.34386015	1	0	0.0036900369	0.0141271427	15	-4	0.319	1	12	-8	-0.9	-3.5	-2.6046	-0.24518	0.4149	-1.5929	-2.4473	-2.315	-2.0544	-2.0067	0.32299
W69F	-3.23114	4	0	0.9562610229	0.1895495921	1527.34386015	1	0	0.0036900369	0.0141271427	15	1	0.319	1	12	-1	-0.9	2.8	-2.0103	0.042403	0.84458	-0.27954	-1.3356	-1.9153	-1.1491	-2.0317	-2.0878
W69V	-3.23114	4	0	0.9562610229	0.1895495921	1527.34386015	1	0	0.0036900369	0.0141271427	15	-3	0.319	1	12	-8	-0.9	4.2	-2.1196	0.28041	0.18071	-1.6204	-2.2192	-2.3033	-1.424	-2.4998	-0.1588
L70M	-0.96145	4	4	0.6652557319	0.346561778	1467.40884287	14	18.8849789978	0.0043478261	0.151237882	16	2	0	1	0	2	3.8	1.9	-2.4265	0.72842	0.15869	-0.87255	-1.8521	-1.2009	-0.75583	-1.3977	-1.241
L70P	-1.14956	4	4	0.6652557319	0.346561778	1467.40884287	14	18.8849789978	0.0043478261	0.151237882	16	-3	0	1	0	-3	3.8	-1.6	-2.5084	1.2031	-0.45622	-0.87255	-2.9318	-2.2564	-2.3053	-2.2887	-2.3915
L70C	-1.2622	4	4	0.6652557319	0.346561778	1467.40884287	14	18.8849789978	0.0043478261	0.151237882	16	-1	0	1	0	3	3.8	2.5	-2.5061	-0.23095	-0.10044	-1.6865	-2.5219	-2.0409	-2.082	-2.0997	-1.8898
L70R	-1.56967	4	4	0.6652557319	0.346561778	1467.40884287	14	18.8849789978	0.0043478261	0.151237882	16	-2	0	1	0	1	3.8	-4.5	-2.2433	-0.42882	-0.17657	-1.8863	-2.3174	-2.3864	-2.1885	-2.1324	-1.1728
L70V	-1.99099	4	4	0.6652557319	0.346561778	1467.40884287	14	18.8849789978	0.0043478261	0.151237882	16	1	0	1	0	1	3.8	4.2	-2.5154	-1.2007	1.2356	-1.7456	-2.2405	-1.4346	-1.2329	-2.0693	-0.38908
L70A	-2.13389	4	4	0.6652557319	0.346561778	1467.40884287	14	18.8849789978	0.0043478261	0.151237882	16	-1	0	1	0	0	3.8	1.8	-2.4538	0.18809	0.54669	-1.1651	-2.7256	-2.1264	-2.1311	-2.2938	-1.08
L70Q	-2.47653	4	4	0.6652557319	0.346561778	1467.40884287	14	18.8849789978	0.0043478261	0.151237882	16	-2	0	1	0	-1	3.8	-3.5	-2.3985	-1.1154	1.0478	-1.7047	-2.5323	-2.273	-2.144	-2.2414	-2.6876
L70F	-2.6045	4	4	0.6652557319	0.346561778	1467.40884287	14	18.8849789978	0.0043478261	0.151237882	16	0	0	1	0	1	3.8	2.8	-2.3985	0.42391	0.081729	-2.1808	-2.4792	-1.8464	-1.7588	-2.1653	-1.6659
L70I	-2.81333	4	4	0.6652557319	0.346561778	1467.40884287	14	18.8849789978	0.0043478261	0.151237882	16	2	0	1	0	1	3.8	4.5	-0.17899	-0.6405	0.081729	-1.872	-1.996	-1.0321	-0.64718	-1.8027	0.22195
L70K	-3.07296	4	4	0.6652557319	0.346561778	1467.40884287	14	18.8849789978	0.0043478261	0.151237882	16	-2	0	1	0	-1	3.8	-3.9	0.14816	0.1398	1.01	-1.4976	-2.4855	-2.2733	-2.1275	-2.2296	-1.5548
A71Q	1.19626	0	0	0.1834215168	0.0533460442	1797.79806	0	0	0	0	9	-1	0.648	1	0	0	1.8	-3.5	0.16853	-1.3479	0.3217	-2.0411	0.21717	-0.065209	0.28099	0.026178	-1.0489
A71N	1.13628	0	0	0.1834215168	0.0533460442	1797.79806	0	0	0	0	9	-2	0.648	1	0	1	1.8	-3.5	0.15073	-1.3479	0.010674	-1.5671	0.11543	-0.049857	0.097962	-0.27927	0.22459
A71G	0.547332	0	0	0.1834215168	0.0533460442	1797.79806	0	0	0	0	9	0	0.648	1	0	-1	1.8	-0.4	-0.10644	0.0094791	0.069292	-1.6977	-0.005445	-0.4137	-0.18786	-0.24668	0.67238
A71R	0.490269	0	0	0.1834215168	0.0533460442	1797.79806	0	0	0	0	9	-1	0.648	1	0	0	1.8	-4.5	-0.30231	-0.99971	0.20068	-1.265	0.26978	0.10157	0.56061	0.26682	-0.76426
A71S	0.0940031	0	0	0.1834215168	0.0533460442	1797.79806	0	0	0	0	9	1	0.648	1	0	1	1.8	-0.8	0.049302	-1.4282	0.57102	-1.6948	0.52458	0.16217	0.57125	0.31374	-1.2432
A71H	0.0102769	0	0	0.1834215168	0.0533460442	1797.79806	0	0	0	0	9	-2	0.648	1	0	4	1.8	-3.2	-0.21896	-1.3595	0.35607	-0.74496	0.4492	0.26089	0.083648	-0.28642	-0.33357
A71M	-0.0163532	0	0	0.1834215168	0.0533460442	1797.79806	0	0	0	0	9	-1	0.648	1	0	0	1.8	1.9	0.0553	-1.2068	0.58133	-1.3175	-0.15426	-0.48257	-0.40719	-0.62587	-0.84147
A71E	-0.0364766	0	0	0.1834215168	0.0533460442	1797.79806	0	0	0	0	9	-1	0.648	1	0	0	1.8	-3.5	-0.16549	-0.49825	0.23401	-1.0276	0.21717	-0.065209	0.28099	0.026178	-0.45315
A71T	-0.0609183	0	0	0.1834215168	0.0533460442	1797.79806	0	0	0	0	9	0	0.648	1	0	0	1.8	-0.7	0.12598	-0.819	-1.2837	-1.3169	0.17905	-0.2317	0.030821	-0.13632	-1.0168
A71C	-0.599409	0	0	0.1834215168	0.0533460442	1797.79806	0	0	0	0	9	0	0.648	1	0	1	1.8	2.5	-0.14948	-0.59922	-1.6469	-0.41786	0.082968	-0.076989	0.091084	-0.30207	-2.0865
A71Y	-0.612184	0	0	0.1834215168	0.0533460442	1797.79806	0	0	0	0	9	-2	0.648	1	0	0	1.8	-1.3	-2.2216	-1.1971	-1.459	-1.2531	-0.18951	-0.51936	-0.4844	-0.74267	-0.87879
A71V	-0.709228	0	0	0.1834215168	0.0533460442	1797.79806	0	0	0	0	9	0	0.648	1	0	-2	1.8	4.2	-2.2353	-1.0447	-1.1287	-0.96411	-0.42572	-0.57854	-0.60418	-0.66141	-0.54609
A71I	-1.49575	0	0	0.1834215168	0.0533460442	1797.79806	0	0	0	0	9	-1	0.648	1	0	-2	1.8	4.5	-2.1964	-1.701	-1.4713	-0.45592	-0.52047	-0.70766	-0.80151	-0.86791	0.37005
A71W	-1.56167	0	0	0.1834215168	0.0533460442	1797.79806	0	0	0	0	9	-3	0.648	1	0	2	1.8	-0.9	-2.2206	-1.5423	-1.3726	-0.7363	-0.17101	-0.36831	-0.67548	-1.0391	-1.9953
A71D	-2.15159	0	0	0.1834215168	0.0533460442	1797.79806	0	0	0	0	9	-2	0.648	1	0	1	1.8	-3.5	-1.9944	-0.94902	-1.5555	-1.2929	0.11543	-0.049857	0.097962	-0.27927	-1.6924
A71L	-2.74249	0	0	0.1834215168	0.0533460442	1797.79806	0	0	0	0	9	-1	0.648	1	0	-2	1.8	3.8	-2.4826	-1.3982	-1.4864	-0.7037	-0.50955	-0.75544	-0.80696	-0.85472	0.471
T72K	0.977339	0	0	0.2800705467	0.0922008846	1940.90744281	0	0	0	0	6	-1	1.078	1	0	0	-0.7	-3.9	-2.1572	-1.1428	-1.3797	-0.99751	0.33145	0.1817	0.39094	0.3049	-0.82066
T72Q	0.861627	0	0	0.2800705467	0.0922008846	1940.90744281	0	0	0	0	6	-1	1.078	1	0	1	-0.7	-3.5	-2.1009	-1.4052	-1.3471	-1.2878	0.43168	0.32798	0.46965	0.33069	0.19739
T72D	0.411116	0	0	0.2800705467	0.0922008846	1940.90744281	0	0	0	0	6	-1	1.078	1	0	0	-0.7	-3.5	-2.3196	-1.2861	-1.3339	-0.45688	0.30303	0.13545	0.33848	0.23588	-2.0171
T72M	0.222267	0	0	0.2800705467	0.0922008846	1940.90744281	0	0	0	0	6	-1	1.078	1	0	1	-0.7	1.9	-2.0638	-1.2443	-1.5977	-0.97959	0.22409	0.20847	0.52095	0.11786	-0.32045
T72E	0.137066	0	0	0.2800705467	0.0922008846	1940.90744281	0	0	0	0	6	-1	1.078	1	0	0	-0.7	-3.5	-2.3452	-1.3293	-1.4214	-1.0041	0.30303	0.13545	0.33848	0.23588	-1.8198
T72H	-0.169252	0	0	0.2800705467	0.0922008846	1940.90744281	0	0	0	0	6	-2	1.078	1	0	1	-0.7	-3.2	-2.2449	-1.337	-1.1878	-0.73644	0.21603	0.14229	0.22832	0.023428	-2.0147
T72A	-0.339864	0	0	0.2800705467	0.0922008846	1940.90744281	0	0	0	0	6	0	1.078	1	0	0	-0.7	1.8	-2.2435	-1.6241	-1.5044	0.31294	0.21618	0.25878	0.64864	0.22007	-2.472
T72N	-0.383887	0	0	0.2800705467	0.0922008846	1940.90744281	0	0	0	0	6	0	1.078	1	0	0	-0.7	-3.5	-2.1249	-1.5594	-1.3852	-0.14462	0.51345	0.306	0.54131	0.49498	-1.4127
T72L	-0.929501	0	0	0.2800705467	0.0922008846	1940.90744281	0	0	0	0	6	-1	1.078	1	0	-1	-0.7	3.8	-0.39374	-1.1758	-1.3852	0.56239	-0.051432	-0.13991	0.30493	-0.00019058	0.4091
T72P	-1.0487	0	0	0.2800705467	0.0922008846	1940.90744281	0	0	0	0	6	-1	1.078	1	0	1	-0.7	-1.6	0.17299	-1.5753	0.18725	0.022769	0.31102	0.16813	0.32876	0.080302	-0.11156
T72Y	-1.31833	0	0	0.2800705467	0.0922008846	1940.90744281	0	0	0	0	6	-2	1.078	1	0	-2	-0.7	-1.3	-0.24375	-1.2938	-0.34394	-0.63203	-0.27349	-0.73453	-0.41964	-0.53363	-0.56335
T72V	-1.87899	0	0	0.2800705467	0.0922008846	1940.90744281	0	0	0	0	6	0	1.078	1	0	0	-0.7	4.2	-0.89145	-1.2938	-0.27164	-0.38098	0.15214	0.40016	0.79205	0.31639	-1.0128
T72W	-2.19733	0	0	0.2800705467	0.0922008846	1940.90744281	0	0	0	0	6	-2	1.078	1	0	-3	-0.7	-0.9	-0.63727	-0.66041	0.22597	-0.32623	-0.42512	-0.97932	-0.64723	-0.70444	-1.262
T72F	-2.54706	0	0	0.2800705467	0.0922008846	1940.90744281	0	0	0	0	6	-2	1.078	1	0	0	-0.7	2.8	-0.64648	-0.78989	-0.26529	-0.29536	-0.0052972	-0.24658	0.14828	-0.10135	-0.16714
T72I	-2.6661	0	0	0.2800705467	0.0922008846	1940.90744281	0	0	0	0	6	-1	1.078	1	0	0	-0.7	4.5	-0.66106	-0.57859	-0.61199	-0.37253	0.097946	0.15585	0.5476	0.18844	0.03087
T73Q	1.44258	0	0	0.2176366843	0.0845631968	1647.07742129	0	0	0	0	7	-1	0.405	0	0	0	-0.7	-3.5	-1.3715	-0.13073	-0.051642	-1.1837	-0.21265	-0.14097	-0.49781	-0.53274	-0.6137
T73M	0.780824	0	0	0.2176366843	0.0845631968	1647.07742129	0	0	0	0	7	-1	0.405	0	0	2	-0.7	1.9	-0.86806	-0.54479	-0.048002	-0.64172	-0.040775	0.021724	-0.18497	-0.41045	0.47544
T73C	0.500907	0	0	0.2176366843	0.0845631968	1647.07742129	0	0	0	0	7	-1	0.405	0	0	2	-0.7	2.5	-1.1839	-1.0224	-0.3683	-0.8832	-0.066768	-0.0045696	-0.16605	-0.40246	0.89906
T73R	0.476399	0	0	0.2176366843	0.0845631968	1647.07742129	0	0	0	0	7	-1	0.405	0	0	0	-0.7	-4.5	-1.1874	-0.84447	-0.089412	-0.88282	-0.20811	-0.12806	-0.45733	-0.47986	0.98058
T73A	0.464723	0	0	0.2176366843	0.0845631968	1647.07742129	0	0	0	0	7	0	0.405	0	0	-1	-0.7	1.8	-1.0648	-0.43694	0.20891	-0.87425	-0.36031	-0.13394	-0.098546	-0.23592	0.9678
T73E	0.421874	0	0	0.2176366843	0.0845631968	1647.07742129	0	0	0	0	7	-1	0.405	0	0	0	-0.7	-3.5	-1.2624	-1.0634	0.19205	-0.99626	-0.21265	-0.14097	-0.49781	-0.53274	0.91017
T73V	0.402645	0	0	0.2176366843	0.0845631968	1647.07742129	0	0	0	0	7	0	0.405	0	0	-1	-0.7	4.2	-0.38102	-0.55461	0.207	-1.5348	-0.42418	-0.1856	-0.1864	-0.24915	0.93047
T73S	0.289913	0	0	0.2176366843	0.0845631968	1647.07742129	0	0	0	0	7	1	0.405	0	0	-1	-0.7	-0.8	-1.1068	-0.597	0.14139	-0.66998	-0.015405	0.0029354	0.072266	0.038632	0.79013
T73I	0.0496308	0	0	0.2176366843	0.0845631968	1647.07742129	0	0	0	0	7	-1	0.405	0	0	0	-0.7	4.5	-0.9259	-0.27673	-0.1799	-1.4828	-0.40341	-0.32847	-0.34309	-0.49688	0.91017
T73K	-0.0852597	0	0	0.2176366843	0.0845631968	1647.07742129	0	0	0	0	7	-1	0.405	0	0	0	-0.7	-3.9	-0.74899	-0.57193	0.38031	-1.1979	-0.21374	-0.13505	-0.48468	-0.51291	0.91145
T73H	-0.40571	0	0	0.2176366843	0.0845631968	1647.07742129	0	0	0	0	7	-2	0.405	0	0	2	-0.7	-3.2	-0.6553	-1.0004	-0.18704	-1.3971	-0.29884	0.0124	-0.65134	-0.75257	0.98205
T73L	-0.522655	0	0	0.2176366843	0.0845631968	1647.07742129	0	0	0	0	7	-1	0.405	0	0	-1	-0.7	3.8	-0.58964	-1.4101	-0.9049	-2.4831	-0.56964	-0.46381	-0.45609	-0.60941	0.5586
T73N	-0.577683	0	0	0.2176366843	0.0845631968	1647.07742129	0	0	0	0	7	0	0.405	0	0	0	-0.7	-3.5	-1.0419	-1.195	-0.45793	-1.1534	0.075542	-0.028836	-0.2678	-0.2262	-0.63854
T73W	-1.17488	0	0	0.2176366843	0.0845631968	1647.07742129	0	0	0	0	7	-2	0.405	0	0	4	-0.7	-0.9	-1.0038	-1.4148	-0.50281	-1.7206	-0.088639	0.045604	-0.74038	-0.87236	0.039369
T73F	-1.18339	0	0	0.2176366843	0.0845631968	1647.07742129	0	0	0	0	7	-2	0.405	0	0	1	-0.7	2.8	-0.5293	-0.69077	-0.59641	-2.8623	-0.44912	-0.48111	-0.59402	-0.82497	0.65132
T73Y	-1.39969	0	0	0.2176366843	0.0845631968	1647.07742129	0	0	0	0	7	-2	0.405	0	0	1	-0.7	-1.3	-1.1147	-1.4129	-0.47906	-1.7506	-0.50773	-0.26819	-0.75493	-0.91579	0.17762
T73G	-3.51453	0	0	0.2176366843	0.0845631968	1647.07742129	0	0	0	0	7	-2	0.405	0	0	-1	-0.7	-0.4	-1.5588	-1.2485	-0.88711	-1.5786	-0.85711	-0.67415	-0.94641	-1.1601	0.66831
T73P	-3.75295	0	0	0.2176366843	0.0845631968	1647.07742129	0	0	0	0	7	-1	0.405	0	0	0	-0.7	-1.6	-1.7438	-0.61314	-0.51959	-3.1504	-0.2969	-0.17871	-0.48644	-0.5833	-0.69634
T73D	-3.87217	0	0	0.2176366843	0.0845631968	1647.07742129	0	0	0	0	7	-1	0.405	0	0	0	-0.7	-3.5	-1.2152	-0.94285	-0.64273	-2.7367	-0.21265	-0.14097	-0.49781	-0.53274	0.38596
G74E	0.446675	0	0	0.4574955908	0.2220468048	1940.44152963	0	0	0	0	7	-2	0.467	0	2	-1	-0.4	-3.5	-2.0979	-1.3991	-1.092	-2.6163	-1.4917	-0.71837	-0.80661	-0.62299	-0.2829
G74D	0.264923	0	0	0.4574955908	0.2220468048	1940.44152963	0	0	0	0	7	-1	0.467	0	2	-1	-0.4	-3.5	0.028561	-0.9048	-0.73966	-3.3206	-1.1643	-0.57532	-0.48394	-0.27035	0.17307
G74N	0.161148	0	0	0.4574955908	0.2220468048	1940.44152963	0	0	0	0	7	0	0.467	0	2	-1	-0.4	-3.5	0.053126	-1.217	-0.5642	-0.97667	-0.85062	-0.44431	-0.20057	0.023948	-0.068797
G74Q	0.104366	0	0	0.4574955908	0.2220468048	1940.44152963	0	0	0	0	7	-2	0.467	0	2	0	-0.4	-3.5	0.63699	-1.4094	-0.18554	-0.9525	-1.2807	-0.51213	-0.69066	-0.57176	0.71435
G74S	-0.0225969	0	0	0.4574955908	0.2220468048	1940.44152963	0	0	0	0	7	0	0.467	0	2	-2	-0.4	-0.8	0.31136	-0.69794	0.54487	-0.39449	-1.1537	-0.63602	-0.42601	-0.23634	0.29844
G74P	-0.178587	0	0	0.4574955908	0.2220468048	1940.44152963	0	0	0	0	7	-2	0.467	0	2	-1	-0.4	-1.6	-0.36785	-1.239	-0.11254	-0.70811	-1.5478	-0.82862	-0.97948	-0.84791	-0.071792
G74A	-0.253838	0	0	0.4574955908	0.2220468048	1940.44152963	0	0	0	0	7	0	0.467	0	2	-2	-0.4	1.8	-0.30214	-1.2291	-0.046747	-1.2585	-1.262	-0.67829	-0.57572	-0.36298	0.41678
G74H	-0.383693	0	0	0.4574955908	0.2220468048	1940.44152963	0	0	0	0	7	-2	0.467	0	2	2	-0.4	-3.2	0.087918	-0.94578	0.21184	-1.1661	-0.91069	-0.19968	-0.6282	-0.65593	-0.26894
G74T	-0.770905	0	0	0.4574955908	0.2220468048	1940.44152963	0	0	0	0	7	-2	0.467	0	2	-1	-0.4	-0.7	0.16851	-0.41453	0.070024	-0.90694	-1.5702	-0.88439	-1.0346	-0.912	0.077991
G74C	-0.991233	0	0	0.4574955908	0.2220468048	1940.44152963	0	0	0	0	7	-3	0.467	0	2	-5	-0.4	2.5	0.23773	-1.3332	0.29154	-0.76825	-2.4336	-2.1813	-2.4123	-1.9883	0.71435
G74K	-1.02186	0	0	0.4574955908	0.2220468048	1940.44152963	0	0	0	0	7	-2	0.467	0	2	2	-0.4	-3.9	-0.11525	-0.14599	-0.10772	-0.96296	-0.88083	-0.15533	-0.54318	-0.5482	0.22471
G74R	-1.15056	0	0	0.4574955908	0.2220468048	1940.44152963	0	0	0	0	7	-2	0.467	0	2	2	-0.4	-4.5	-0.74264	-0.77893	-0.23273	-1.0264	-0.86083	-0.11973	-0.46603	-0.45238	-0.38634
G74M	-1.18138	0	0	0.4574955908	0.2220468048	1940.44152963	0	0	0	0	7	-3	0.467	0	2	-3	-0.4	1.9	-0.31525	-1.2856	0.30218	-1.7651	-2.1752	-1.7237	-1.9134	-1.6637	-0.082357
G74V	-1.63609	0	0	0.4574955908	0.2220468048	1940.44152963	0	0	0	0	7	-3	0.467	0	2	-2	-0.4	4.2	0.0047465	-1.6702	-0.32895	-1.3812	-2.0084	-1.6442	-1.8211	-1.6109	0.46401
G74I	-2.72206	0	0	0.4574955908	0.2220468048	1940.44152963	0	0	0	0	7	-4	0.467	0	2	-2	-0.4	4.5	-2.6171	-1.1022	-0.66516	-1.018	-2.1728	-1.8586	-2.1556	-1.9842	0.78822
G74L	-2.94276	0	0	0.4574955908	0.2220468048	1940.44152963	0	0	0	0	7	-4	0.467	0	2	-2	-0.4	3.8	-0.76208	-1.1468	-0.58756	-2.5032	-2.2039	-1.8343	-2.1399	-1.9835	0.64979
G74Y	-3.38528	0	0	0.4574955908	0.2220468048	1940.44152963	0	0	0	0	7	-3	0.467	0	2	2	-0.4	-1.3	-2.6044	-1.6432	-0.27628	-1.9136	-1.2497	-0.58166	-1.2073	-1.2898	0.54477
G74W	-3.65097	0	0	0.4574955908	0.2220468048	1940.44152963	0	0	0	0	7	-2	0.467	0	2	4	-0.4	-0.9	-1.2814	-2.3281	-0.97669	-1.7611	-0.62098	-0.15547	-0.88598	-1.0626	0.57371
G74F	-3.80663	0	0	0.4574955908	0.2220468048	1940.44152963	0	0	0	0	7	-3	0.467	0	2	1	-0.4	2.8	-1.5079	-1.9958	-1.5976	-2.8332	-1.5032	-1.0977	-1.3804	-1.3885	0.67148
V75L	1.21582	0	0	0.2557319224	0.066789899	1550.86305034	0	0	0	0	11	1	0	0	1	1	4.2	3.8	-2.2249	-2.1706	-1.5581	-1.3738	-0.94014	-0.38517	-0.22227	0.030005	0.45446
V75I	1.17692	0	0	0.2557319224	0.066789899	1550.86305034	0	0	0	0	11	3	0	0	1	2	4.2	4.5	-0.63121	-2.0758	-0.84395	-1.859	-0.59653	-0.21855	0.13048	0.58289	0.25256
V75M	0.874108	0	0	0.2557319224	0.066789899	1550.86305034	0	0	0	0	11	1	0	0	1	1	4.2	1.9	-2.6836	-2.1865	-1.2756	-2.1049	-0.77317	-0.32101	-0.08002	0.032454	0.10955
V75T	0.73933	0	0	0.2557319224	0.066789899	1550.86305034	0	0	0	0	11	0	0	0	1	0	4.2	-0.7	0.16587	-2.0546	-1.8202	-1.3709	-0.9752	-0.60635	-0.55135	-0.63521	0.62524
V75C	0.408476	0	0	0.2557319224	0.066789899	1550.86305034	0	0	0	0	11	-1	0	0	1	1	4.2	2.5	-2.565	-0.77243	-1.8556	-2.8768	-1.2156	-0.59586	-0.65145	-0.56708	0.33953
V75A	-0.38502	0	0	0.2557319224	0.066789899	1550.86305034	0	0	0	0	11	0	0	0	1	0	4.2	1.8	-2.3019	0.56096	-1.4614	-2.8768	-1.1294	-0.60177	-0.52761	-0.49192	0.80713
V75E	-0.491064	0	0	0.2557319224	0.066789899	1550.86305034	0	0	0	0	11	-2	0	0	1	-1	4.2	-3.5	-2.4185	-0.3623	-1.4066	-1.2263	-1.4498	-0.98721	-1.4256	-1.8627	0.7003
V75F	-0.897315	0	0	0.2557319224	0.066789899	1550.86305034	0	0	0	0	11	-1	0	0	1	0	4.2	2.8	-2.0873	0.13246	-1.3063	-2.6096	-1.3882	-0.75879	-0.8338	-0.79449	0.56749
V75Y	-1.78367	0	0	0.2557319224	0.066789899	1550.86305034	0	0	0	0	11	-1	0	0	1	-2	4.2	-1.3	-2.2845	-0.18273	-1.7048	-2.2348	-1.5563	-1.1391	-1.3855	-1.68	0.59879
V75H	-1.8258	0	0	0.2557319224	0.066789899	1550.86305034	0	0	0	0	11	-3	0	0	1	0	4.2	-3.2	-2.8926	-0.67616	-2.4537	-2.4643	-1.553	-0.99463	-1.6839	-2.0499	0.63223
V75N	-1.94007	0	0	0.2557319224	0.066789899	1550.86305034	0	0	0	0	11	-3	0	0	1	-1	4.2	-3.5	-0.19603	0.43481	-2.0212	-2.3706	-1.7299	-1.1081	-1.8226	-2.3035	0.6374
V75S	-2.01781	0	0	0.2557319224	0.066789899	1550.86305034	0	0	0	0	11	-2	0	0	1	-1	4.2	-0.8	-0.69629	-0.3218	-1.648	-2.8852	-1.6276	-1.1221	-1.5815	-1.7957	0.60675
V75W	-2.43656	0	0	0.2557319224	0.066789899	1550.86305034	0	0	0	0	11	-3	0	0	1	2	4.2	-0.9	-1.474	-1.0529	-1.5152	-2.34	-1.3343	-0.90815	-1.5242	-1.5001	0.60407
V75R	-3.02813	0	0	0.2557319224	0.066789899	1550.86305034	0	0	0	0	11	-3	0	0	1	-1	4.2	-4.5	-2.4145	0.24534	-0.63911	-2.9594	-1.648	-1.0211	-1.679	-2.2619	0.78293
V75K	-3.04701	0	0	0.2557319224	0.066789899	1550.86305034	0	0	0	0	11	-2	0	0	1	-1	4.2	-3.9	-1.3344	0.13541	-0.28676	-0.87019	-1.4269	-0.96049	-1.3784	-1.8537	0.70509
V75D	-3.61565	0	0	0.2557319224	0.066789899	1550.86305034	0	0	0	0	11	-3	0	0	1	-3	4.2	-3.5	-1.8361	-1.544	-1.4271	-0.93557	-2.0965	-1.4107	-2.2209	-2.8127	1.0881
V75P	-3.82199	0	0	0.2557319224	0.066789899	1550.86305034	0	0	0	0	11	-2	0	0	1	-1	4.2	-1.6	-1.3358	-1.5845	-0.32984	-1.8018	-1.5887	-1.0924	-1.5725	-1.8484	0.94107
V75G	-3.92324	0	0	0.2557319224	0.066789899	1550.86305034	0	0	0	0	11	-3	0	0	1	-1	4.2	-0.4	-2.7635	-1.267	-0.77472	-1.9025	-1.8745	-1.314	-2.0059	-2.1974	0.611
P76N	0.505642	0	0	0.5689594356	0.2083120167	1611.32202344	2	0	0.0029498525	0.0090265177	9	-2	0.425	0	5	-1	-1.6	-3.5	-2.4912	-1.9527	-1.0464	-1.4683	-1.6003	-1.5834	-1.4367	-1.1466	1.066
P76K	0.404197	0	0	0.5689594356	0.2083120167	1611.32202344	2	0	0.0029498525	0.0090265177	9	-1	0.425	0	5	-1	-1.6	-3.9	-2.3871	0.35739	-0.045724	-1.5009	-1.3911	-1.4243	-1.119	-0.71403	0.61116
P76A	0.0371032	0	0	0.5689594356	0.2083120167	1611.32202344	2	0	0.0029498525	0.0090265177	9	-1	0.425	0	5	0	-1.6	1.8	-2.4912	0.38943	-1.5049	-1.8601	-1.2019	-1.283	-1.0429	-0.76758	0.19198
P76E	-0.124015	0	0	0.5689594356	0.2083120167	1611.32202344	2	0	0.0029498525	0.0090265177	9	-1	0.425	0	5	-1	-1.6	-3.5	-1.4754	0.80016	-1.5049	-1.7682	-1.3939	-1.4168	-1.13	-0.73825	0.36184
P76G	-0.206815	0	0	0.5689594356	0.2083120167	1611.32202344	2	0	0.0029498525	0.0090265177	9	-2	0.425	0	5	-1	-1.6	-0.4	-2.1008	0.58109	0.43291	-2.2938	-1.579	-1.57	-1.4648	-1.2306	0.67751
P76Q	-0.371436	0	0	0.5689594356	0.2083120167	1611.32202344	2	0	0.0029498525	0.0090265177	9	-1	0.425	0	5	0	-1.6	-3.5	-2.421	0.10528	-1.3876	-2.2588	-1.2203	-1.2369	-1.0033	-0.61762	0.59883
P76S	-0.433298	0	0	0.5689594356	0.2083120167	1611.32202344	2	0	0.0029498525	0.0090265177	9	-1	0.425	0	5	-1	-1.6	-0.8	-1.7893	0.21083	-1.1823	-2.2704	-1.3888	-1.3874	-1.1282	-0.81232	0.31725
P76R	-0.5606	0	0	0.5689594356	0.2083120167	1611.32202344	2	0	0.0029498525	0.0090265177	9	-2	0.425	0	5	0	-1.6	-4.5	-2.2019	0.41019	-1.1939	-2.0369	-1.4292	-1.4123	-1.2439	-0.94142	0.63352
P76L	-0.860224	0	0	0.5689594356	0.2083120167	1611.32202344	2	0	0.0029498525	0.0090265177	9	-3	0.425	0	5	0	-1.6	3.8	-2.0112	0.47618	-1.2332	-2.2588	-1.5385	-1.6281	-1.5417	-1.5421	0.7953
P76H	-0.899655	0	0	0.5689594356	0.2083120167	1611.32202344	2	0	0.0029498525	0.0090265177	9	-2	0.425	0	5	1	-1.6	-3.2	-2.1513	0.46496	-1.5294	-2.7231	-1.2588	-1.2682	-1.2346	-0.94415	0.48717
P76T	-1.26528	0	0	0.5689594356	0.2083120167	1611.32202344	2	0	0.0029498525	0.0090265177	9	-1	0.425	0	5	0	-1.6	-0.7	-2.2525	0.20716	-1.1169	-1.7013	-1.2131	-1.2146	-0.99976	-0.69323	0.34143
P76C	-1.45927	0	0	0.5689594356	0.2083120167	1611.32202344	2	0	0.0029498525	0.0090265177	9	-3	0.425	0	5	2	-1.6	2.5	-2.1175	-0.22476	-1.7541	-1.6284	-1.265	-1.3804	-1.3754	-1.3234	0.63941
P76D	-1.47898	0	0	0.5689594356	0.2083120167	1611.32202344	2	0	0.0029498525	0.0090265177	9	-1	0.425	0	5	-1	-1.6	-3.5	-2.7018	0.053013	-1.2689	-1.1489	-1.3939	-1.4168	-1.13	-0.73825	0.017048
P76M	-1.83282	0	0	0.5689594356	0.2083120167	1611.32202344	2	0	0.0029498525	0.0090265177	9	-2	0.425	0	5	-3	-1.6	1.9	-2.7228	0.38542	-1.6889	-2.4806	-1.8819	-1.9811	-1.7983	-1.6403	0.2869
P76Y	-2.41754	0	0	0.5689594356	0.2083120167	1611.32202344	2	0	0.0029498525	0.0090265177	9	-3	0.425	0	5	-4	-1.6	-1.3	-2.2098	-1.0399	-2.1918	-1.8992	-2.2167	-2.2787	-2.322	-2.2021	0.052258
P76V	-3.03092	0	0	0.5689594356	0.2083120167	1611.32202344	2	0	0.0029498525	0.0090265177	9	-2	0.425	0	5	-1	-1.6	4.2	-2.1488	-0.37227	-2.7134	-2.7376	-1.5263	-1.6924	-1.5349	-1.3962	0.29349
P76F	-3.34243	0	0	0.5689594356	0.2083120167	1611.32202344	2	0	0.0029498525	0.0090265177	9	-4	0.425	0	5	-4	-1.6	2.8	-2.1891	-0.015508	-2.2968	-1.9496	-2.2361	-2.3422	-2.4333	-2.5967	0.022191
P76I	-3.35428	0	0	0.5689594356	0.2083120167	1611.32202344	2	0	0.0029498525	0.0090265177	9	-3	0.425	0	5	0	-1.6	4.5	-2.7375	-1.1921	-2.1904	-1.9277	-1.5276	-1.6496	-1.5495	-1.5683	0.68275
P76W	-3.81628	0	0	0.5689594356	0.2083120167	1611.32202344	2	0	0.0029498525	0.0090265177	9	-4	0.425	0	5	-5	-1.6	-0.9	-1.7448	-0.17128	-2.3896	-1.8727	-2.4563	-2.5189	-2.7907	-2.7919	0.43688
C77T	0.948734	0	0	0.4462081129	0.2561872409	1569.50189408	4	0	0.0034482759	0.048480035	11	-1	0.221	0	5	-1	2.5	-0.7	-2.789	-0.61907	-2.0947	-1.8394	-1.692	-1.4986	-1.4332	-1.4358	0.45022
C77G	0.0669361	0	0	0.4462081129	0.2561872409	1569.50189408	4	0	0.0034482759	0.048480035	11	-3	0.221	0	5	1	2.5	-0.4	-0.63555	-0.6518	-2.8955	-2.3513	-1.7118	-1.5891	-1.6996	-1.6636	-0.29628
C77A	-0.875222	0	0	0.4462081129	0.2561872409	1569.50189408	4	0	0.0034482759	0.048480035	11	0	0.221	0	5	1	2.5	1.8	-0.12254	0.047633	-2.7504	-2.3513	-1.2664	-1.2142	-1.199	-1.2269	0.082933
C77S	-1.10642	0	0	0.4462081129	0.2561872409	1569.50189408	4	0	0.0034482759	0.048480035	11	-1	0.221	0	5	0	2.5	-0.8	-0.043979	-1.2673	-2.6922	-2.2609	-1.4993	-1.3214	-1.3043	-1.3112	0.011864
C77V	-1.66185	0	0	0.4462081129	0.2561872409	1569.50189408	4	0	0.0034482759	0.048480035	11	-1	0.221	0	5	5	2.5	4.2	-2.5928	-1.2673	-2.7421	0.38872	-1.1078	-1.1597	-1.3759	-1.2551	0.57948
C77F	-2.1169	0	0	0.4462081129	0.2561872409	1569.50189408	4	0	0.0034482759	0.048480035	11	-2	0.221	0	5	-4	2.5	2.8	-1.7986	0.82957	-2.7504	0.13603	-2.4787	-2.5446	-2.3407	-2.3856	0.23483
C77R	-2.12657	0	0	0.4462081129	0.2561872409	1569.50189408	4	0	0.0034482759	0.048480035	11	-3	0.221	0	5	-5	2.5	-4.5	-2.4619	-1.1329	-0.7393	-0.68011	-2.6006	-2.4012	-2.3359	-2.3886	0.26494
C77L	-2.17051	0	0	0.4462081129	0.2561872409	1569.50189408	4	0	0.0034482759	0.048480035	11	-1	0.221	0	5	-1	2.5	3.8	-1.8833	-0.80155	-1.6755	0.48342	-1.9102	-1.8724	-1.781	-1.7533	-0.63698
C77D	-2.83089	0	0	0.4462081129	0.2561872409	1569.50189408	4	0	0.0034482759	0.048480035	11	-3	0.221	0	5	-6	2.5	-3.5	-1.8545	-0.95227	-1.6559	0.15951	-2.775	-2.639	-2.6733	-2.7176	-0.27901
C77H	-2.88259	0	0	0.4462081129	0.2561872409	1569.50189408	4	0	0.0034482759	0.048480035	11	-3	0.221	0	5	-6	2.5	-3.2	-1.7991	-0.7626	-0.97239	-0.19222	-2.7819	-2.6654	-2.7051	-2.7558	-0.53794
C77P	-2.93345	0	0	0.4462081129	0.2561872409	1569.50189408	4	0	0.0034482759	0.048480035	11	-3	0.221	0	5	-5	2.5	-1.6	-2.2031	-1.2837	-1.4175	-0.38193	-2.6962	-2.6173	-2.6027	-2.6756	-0.1721
C77W	-2.96217	0	0	0.4462081129	0.2561872409	1569.50189408	4	0	0.0034482759	0.048480035	11	-2	0.221	0	5	-6	2.5	-0.9	0.63746	-0.90016	-1.5114	0.13603	-2.6566	-2.7151	-2.6384	-2.6986	0.31498
C77E	-3.10218	0	0	0.4462081129	0.2561872409	1569.50189408	4	0	0.0034482759	0.048480035	11	-4	0.221	0	5	-5	2.5	-3.5	0.49919	-1.4712	-1.2634	-0.11034	-2.7868	-2.5821	-2.6629	-2.7449	-0.15366
C77Y	-3.195	0	0	0.4462081129	0.2561872409	1569.50189408	4	0	0.0034482759	0.048480035	11	-2	0.221	0	5	-5	2.5	-1.3	-0.13557	0.72481	-1.5657	0.33822	-2.5264	-2.4896	-2.3933	-2.46	0.24644
C77I	-3.26859	0	0	0.4462081129	0.2561872409	1569.50189408	4	0	0.0034482759	0.048480035	11	-1	0.221	0	5	-1	2.5	4.5	0.49461	-0.024116	-1.7007	-0.13894	-1.9358	-1.9249	-1.8614	-1.783	-1.753
C77M	-3.39863	0	0	0.4462081129	0.2561872409	1569.50189408	4	0	0.0034482759	0.048480035	11	-1	0.221	0	5	0	2.5	1.9	-0.32892	-0.62539	-1.1636	-0.19934	-1.6665	-1.5245	-1.4691	-1.512	-1.8711
C77Q	-3.49046	0	0	0.4462081129	0.2561872409	1569.50189408	4	0	0.0034482759	0.048480035	11	-3	0.221	0	5	-5	2.5	-3.5	0.49919	-1.0703	-1.7229	0.19673	-2.6415	-2.4807	-2.4578	-2.5299	-1.1615
C77K	-3.55945	0	0	0.4462081129	0.2561872409	1569.50189408	4	0	0.0034482759	0.048480035	11	-3	0.221	0	5	-5	2.5	-3.9	-0.013218	-0.51646	-1.7276	0.13588	-2.6308	-2.4492	-2.4138	-2.4779	-1.8928
C77N	-4.31284	0	0	0.4462081129	0.2561872409	1569.50189408	4	0	0.0034482759	0.048480035	11	-3	0.221	0	5	-5	2.5	-3.5	-0.012536	-0.62586	-1.721	-0.36523	-2.6415	-2.4807	-2.4578	-2.5299	-1.6734
A78P	-0.417778	0	2	0.823633157	0.2830597755	1586.30109024	8	2.0787037037	0.0038167939	0.0568781124	9	-1	0.053	0	0	8	1.8	-1.6	0.27492	-0.76347	-1.3077	-0.4068	-1.0089	-0.72416	-1.1538	-1.0411	-1.1413
A78R	-0.567167	0	2	0.823633157	0.2830597755	1586.30109024	8	2.0787037037	0.0038167939	0.0568781124	9	-1	0.053	0	0	-6	1.8	-4.5	0.62003	-0.56544	-1.7066	-1.2504	-2.6712	-1.8019	-2.6318	-2.1853	-1.7114
A78T	-0.91806	0	2	0.823633157	0.2830597755	1586.30109024	8	2.0787037037	0.0038167939	0.0568781124	9	0	0.053	0	0	-2	1.8	-0.7	0.47374	-1.3451	-1.4135	-0.28302	-2.3043	-1.4078	-1.8124	-2.0761	-1.1615
A78S	-1.21082	0	2	0.823633157	0.2830597755	1586.30109024	8	2.0787037037	0.0038167939	0.0568781124	9	1	0.053	0	0	-2	1.8	-0.8	-0.31234	-1.1296	-1.8878	0.045022	-2.0301	-1.1906	-1.4286	-1.5778	-1.6857
A78E	-1.36556	0	2	0.823633157	0.2830597755	1586.30109024	8	2.0787037037	0.0038167939	0.0568781124	9	-1	0.053	0	0	-5	1.8	-3.5	-0.34013	-1.0162	-1.2435	-0.39528	-2.6643	-1.7982	-2.5547	-2.3237	-1.8328
A78G	-1.43832	0	2	0.823633157	0.2830597755	1586.30109024	8	2.0787037037	0.0038167939	0.0568781124	9	0	0.053	0	0	-3	1.8	-0.4	-0.8263	-1.081	-2.7497	-0.41287	-2.4384	-1.4985	-1.9737	-2.2172	-2.0282
A78Q	-1.62006	0	2	0.823633157	0.2830597755	1586.30109024	8	2.0787037037	0.0038167939	0.0568781124	9	-1	0.053	0	0	-2	1.8	-3.5	0.16432	-1.1296	-1.4642	0.027113	-2.2755	-1.6135	-2.1409	-2.087	0.86743
A78C	-1.81351	0	2	0.823633157	0.2830597755	1586.30109024	8	2.0787037037	0.0038167939	0.0568781124	9	0	0.053	0	0	-6	1.8	2.5	0.14279	-0.74194	-1.1581	0.49619	-2.7905	-1.725	-2.6043	-2.8756	0.96184
A78Y	-3.01898	0	2	0.823633157	0.2830597755	1586.30109024	8	2.0787037037	0.0038167939	0.0568781124	9	-2	0.053	0	0	-7	1.8	-1.3	0.19439	-3.0828	-0.89149	0.16943	-3.0836	-2.112	-3.2243	-3.1794	0.48526
A78V	-3.12975	0	2	0.823633157	0.2830597755	1586.30109024	8	2.0787037037	0.0038167939	0.0568781124	9	0	0.053	0	0	-3	1.8	4.2	0.41513	-2.7872	-2.5378	-0.725	-2.6208	-1.2814	-2.2906	-2.7279	0.52712
A78D	-3.19587	0	2	0.823633157	0.2830597755	1586.30109024	8	2.0787037037	0.0038167939	0.0568781124	9	-2	0.053	0	0	-6	1.8	-3.5	0.12213	-1.3401	-1.6273	0.072078	-2.9022	-1.9571	-2.9776	-2.7658	0.50018
A78F	-3.24537	0	2	0.823633157	0.2830597755	1586.30109024	8	2.0787037037	0.0038167939	0.0568781124	9	-2	0.053	0	0	-7	1.8	2.8	0.14679	-2.4038	-2.4418	-0.39528	-3.1146	-2.106	-3.2677	-3.5363	0.6097
A78L	-3.27964	0	2	0.823633157	0.2830597755	1586.30109024	8	2.0787037037	0.0038167939	0.0568781124	9	-1	0.053	0	0	-3	1.8	3.8	0.26874	-2.8632	-1.7847	-0.44957	-2.7632	-1.4991	-2.4833	-3.017	0.15888
A78H	-3.53731	0	2	0.823633157	0.2830597755	1586.30109024	8	2.0787037037	0.0038167939	0.0568781124	9	-2	0.053	0	0	-6	1.8	-3.2	-0.018642	-1.8464	-1.7199	0.045022	-2.925	-1.976	-3.0002	-2.8249	0.76853
A78N	-3.73761	0	2	0.823633157	0.2830597755	1586.30109024	8	2.0787037037	0.0038167939	0.0568781124	9	-2	0.053	0	0	-6	1.8	-3.5	0.4091	-2.7209	-1.8906	-1.0692	-2.9022	-1.9571	-2.9776	-2.7658	0.80527
A78I	-3.79319	0	2	0.823633157	0.2830597755	1586.30109024	8	2.0787037037	0.0038167939	0.0568781124	9	-1	0.053	0	0	-1	1.8	4.5	0.14279	-3.1438	-2.0768	-0.73552	-2.5988	-1.1748	-2.208	-2.7933	0.51003
A78M	-3.9183	0	2	0.823633157	0.2830597755	1586.30109024	8	2.0787037037	0.0038167939	0.0568781124	9	-1	0.053	0	0	-1	1.8	1.9	0.06423	-1.8498	-2.134	-0.76603	-2.5337	-1.3735	-2.0734	-2.679	0.52317
A78K	-3.93264	0	2	0.823633157	0.2830597755	1586.30109024	8	2.0787037037	0.0038167939	0.0568781124	9	-1	0.053	0	0	-5	1.8	-3.9	-0.26142	-2.8168	-2.134	-0.20205	-2.6336	-1.7792	-2.5305	-2.242	0.60619
A78W	-4.29132	0	2	0.823633157	0.2830597755	1586.30109024	8	2.0787037037	0.0038167939	0.0568781124	9	-3	0.053	0	0	-7	1.8	-0.9	0.31974	-2.6942	-2.0256	-1.1783	-3.163	-2.1781	-3.4745	-3.4904	0.44722
A79N	1.60336	0	0	0.2624338624	0.0849277205	1745.21158599	0	0	0	0	6	-2	0.538	0	0	-1	1.8	-3.5	0.13667	-3.13	0.054322	-1.2778	-0.46059	-0.17785	-0.17463	-0.080634	0.44497
A79R	1.50519	0	0	0.2624338624	0.0849277205	1745.21158599	0	0	0	0	6	-1	0.538	0	0	3	1.8	-4.5	0.1251	-1.8934	-0.12709	-1.103	0.54554	0.64223	0.48781	0.70261	0.054579
A79H	1.35594	0	0	0.2624338624	0.0849277205	1745.21158599	0	0	0	0	6	-2	0.538	0	0	3	1.8	-3.2	-0.082973	-3.1415	-1.0912	0.16825	0.22144	0.39007	0.050284	0.11561	-0.28409
A79K	1.12311	0	0	0.2624338624	0.0849277205	1745.21158599	0	0	0	0	6	-1	0.538	0	0	0	1.8	-3.9	-0.10394	-2.4068	0.25822	-0.21254	0.11206	0.15878	0.28079	0.51867	-1.3134
A79T	1.11388	0	0	0.2624338624	0.0849277205	1745.21158599	0	0	0	0	6	0	0.538	0	0	0	1.8	-0.7	0.55583	-3.0792	-0.097956	-0.87442	0.17232	0.092461	0.25071	0.41486	-1.1226
A79E	1.01932	0	0	0.2624338624	0.0849277205	1745.21158599	0	0	0	0	6	-1	0.538	0	0	3	1.8	-3.5	0.57997	-2.4745	-0.47343	-0.52619	0.52259	0.56989	0.36363	0.54569	-0.80922
A79G	1.01688	0	0	0.2624338624	0.0849277205	1745.21158599	0	0	0	0	6	0	0.538	0	0	-2	1.8	-0.4	0.42442	-1.7005	-1.0507	-0.59031	-0.25751	-0.36943	-0.098135	0.13598	-0.86377
A79S	0.989545	0	0	0.2624338624	0.0849277205	1745.21158599	0	0	0	0	6	1	0.538	0	0	0	1.8	-0.8	0.43924	-0.82069	-0.12709	-1.0671	0.37907	0.22884	0.4768	0.67891	-0.045208
A79D	0.660514	0	0	0.2624338624	0.0849277205	1745.21158599	0	0	0	0	6	-2	0.538	0	0	0	1.8	-3.5	0.26608	-0.59684	-0.70714	-0.56349	-0.25344	0.0098896	-0.036933	0.068829	-1.3671
A79Q	0.590136	0	0	0.2624338624	0.0849277205	1745.21158599	0	0	0	0	6	-1	0.538	0	0	1	1.8	-3.5	0.40203	-0.54237	-0.033363	-0.84815	0.27752	0.30364	0.3197	0.54218	-1.3671
A79C	0.144704	0	0	0.2624338624	0.0849277205	1745.21158599	0	0	0	0	6	0	0.538	0	0	-2	1.8	2.5	0.41706	-1.5485	-0.71057	-0.86954	-0.46989	-0.49576	-0.26855	-0.20901	-1.1433
A79M	0.0981201	0	0	0.2624338624	0.0849277205	1745.21158599	0	0	0	0	6	-1	0.538	0	0	-1	1.8	1.9	0.41924	-0.86618	-0.45699	-0.46496	-0.3988	-0.45004	-0.29193	-0.34551	-0.72451
A79I	-0.0539429	0	0	0.2624338624	0.0849277205	1745.21158599	0	0	0	0	6	-1	0.538	0	0	-3	1.8	4.5	0.32197	-1.4938	-0.031787	-0.85266	-0.89838	-0.98795	-0.88986	-0.94336	0.24236
A79V	-0.646192	0	0	0.2624338624	0.0849277205	1745.21158599	0	0	0	0	6	0	0.538	0	0	-2	1.8	4.2	0.60736	-0.99015	-0.22389	-0.22427	-0.53818	-0.58987	-0.45208	-0.4405	-0.020089
A79Y	-1.48978	0	0	0.2624338624	0.0849277205	1745.21158599	0	0	0	0	6	-2	0.538	0	0	-4	1.8	-1.3	0.35823	-0.9428	-1.0263	-1.159	-1.2317	-1.1103	-1.1637	-1.1137	0.087179
A79L	-1.6562	0	0	0.2624338624	0.0849277205	1745.21158599	0	0	0	0	6	-1	0.538	0	0	-3	1.8	3.8	0.22803	-1.2708	-1.0784	-1.1712	-0.88019	-0.9657	-0.83357	-0.8767	-0.34717
A79F	-2.29234	0	0	0.2624338624	0.0849277205	1745.21158599	0	0	0	0	6	-2	0.538	0	0	-5	1.8	2.8	0.50116	-1.1372	-1.8197	-0.28801	-1.4975	-1.6	-1.6353	-1.7149	0.12944
A79W	-2.4257	0	0	0.2624338624	0.0849277205	1745.21158599	0	0	0	0	6	-3	0.538	0	0	-5	1.8	-0.9	0.51172	-1.2307	-0.6617	0.31855	-1.7192	-1.5295	-1.8693	-1.942	0.40488
V80I	1.71444	0	1	0.7816578483	0.2738168038	1574.08667697	7	7.495895695	0.0039215686	0.0520307731	11	3	0.458	1	4	2	4.2	4.5	0.58201	-1.2307	0.57689	-0.26552	-0.54517	-0.749	-0.027872	0.41178	0.58503
V80P	0.844987	0	1	0.7816578483	0.2738168038	1574.08667697	7	7.495895695	0.0039215686	0.0520307731	11	-2	0.458	1	4	0	4.2	-1.6	0.61689	-1.2652	0.34898	0.05917	-1.8952	-2.1868	-2.1397	-1.5289	0.2913
V80C	0.783254	0	1	0.7816578483	0.2738168038	1574.08667697	7	7.495895695	0.0039215686	0.0520307731	11	-1	0.458	1	4	-3	4.2	2.5	0.23658	1.4634	0.45581	-0.71453	-2.1741	-2.2135	-1.5593	-1.4434	0.54064
V80M	0.401158	0	1	0.7816578483	0.2738168038	1574.08667697	7	7.495895695	0.0039215686	0.0520307731	11	1	0.458	1	4	1	4.2	1.9	0.52731	1.4443	0.69614	0.13966	-1.0901	-1.464	-0.87212	-0.33368	-0.17911
V80R	0.260557	0	1	0.7816578483	0.2738168038	1574.08667697	7	7.495895695	0.0039215686	0.0520307731	11	-3	0.458	1	4	-1	4.2	-4.5	0.31758	0.88203	0.93997	-0.27789	-2.0851	-2.1958	-2.1664	-1.8507	0.15879
V80A	-0.0398561	0	1	0.7816578483	0.2738168038	1574.08667697	7	7.495895695	0.0039215686	0.0520307731	11	0	0.458	1	4	-1	4.2	1.8	0.099281	1.5784	0.60821	-0.35584	-1.6437	-1.8403	-1.2509	-0.92487	0.13829
V80L	-0.097202	0	1	0.7816578483	0.2738168038	1574.08667697	7	7.495895695	0.0039215686	0.0520307731	11	1	0.458	1	4	0	4.2	3.8	-0.041025	1.4709	0.58292	-0.83234	-1.2498	-1.4815	-0.84154	-0.48348	0.34942
V80T	-0.736651	0	1	0.7816578483	0.2738168038	1574.08667697	7	7.495895695	0.0039215686	0.0520307731	11	0	0.458	1	4	-1	4.2	-0.7	0.015072	1.3123	0.75109	-0.85205	-1.5341	-1.776	-1.4123	-1.0684	-0.15382
V80F	-1.21654	0	1	0.7816578483	0.2738168038	1574.08667697	7	7.495895695	0.0039215686	0.0520307731	11	-1	0.458	1	4	0	4.2	2.8	0.020777	0.76756	0.34898	-0.80738	-1.8296	-2.0112	-1.5107	-0.9985	-0.40877
V80S	-1.77356	0	1	0.7816578483	0.2738168038	1574.08667697	7	7.495895695	0.0039215686	0.0520307731	11	-2	0.458	1	4	-1	4.2	-0.8	0.37759	1.4443	0.83244	-0.89317	-2.0845	-2.2396	-2.0646	-1.5988	-0.57285
V80Y	-1.88027	0	1	0.7816578483	0.2738168038	1574.08667697	7	7.495895695	0.0039215686	0.0520307731	11	-1	0.458	1	4	2	4.2	-1.3	0.20854	1.1231	0.57689	-0.34678	-1.3969	-1.9316	-1.899	-1.0262	-0.83478
V80G	-1.90133	0	1	0.7816578483	0.2738168038	1574.08667697	7	7.495895695	0.0039215686	0.0520307731	11	-3	0.458	1	4	-2	4.2	-0.4	-0.15771	1.4218	0.49743	-0.37638	-2.4406	-2.4771	-2.2802	-1.8915	-1.0989
V80K	-2.36638	0	1	0.7816578483	0.2738168038	1574.08667697	7	7.495895695	0.0039215686	0.0520307731	11	-2	0.458	1	4	-1	4.2	-3.9	0.51848	1.1167	0.18903	-1.2703	-1.9078	-2.0703	-2.0166	-1.6622	-1.2278
V80N	-2.39271	0	1	0.7816578483	0.2738168038	1574.08667697	7	7.495895695	0.0039215686	0.0520307731	11	-3	0.458	1	4	-4	4.2	-3.5	0.46912	1.2933	0.74548	1.0686	-2.5074	-2.2396	-2.1777	-2.246	-1.1063
V80H	-3.10128	0	1	0.7816578483	0.2738168038	1574.08667697	7	7.495895695	0.0039215686	0.0520307731	11	-3	0.458	1	4	-4	4.2	-3.2	0.24393	1.4917	0.55183	1.039	-2.5275	-2.2707	-2.2007	-2.2537	-2.1369
V80D	-3.16319	0	1	0.7816578483	0.2738168038	1574.08667697	7	7.495895695	0.0039215686	0.0520307731	11	-3	0.458	1	4	-5	4.2	-3.5	0.284	1.3784	0.54537	0.90302	-2.5959	-2.2237	-2.1625	-2.3516	-1.5782
V80Q	-3.24991	0	1	0.7816578483	0.2738168038	1574.08667697	7	7.495895695	0.0039215686	0.0520307731	11	-2	0.458	1	4	-4	4.2	-3.5	0.095615	0.77265	0.32409	0.85427	-2.3044	-2.0649	-1.9613	-2.0677	-1.9473
V80E	-3.39391	0	1	0.7816578483	0.2738168038	1574.08667697	7	7.495895695	0.0039215686	0.0520307731	11	-2	0.458	1	4	-4	4.2	-3.5	0.23684	0.75648	0.19899	1.155	-2.3044	-2.0649	-1.9613	-2.0677	0.82141
V80W	-3.80706	0	1	0.7816578483	0.2738168038	1574.08667697	7	7.495895695	0.0039215686	0.0520307731	11	-3	0.458	1	4	-4	4.2	-0.9	0.33094	0.040335	1.2164	0.7151	-2.6215	-2.48	-2.2599	-2.1908	0.49634
L81K	1.15723	0	0	0.5223985891	0.1662178155	1636.52112875	0	0	0	0	8	-2	0.675	1	2	-1	3.8	-3.9	0.10082	1.1769	1.0809	0.76049	-0.87512	-0.53627	-0.27028	-0.23883	0.49634
L81Q	0.7348	0	0	0.5223985891	0.1662178155	1636.52112875	0	0	0	0	8	-2	0.675	1	2	-1	3.8	-3.5	-0.30565	0.50944	0.72244	1.0323	-0.91047	-0.63128	-0.38206	-0.33123	0.80914
L81I	0.643518	0	0	0.5223985891	0.1662178155	1636.52112875	0	0	0	0	8	2	0.675	1	2	3	3.8	4.5	0.12945	0.20434	0.91663	0.76199	-0.34244	0.2515	0.68606	0.35835	0.44774
L81V	0.129092	0	0	0.5223985891	0.1662178155	1636.52112875	0	0	0	0	8	1	0.675	1	2	2	3.8	4.2	0.24677	0.36465	0.91189	0.65218	-0.57026	-0.24244	0.16058	-0.070711	0.34668
L81R	0.0929384	0	0	0.5223985891	0.1662178155	1636.52112875	0	0	0	0	8	-2	0.675	1	2	0	3.8	-4.5	-0.013086	0.50439	0.51752	0.67273	-0.64878	-0.32094	-0.022134	0.0047847	-0.14333
L81M	0.0563972	0	0	0.5223985891	0.1662178155	1636.52112875	0	0	0	0	8	2	0.675	1	2	1	3.8	1.9	-0.11485	0.90352	0.93325	0.82492	-0.31979	-0.017042	0.47939	0.2913	-0.1029
L81W	-0.4609	0	0	0.5223985891	0.1662178155	1636.52112875	0	0	0	0	8	-2	0.675	1	2	-3	3.8	-0.9	0.063047	0.61634	0.73665	0.86396	-1.4223	-1.4399	-1.1986	-1.0481	-0.27821
L81N	-0.761118	0	0	0.5223985891	0.1662178155	1636.52112875	0	0	0	0	8	-3	0.675	1	2	-1	3.8	-3.5	0.06053	0.24504	0.72705	0.94635	-1.1558	-0.84603	-0.72054	-0.67227	-0.88882
L81P	-1.09976	0	0	0.5223985891	0.1662178155	1636.52112875	0	0	0	0	8	-3	0.675	1	2	-1	3.8	-1.6	0.39465	0.61741	0.96263	0.74878	-1.2962	-1.3141	-1.1718	-1.0211	-0.15466
D82N	0.0240194	0	0	0.2712522046	0.1008381054	1773.79328198	0	0	0	0	8	1	0.493	1	3	-1	-3.5	-3.5	0.24792	0.20434	0.64366	0.95011	-0.43162	-0.65093	-0.87059	-0.96363	-0.77572
D82E	-0.355621	0	0	0.2712522046	0.1008381054	1773.79328198	0	0	0	0	8	2	0.493	1	3	2	-3.5	-3.5	0.35435	0.62068	1.0965	0.34641	0.20768	0.2098	0.21779	0.19128	-0.61446
D82G	-0.397365	0	0	0.2712522046	0.1008381054	1773.79328198	0	0	0	0	8	-1	0.493	1	3	1	-3.5	-0.4	0.3682	0.50944	0.51719	-0.10863	-0.65193	-0.71364	-0.88558	-1.0683	-0.84886
D82Y	-1.06341	0	0	0.2712522046	0.1008381054	1773.79328198	0	0	0	0	8	-3	0.493	1	3	2	-3.5	-1.3	0.40505	0.057728	0.37528	-0.066743	-1.015	-0.98801	-1.3594	-1.5014	-1.2059
D82A	-1.32185	0	0	0.2712522046	0.1008381054	1773.79328198	0	0	0	0	8	-2	0.493	1	3	2	-3.5	1.8	0.3682	-0.27153	0.62926	0.26894	-0.5603	-0.70936	-0.77827	-0.8536	-1.4056
D82H	-1.78017	0	0	0.2712522046	0.1008381054	1773.79328198	0	0	0	0	8	-1	0.493	1	3	2	-3.5	-3.2	0.14702	0.42932	1.1124	-0.5809	-0.56983	-0.50987	-0.92591	-1.0937	-1.3191
D82L	-2.01917	0	0	0.2712522046	0.1008381054	1773.79328198	0	0	0	0	8	-4	0.493	1	3	-3	-3.5	3.8	0.24204	0.36379	0.71812	0.42528	-1.4488	-2.0235	-1.9541	-2.2596	-0.39461
D82K	-2.346	0	0	0.2712522046	0.1008381054	1773.79328198	0	0	0	0	8	-1	0.493	1	3	-2	-3.5	-3.9	0.013208	0.13261	0.96943	-0.49507	-1.1594	-1.3877	-1.7003	-2.0175	-1.2811
D82R	-2.46461	0	0	0.2712522046	0.1008381054	1773.79328198	0	0	0	0	8	-2	0.493	1	3	-2	-3.5	-4.5	0.15227	-0.22043	0.35633	-0.15894	-1.4311	-1.513	-1.7893	-2.2635	-1.0254
D82I	-2.70432	0	0	0.2712522046	0.1008381054	1773.79328198	0	0	0	0	8	-3	0.493	1	3	-3	-3.5	4.5	0.070143	-0.23188	1.1373	-0.45339	-1.2433	-1.7313	-1.6655	-2.0411	-1.2583
D82V	-2.75901	0	0	0.2712522046	0.1008381054	1773.79328198	0	0	0	0	8	-3	0.493	1	3	-1	-3.5	4.2	0.14122	0.4272	0.63229	-0.11136	-0.96503	-1.366	-1.2863	-1.5107	-1.3498
D82Q	-2.79036	0	0	0.2712522046	0.1008381054	1773.79328198	0	0	0	0	8	0	0.493	1	3	-1	-3.5	-3.5	-0.32288	-0.010843	0.5968	0.46493	-0.72468	-0.93315	-1.2345	-1.4242	-1.5465
D82T	-3.3381	0	0	0.2712522046	0.1008381054	1773.79328198	0	0	0	0	8	-1	0.493	1	3	-2	-3.5	-0.7	-0.22088	-0.74828	0.4976	-0.11136	-1.1049	-1.4372	-1.5523	-1.8646	0.42317
V83K	1.43359	12	4	0.20670194	0.3398035999	1712.28311094	6	54.5872830263	0.00456621	0.0551218942	9	-2	0.451	1	-1	-3	4.2	-3.9	0.090294	-0.36609	0.27567	0.45673	-0.57042	-0.63624	-0.70289	-0.71902	0.41712
V83Y	1.36959	12	4	0.20670194	0.3398035999	1712.28311094	6	54.5872830263	0.00456621	0.0551218942	9	-1	0.451	1	-1	3	4.2	-1.3	0.047913	-0.42391	0.26877	-0.44235	0.026987	0.67936	1.2251	1.1915	0.13827
V83Q	1.23367	12	4	0.20670194	0.3398035999	1712.28311094	6	54.5872830263	0.00456621	0.0551218942	9	-2	0.451	1	-1	-1	4.2	-3.5	-0.33266	-1.1524	0.47193	-0.11022	-0.38001	-0.21265	-0.073636	-0.079084	-0.028128
V83C	0.95767	12	4	0.20670194	0.3398035999	1712.28311094	6	54.5872830263	0.00456621	0.0551218942	9	-1	0.451	1	-1	0	4.2	2.5	-0.076204	-0.32098	0.66327	0.21838	-0.28102	-0.20484	0.77366	0.59797	-0.096929
V83E	0.867976	12	4	0.20670194	0.3398035999	1712.28311094	6	54.5872830263	0.00456621	0.0551218942	9	-2	0.451	1	-1	-1	4.2	-3.5	-0.77302	-0.79116	0.35846	-0.17097	-0.38001	-0.21265	-0.073636	-0.079084	0.021898
V83A	0.864749	12	4	0.20670194	0.3398035999	1712.28311094	6	54.5872830263	0.00456621	0.0551218942	9	0	0.451	1	-1	-1	4.2	1.8	0.59821	-0.73216	0.15168	-0.80146	-0.24599	-0.30195	0.55012	0.37261	-0.080472
V83F	0.477508	12	4	0.20670194	0.3398035999	1712.28311094	6	54.5872830263	0.00456621	0.0551218942	9	-1	0.451	1	-1	5	4.2	2.8	-0.67874	-0.15508	-0.11486	-1.332	0.17437	0.97949	2.0923	1.7459	-0.17872
V83M	0.444348	12	4	0.20670194	0.3398035999	1712.28311094	6	54.5872830263	0.00456621	0.0551218942	9	1	0.451	1	-1	0	4.2	1.9	-0.45304	-0.965	-0.41803	-1.607	-0.015494	0.13833	1.062	0.77024	-0.1605
V83L	-0.136255	12	4	0.20670194	0.3398035999	1712.28311094	6	54.5872830263	0.00456621	0.0551218942	9	1	0.451	1	-1	-2	4.2	3.8	-0.37165	-0.0057846	-0.30107	-1.946	-0.22975	-0.42047	0.66293	0.1824	-0.26825
V83G	-0.64291	12	4	0.20670194	0.3398035999	1712.28311094	6	54.5872830263	0.00456621	0.0551218942	9	-3	0.451	1	-1	-4	4.2	-0.4	0.069594	-1.21	-0.63828	-1.5699	-0.97185	-1.4378	-1.1345	-0.96791	-0.78444
V83D	-0.944544	12	4	0.20670194	0.3398035999	1712.28311094	6	54.5872830263	0.00456621	0.0551218942	9	-3	0.451	1	-1	-3	4.2	-3.5	-0.37165	-1.7566	-0.49554	-1.42	-0.72871	-0.79106	-0.75774	-0.79224	-0.74207
V83P	-2.34628	12	4	0.20670194	0.3398035999	1712.28311094	6	54.5872830263	0.00456621	0.0551218942	9	-2	0.451	1	-1	-3	4.2	-1.6	0.34067	0.2046	-0.47964	-1.5536	-0.68877	-0.97169	-0.77903	-0.72008	-0.58412
V84A	1.27052	0	2	0.2292768959	0.1267418816	1805.27115136	0	0	0	0	11	0	0.341	1	0	1	4.2	1.8	-0.55977	0.91732	-0.84204	-1.5764	-0.76198	-0.76456	-0.25918	-0.15805	-0.81799
V84K	1.07583	0	2	0.2292768959	0.1267418816	1805.27115136	0	0	0	0	11	-2	0.341	1	0	-1	4.2	-3.9	-0.14369	0.24462	-0.4918	-0.85197	-0.76491	-0.66657	-0.33589	-0.12007	-0.6228
V84I	0.846674	0	2	0.2292768959	0.1267418816	1805.27115136	0	0	0	0	11	3	0.341	1	0	0	4.2	4.5	0.23899	0.66928	-0.59287	-1.3498	-0.61896	-0.029765	0.62164	0.54929	-0.61763
V84H	0.366851	0	2	0.2292768959	0.1267418816	1805.27115136	0	0	0	0	11	-3	0.341	1	0	0	4.2	-3.2	-0.44842	-0.5804	-0.70387	-1.4771	-0.95944	-0.95328	-0.91979	-0.60694	-2.1677
V84M	-0.325218	0	2	0.2292768959	0.1267418816	1805.27115136	0	0	0	0	11	1	0.341	1	0	-1	4.2	1.9	-1.0736	0.77691	-1.2685	-2.1463	-0.84826	-0.79598	-0.30674	-0.17375	-0.69151
V84L	-0.619239	0	2	0.2292768959	0.1267418816	1805.27115136	0	0	0	0	11	1	0.341	1	0	-2	4.2	3.8	-1.0072	0.23355	-0.61511	-1.5904	-1.2066	-0.92231	-0.69469	-0.57516	-0.66989
V84S	-0.810026	0	2	0.2292768959	0.1267418816	1805.27115136	0	0	0	0	11	-2	0.341	1	0	-1	4.2	-0.8	-1.3284	0.0012481	-0.62998	-2.1965	-1.1947	-1.2497	-1.1307	-0.85006	-0.66178
V84G	-0.894257	0	2	0.2292768959	0.1267418816	1805.27115136	0	0	0	0	11	-3	0.341	1	0	2	4.2	-0.4	-1.2325	-0.69045	-0.82294	-1.4912	-1.0098	-1.2347	-1.3766	-0.9553	-2.1297
V84F	-2.55495	0	2	0.2292768959	0.1267418816	1805.27115136	0	0	0	0	11	-1	0.341	1	0	0	4.2	2.8	-0.58816	-0.56529	-1.1552	-1.6426	-1.189	-1.1239	-0.87699	-0.69827	-2.0894
V84P	-2.93905	0	2	0.2292768959	0.1267418816	1805.27115136	0	0	0	0	11	-2	0.341	1	0	-4	4.2	-1.6	-0.99731	-0.58681	-0.64627	-1.7801	-1.6287	-1.1977	-1.2323	-0.92057	-0.87011
T85E	0.89046	0	0	0.1329805996	0.0360063476	2014.59723827	0	0	0	0	9	-1	0.824	1	2	1	-0.7	-3.5	-1.2816	-0.53303	-1.0799	-2.0693	0.1657	0.040069	0.4213	0.16323	0.63545
T85S	0.478556	0	0	0.1329805996	0.0360063476	2014.59723827	0	0	0	0	9	1	0.824	1	2	2	-0.7	-0.8	0.40337	0.030551	0.70378	-2.5735	0.64983	0.5785	1.0095	0.73379	0.11991
T85N	0.237199	0	0	0.1329805996	0.0360063476	2014.59723827	0	0	0	0	9	0	0.824	1	2	-2	-0.7	-3.5	0.30152	-0.036559	0.9801	-2.4878	0.018788	-0.37028	0.12366	0.16249	0.52917
T85R	0.00969051	0	0	0.1329805996	0.0360063476	2014.59723827	0	0	0	0	9	-1	0.824	1	2	1	-0.7	-4.5	-0.16984	-0.96759	1.0305	-2.2939	0.21008	0.091685	0.54491	0.29579	0.10654
T85A	-0.0292626	0	0	0.1329805996	0.0360063476	2014.59723827	0	0	0	0	9	0	0.824	1	2	1	-0.7	1.8	-1.9685	-1.4815	0.68941	-2.7313	0.27018	0.36171	0.72815	0.35717	0.24394
T85C	-0.222556	0	0	0.1329805996	0.0360063476	2014.59723827	0	0	0	0	9	-1	0.824	1	2	-1	-0.7	2.5	-1.075	-0.58893	0.9825	-2.4741	-0.16678	-0.20444	0.15608	-0.067327	0.35301
T85I	-0.924294	0	0	0.1329805996	0.0360063476	2014.59723827	0	0	0	0	9	-1	0.824	1	2	-1	-0.7	4.5	-1.5205	-0.37249	1.037	-2.4148	-0.10701	-0.010429	0.30383	0.087766	0.29551
T85M	-0.927025	0	0	0.1329805996	0.0360063476	2014.59723827	0	0	0	0	9	-1	0.824	1	2	-1	-0.7	1.9	-1.6716	-2.4359	0.9825	-2.0933	-0.17099	-0.25994	0.10887	-0.10702	0.27339
T85L	-1.60901	0	0	0.1329805996	0.0360063476	2014.59723827	0	0	0	0	9	-1	0.824	1	2	-2	-0.7	3.8	-1.7223	0.74382	0.77682	-2.9898	-0.28052	-0.29945	0.03186	-0.11234	-0.28551
T85P	-1.78855	0	0	0.1329805996	0.0360063476	2014.59723827	0	0	0	0	9	-1	0.824	1	2	-2	-0.7	-1.6	-2.473	-2.16	1.0672	-2.9737	-0.33386	-0.61782	-0.19129	-0.30265	-0.70612
E86D	0.687055	0	0	0.1918871252	0.0781204711	2057.7569766	0	0	0	0	12	2	0.642	0	0	0	-3.5	-3.5	-2.0672	-1.791	0.78164	-2.4121	-0.0011049	-0.1482	0.43253	0.51553	0.00096837
E86H	0.56762	0	0	0.1918871252	0.0781204711	2057.7569766	0	0	0	0	12	0	0.642	0	0	1	-3.5	-3.2	-0.80963	-1.9014	1.0284	-1.4471	-0.33539	-0.1659	0.14787	0.030845	-0.23535
E86Y	0.00489684	0	0	0.1918871252	0.0781204711	2057.7569766	0	0	0	0	12	-2	0.642	0	0	1	-3.5	-1.3	-2.3566	-1.5558	0.60278	-2.7304	-0.88471	-0.44436	-0.1806	-0.42269	-0.73899
E86Q	-0.284739	0	0	0.1918871252	0.0781204711	2057.7569766	0	0	0	0	12	2	0.642	0	0	0	-3.5	-3.5	-1.3786	-0.36046	0.88294	-2.9917	-0.0011049	-0.1482	0.43253	0.51553	-1.0808
E86K	-0.903093	0	0	0.1918871252	0.0781204711	2057.7569766	0	0	0	0	12	1	0.642	0	0	0	-3.5	-3.9	-0.86917	-1.5558	0.67925	-2.9917	-0.22754	-0.32002	0.17349	0.1166	-0.55628
E86F	-1.6713	0	0	0.1918871252	0.0781204711	2057.7569766	0	0	0	0	12	-3	0.642	0	0	0	-3.5	2.8	-2.4132	0.2053	0.91864	-2.2217	-1.0806	-0.90711	-0.43328	-0.64667	-0.3993
E86G	-1.76994	0	0	0.1918871252	0.0781204711	2057.7569766	0	0	0	0	12	-2	0.642	0	0	-1	-3.5	-0.4	-2.349	-1.7531	-0.081924	-1.7781	-1.2178	-0.79142	-0.28954	-0.64525	-0.17178
E86R	-1.9195	0	0	0.1918871252	0.0781204711	2057.7569766	0	0	0	0	12	0	0.642	0	0	0	-3.5	-4.5	-1.9024	-0.9938	0.22117	-2.0037	-0.47468	-0.49423	-0.10096	-0.31926	-0.69721
A87G	0.762724	0	0	0.1502645503	0.0459824255	2475.29427148	0	0	0	0	4	0	1.153	0	0	0	1.8	-0.4	-0.26633	-0.23886	0.49448	-1.7797	0.80872	0.56913	0.50807	0.47689	-0.60485
A87Q	0.3941	0	0	0.1502645503	0.0459824255	2475.29427148	0	0	0	0	4	-1	1.153	0	0	1	1.8	-3.5	-2.4506	-1.7395	0.68438	-1.8173	0.92345	0.92014	0.84513	0.68484	-0.4702
A87F	0.285438	0	0	0.1502645503	0.0459824255	2475.29427148	0	0	0	0	4	-2	1.153	0	0	-2	1.8	2.8	-2.4506	-3.0623	-1.5726	-1.6217	0.0084102	-0.33548	-0.33977	-0.33436	-1.0732
A87D	0.277892	0	0	0.1502645503	0.0459824255	2475.29427148	0	0	0	0	4	-2	1.153	0	0	0	1.8	-3.5	-1.0893	-0.86123	-0.78332	-2.5299	0.55092	0.71162	0.63661	0.4584	-0.59119
A87S	0.272222	0	0	0.1502645503	0.0459824255	2475.29427148	0	0	0	0	4	1	1.153	0	0	0	1.8	-0.8	-0.019539	-0.86481	-0.60327	-2.2737	0.99701	0.62995	0.64205	0.61976	-0.51836
A87E	0.066593	0	0	0.1502645503	0.0459824255	2475.29427148	0	0	0	0	4	-1	1.153	0	0	0	1.8	-3.5	-1.897	-1.149	-2.1377	-1.6201	0.81316	0.7643	0.77992	0.70325	-0.026611
A87T	0.0458366	0	0	0.1502645503	0.0459824255	2475.29427148	0	0	0	0	4	0	1.153	0	0	0	1.8	-0.7	-0.78729	-0.8808	0.37554	-2.587	0.85053	0.59191	0.53648	0.51662	-0.57083
A87C	-0.0966902	0	0	0.1502645503	0.0459824255	2475.29427148	0	0	0	0	4	0	1.153	0	0	-3	1.8	2.5	-0.84081	-0.93037	-2.1325	-2.0218	0.14153	-0.26172	-0.14725	0.0039519	0.0051978
A87L	-0.439771	0	0	0.1502645503	0.0459824255	2475.29427148	0	0	0	0	4	-1	1.153	0	0	-1	1.8	3.8	-2.7847	-1.1427	-1.6853	-2.6534	0.25501	-0.066054	-0.086001	-0.25537	-0.89786
A87V	-0.710086	0	0	0.1502645503	0.0459824255	2475.29427148	0	0	0	0	4	0	1.153	0	0	0	1.8	4.2	-2.1817	-0.81248	-2.0052	-2.684	0.44973	0.14656	0.068724	-0.23531	-0.68841
A87H	-0.756197	0	0	0.1502645503	0.0459824255	2475.29427148	0	0	0	0	4	-2	1.153	0	0	2	1.8	-3.2	-1.4557	-0.36786	-1.6887	-2.6558	0.78186	0.95111	0.67892	0.35176	-1.1793
A87P	-1.40873	0	0	0.1502645503	0.0459824255	2475.29427148	0	0	0	0	4	-1	1.153	0	0	1	1.8	-1.6	-2.3905	-0.47806	-0.69868	-2.3386	0.84467	0.73742	0.56014	0.43614	-1.5748
G88S	0.510591	0	0	0.3298059965	0.1589481276	2283.45115375	0	0	0	0	6	0	0.386	0	0	0	-0.4	-0.8	-2.113	-0.73347	-1.6887	-2.0999	-0.16091	0.19689	0.25122	0.15532	-0.47374
G88D	-0.226613	0	0	0.3298059965	0.1589481276	2283.45115375	0	0	0	0	6	-1	0.386	0	0	0	-0.4	-3.5	-2.7982	-1.2902	-0.20979	-2.4451	-0.33819	0.018057	-0.022702	0.0084427	-0.32709
G88N	-0.376749	0	0	0.3298059965	0.1589481276	2283.45115375	0	0	0	0	6	0	0.386	0	0	0	-0.4	-3.5	-2.265	-1.1993	-1.9671	-2.3386	-0.0278	0.13614	0.24139	0.35646	-0.84369
G88E	-0.706909	0	0	0.3298059965	0.1589481276	2283.45115375	0	0	0	0	6	-2	0.386	0	0	0	-0.4	-3.5	-2.3545	-1.327	-0.98028	-2.08	-0.72309	-0.12865	-0.32042	-0.40201	-0.97481
G88C	-0.90641	0	0	0.3298059965	0.1589481276	2283.45115375	0	0	0	0	6	-3	0.386	0	0	2	-0.4	2.5	-2.4064	-0.96661	-0.37603	-2.3151	-0.77206	-0.61542	-0.81675	-1.134	-0.15704
G88A	-1.0972	0	0	0.3298059965	0.1589481276	2283.45115375	0	0	0	0	6	0	0.386	0	0	0	-0.4	1.8	-2.265	-1.0513	-1.7841	0.13528	-0.30896	0.16236	0.23622	0.03147	-0.10316
G88V	-1.17654	0	0	0.3298059965	0.1589481276	2283.45115375	0	0	0	0	6	-3	0.386	0	0	0	-0.4	4.2	-1.989	-1.1133	-2.4723	-0.51049	-1.0554	-0.98991	-0.98337	-1.3033	-0.16403
G88R	-1.28683	0	0	0.3298059965	0.1589481276	2283.45115375	0	0	0	0	6	-2	0.386	0	0	0	-0.4	-4.5	-2.4592	-1.1517	-1.7873	-0.26872	-0.69364	-0.06438	-0.1976	-0.24015	-0.090912
G88L	-1.80685	0	0	0.3298059965	0.1589481276	2283.45115375	0	0	0	0	6	-4	0.386	0	0	-1	-0.4	3.8	-1.8086	-1.6845	-1.8647	-0.29483	-1.4507	-1.4386	-1.5506	-1.9119	0.10042
G88T	-1.94605	0	0	0.3298059965	0.1589481276	2283.45115375	0	0	0	0	6	-2	0.386	0	0	0	-0.4	-0.7	-2.3843	-1.4256	-2.1612	-0.81455	-0.80278	-0.33813	-0.5462	-0.73615	-1.9469
G88Y	-3.07871	0	0	0.3298059965	0.1589481276	2283.45115375	0	0	0	0	6	-3	0.386	0	0	1	-0.4	-1.3	-2.1863	-1.7425	-1.834	-0.29483	-0.91996	-0.37038	-0.83326	-1.0873	-1.6295
G88I	-3.30519	0	0	0.3298059965	0.1589481276	2283.45115375	0	0	0	0	6	-4	0.386	0	0	0	-0.4	4.5	-2.2657	-2.2293	-1.7784	-0.53639	-1.2595	-1.2858	-1.3568	-1.7378	-1.6112
R89C	-0.758387	2	2	0.2261022928	0.1667361517	1724.42684493	0	0	0	0	13	-3	0.504	1	0	2	-4.5	2.5	-2.1265	-2.0453	-2.0513	-0.93821	-0.96646	-0.77312	-0.8653	-0.93858	-2.0142
R89S	-0.771109	2	2	0.2261022928	0.1667361517	1724.42684493	0	0	0	0	13	-1	0.504	1	0	-1	-4.5	-0.8	-2.2657	-1.7592	-1.7673	-0.7388	-1.2325	-0.99368	-0.84902	-0.95452	-0.85323
R89H	-1.02119	2	2	0.2261022928	0.1667361517	1724.42684493	0	0	0	0	13	0	0.504	1	0	2	-4.5	-3.2	-2.1593	-1.2212	-0.93248	-0.82733	-0.6136	-0.51114	-0.35579	-0.4012	-1.1691
R89N	-1.46594	2	2	0.2261022928	0.1667361517	1724.42684493	0	0	0	0	13	0	0.504	1	0	0	-4.5	-3.5	-2.1209	-2.0857	-1.2055	-0.45376	-0.89396	-0.7995	-0.60303	-0.67954	-1.38
R89G	-1.51762	2	2	0.2261022928	0.1667361517	1724.42684493	0	0	0	0	13	-2	0.504	1	0	-1	-4.5	-0.4	-2.6895	-1.9735	-1.533	-0.55487	-1.4479	-1.251	-1.1416	-1.2704	-0.96642
R89L	-1.64665	2	2	0.2261022928	0.1667361517	1724.42684493	0	0	0	0	13	-2	0.504	1	0	-1	-4.5	3.8	-0.53026	-2.1811	-2.4958	-0.49744	-1.0937	-0.75438	-0.655	-0.95568	-2.2492
D90H	-0.00872545	0	0	0.3216931217	0.163088933	1753.88079222	0	0	0	0	13	-1	0.033	1	1	1	-3.5	-3.2	-0.76367	-0.6717	-1.9548	-1.1335	-1.4371	-1.6426	-1.9036	-1.4222	-0.58319
D90E	-0.244174	0	0	0.3216931217	0.163088933	1753.88079222	0	0	0	0	13	2	0.033	1	1	2	-3.5	-3.5	-0.22848	-2.3431	-2.3818	-0.92425	-0.4567	-0.61693	-0.24518	0.11264	-0.25332
D90N	-0.952229	0	0	0.3216931217	0.163088933	1753.88079222	0	0	0	0	13	1	0.033	1	1	1	-3.5	-3.5	-1.3576	-2.1561	-2.0769	-0.86644	-0.87882	-1.0774	-0.96584	-0.57169	-0.31951
D90A	-1.17241	0	0	0.3216931217	0.163088933	1753.88079222	0	0	0	0	13	-2	0.033	1	1	2	-3.5	1.8	-1.2706	-2.1561	-2.1846	-0.8673	-1.502	-1.5029	-1.8228	-1.1436	-0.3236
D90Q	-1.228	0	0	0.3216931217	0.163088933	1753.88079222	0	0	0	0	13	0	0.033	1	1	1	-3.5	-3.5	-1.3088	-1.6775	-2.281	-1.455	-1.1515	-1.3781	-1.482	-1.0396	-0.53825
D90Y	-1.61164	0	0	0.3216931217	0.163088933	1753.88079222	0	0	0	0	13	-3	0.033	1	1	-3	-3.5	-1.3	-1.2801	-0.33139	-2.262	-1.5622	-2.3265	-2.5955	-2.8099	-2.4594	-0.24111
D90V	-1.87883	0	0	0.3216931217	0.163088933	1753.88079222	0	0	0	0	13	-3	0.033	1	1	-2	-3.5	4.2	-0.90759	-1.618	-2.8704	-1.2386	-1.997	-2.1462	-2.2111	-1.8969	-0.50836
D90P	-2.10531	0	0	0.3216931217	0.163088933	1753.88079222	0	0	0	0	13	-1	0.033	1	1	-1	-3.5	-1.6	-0.50097	-1.4433	-2.5616	-1.494	-1.7011	-1.9614	-2.1	-1.6085	-1.1555
D90G	-2.14992	0	0	0.3216931217	0.163088933	1753.88079222	0	0	0	0	13	-1	0.033	1	1	0	-3.5	-0.4	-1.2801	-1.1411	-1.8343	-1.2459	-1.5787	-1.7604	-1.8888	-1.3254	-1.8317
D90I	-2.65169	0	0	0.3216931217	0.163088933	1753.88079222	0	0	0	0	13	-3	0.033	1	1	-2	-3.5	4.5	0.19467	-1.1454	-2.3854	-1.1643	-1.9765	-2.1111	-2.1804	-1.874	-1.5649
D90F	-2.92918	0	0	0.3216931217	0.163088933	1753.88079222	0	0	0	0	13	-3	0.033	1	1	-2	-3.5	2.8	-0.37966	-2.0897	-2.0973	-1.1774	-2.0918	-2.2991	-2.3737	-2.0118	-1.4628
D90K	-3.06926	0	0	0.3216931217	0.163088933	1753.88079222	0	0	0	0	13	-1	0.033	1	1	-1	-3.5	-3.9	-0.53438	-1.6151	-1.8226	-1.2459	-1.6676	-1.9456	-2.1341	-1.7854	-1.0518
W91Y	1.63211	0	1	0.5509700176	0.5079475662	1621.00207003	37	1272.78824444	0.0054347826	0.1507436206	18	2	0.106	1	10	4	-0.9	-1.3	-0.36438	-1.3273	-1.9755	0.21268	-0.021923	-0.61376	1.1742	1.3848	-1.778
W91F	0.571937	0	1	0.5509700176	0.5079475662	1621.00207003	37	1272.78824444	0.0054347826	0.1507436206	18	1	0.106	1	10	2	-0.9	2.8	-0.13007	-1.7784	-2.4078	-0.84666	-0.50308	-1.0761	-0.80128	0.13184	-0.19622
W91G	0.028673	0	1	0.5509700176	0.5079475662	1621.00207003	37	1272.78824444	0.0054347826	0.1507436206	18	-2	0.106	1	10	-3	-0.9	-0.4	-0.58198	-1.7891	-2.3685	-1.1551	-1.8025	-1.7703	-1.2342	-1.5524	0.14058
W91R	-0.814452	0	1	0.5509700176	0.5079475662	1621.00207003	37	1272.78824444	0.0054347826	0.1507436206	18	-3	0.106	1	10	-1	-0.9	-4.5	-0.60468	-2.0268	-2.4152	-0.81803	-1.4917	-1.6557	-0.52377	-1.5612	-0.54701
W91L	-1.01309	0	1	0.5509700176	0.5079475662	1621.00207003	37	1272.78824444	0.0054347826	0.1507436206	18	-2	0.106	1	10	0	-0.9	3.8	-1.0355	-2.1907	-1.3118	-0.4769	-1.5301	-1.9212	-2.0569	-1.7949	-0.29358
W91C	-1.01417	0	1	0.5509700176	0.5079475662	1621.00207003	37	1272.78824444	0.0054347826	0.1507436206	18	-2	0.106	1	10	3	-0.9	2.5	-0.90123	-1.9929	-2.4017	-0.98501	-1.1048	-1.622	-1.2501	-1.1304	-0.51696
W91S	-1.56263	0	1	0.5509700176	0.5079475662	1621.00207003	37	1272.78824444	0.0054347826	0.1507436206	18	-3	0.106	1	10	-3	-0.9	-0.8	-0.85945	-1.7749	-2.4295	-0.96431	-1.9406	-1.8913	-1.3096	-1.9479	-1.681
W91Q	-1.71021	0	1	0.5509700176	0.5079475662	1621.00207003	37	1272.78824444	0.0054347826	0.1507436206	18	-2	0.106	1	10	-2	-0.9	-3.5	-1.5989	-1.7648	-2.4295	-1.0124	-1.5111	-1.5952	-0.4685	-1.2739	-0.99861
W91D	-1.88911	0	1	0.5509700176	0.5079475662	1621.00207003	37	1272.78824444	0.0054347826	0.1507436206	18	-4	0.106	1	10	-6	-0.9	-3.5	-0.5684	-1.7865	-1.8998	-0.93604	-2.0874	-2.0353	-1.6005	-2.3588	-1.6565
W91V	-2.05909	0	1	0.5509700176	0.5079475662	1621.00207003	37	1272.78824444	0.0054347826	0.1507436206	18	-3	0.106	1	10	-1	-0.9	4.2	-0.93352	-1.7749	-1.5359	-0.20577	-1.7753	-2.1921	-2.3544	-2.3069	-1.7215
W91N	-2.27276	0	1	0.5509700176	0.5079475662	1621.00207003	37	1272.78824444	0.0054347826	0.1507436206	18	-4	0.106	1	10	-2	-0.9	-3.5	-0.031401	-1.6394	-2.5803	-1.3694	-1.7931	-1.8357	-1.0308	-2.1154	-1.5374
W91I	-2.35296	0	1	0.5509700176	0.5079475662	1621.00207003	37	1272.78824444	0.0054347826	0.1507436206	18	-3	0.106	1	10	-1	-0.9	4.5	1.0887	-1.945	-2.3417	-1.6158	-1.7683	-2.2206	-2.4175	-2.3266	-1.3091
W91H	-2.49121	0	1	0.5509700176	0.5079475662	1621.00207003	37	1272.78824444	0.0054347826	0.1507436206	18	-2	0.106	1	10	0	-0.9	-3.2	0.34206	-0.93951	-2.0217	-1.4622	-1.2938	-1.5111	-0.21747	-1.0926	-1.813
W91E	-2.61264	0	1	0.5509700176	0.5079475662	1621.00207003	37	1272.78824444	0.0054347826	0.1507436206	18	-3	0.106	1	10	-5	-0.9	-3.5	0.087266	-1.3697	-2.0745	-1.8208	-1.9065	-1.8857	-1.191	-1.8989	-0.97965
W91A	-3.13164	0	1	0.5509700176	0.5079475662	1621.00207003	37	1272.78824444	0.0054347826	0.1507436206	18	-3	0.106	1	10	-3	-0.9	1.8	-0.003042	-1.178	-2.9898	-1.0533	-2.0134	-2.1043	-1.9953	-2.2719	-2.0103
W91M	-3.13311	0	1	0.5509700176	0.5079475662	1621.00207003	37	1272.78824444	0.0054347826	0.1507436206	18	-1	0.106	1	10	-1	-0.9	1.9	0.34331	-1.2704	-2.5992	-1.1394	-1.472	-1.6342	-1.5398	-1.3265	-2.025
W91P	-3.5911	0	1	0.5509700176	0.5079475662	1621.00207003	37	1272.78824444	0.0054347826	0.1507436206	18	-4	0.106	1	10	-5	-0.9	-1.6	0.80727	-1.4371	-2.2709	-0.99038	-2.1399	-2.086	-1.6441	-2.4634	-1.8445
L92M	0.542809	0	0	0.9125220459	0.1373131049	1503.66675319	0	0	0	0	16	2	0	1	5	3	3.8	1.9	0.33066	-1.2704	-2.7462	-0.30274	-1.2273	-0.96486	-0.74978	-0.28124	-2.1814
L92V	-0.43646	0	0	0.9125220459	0.1373131049	1503.66675319	0	0	0	0	16	1	0	1	5	0	3.8	4.2	0.50156	-1.4516	-2.5801	-0.39648	-1.8182	-1.2771	-1.0839	-0.98406	-0.36373
L92P	-0.621523	0	0	0.9125220459	0.1373131049	1503.66675319	0	0	0	0	16	-3	0	1	5	-5	3.8	-1.6	0.34605	-1.648	-2.8332	-0.69394	-2.614	-2.4485	-1.5938	-2.1516	-0.33188
L92Q	-0.785647	0	0	0.9125220459	0.1373131049	1503.66675319	0	0	0	0	16	-2	0	1	5	-4	3.8	-3.5	1.2658	-1.4138	-2.9494	-0.76181	-2.2854	-2.2236	-1.3817	-2.0802	-0.36263
L92W	-1.89141	0	0	0.9125220459	0.1373131049	1503.66675319	0	0	0	0	16	-2	0	1	5	-4	3.8	-0.9	-0.2635	-1.6614	-2.8071	-0.44659	-2.4027	-2.338	-1.507	-2.0888	-0.43129
L92F	-1.97901	0	0	0.9125220459	0.1373131049	1503.66675319	0	0	0	0	16	0	0	1	5	0	3.8	2.8	-0.46454	-1.5133	-2.6365	-0.3811	-1.9409	-1.651	-1.3964	-1.4128	-0.23603
L92R	-2.41937	0	0	0.9125220459	0.1373131049	1503.66675319	0	0	0	0	16	-2	0	1	5	-4	3.8	-4.5	-0.019262	-1.2696	-2.8033	-0.4826	-2.2497	-2.1664	-1.3065	-2.0109	-0.81985
L92H	-2.69803	0	0	0.9125220459	0.1373131049	1503.66675319	0	0	0	0	16	-3	0	1	5	-5	3.8	-3.2	0.18508	0.051911	-2.8244	-0.62267	-2.5473	-2.3543	-1.5236	-2.1614	-2.3685
L92T	-2.76284	0	0	0.9125220459	0.1373131049	1503.66675319	0	0	0	0	16	-1	0	1	5	-1	3.8	-0.7	0.064551	-0.12577	-2.6365	-0.38691	-2.0195	-2.1021	-1.6154	-2.0339	-1.5038
L92E	-3.04237	0	0	0.9125220459	0.1373131049	1503.66675319	0	0	0	0	16	-3	0	1	5	-4	3.8	-3.5	-0.053072	-0.042424	-2.5997	-0.28662	-2.454	-2.3648	-1.6059	-2.2181	-1.8898
L92Y	-3.38376	0	0	0.9125220459	0.1373131049	1503.66675319	0	0	0	0	16	-1	0	1	5	-3	3.8	-1.3	-0.32415	-0.18689	-2.7671	0.21857	-2.1391	-2.1317	-1.3966	-2.0183	-2.2022
L93M	-0.18333	0	0	0.5051146384	0.285659791	1566.03201708	3	0	0.0035460993	0.0313802677	14	2	0	1	4	2	3.8	1.9	0.016715	-0.26205	-0.49808	-1.1662	-0.89824	-1.3053	-1.3631	-1.3689	-1.9015
L93I	-0.612123	0	0	0.5051146384	0.285659791	1566.03201708	3	0	0.0035460993	0.0313802677	14	2	0	1	4	2	3.8	4.5	-0.18091	-0.42415	-1.5919	-1.5131	-1.0088	-0.95963	-1.1175	-1.2775	-1.7434
L93P	-0.94645	0	0	0.5051146384	0.285659791	1566.03201708	3	0	0.0035460993	0.0313802677	14	-3	0	1	4	-4	3.8	-1.6	-0.11875	-0.62534	-1.2951	0.27099	-2.7137	-2.7828	-2.8719	-2.4956	-2.0852
L93V	-1.20753	0	0	0.5051146384	0.285659791	1566.03201708	3	0	0.0035460993	0.0313802677	14	1	0	1	4	3	3.8	4.2	-0.49405	-0.47763	-1.0806	0.89039	-1.2028	-1.0452	-1.442	-1.4468	-2.1534
L93R	-1.27205	0	0	0.5051146384	0.285659791	1566.03201708	3	0	0.0035460993	0.0313802677	14	-2	0	1	4	-1	3.8	-4.5	0.10245	-0.59532	-2.0176	0.6607	-2.0448	-2.5	-2.5009	-2.2444	-1.807
L93Q	-2.45931	0	0	0.5051146384	0.285659791	1566.03201708	3	0	0.0035460993	0.0313802677	14	-2	0	1	4	-3	3.8	-3.5	-0.48199	-0.49954	-1.0806	0.3628	-2.3127	-2.5495	-2.5367	-2.2889	-1.9085
L93A	-2.55878	0	0	0.5051146384	0.285659791	1566.03201708	3	0	0.0035460993	0.0313802677	14	-1	0	1	4	-1	3.8	1.8	-0.1198	-0.2148	-1.3793	0.11362	-2.2047	-2.1066	-2.4389	-2.3375	-0.36238
L93F	-2.92295	0	0	0.5051146384	0.285659791	1566.03201708	3	0	0.0035460993	0.0313802677	14	0	0	1	4	0	3.8	2.8	-0.20167	-0.074565	-2.0407	0.72414	-1.8362	-1.7258	-2.0748	-2.1298	-1.4864
L93H	-3.22499	0	0	0.5051146384	0.285659791	1566.03201708	3	0	0.0035460993	0.0313802677	14	-3	0	1	4	0	3.8	-3.2	0.041228	-0.49954	-1.9502	0.014559	-2.2427	-2.652	-3.011	-2.5834	-0.98795
L94M	0.46487	0	1	0.5534391534	0.321559131	1506.67991439	17	140.508994797	0.0044444444	0.1614885609	13	2	0.053	1	0	6	3.8	1.9	-0.080851	1.0976	-1.7846	0.94137	-0.92174	-0.18917	-0.19014	0.50657	-1.3179
L94T	-0.0782629	0	1	0.5534391534	0.321559131	1506.67991439	17	140.508994797	0.0044444444	0.1614885609	13	-1	0.053	1	0	5	3.8	-0.7	-0.29902	0.28648	-1.2738	0.35544	-1.6412	-1.1111	-1.5249	-0.7355	-1.7549
L94C	-0.216557	0	1	0.5534391534	0.321559131	1506.67991439	17	140.508994797	0.0044444444	0.1614885609	13	-1	0.053	1	0	-3	3.8	2.5	-0.29254	-0.27048	-1.8582	-0.24127	-2.5329	-1.6221	-2.2283	-2.1646	-1.874
L94I	-0.346909	0	1	0.5534391534	0.321559131	1506.67991439	17	140.508994797	0.0044444444	0.1614885609	13	2	0.053	1	0	1	3.8	4.5	-0.43074	0.30203	-1.6204	0.8034	-1.5278	-0.41975	-0.75918	-0.64886	-1.2713
L94R	-0.36023	0	1	0.5534391534	0.321559131	1506.67991439	17	140.508994797	0.0044444444	0.1614885609	13	-2	0.053	1	0	-3	3.8	-4.5	-0.26024	0.57897	-1.8433	0.79482	-2.065	-1.5038	-1.9401	-2.1858	-1.7549
L94V	-0.506105	0	1	0.5534391534	0.321559131	1506.67991439	17	140.508994797	0.0044444444	0.1614885609	13	1	0.053	1	0	-1	3.8	4.2	-0.1198	-0.32733	-1.3944	-0.16023	-1.9833	-0.92649	-1.4264	-1.3525	-1.7752
L94P	-1.26333	0	1	0.5534391534	0.321559131	1506.67991439	17	140.508994797	0.0044444444	0.1614885609	13	-3	0.053	1	0	-1	3.8	-1.6	-0.14687	0.33743	-1.9172	0.30628	-2.4355	-1.7788	-2.3039	-2.2997	-1.3264
L94E	-1.80239	0	1	0.5534391534	0.321559131	1506.67991439	17	140.508994797	0.0044444444	0.1614885609	13	-3	0.053	1	0	-4	3.8	-3.5	-0.11009	-0.33993	-1.9136	0.37719	-2.4237	-1.7526	-2.2508	-2.49	-2.5255
L94Q	-2.27867	0	1	0.5534391534	0.321559131	1506.67991439	17	140.508994797	0.0044444444	0.1614885609	13	-2	0.053	1	0	-3	3.8	-3.5	-0.19303	-0.017662	-1.9762	0.57144	-2.1726	-1.5515	-2.0124	-2.2577	-0.97838
L94Y	-2.30615	0	1	0.5534391534	0.321559131	1506.67991439	17	140.508994797	0.0044444444	0.1614885609	13	-1	0.053	1	0	-3	3.8	-1.3	0.48403	0.82309	-2.3555	0.26537	-2.2293	-1.4297	-1.9222	-2.1365	-2.1292
L94D	-2.40777	0	1	0.5534391534	0.321559131	1506.67991439	17	140.508994797	0.0044444444	0.1614885609	13	-4	0.053	1	0	-4	3.8	-3.5	0.37279	-0.91645	-2.2218	0.15435	-2.577	-1.9148	-2.4326	-2.6077	-1.0297
L94K	-2.68602	0	1	0.5534391534	0.321559131	1506.67991439	17	140.508994797	0.0044444444	0.1614885609	13	-2	0.053	1	0	-1	3.8	-3.9	0.48403	-0.46018	-2.2178	0.094561	-2.0205	-1.5124	-1.9295	-2.0261	-1.7942
L94F	-2.7685	0	1	0.5534391534	0.321559131	1506.67991439	17	140.508994797	0.0044444444	0.1614885609	13	0	0.053	1	0	-1	3.8	2.8	0.29844	-0.10839	-2.2369	0.040675	-2.1951	-1.1903	-1.7162	-1.6183	-2.0083
L94A	-2.79144	0	1	0.5534391534	0.321559131	1506.67991439	17	140.508994797	0.0044444444	0.1614885609	13	-1	0.053	1	0	-1	3.8	1.8	0.32637	-1.2522	-1.9492	0.82321	-2.3604	-1.4465	-1.985	-1.8851	-1.6379
L94S	-2.82287	0	1	0.5534391534	0.321559131	1506.67991439	17	140.508994797	0.0044444444	0.1614885609	13	-2	0.053	1	0	0	3.8	-0.8	0.41078	0.21501	-1.5781	0.25092	-2.2901	-1.5467	-2.0536	-1.9945	-1.5608
L94N	-3.0625	0	1	0.5534391534	0.321559131	1506.67991439	17	140.508994797	0.0044444444	0.1614885609	13	-3	0.053	1	0	-3	3.8	-3.5	-0.090793	-0.58855	-2.2369	0.056914	-2.3547	-1.7406	-2.2186	-2.4152	-1.8894
L94W	-3.37633	0	1	0.5534391534	0.321559131	1506.67991439	17	140.508994797	0.0044444444	0.1614885609	13	-2	0.053	1	0	-4	3.8	-0.9	0.28073	-0.78432	-0.4317	0.30628	-2.5252	-1.7148	-2.284	-2.4736	-1.8894
L94G	-3.4331	0	1	0.5534391534	0.321559131	1506.67991439	17	140.508994797	0.0044444444	0.1614885609	13	-4	0.053	1	0	-4	3.8	-0.4	-0.087566	-0.38831	-1.352	0.074548	-2.8323	-2.1183	-2.7742	-2.7738	0.46683
L94H	-3.6951	0	1	0.5534391534	0.321559131	1506.67991439	17	140.508994797	0.0044444444	0.1614885609	13	-3	0.053	1	0	-4	3.8	-3.2	0.56187	-0.41689	-1.518	0.28472	-2.4462	-1.7716	-2.2801	-2.5101	0.4933
G95K	1.02098	0	0	0.2754850088	0.107992993	1718.71018952	0	0	0	0	9	-2	0.113	0	-1	0	-0.4	-3.9	0.024602	-0.66519	-1.3334	0.35941	-1.191	-0.61308	-1.134	-1.2919	0.28816
G95R	0.710721	0	0	0.2754850088	0.107992993	1718.71018952	0	0	0	0	9	-2	0.113	0	-1	2	-0.4	-4.5	-0.1199	-0.72492	-1.0337	-0.37564	-0.81087	-0.23016	-0.8356	-0.91115	0.063303
G95S	0.641219	0	0	0.2754850088	0.107992993	1718.71018952	0	0	0	0	9	0	0.113	0	-1	1	-0.4	-0.8	0.12122	-0.46837	-1.4769	-0.73058	-0.58501	-0.07145	-0.25543	-0.18513	0.46683
G95Q	0.631085	0	0	0.2754850088	0.107992993	1718.71018952	0	0	0	0	9	-2	0.113	0	-1	0	-0.4	-3.5	0.029821	-0.52946	-1.2764	-0.37564	-1.2179	-0.63367	-1.1643	-1.3181	0.1698
G95N	0.0246506	0	0	0.2754850088	0.107992993	1718.71018952	0	0	0	0	9	0	0.113	0	-1	0	-0.4	-3.5	0.023204	-0.50842	-1.5057	-0.75635	-0.6237	-0.40194	-0.58681	-0.50437	0.46768
G95A	-0.196022	0	0	0.2754850088	0.107992993	1718.71018952	0	0	0	0	9	0	0.113	0	-1	1	-0.4	1.8	-0.10092	-0.63938	-1.4527	-0.41733	-0.74688	-0.00057194	-0.082671	-0.0020847	0.17655
G95E	-0.320126	0	0	0.2754850088	0.107992993	1718.71018952	0	0	0	0	9	-2	0.113	0	-1	1	-0.4	-3.5	-0.028551	-0.61182	-0.77604	-0.13421	-1.0374	-0.4448	-1.0239	-1.1276	-0.029203
G95T	-0.332151	0	0	0.2754850088	0.107992993	1718.71018952	0	0	0	0	9	-2	0.113	0	-1	2	-0.4	-0.7	0.50789	-0.66389	-1.8669	0.13007	-1.0046	-0.43208	-0.94767	-1.0155	-0.00027906
G95D	-0.347024	0	0	0.2754850088	0.107992993	1718.71018952	0	0	0	0	9	-1	0.113	0	-1	-1	-0.4	-3.5	-0.67196	-0.24389	-1.8918	-0.63563	-1.0907	-0.72738	-1.047	-1.0956	0.14414
G95C	-0.850503	0	0	0.2754850088	0.107992993	1718.71018952	0	0	0	0	9	-3	0.113	0	-1	1	-0.4	2.5	-0.15091	-0.93493	-1.7933	-0.12393	-1.3807	-0.9951	-1.2421	-1.4402	0.12719
G95H	-1.26519	0	0	0.2754850088	0.107992993	1718.71018952	0	0	0	0	9	-2	0.113	0	-1	1	-0.4	-3.2	0.45556	-1.0978	-2.4206	-0.58464	-1.059	-0.46075	-1.0431	-1.1461	0.34102
G95V	-1.54695	0	0	0.2754850088	0.107992993	1718.71018952	0	0	0	0	9	-3	0.113	0	-1	-1	-0.4	4.2	-0.45216	-0.39348	-1.469	-0.37955	-1.6311	-1.2993	-1.4304	-1.7305	-0.14667
G95Y	-1.95121	0	0	0.2754850088	0.107992993	1718.71018952	0	0	0	0	9	-3	0.113	0	-1	-1	-0.4	-1.3	-0.92474	0.33164	-1.7654	-0.41132	-1.7694	-1.1631	-1.7827	-2.1456	-0.18324
G95M	-2.24964	0	0	0.2754850088	0.107992993	1718.71018952	0	0	0	0	9	-3	0.113	0	-1	0	-0.4	1.9	-0.12113	-0.056594	-0.98114	-0.82245	-1.5555	-1.1431	-1.4431	-1.7163	-0.13647
G95L	-2.59359	0	0	0.2754850088	0.107992993	1718.71018952	0	0	0	0	9	-4	0.113	0	-1	-2	-0.4	3.8	0.31005	-0.59312	0.055467	-0.35504	-1.9962	-1.7473	-2.035	-2.5383	-0.1874
G95I	-3.05118	0	0	0.2754850088	0.107992993	1718.71018952	0	0	0	0	9	-4	0.113	0	-1	-1	-0.4	4.5	-0.13947	-1.5307	-0.40531	-0.51229	-1.7973	-1.5569	-1.762	-2.2059	-0.19385
G95F	-3.24458	0	0	0.2754850088	0.107992993	1718.71018952	0	0	0	0	9	-3	0.113	0	-1	-3	-0.4	2.8	-0.30292	-0.49125	-0.67131	-1.0864	-2.0085	-1.703	-1.9856	-2.4256	0.57114
G95P	-3.30698	0	0	0.2754850088	0.107992993	1718.71018952	0	0	0	0	9	-2	0.113	0	-1	-1	-0.4	-1.6	-0.15152	-1.3861	-0.96129	-0.75649	-1.5017	-0.94025	-1.3981	-1.6161	0.60068
G95W	-3.53562	0	0	0.2754850088	0.107992993	1718.71018952	0	0	0	0	9	-2	0.113	0	-1	-4	-0.4	-0.9	-0.47022	0.40344	-0.48665	-0.58126	-2.0437	-1.6083	-2.0882	-2.4266	0.16894
E96G	0.579712	0	0	0.6395061728	0.2150782124	1808.8237131	4	0	0.0038022814	0.0433323575	6	-2	0.628	0	0	0	-3.5	-0.4	-0.25618	-0.54176	-0.26387	-0.1549	-1.4024	-1.7382	-1.8583	-2.0337	0.40127
E96Q	0.425708	0	0	0.6395061728	0.2150782124	1808.8237131	4	0	0.0038022814	0.0433323575	6	2	0.628	0	0	1	-3.5	-3.5	-0.7804	-1.9854	-0.54504	0.1212	-0.25469	-0.32829	-0.46343	-0.34096	0.47174
E96A	0.0378364	0	0	0.6395061728	0.2150782124	1808.8237131	4	0	0.0038022814	0.0433323575	6	-1	0.628	0	0	0	-3.5	1.8	-0.66748	0.20683	-0.82418	0.59189	-1.1185	-1.2221	-1.2851	-1.484	0.55229
E96K	-0.929416	0	0	0.6395061728	0.2150782124	1808.8237131	4	0	0.0038022814	0.0433323575	6	1	0.628	0	0	0	-3.5	-3.9	-0.46885	0.32869	-0.52249	-0.025144	-0.64843	-0.89512	-1.0426	-0.87646	0.2637
E96N	-1.21429	0	0	0.6395061728	0.2150782124	1808.8237131	4	0	0.0038022814	0.0433323575	6	0	0.628	0	0	1	-3.5	-3.5	-0.45862	-2.2201	-0.72921	-0.71248	-0.77064	-1.0683	-1.1992	-1.24	-0.27113
E96R	-1.45772	0	0	0.6395061728	0.2150782124	1808.8237131	4	0	0.0038022814	0.0433323575	6	0	0.628	0	0	0	-3.5	-4.5	-1.4261	-0.79989	0.41493	-0.14611	-0.91207	-1.2663	-1.4127	-1.3036	0.13279
E96H	-1.73039	0	0	0.6395061728	0.2150782124	1808.8237131	4	0	0.0038022814	0.0433323575	6	0	0.628	0	0	2	-3.5	-3.2	-0.32922	-1.0693	-1.2633	0.29664	-0.62571	-0.8892	-1.0283	-1.1647	0.40945
E96T	-1.94289	0	0	0.6395061728	0.2150782124	1808.8237131	4	0	0.0038022814	0.0433323575	6	-1	0.628	0	0	0	-3.5	-0.7	-0.7064	-0.19209	-1.3805	-0.67062	-1.2009	-1.4749	-1.541	-1.6695	0.18859
E96V	-1.94421	0	0	0.6395061728	0.2150782124	1808.8237131	4	0	0.0038022814	0.0433323575	6	-2	0.628	0	0	0	-3.5	4.2	-1.3166	-0.60829	0.091001	-0.57999	-1.1547	-1.1867	-1.3665	-1.695	-0.60074
E96L	-2.17725	0	0	0.6395061728	0.2150782124	1808.8237131	4	0	0.0038022814	0.0433323575	6	-3	0.628	0	0	-2	-3.5	3.8	-1.3711	-0.42323	0.423	-1.1571	-1.4902	-1.773	-2.1128	-2.2989	-0.40187
E96P	-2.2055	0	0	0.6395061728	0.2150782124	1808.8237131	4	0	0.0038022814	0.0433323575	6	-1	0.628	0	0	1	-3.5	-1.6	-1.4119	-1.487	-0.043123	-0.16359	-1.0621	-1.3543	-1.4393	-1.6497	0.3218
E96F	-2.22515	0	0	0.6395061728	0.2150782124	1808.8237131	4	0	0.0038022814	0.0433323575	6	-3	0.628	0	0	-2	-3.5	2.8	-1.0826	-1.4129	-0.052449	0.19197	-1.5549	-1.9175	-2.2215	-2.3642	-0.6848
E96D	-2.29087	0	0	0.6395061728	0.2150782124	1808.8237131	4	0	0.0038022814	0.0433323575	6	2	0.628	0	0	0	-3.5	-3.5	-1.49	0.21161	-0.71529	-0.16389	-0.3912	-0.50784	-0.64852	-0.45031	-0.78015
E96M	-2.94342	0	0	0.6395061728	0.2150782124	1808.8237131	4	0	0.0038022814	0.0433323575	6	-2	0.628	0	0	1	-3.5	1.9	-1.0299	-2.0556	-0.088433	1.0073	-1.159	-1.3155	-1.3601	-1.7121	-0.20053
E96W	-3.04738	0	0	0.6395061728	0.2150782124	1808.8237131	4	0	0.0038022814	0.0433323575	6	-3	0.628	0	0	-3	-3.5	-0.9	-1.3096	-1.2942	-0.23195	1.2242	-1.9277	-2.4633	-2.9217	-2.8488	-1.3454
E96Y	-3.32723	0	0	0.6395061728	0.2150782124	1808.8237131	4	0	0.0038022814	0.0433323575	6	-2	0.628	0	0	1	-3.5	-1.3	-0.27066	-0.79989	0.36882	0.88593	-1.2904	-1.6231	-1.7565	-2.0277	-1.6824
E96I	-3.3886	0	0	0.6395061728	0.2150782124	1808.8237131	4	0	0.0038022814	0.0433323575	6	-3	0.628	0	0	0	-3.5	4.5	-0.21137	-0.43429	-0.46871	1.168	-1.2649	-1.3241	-1.5159	-1.9306	-0.63935
V97C	-0.409949	0	0	0.3717813051	0.1592053582	1524.44619803	0	0	0	0	13	-1	0.087	0	3	2	4.2	2.5	-2.0258	-0.72614	-0.85011	0.51578	-1.4801	-0.72082	-0.96299	-1.3209	0.081998
V97R	-0.511254	0	0	0.3717813051	0.1592053582	1524.44619803	0	0	0	0	13	-3	0.087	0	3	-1	4.2	-4.5	-2.4639	-1.0493	-1.7886	0.3914	-2.0291	-1.3631	-1.8887	-2.2601	0.30028
V97G	-1.11854	0	0	0.3717813051	0.1592053582	1524.44619803	0	0	0	0	13	-3	0.087	0	3	-1	4.2	-0.4	-2.4144	-0.52951	-1.2518	0.91226	-2.265	-1.4879	-2.0659	-2.3439	0.29113
V97L	-1.22771	0	0	0.3717813051	0.1592053582	1524.44619803	0	0	0	0	13	1	0.087	0	3	1	4.2	3.8	-0.84504	-1.0065	-0.83966	1.2997	-1.2787	-0.65829	-0.77682	-0.95118	0.29113
V97I	-1.25555	0	0	0.3717813051	0.1592053582	1524.44619803	0	0	0	0	13	3	0.087	0	3	3	4.2	4.5	-2.2482	-0.52951	0.4043	-1.0078	-0.72866	-0.36534	-0.40851	-0.38908	-0.043687
V97M	-1.62125	0	0	0.3717813051	0.1592053582	1524.44619803	0	0	0	0	13	1	0.087	0	3	2	4.2	1.9	-2.1274	-0.78743	-0.65433	1.3403	-0.99757	-0.43967	-0.47231	-0.83365	-0.04556
V97A	-1.89125	0	0	0.3717813051	0.1592053582	1524.44619803	0	0	0	0	13	0	0.087	0	3	0	4.2	1.8	-2.9805	-0.56134	-1.9514	1.0577	-1.5417	-0.83031	-0.91979	-1.3252	-0.14333
V97D	-2.46656	0	0	0.3717813051	0.1592053582	1524.44619803	0	0	0	0	13	-3	0.087	0	3	-1	4.2	-3.5	-1.5601	-0.10179	-1.0796	0.16337	-2.0925	-1.4018	-1.9967	-2.3328	-0.32427
V97W	-2.64191	0	0	0.3717813051	0.1592053582	1524.44619803	0	0	0	0	13	-3	0.087	0	3	-5	4.2	-0.9	-2.0868	0.34397	0.29866	-0.19732	-2.808	-2.1399	-2.7186	-3.0079	-0.8347
V97N	-2.69308	0	0	0.3717813051	0.1592053582	1524.44619803	0	0	0	0	13	-3	0.087	0	3	-4	4.2	-3.5	0.64871	-0.44399	-1.8868	-0.8219	-2.5499	-1.8598	-2.4206	-2.7495	-0.76908
V97Y	-2.72579	0	0	0.3717813051	0.1592053582	1524.44619803	0	0	0	0	13	-1	0.087	0	3	-4	4.2	-1.3	0.059105	-0.25322	-1.7726	-0.7294	-2.2174	-1.7546	-1.8908	-2.3133	-0.094529
V97F	-2.74376	0	0	0.3717813051	0.1592053582	1524.44619803	0	0	0	0	13	-1	0.087	0	3	-3	4.2	2.8	-0.096375	-0.59741	-2.286	-0.19456	-2.2321	-1.56	-1.7279	-2.0507	-0.46883
V97E	-2.74629	0	0	0.3717813051	0.1592053582	1524.44619803	0	0	0	0	13	-2	0.087	0	3	-4	4.2	-3.5	-0.6433	-0.4985	-1.2809	0.69452	-2.3355	-1.7971	-2.1094	-2.4847	-0.69363
V97K	-2.84	0	0	0.3717813051	0.1592053582	1524.44619803	0	0	0	0	13	-2	0.087	0	3	-3	4.2	-3.9	0.15998	-0.052535	0.086462	-1.0318	-2.1723	-1.6156	-1.9002	-2.2978	-0.47272
V97H	-2.92277	0	0	0.3717813051	0.1592053582	1524.44619803	0	0	0	0	13	-3	0.087	0	3	-4	4.2	-3.2	-1.1371	-0.80688	-1.3034	-1.8401	-2.5711	-1.8742	-2.4479	-2.7732	-0.78045
V97Q	-3.0026	0	0	0.3717813051	0.1592053582	1524.44619803	0	0	0	0	13	-2	0.087	0	3	0	4.2	-3.5	-0.3543	0.14968	-0.58997	-1.3064	-1.6972	-1.1225	-1.5215	-1.9175	-0.81566
V97P	-3.16224	0	0	0.3717813051	0.1592053582	1524.44619803	0	0	0	0	13	-2	0.087	0	3	-4	4.2	-1.6	0.26274	-0.39757	-0.40055	-2.2479	-2.4445	-1.8509	-2.2046	-2.573	-0.022944
P98K	1.19834	0	0	0.6419753086	0.2489039126	1795.48183432	8	13.9903187528	0.0042735043	0.0669023132	6	-1	0.606	0	3	-1	-1.6	-3.9	-0.44787	-1.1485	-0.8906	-2.6581	-1.3616	-1.6099	-1.0612	-0.81372	-0.55696
P98R	0.22768	0	0	0.6419753086	0.2489039126	1795.48183432	8	13.9903187528	0.0042735043	0.0669023132	6	-2	0.606	0	3	-1	-1.6	-4.5	-0.60844	-1.3014	-0.49538	-2.3301	-1.5875	-1.8069	-1.2728	-1.1497	-0.7334
P98Q	-0.140086	0	0	0.6419753086	0.2489039126	1795.48183432	8	13.9903187528	0.0042735043	0.0669023132	6	-1	0.606	0	3	-1	-1.6	-3.5	-0.78995	-2.4132	-1.2319	-2.0143	-1.3808	-1.6213	-1.0879	-0.86467	-0.57468
P98A	-0.148141	0	0	0.6419753086	0.2489039126	1795.48183432	8	13.9903187528	0.0042735043	0.0669023132	6	-1	0.606	0	3	1	-1.6	1.8	-0.06097	-1.5787	-0.87486	-2.1239	-1.2084	-1.2902	-0.79751	-0.88223	-1.3233
P98N	-0.606405	0	0	0.6419753086	0.2489039126	1795.48183432	8	13.9903187528	0.0042735043	0.0669023132	6	-2	0.606	0	3	-1	-1.6	-3.5	-1.6281	-1.3454	-0.86624	-2.0022	-1.6453	-1.8589	-1.3726	-1.293	-0.97269
P98E	-0.642384	0	0	0.6419753086	0.2489039126	1795.48183432	8	13.9903187528	0.0042735043	0.0669023132	6	-1	0.606	0	3	-1	-1.6	-3.5	-0.74393	0.43297	-0.74008	-2.6545	-1.3808	-1.6213	-1.0879	-0.86467	-1.0814
P98G	-0.713854	0	0	0.6419753086	0.2489039126	1795.48183432	8	13.9903187528	0.0042735043	0.0669023132	6	-2	0.606	0	3	1	-1.6	-0.4	-1.6634	-1.1067	-1.368	-2.2804	-1.4115	-1.5595	-1.0738	-1.2165	-1.1642
P98T	-0.764029	0	0	0.6419753086	0.2489039126	1795.48183432	8	13.9903187528	0.0042735043	0.0669023132	6	-1	0.606	0	3	-1	-1.6	-0.7	-1.4474	-2.8295	-0.5492	-3.0516	-1.4616	-1.6325	-1.1839	-1.0825	-1.3619
P98V	-0.958842	0	0	0.6419753086	0.2489039126	1795.48183432	8	13.9903187528	0.0042735043	0.0669023132	6	-2	0.606	0	3	1	-1.6	4.2	-1.5277	-1.5243	-1.0599	-1.7621	-1.3665	-1.4213	-1.1312	-1.2522	-0.9614
P98S	-1.00385	0	0	0.6419753086	0.2489039126	1795.48183432	8	13.9903187528	0.0042735043	0.0669023132	6	-1	0.606	0	3	-1	-1.6	-0.8	-1.2029	0.18197	-1.5412	-2.2684	-1.4561	-1.6337	-1.1825	-1.0791	-1.0691
P98C	-1.39026	0	0	0.6419753086	0.2489039126	1795.48183432	8	13.9903187528	0.0042735043	0.0669023132	6	-3	0.606	0	3	1	-1.6	2.5	-1.5307	-2.5873	-1.5808	0.54563	-1.5456	-1.6248	-1.2935	-1.4979	-1.3437
P98L	-1.42264	0	0	0.6419753086	0.2489039126	1795.48183432	8	13.9903187528	0.0042735043	0.0669023132	6	-3	0.606	0	3	-2	-1.6	3.8	-0.6493	-2.3544	-1.4201	-0.41528	-1.8699	-2.0007	-2.0343	-2.0437	-1.3431
P98M	-1.50943	0	0	0.6419753086	0.2489039126	1795.48183432	8	13.9903187528	0.0042735043	0.0669023132	6	-2	0.606	0	3	0	-1.6	1.9	-2.0384	-3.0945	-1.0815	-0.4009	-1.537	-1.6332	-1.266	-1.3527	-1.4875
P98D	-1.67922	0	0	0.6419753086	0.2489039126	1795.48183432	8	13.9903187528	0.0042735043	0.0669023132	6	-1	0.606	0	3	1	-1.6	-3.5	-2.0441	-1.6885	-1.7322	-0.43948	-1.0855	-1.2986	-0.6871	-0.63435	-1.06
P98H	-2.06548	0	0	0.6419753086	0.2489039126	1795.48183432	8	13.9903187528	0.0042735043	0.0669023132	6	-2	0.606	0	3	0	-1.6	-3.2	-2.3702	-0.077525	-1.4376	-1.2402	-1.5005	-1.7093	-1.1774	-1.1891	-1.5462
P98Y	-2.4572	0	0	0.6419753086	0.2489039126	1795.48183432	8	13.9903187528	0.0042735043	0.0669023132	6	-3	0.606	0	3	-1	-1.6	-1.3	-1.8562	-1.7454	-1.2494	-0.037982	-1.8849	-2.0709	-1.8	-1.8679	-1.6448
P98F	-2.52678	0	0	0.6419753086	0.2489039126	1795.48183432	8	13.9903187528	0.0042735043	0.0669023132	6	-4	0.606	0	3	-1	-1.6	2.8	-2.3964	-0.48027	-1.3234	-0.4901	-1.9158	-1.9862	-1.962	-2.1037	0.14045
G99C	-0.981412	1	0	0.951675485	0.1169188749	1919.6333849	0	0	0	0	7	-3	0.447	0	6	-7	-0.4	2.5	-2.5817	-0.11572	-1.0931	-1.3852	-2.7641	-2.6598	-2.5028	-2.4874	-0.81621
G99V	-1.19438	1	0	0.951675485	0.1169188749	1919.6333849	0	0	0	0	7	-3	0.447	0	6	0	-0.4	4.2	-1.4863	-0.47669	-1.9373	-0.75322	-2.0667	-1.8869	-1.8861	-1.6506	-1.4759
G99A	-1.25562	1	0	0.951675485	0.1169188749	1919.6333849	0	0	0	0	7	0	0.447	0	6	0	-0.4	1.8	-2.1074	0.00042997	-2.4692	0.041727	-1.7288	-1.9484	-1.6972	-1.6054	-1.4759
G99D	-1.47939	1	0	0.951675485	0.1169188749	1919.6333849	0	0	0	0	7	-1	0.447	0	6	1	-0.4	-3.5	-1.2303	-1.5723	-2.4329	-0.95146	-1.7408	-2.0841	-2.1918	-2.1922	-0.52376
G99S	-1.5759	1	0	0.951675485	0.1169188749	1919.6333849	0	0	0	0	7	0	0.447	0	6	0	-0.4	-0.8	-2.037	-1.8299	-1.6798	-1.2032	-1.7588	-2.042	-1.8177	-1.8452	-1.6194
G99R	-1.85772	1	0	0.951675485	0.1169188749	1919.6333849	0	0	0	0	7	-2	0.447	0	6	-7	-0.4	-4.5	-1.3997	-0.49842	-2.3018	-1.297	-2.6958	-2.6563	-2.7139	-2.6701	-2.0525
G99T	-1.97429	1	0	0.951675485	0.1169188749	1919.6333849	0	0	0	0	7	-2	0.447	0	6	-6	-0.4	-0.7	-1.9368	-0.56565	-2.1825	0.32704	-2.6539	-2.6328	-2.3944	-2.4927	-1.2917
G99F	-2.13337	1	0	0.951675485	0.1169188749	1919.6333849	0	0	0	0	7	-3	0.447	0	6	-7	-0.4	2.8	-1.6269	-2.7955	-2.3635	-1.4429	-2.7544	-2.659	-2.5098	-2.4696	-2.2024
G99H	-2.19532	1	0	0.951675485	0.1169188749	1919.6333849	0	0	0	0	7	-2	0.447	0	6	-7	-0.4	-3.2	-1.8766	-0.14284	-2.0588	-0.62042	-2.7292	-2.6935	-2.6708	-2.6972	-1.6407
G99E	-2.61401	1	0	0.951675485	0.1169188749	1919.6333849	0	0	0	0	7	-2	0.447	0	6	0	-0.4	-3.5	-1.9496	-1.0021	-2.7474	-0.68651	-2.0219	-2.127	-2.2576	-2.3589	-1.9825
G99K	-2.7437	1	0	0.951675485	0.1169188749	1919.6333849	0	0	0	0	7	-2	0.447	0	6	-6	-0.4	-3.9	-1.6872	-2.1372	-2.0492	-0.82465	-2.6488	-2.607	-2.5824	-2.613	-1.5828
G99L	-2.74758	1	0	0.951675485	0.1169188749	1919.6333849	0	0	0	0	7	-4	0.447	0	6	-7	-0.4	3.8	-2.568	-2.2479	-2.0067	0.021414	-2.808	-2.596	-2.6002	-2.543	-2.0289
G99Y	-2.8618	1	0	0.951675485	0.1169188749	1919.6333849	0	0	0	0	7	-3	0.447	0	6	-7	-0.4	-1.3	-2.0284	-2.6395	0.1874	-1.53	-2.8216	-2.628	-2.6034	-2.7144	-1.9962
G99N	-3.05892	1	0	0.951675485	0.1169188749	1919.6333849	0	0	0	0	7	0	0.447	0	6	-5	-0.4	-3.5	-2.0175	-2.4428	-0.5782	-1.2014	-2.3071	-2.6464	-2.3873	-2.3854	-1.848
G99W	-3.10429	1	0	0.951675485	0.1169188749	1919.6333849	0	0	0	0	7	-2	0.447	0	6	5	-0.4	-0.9	-0.0071413	-2.3085	-0.65579	-1.2698	-1.2851	-2.053	-2.4086	-2.3222	-1.7511
G99M	-3.23662	1	0	0.951675485	0.1169188749	1919.6333849	0	0	0	0	7	-3	0.447	0	6	-7	-0.4	1.9	-0.038538	-1.4718	-0.68467	-0.79025	-2.777	-2.661	-2.4981	-2.5257	-1.4984
G99Q	-3.27634	1	0	0.951675485	0.1169188749	1919.6333849	0	0	0	0	7	-2	0.447	0	6	-6	-0.4	-3.5	0.54318	-2.7284	-1.4897	-1.2321	-2.6657	-2.6143	-2.5671	-2.6172	-1.8944
G99I	-3.34081	1	0	0.951675485	0.1169188749	1919.6333849	0	0	0	0	7	-4	0.447	0	6	-7	-0.4	4.5	0.37495	-0.20137	-0.26106	-0.33083	-2.786	-2.6004	-2.6422	-2.5248	-1.8775
Q100T	0.790321	0	1	0.2395061728	0.1383048519	1891.48383495	0	0	0	0	8	-1	1.136	1	1	0	-3.5	-0.7	0.25789	-0.28767	-0.64627	-2.1067	-0.40745	-0.3534	-0.27216	-0.73594	-2.2396
Q100E	0.765504	0	1	0.2395061728	0.1383048519	1891.48383495	0	0	0	0	8	2	1.136	1	1	1	-3.5	-3.5	-0.061622	-0.88012	-1.65	-1.7404	0.58324	0.42988	0.72538	0.6258	-1.8843
Q100V	0.566865	0	1	0.2395061728	0.1383048519	1891.48383495	0	0	0	0	8	-2	1.136	1	1	2	-3.5	4.2	0.34541	-1.3224	-1.1155	-1.7631	-0.057453	0.17169	0.2018	-0.010016	-1.7403
Q100S	0.450309	0	1	0.2395061728	0.1383048519	1891.48383495	0	0	0	0	8	0	1.136	1	1	-1	-3.5	-0.8	-0.59684	-1.1547	-0.20295	-1.9077	-0.27095	-0.30816	-0.09073	-0.49153	-1.3273
Q100K	0.0952338	0	1	0.2395061728	0.1383048519	1891.48383495	0	0	0	0	8	1	1.136	1	1	1	-3.5	-3.9	0.34506	-0.41696	-1.0874	-1.9219	0.39417	0.20267	0.33779	0.22774	-1.0345
Q100C	0.00446689	0	1	0.2395061728	0.1383048519	1891.48383495	0	0	0	0	8	-3	1.136	1	1	-1	-3.5	2.5	0.5137	-0.96195	-1.4608	-1.9415	-0.73543	-0.94916	-0.79304	-1.1208	-0.26271
Q100R	-0.0148924	0	1	0.2395061728	0.1383048519	1891.48383495	0	0	0	0	8	1	1.136	1	1	1	-3.5	-4.5	-0.73915	-0.75344	-1.4789	-2.0079	0.39919	0.18316	0.31227	0.25534	-0.75859
Q100M	-0.12526	0	1	0.2395061728	0.1383048519	1891.48383495	0	0	0	0	8	0	1.136	1	1	-1	-3.5	1.9	-0.070288	-1.1566	0.28631	-1.9951	-0.27309	-0.054157	0.2414	-0.27796	0.019854
Q100N	-0.131928	0	1	0.2395061728	0.1383048519	1891.48383495	0	0	0	0	8	0	1.136	1	1	0	-3.5	-3.5	-0.76745	-0.9687	-1.631	-1.9789	0.0016322	-0.16554	-0.12366	-0.3501	-0.69413
Q100H	-0.526292	0	1	0.2395061728	0.1383048519	1891.48383495	0	0	0	0	8	0	1.136	1	1	0	-3.5	-3.2	-0.26958	-1.4105	-0.66659	-1.5233	-0.01353	-0.16296	-0.11371	-0.36444	-0.69601
Q100I	-0.594916	0	1	0.2395061728	0.1383048519	1891.48383495	0	0	0	0	8	-3	1.136	1	1	0	-3.5	4.5	-2.8108	-0.70796	-0.74849	-2.1297	-0.42012	-0.51625	-0.40344	-0.56308	-0.54843
Q100A	-0.667104	0	1	0.2395061728	0.1383048519	1891.48383495	0	0	0	0	8	-1	1.136	1	1	-1	-3.5	1.8	-2.7668	-0.93302	-0.83246	-2.2098	-0.46945	-0.40198	-0.1521	-0.65294	-1.1921
Q100P	-0.758405	0	1	0.2395061728	0.1383048519	1891.48383495	0	0	0	0	8	-1	1.136	1	1	-3	-3.5	-1.6	-2.6127	0.99739	-0.024359	-1.9141	-0.75192	-1.0524	-0.91697	-1.3372	-0.26821
Q100L	-1.17522	0	1	0.2395061728	0.1383048519	1891.48383495	0	0	0	0	8	-2	1.136	1	1	-1	-3.5	3.8	-2.6727	0.36664	-1.6446	-1.9447	-0.50406	-0.49514	-0.29596	-0.67064	-0.65813
Q100D	-1.36602	0	1	0.2395061728	0.1383048519	1891.48383495	0	0	0	0	8	0	1.136	1	1	-1	-3.5	-3.5	-3.0186	0.28771	-1.3795	-1.622	-0.13122	-0.36793	-0.29971	-0.51679	0.2522
Q100Y	-2.03492	0	1	0.2395061728	0.1383048519	1891.48383495	0	0	0	0	8	-1	1.136	1	1	-1	-3.5	-1.3	-2.4059	0.079544	-1.4615	-2.1977	-0.5289	-0.61476	-0.49626	-0.96016	0.56825
Q100G	-2.26546	0	1	0.2395061728	0.1383048519	1891.48383495	0	0	0	0	8	-2	1.136	1	1	0	-3.5	-0.4	-2.8051	-1.0401	-0.97644	-2.1255	-0.62846	-0.60661	-0.58864	-1.0767	0.53929
Q100W	-3.5419	0	1	0.2395061728	0.1383048519	1891.48383495	0	0	0	0	8	-2	1.136	1	1	0	-3.5	-0.9	-1.9504	0.68168	-1.4546	-1.841	-0.63691	-0.61174	-0.6199	-1.1235	0.22283
D101N	0.892741	1	2	0.2567901235	0.1799178544	1740.02364671	0	0	0	0	11	1	0.263	1	3	3	-3.5	-3.5	-2.6436	0.33013	-0.36847	-1.9759	-0.32901	-0.23497	-0.28615	-0.30583	0.0021149
D101Q	-0.0703462	1	2	0.2567901235	0.1799178544	1740.02364671	0	0	0	0	11	0	0.263	1	3	-2	-3.5	-3.5	-2.9602	-0.90529	-2.7976	-1.8008	-1.2196	-1.2451	-1.5064	-1.6358	0.22447
D101A	-0.20718	1	2	0.2567901235	0.1799178544	1740.02364671	0	0	0	0	11	-2	0.263	1	3	-1	-3.5	1.8	-0.80582	-0.59612	-2.6787	-2.54	-1.4512	-1.2329	-1.4775	-1.5684	-0.21413
D101S	-0.222634	1	2	0.2567901235	0.1799178544	1740.02364671	0	0	0	0	11	0	0.263	1	3	2	-3.5	-0.8	-2.6289	0.71886	-1.889	-2.1958	-0.65309	-0.40461	-0.62199	-0.59243	0.21534
D101Y	-1.4606	1	2	0.2567901235	0.1799178544	1740.02364671	0	0	0	0	11	-3	0.263	1	3	-2	-3.5	-1.3	-2.9501	-0.087386	-2.8852	-2.0048	-1.9669	-1.8508	-2.1798	-2.2373	-1.2294
D101G	-1.7536	1	2	0.2567901235	0.1799178544	1740.02364671	0	0	0	0	11	-1	0.263	1	3	0	-3.5	-0.4	-3.0891	-1.0247	-2.6666	-2.456	-1.1961	-0.99596	-1.2836	-1.2805	-0.24461
D101C	-2.02982	1	2	0.2567901235	0.1799178544	1740.02364671	0	0	0	0	11	-3	0.263	1	3	-1	-3.5	2.5	-1.5717	-0.66061	-2.329	-0.87822	-1.5938	-1.4295	-1.6913	-1.7926	-0.5134
D101H	-2.20571	1	2	0.2567901235	0.1799178544	1740.02364671	0	0	0	0	11	-1	0.263	1	3	-1	-3.5	-3.2	-2.9562	1.0317	-2.5722	-1.4181	-1.3887	-1.3334	-1.6428	-1.7526	-0.14057
D101T	-2.37888	1	2	0.2567901235	0.1799178544	1740.02364671	0	0	0	0	11	-1	0.263	1	3	0	-3.5	-0.7	-2.5559	-0.63009	-2.8763	-1.3527	-1.2043	-1.0229	-1.3207	-1.3165	-0.94753
D101F	-2.68742	1	2	0.2567901235	0.1799178544	1740.02364671	0	0	0	0	11	-3	0.263	1	3	-3	-3.5	2.8	-3.0625	0.22658	-2.5821	-0.85206	-1.836	-1.6841	-1.8852	-2.1698	-0.79399
D101R	-2.80348	1	2	0.2567901235	0.1799178544	1740.02364671	0	0	0	0	11	-2	0.263	1	3	-2	-3.5	-4.5	-2.2289	0.28555	-0.47376	-0.87632	-1.7608	-1.6709	-1.9524	-2.2274	-0.20826
D101E	-2.81938	1	2	0.2567901235	0.1799178544	1740.02364671	0	0	0	0	11	2	0.263	1	3	-2	-3.5	-3.5	-0.054024	-0.17836	-1.4383	-1.6319	-0.70587	-0.7287	-0.73859	-0.88938	-0.43189
D101K	-2.86714	1	2	0.2567901235	0.1799178544	1740.02364671	0	0	0	0	11	-1	0.263	1	3	-4	-3.5	-3.9	-0.69934	0.82602	-0.89795	-1.1407	-1.7143	-1.7242	-2.1192	-2.3058	0.65477
D101I	-3.16101	1	2	0.2567901235	0.1799178544	1740.02364671	0	0	0	0	11	-3	0.263	1	3	-3	-3.5	4.5	0.12652	-1.1864	-1.0949	-1.5751	-1.707	-1.4883	-1.6786	-2.0988	0.44016
L102R	-0.643972	1	0	0.5915343915	0.3344648947	1509.68889149	10	6.6162597261	0.0039840637	0.0890754175	14	-2	0	0	0	-3	3.8	-4.5	-0.65907	-0.76789	-1.0716	-0.77518	-2.2781	-2.204	-2.6427	-2.1874	-0.19182
L102M	-1.13627	1	0	0.5915343915	0.3344648947	1509.68889149	10	6.6162597261	0.0039840637	0.0890754175	14	2	0	0	0	2	3.8	1.9	-1.0227	-0.69792	-0.52569	-0.42257	-1.6051	-0.61305	-1.4746	-1.5708	-0.1914
L102V	-1.28698	1	0	0.5915343915	0.3344648947	1509.68889149	10	6.6162597261	0.0039840637	0.0890754175	14	1	0	0	0	0	3.8	4.2	-1.3542	0.29287	-1.3525	-1.8836	-2.202	-0.8334	-2.1938	-2.2044	0.70977
L102P	-1.52283	1	0	0.5915343915	0.3344648947	1509.68889149	10	6.6162597261	0.0039840637	0.0890754175	14	-3	0	0	0	1	3.8	-1.6	-2.6007	-0.75215	-1.0707	-0.85103	-2.3167	-1.8809	-2.5928	-2.297	-0.06261
L102D	-1.87561	1	0	0.5915343915	0.3344648947	1509.68889149	10	6.6162597261	0.0039840637	0.0890754175	14	-4	0	0	0	-3	3.8	-3.5	-2.1602	0.59237	-0.92833	-1.992	-2.6607	-2.3725	-3.1524	-2.6553	0.1321
L102Q	-2.45224	1	0	0.5915343915	0.3344648947	1509.68889149	10	6.6162597261	0.0039840637	0.0890754175	14	-2	0	0	0	-2	3.8	-3.5	-2.7379	-2.5485	-1.0994	-1.1067	-2.282	-2.1231	-2.6003	-2.2521	0.10014
L102S	-2.49229	1	0	0.5915343915	0.3344648947	1509.68889149	10	6.6162597261	0.0039840637	0.0890754175	14	-2	0	0	0	0	3.8	-0.8	-2.3598	-2.0522	-0.84646	-0.7673	-2.4029	-1.7816	-2.4485	-2.2898	0.085663
L102E	-2.51379	1	0	0.5915343915	0.3344648947	1509.68889149	10	6.6162597261	0.0039840637	0.0890754175	14	-3	0	0	0	-2	3.8	-3.5	-2.7264	-1.7932	-1.698	-1.1228	-2.4382	-2.25	-2.8477	-2.425	0.34763
L102C	-2.58983	1	0	0.5915343915	0.3344648947	1509.68889149	10	6.6162597261	0.0039840637	0.0890754175	14	-1	0	0	0	3	3.8	2.5	-2.6003	-2.3433	-1.3928	-0.91034	-2.1849	-0.99911	-2.0457	-2.0019	-0.24458
L102F	-2.89008	1	0	0.5915343915	0.3344648947	1509.68889149	10	6.6162597261	0.0039840637	0.0890754175	14	0	0	0	0	1	3.8	2.8	-2.8497	-2.2984	-1.1865	-0.51642	-2.2481	-0.99792	-2.1138	-2.1571	-0.3604
L102Y	-3.12952	1	0	0.5915343915	0.3344648947	1509.68889149	10	6.6162597261	0.0039840637	0.0890754175	14	-1	0	0	0	1	3.8	-1.3	-2.8781	-2.0842	-1.44	-1.088	-2.0724	-1.5128	-2.0813	-2.0132	-0.65123
L102H	-3.19629	1	0	0.5915343915	0.3344648947	1509.68889149	10	6.6162597261	0.0039840637	0.0890754175	14	-3	0	0	0	-2	3.8	-3.2	-1.7359	-2.2395	0.32132	-0.54339	-2.4689	-2.2446	-2.86	-2.4556	-0.60098
L102I	-3.30659	1	0	0.5915343915	0.3344648947	1509.68889149	10	6.6162597261	0.0039840637	0.0890754175	14	2	0	0	0	1	3.8	4.5	-2.2226	-2.3321	0.045438	-0.17592	-1.9063	-0.52337	-1.9151	-1.9578	-0.89083
L103A	1.16746	1	0	0.2345679012	0.0968046348	1681.94852894	0	0	0	0	8	-1	0.576	0	0	1	3.8	1.8	-1.623	-2.2114	0.34007	-0.75839	-0.37331	-0.5379	-0.45363	-0.66982	-0.30227
L103K	0.678147	1	0	0.2345679012	0.0968046348	1681.94852894	0	0	0	0	8	-2	0.576	0	0	-1	3.8	-3.9	-2.3753	-0.75806	0.39745	0.11112	-0.66877	-0.60824	-0.51905	-0.76915	-1.3744
L103Q	0.176904	1	0	0.2345679012	0.0968046348	1681.94852894	0	0	0	0	8	-2	0.576	0	0	-1	3.8	-3.5	-1.178	-1.3803	0.37411	-1.0892	-0.697	-0.66128	-0.58476	-0.81677	-0.61731
L103M	-0.0556395	1	0	0.2345679012	0.0968046348	1681.94852894	0	0	0	0	8	2	0.576	0	0	0	3.8	1.9	-3.0072	-1.1944	-0.0075911	-1.2587	-0.052754	-0.435	-0.14663	-0.11438	-2.1712
L103F	-0.0907534	1	0	0.2345679012	0.0968046348	1681.94852894	0	0	0	0	8	0	0.576	0	0	0	3.8	2.8	-2.0469	-1.2082	0.31859	-0.69547	-0.44566	-0.59223	-0.48059	-0.6259	-1.5936
L103R	-0.103326	1	0	0.2345679012	0.0968046348	1681.94852894	0	0	0	0	8	-2	0.576	0	0	-1	3.8	-4.5	-2.4265	-0.85663	-0.24632	-1.6542	-0.62877	-0.53679	-0.41771	-0.69717	-1.9527
L103H	-1.0179	1	0	0.2345679012	0.0968046348	1681.94852894	0	0	0	0	8	-3	0.576	0	0	0	3.8	-3.2	-1.4586	-0.52155	0.44515	-2.9197	-0.83386	-0.65614	-0.83609	-1.1796	-1.704
L103I	-1.342	1	0	0.2345679012	0.0968046348	1681.94852894	0	0	0	0	8	2	0.576	0	0	0	3.8	4.5	-2.5737	-1.3316	0.67933	-2.9397	-0.3555	-0.58942	-0.55421	-0.54366	-1.1669
L103W	-1.51444	1	0	0.2345679012	0.0968046348	1681.94852894	0	0	0	0	8	-2	0.576	0	0	2	3.8	-0.9	-1.8129	-1.0452	-0.41479	-3.4453	-0.22497	-0.48895	-0.54641	-0.75892	-2.1355
L103C	-1.55712	1	0	0.2345679012	0.0968046348	1681.94852894	0	0	0	0	8	-1	0.576	0	0	1	3.8	2.5	-1.1615	-0.78833	0.28451	-2.5204	-0.41628	-0.55548	-0.48403	-0.73653	-2.382
L103V	-1.65873	1	0	0.2345679012	0.0968046348	1681.94852894	0	0	0	0	8	1	0.576	0	0	1	3.8	4.2	-2.5586	-0.88582	-0.50992	-3.1358	-0.28162	-0.41942	-0.38734	-0.58816	-1.5909
L103G	-1.76561	1	0	0.2345679012	0.0968046348	1681.94852894	0	0	0	0	8	-4	0.576	0	0	-2	3.8	-0.4	0.43623	-0.81914	0.087297	-2.3737	-1.6472	-1.4645	-1.9088	-2.187	-1.6676
L103P	-1.85792	1	0	0.2345679012	0.0968046348	1681.94852894	0	0	0	0	8	-3	0.576	0	0	-3	3.8	-1.6	0.32001	-1.3653	-2.737	-2.5153	-1.5544	-1.3783	-1.6556	-1.8957	-1.6087
L103T	-2.28281	1	0	0.2345679012	0.0968046348	1681.94852894	0	0	0	0	8	-1	0.576	0	0	0	3.8	-0.7	0.47085	-1.1183	-2.8372	-3.6765	-0.35544	-0.61742	-0.46155	-0.55301	-2.0307
L103D	-2.73079	1	0	0.2345679012	0.0968046348	1681.94852894	0	0	0	0	8	-4	0.576	0	0	0	3.8	-3.5	0.899	-1.0279	-2.7254	-2.6654	-1.1116	-0.73157	-1.1673	-1.6359	0.17209
L103N	-2.89934	1	0	0.2345679012	0.0968046348	1681.94852894	0	0	0	0	8	-3	0.576	0	0	-1	3.8	-3.5	-0.037432	-1.3124	-2.5898	-0.34156	-1.0459	-0.77002	-0.93994	-1.3003	0.15635
S104T	0.946726	2	1	0.2052910053	0.1047935392	1981.4021785	0	0	0	0	7	1	0.666	0	1	0	-0.8	-0.7	0.43623	-0.018342	-2.9115	0.080665	0.25667	-0.26925	-0.44355	-0.77719	-0.13629
S104R	-0.457706	2	1	0.2052910053	0.1047935392	1981.4021785	0	0	0	0	7	-1	0.666	0	1	0	-0.8	-4.5	0.47833	-0.51734	-2.4438	-0.98841	-0.10355	-0.72527	-1.0806	-1.3837	-0.62899
S104Q	-0.615059	2	1	0.2052910053	0.1047935392	1981.4021785	0	0	0	0	7	0	0.666	0	1	3	-0.8	-3.5	0.45355	-0.30687	-2.3731	-0.10317	0.55969	-0.13868	-0.858	-1.058	-0.99825
S104G	-0.770904	2	1	0.2052910053	0.1047935392	1981.4021785	0	0	0	0	7	0	0.666	0	1	-1	-0.8	-0.4	-0.077957	-0.070824	-2.7371	-0.67776	-0.10355	-0.64398	-0.76851	-1.1056	-0.61319
S104I	-0.865998	2	1	0.2052910053	0.1047935392	1981.4021785	0	0	0	0	7	-2	0.666	0	1	-2	-0.8	4.5	0.13004	-0.04931	-1.9351	-1.3754	-0.77611	-1.1934	-1.2469	-1.6952	-0.68641
S104N	-0.955489	2	1	0.2052910053	0.1047935392	1981.4021785	0	0	0	0	7	1	0.666	0	1	-1	-0.8	-3.5	-0.19509	-0.63426	-2.8199	-1.5058	0.21563	-0.73621	-0.83999	-0.99582	-1.369
S104L	-1.423	2	1	0.2052910053	0.1047935392	1981.4021785	0	0	0	0	7	-2	0.666	0	1	-2	-0.8	3.8	-0.19547	-0.25953	-2.902	-2.6851	-0.78302	-1.2226	-1.268	-1.7227	-1.3761
S104Y	-1.89701	2	1	0.2052910053	0.1047935392	1981.4021785	0	0	0	0	7	-2	0.666	0	1	0	-0.8	-1.3	0.30198	-0.71451	-2.6068	-2.5691	-0.46629	-0.91849	-1.3262	-1.7409	-1.2764
S104C	-1.9846	2	1	0.2052910053	0.1047935392	1981.4021785	0	0	0	0	7	-1	0.666	0	1	0	-0.8	2.5	-0.22405	-0.038825	-1.0315	-2.7237	-0.22212	-0.66085	-0.77941	-1.2247	-0.88849
S104P	-2.13576	2	1	0.2052910053	0.1047935392	1981.4021785	0	0	0	0	7	-1	0.666	0	1	-4	-0.8	-1.6	0.45606	0.23105	-2.3051	-2.6198	-0.97819	-1.5487	-1.6424	-2.0531	-1.2907
S104V	-2.36757	2	1	0.2052910053	0.1047935392	1981.4021785	0	0	0	0	7	-2	0.666	0	1	-1	-0.8	4.2	0.56566	-1.0577	-2.609	-2.7343	-0.61436	-1.0589	-1.1163	-1.5727	-0.48174
S104A	-2.45591	2	1	0.2052910053	0.1047935392	1981.4021785	0	0	0	0	7	1	0.666	0	1	1	-0.8	1.8	0.44111	-0.19873	-2.6949	-2.6641	0.31352	0.000054166	-0.20069	-0.71326	-1.4882
S104E	-2.80837	2	1	0.2052910053	0.1047935392	1981.4021785	0	0	0	0	7	0	0.666	0	1	2	-0.8	-3.5	0.21868	-1.0209	-1.8455	-3.0169	0.44514	-0.27574	-0.86368	-1.0663	-1.8448
S104W	-3.1042	2	1	0.2052910053	0.1047935392	1981.4021785	0	0	0	0	7	-3	0.666	0	1	-4	-0.8	-0.9	0.44111	-0.3353	-2.5906	-2.4998	-1.5841	-1.8286	-2.2068	-2.8029	-1.7008
S104D	-3.1313	2	1	0.2052910053	0.1047935392	1981.4021785	0	0	0	0	7	0	0.666	0	1	1	-0.8	-3.5	0.016855	-2.9078	-2.3138	-3.0894	0.32748	-0.44084	-0.89147	-1.0981	-1.8037
S104K	-3.32531	2	1	0.2052910053	0.1047935392	1981.4021785	0	0	0	0	7	0	0.666	0	1	-1	-0.8	-3.9	0.41315	-3.3317	-2.4502	-2.0301	-0.00042384	-0.85253	-1.0447	-1.2602	-1.4443
S105A	0.817649	0	1	0.2017636684	0.0830221855	1719.70220152	0	0	0	0	9	1	0.06	0	-1	-1	-0.8	1.8	-0.20958	-3.1645	-2.6876	-2.5215	-0.78362	-0.25337	-0.27322	-0.58975	-1.8697
S105C	0.190395	0	1	0.2017636684	0.0830221855	1719.70220152	0	0	0	0	9	-1	0.06	0	-1	2	-0.8	2.5	0.39511	-2.6382	-2.2618	-3.0421	-0.70197	-0.21658	-0.47872	-0.9336	-1.9076
S105G	-0.316585	0	1	0.2017636684	0.0830221855	1719.70220152	0	0	0	0	9	0	0.06	0	-1	-1	-0.8	-0.4	-0.37412	-3.113	-0.491	-2.2886	-0.92883	-0.64715	-0.88526	-1.3241	-1.5242
S105T	-0.522797	0	1	0.2017636684	0.0830221855	1719.70220152	0	0	0	0	9	1	0.06	0	-1	0	-0.8	-0.7	-0.11258	-2.5523	0.009723	-2.7643	-0.49209	-0.26319	-0.39367	-0.79486	-1.2931
S105I	-0.869245	0	1	0.2017636684	0.0830221855	1719.70220152	0	0	0	0	9	-2	0.06	0	-1	0	-0.8	4.5	0.14526	-2.2274	-1.2406	-0.31473	-1.2047	-0.78095	-0.95102	-1.4714	-1.3454
S105R	-0.929517	0	1	0.2017636684	0.0830221855	1719.70220152	0	0	0	0	9	-1	0.06	0	-1	0	-0.8	-4.5	-0.28336	-2.9025	-0.19353	-1.849	-0.84687	-0.72929	-1.3346	-1.946	-1.6931
S105L	-1.20082	0	1	0.2017636684	0.0830221855	1719.70220152	0	0	0	0	9	-2	0.06	0	-1	-1	-0.8	3.8	-0.18841	-1.7668	-0.89006	-1.4793	-1.3695	-0.97522	-1.1975	-1.746	-1.6116
S105Q	-1.60893	0	1	0.2017636684	0.0830221855	1719.70220152	0	0	0	0	9	0	0.06	0	-1	0	-0.8	-3.5	-0.16781	-3.4191	-1.5524	-1.6575	-0.61072	-0.64426	-1.0841	-1.5957	-0.45212
S105P	-2.36486	0	1	0.2017636684	0.0830221855	1719.70220152	0	0	0	0	9	-1	0.06	0	-1	0	-0.8	-1.6	-0.26459	-3.1219	-1.7548	-0.67656	-0.97398	-0.69794	-1.2502	-1.7668	-0.58129
S105K	-2.47167	0	1	0.2017636684	0.0830221855	1719.70220152	0	0	0	0	9	0	0.06	0	-1	0	-0.8	-3.9	-0.28336	-2.8699	-2.5971	-1.3438	-0.59796	-0.66232	-1.1032	-1.6201	-0.32871
S105M	-2.67288	0	1	0.2017636684	0.0830221855	1719.70220152	0	0	0	0	9	-1	0.06	0	-1	2	-0.8	1.9	-0.046314	-0.56832	-2.5979	-1.6328	-0.69763	-0.22982	-0.54763	-1.0021	-0.68703
S105N	-2.71564	0	1	0.2017636684	0.0830221855	1719.70220152	0	0	0	0	9	1	0.06	0	-1	0	-0.8	-3.5	-0.027425	-1.6875	-2.7859	-1.0388	-0.36178	-0.55942	-0.79793	-1.2526	-0.41645
S105E	-2.83651	0	1	0.2017636684	0.0830221855	1719.70220152	0	0	0	0	9	0	0.06	0	-1	0	-0.8	-3.5	-0.15615	-2.0368	-2.5929	-0.29437	-0.61072	-0.64426	-1.0841	-1.5957	-0.85438
S105F	-2.89944	0	1	0.2017636684	0.0830221855	1719.70220152	0	0	0	0	9	-2	0.06	0	-1	1	-0.8	2.8	-0.27268	-2.2887	-2.6319	-1.6211	-1.0618	-0.68606	-0.97178	-1.4805	-0.83135
S105H	-3.04127	0	1	0.2017636684	0.0830221855	1719.70220152	0	0	0	0	9	-1	0.06	0	-1	2	-0.8	-3.2	-0.18678	-1.2072	-2.6172	-0.87839	-0.55575	-0.35165	-1.11	-1.612	-0.90339
H106K	1.67555	0	0	0.1594356261	0.0485858003	2478.17449564	0	0	0	0	5	-1	2.025	0	2	0	-3.2	-3.9	-0.3809	-2.1253	-2.788	-1.1981	0.59563	-0.14691	0.56915	0.61028	-2.5764
H106E	1.5276	0	0	0.1594356261	0.0485858003	2478.17449564	0	0	0	0	5	0	2.025	0	2	0	-3.2	-3.5	-0.32903	-1.6994	-2.7184	-0.7312	0.7493	-0.11332	0.59011	0.63316	-2.1574
H106Q	1.39786	0	0	0.1594356261	0.0485858003	2478.17449564	0	0	0	0	5	0	2.025	0	2	0	-3.2	-3.5	-0.45959	-1.8261	-2.7865	-0.80036	0.7493	-0.11332	0.59011	0.63316	-1.6274
H106D	1.2741	0	0	0.1594356261	0.0485858003	2478.17449564	0	0	0	0	5	-1	2.025	0	2	0	-3.2	-3.5	-0.54691	-2.2861	-2.0355	-0.26603	0.57122	-0.18	0.54104	0.56703	-1.7796
H106A	1.24376	0	0	0.1594356261	0.0485858003	2478.17449564	0	0	0	0	5	-2	2.025	0	2	-1	-3.2	1.8	-0.31774	-1.5791	-2.4908	-0.90972	-0.20041	-1.0501	-0.31711	-0.43495	-2.1023
H106P	1.22441	0	0	0.1594356261	0.0485858003	2478.17449564	0	0	0	0	5	-2	2.025	0	2	0	-3.2	-1.6	-0.28336	-0.38096	-2.8114	-0.987	0.22756	-0.49424	0.21528	0.12503	-2.0631
H106R	0.71615	0	0	0.1594356261	0.0485858003	2478.17449564	0	0	0	0	5	0	2.025	0	2	0	-3.2	-4.5	-1.1517	0.22384	-2.1878	-0.87839	0.78744	-0.062878	0.6389	0.71842	-2.2067
H106N	0.156267	0	0	0.1594356261	0.0485858003	2478.17449564	0	0	0	0	5	1	2.025	0	2	0	-3.2	-3.5	-0.81911	-0.76751	-2.6557	-0.65503	0.88757	-0.050796	0.6072	0.64064	-1.4136
H106Y	-0.613594	0	0	0.1594356261	0.0485858003	2478.17449564	0	0	0	0	5	2	2.025	0	2	1	-3.2	-1.3	-1.0365	-0.00035048	-1.9816	-0.60832	0.97096	0.028538	0.47531	0.25405	-1.1356
H106V	-0.881707	0	0	0.1594356261	0.0485858003	2478.17449564	0	0	0	0	5	-3	2.025	0	2	-1	-3.2	4.2	-0.65427	-0.46857	-3.0974	-1.3971	-0.46683	-1.3997	-0.89821	-1.0176	-1.3399
H106L	-1.29573	0	0	0.1594356261	0.0485858003	2478.17449564	0	0	0	0	5	-3	2.025	0	2	-1	-3.2	3.8	-1.137	-1.1333	-2.6293	-0.88916	-0.46771	-1.3706	-0.83478	-0.95462	-1.4629
H106I	-2.41448	0	0	0.1594356261	0.0485858003	2478.17449564	0	0	0	0	5	-3	2.025	0	2	0	-3.2	4.5	-1.1345	-1.2446	-2.7879	-1.1235	-0.33831	-1.3315	-0.95359	-1.1366	-1.5366
H106W	-2.79305	0	0	0.1594356261	0.0485858003	2478.17449564	0	0	0	0	5	-2	2.025	0	2	4	-3.2	-0.9	-1.6381	-2.7793	-2.2859	-1.5629	0.61937	-0.33623	-0.21674	-0.5663	-1.1265
H106F	-3.23171	0	0	0.1594356261	0.0485858003	2478.17449564	0	0	0	0	5	-1	2.025	0	2	1	-3.2	2.8	-0.82676	-2.8411	-2.7665	-1.1981	0.23188	-0.87276	-0.44804	-0.75814	-1.0842
L107M	-0.406894	4	0	0.1929453263	0.0869871697	1710.52415987	0	0	0	0	10	2	0.514	0	-1	1	3.8	1.9	-0.81637	-3.0257	-2.8952	-1.1256	-0.37641	-0.88675	-1.1155	-0.88214	-1.479
L107I	-0.549222	4	0	0.1929453263	0.0869871697	1710.52415987	0	0	0	0	10	2	0.514	0	-1	0	3.8	4.5	-1.5151	-2.7822	-2.5243	-0.010499	-0.68157	-0.92527	-1.4437	-1.1234	-1.1396
L107P	-0.804931	4	0	0.1929453263	0.0869871697	1710.52415987	0	0	0	0	10	-3	0.514	0	-1	1	3.8	-1.6	-1.2412	-2.7409	-2.0603	0.10862	-1.1769	-1.6907	-2.0492	-2.1642	-1.1852
L107V	-1.67481	4	0	0.1929453263	0.0869871697	1710.52415987	0	0	0	0	10	1	0.514	0	-1	0	3.8	4.2	-1.4815	-2.7846	-2.8813	-0.0072517	-0.7884	-0.9965	-1.512	-1.2896	-2.0885
L107T	-1.89396	4	0	0.1929453263	0.0869871697	1710.52415987	0	0	0	0	10	-1	0.514	0	-1	0	3.8	-0.7	-1.5483	-3.2135	-1.0257	0.31637	-0.98124	-1.5907	-1.7687	-1.7305	-1.9242
L107S	-1.9737	4	0	0.1929453263	0.0869871697	1710.52415987	0	0	0	0	10	-2	0.514	0	-1	0	3.8	-0.8	-1.1833	-2.8734	-1.4096	-0.0072517	-1.2053	-1.7296	-1.9957	-2.0185	-2.2019
L107Y	-2.1047	4	0	0.1929453263	0.0869871697	1710.52415987	0	0	0	0	10	-1	0.514	0	-1	-1	3.8	-1.3	-0.7419	-3.1474	-1.0314	-0.29284	-1.149	-1.7792	-1.943	-1.9629	0.064703
L107Q	-2.12715	4	0	0.1929453263	0.0869871697	1710.52415987	0	0	0	0	10	-2	0.514	0	-1	1	3.8	-3.5	-1.0931	-1.7368	-0.90813	0.47255	-0.87149	-1.5532	-1.6977	-1.8927	-0.15866
L107H	-2.19703	4	0	0.1929453263	0.0869871697	1710.52415987	0	0	0	0	10	-3	0.514	0	-1	2	3.8	-3.2	-0.18646	-2.4914	-0.33809	0.35576	-0.92752	-1.5003	-1.8275	-2.0228	0.16099
L107K	-2.27805	4	0	0.1929453263	0.0869871697	1710.52415987	0	0	0	0	10	-2	0.514	0	-1	0	3.8	-3.9	0.28994	-3.1477	-1.2163	0.25712	-1.0186	-1.6774	-1.8061	-2.0929	-0.3541
L107F	-2.51486	4	0	0.1929453263	0.0869871697	1710.52415987	0	0	0	0	10	0	0.514	0	-1	0	3.8	2.8	-0.23263	-1.9716	-1.4484	0.095245	-0.89118	-1.1766	-1.562	-1.451	-0.068294
L107C	-2.53806	4	0	0.1929453263	0.0869871697	1710.52415987	0	0	0	0	10	-1	0.514	0	-1	-3	3.8	2.5	-0.735	-3.024	-1.0257	-0.61441	-1.5553	-1.8731	-2.297	-2.301	0.073086
L107D	-2.60726	4	0	0.1929453263	0.0869871697	1710.52415987	0	0	0	0	10	-4	0.514	0	-1	0	3.8	-3.5	-0.84552	-1.2488	-0.89826	0.56168	-1.4783	-1.7631	-2.2939	-2.7289	-0.26739
L107R	-2.72916	4	0	0.1929453263	0.0869871697	1710.52415987	0	0	0	0	10	-2	0.514	0	-1	0	3.8	-4.5	-1.5297	-2.3803	-0.94744	-0.67786	-0.98352	-1.6424	-1.7355	-2.0821	-0.065141
L107E	-2.9598	4	0	0.1929453263	0.0869871697	1710.52415987	0	0	0	0	10	-3	0.514	0	-1	0	3.8	-3.5	-0.91755	-2.7048	-1.792	-0.019755	-1.2777	-1.7422	-2.0786	-2.423	-0.49515
L107A	-2.96327	4	0	0.1929453263	0.0869871697	1710.52415987	0	0	0	0	10	-1	0.514	0	-1	0	3.8	1.8	-1.2839	-2.3404	-1.1764	0.38862	-1.0437	-1.3939	-1.7081	-1.647	-0.023631
L107W	-2.96692	4	0	0.1929453263	0.0869871697	1710.52415987	0	0	0	0	10	-2	0.514	0	-1	-3	3.8	-0.9	-1.5291	-1.7834	-1.5011	0.40904	-1.7338	-2.1882	-2.5785	-2.7127	0.10811
L107N	-2.99627	4	0	0.1929453263	0.0869871697	1710.52415987	0	0	0	0	10	-3	0.514	0	-1	1	3.8	-3.5	-1.6413	-2.3879	-2.0368	0.24785	-1.1062	-1.609	-1.9292	-2.2195	0.1119
A108P	1.64624	0	0	0.1252204586	0.0322753236	1925.88266471	0	0	0	0	6	-1	0.591	0	-1	0	1.8	-1.6	-1.821	-2.296	-1.4096	0.20445	0.25903	0.24761	0.39212	0.36004	-0.22061
A108G	1.49075	0	0	0.1252204586	0.0322753236	1925.88266471	0	0	0	0	6	0	0.591	0	-1	-1	1.8	-0.4	-1.5088	-2.1719	-1.5549	0.38979	0.24864	0.12528	0.4309	0.43092	0.063446
A108T	1.32678	0	0	0.1252204586	0.0322753236	1925.88266471	0	0	0	0	6	0	0.591	0	-1	0	1.8	-0.7	-2.0468	-1.2558	0.033314	0.6009	0.43869	0.33628	0.57464	0.51128	-0.50222
A108H	1.00752	0	0	0.1252204586	0.0322753236	1925.88266471	0	0	0	0	6	-2	0.591	0	-1	2	1.8	-3.2	-1.5338	-2.268	0.039124	0.40904	0.3156	0.53845	0.42823	0.2746	-0.70326
A108N	0.879889	0	0	0.1252204586	0.0322753236	1925.88266471	0	0	0	0	6	-2	0.591	0	-1	0	1.8	-3.5	-1.9001	0.11416	0.0016698	0.4024	0.040936	0.27629	0.32489	0.2382	-0.92721
A108Q	0.707258	0	0	0.1252204586	0.0322753236	1925.88266471	0	0	0	0	6	-1	0.591	0	-1	0	1.8	-3.5	-1.0728	-0.024579	-0.25459	0.89081	0.34394	0.36178	0.53651	0.51587	-0.524
A108D	0.653697	0	0	0.1252204586	0.0322753236	1925.88266471	0	0	0	0	6	-2	0.591	0	-1	0	1.8	-3.5	-1.0788	-0.07618	0.0016698	0.18008	0.040936	0.27629	0.32489	0.2382	-0.87701
A108S	0.509848	0	0	0.1252204586	0.0322753236	1925.88266471	0	0	0	0	6	1	0.591	0	-1	-1	1.8	-0.8	-1.2808	0.20783	-0.39322	0.39822	0.43716	0.21081	0.59836	0.61135	-0.96527
A108E	0.14858	0	0	0.1252204586	0.0322753236	1925.88266471	0	0	0	0	6	-1	0.591	0	-1	0	1.8	-3.5	-0.99563	0.3879	0.07221	0.02497	0.34394	0.36178	0.53651	0.51587	-0.10167
A108C	0.114351	0	0	0.1252204586	0.0322753236	1925.88266471	0	0	0	0	6	0	0.591	0	-1	2	1.8	2.5	-1.0209	0.18384	0.37451	0.26587	0.43687	0.54111	0.70101	0.12053	-0.71702
A108R	-0.271646	0	0	0.1252204586	0.0322753236	1925.88266471	0	0	0	0	6	-1	0.591	0	-1	0	1.8	-4.5	-1.24	-0.23415	-0.34099	0.6799	0.34919	0.40532	0.62331	0.58142	-0.81344
A108M	-0.833706	0	0	0.1252204586	0.0322753236	1925.88266471	0	0	0	0	6	-1	0.591	0	-1	2	1.8	1.9	-1.2057	0.11416	-0.12154	-0.070564	0.35058	0.40289	0.50033	0.021743	-0.68863
A108L	-0.989205	0	0	0.1252204586	0.0322753236	1925.88266471	0	0	0	0	6	-1	0.591	0	-1	-1	1.8	3.8	-0.95159	0.082193	-0.73747	0.036812	-0.09332	-0.10579	0.13905	-0.18728	-0.83723
A108V	-1.22435	0	0	0.1252204586	0.0322753236	1925.88266471	0	0	0	0	6	0	0.591	0	-1	-1	1.8	4.2	-1.1861	-0.0041222	0.0496	0.10831	-0.0064127	0.0022075	0.24883	-0.10521	-0.7001
A108F	-1.8443	0	0	0.1252204586	0.0322753236	1925.88266471	0	0	0	0	6	-2	0.591	0	-1	1	1.8	2.8	-1.0788	-0.33611	-0.82376	0.17678	0.055558	0.024309	0.17836	-0.23903	-1.4053
A108I	-2.04394	0	0	0.1252204586	0.0322753236	1925.88266471	0	0	0	0	6	-1	0.591	0	-1	0	1.8	4.5	-1.2719	-0.28776	-0.67266	0.43873	0.015039	0.037219	0.26091	-0.23141	-1.4273
A108Y	-2.16942	0	0	0.1252204586	0.0322753236	1925.88266471	0	0	0	0	6	-2	0.591	0	-1	1	1.8	-1.3	-1.913	-0.46964	-0.2676	0.40904	0.11067	0.22299	0.20423	0.051112	-1.4251
A108W	-2.41344	0	0	0.1252204586	0.0322753236	1925.88266471	0	0	0	0	6	-3	0.591	0	-1	4	1.8	-0.9	-0.94979	-0.45767	-0.44574	-0.72381	0.17808	0.31193	-0.077295	-0.44952	-0.94365
P109L	-0.703579	0	0	0.4437389771	0.2865242687	1789.08831718	4	3.8748015873	0.0041493776	0.0285385866	9	-3	0.489	1	1	-1	-1.6	3.8	-1.8428	-0.024579	0.060152	-0.31054	-1.6223	-1.1122	-1.2259	-1.6298	-1.0109
P109V	-0.926424	0	0	0.4437389771	0.2865242687	1789.08831718	4	3.8748015873	0.0041493776	0.0285385866	9	-2	0.489	1	1	0	-1.6	4.2	-1.1654	-0.47593	0.096604	0.068048	-1.3118	-0.81328	-0.86585	-1.1693	-0.59971
P109Q	-1.12965	0	0	0.4437389771	0.2865242687	1789.08831718	4	3.8748015873	0.0041493776	0.0285385866	9	-1	0.489	1	1	1	-1.6	-3.5	-2.2221	0.15078	-0.44455	-0.64334	-1.1576	-1.4161	-1.3488	-1.4588	-1.0807
P109T	-1.23586	0	0	0.4437389771	0.2865242687	1789.08831718	4	3.8748015873	0.0041493776	0.0285385866	9	-1	0.489	1	1	0	-1.6	-0.7	-1.7206	0.24549	0.085294	-0.17367	-1.279	-1.3133	-1.293	-1.4286	-1.2724
P109S	-1.28195	0	0	0.4437389771	0.2865242687	1789.08831718	4	3.8748015873	0.0041493776	0.0285385866	9	-1	0.489	1	1	0	-1.6	-0.8	-2.211	0.12316	-0.44574	-0.82431	-1.274	-1.3239	-1.3036	-1.4393	-1.8354
P109A	-1.28423	0	0	0.4437389771	0.2865242687	1789.08831718	4	3.8748015873	0.0041493776	0.0285385866	9	-1	0.489	1	1	0	-1.6	1.8	-1.6505	0.037196	0.24072	-0.49392	-1.2236	-1.0041	-0.93556	-1.1257	-1.8565
P109K	-1.59451	0	0	0.4437389771	0.2865242687	1789.08831718	4	3.8748015873	0.0041493776	0.0285385866	9	-1	0.489	1	1	0	-1.6	-3.9	-1.1434	0.12316	0.28136	-0.52922	-1.3022	-1.512	-1.3613	-1.5098	-1.6708
P109D	-1.79601	0	0	0.4437389771	0.2865242687	1789.08831718	4	3.8748015873	0.0041493776	0.0285385866	9	-1	0.489	1	1	0	-1.6	-3.5	-2.0289	-0.065343	0.081263	-0.8874	-1.3156	-1.5008	-1.3851	-1.5305	-1.8776
P109R	-1.85722	0	0	0.4437389771	0.2865242687	1789.08831718	4	3.8748015873	0.0041493776	0.0285385866	9	-2	0.489	1	1	0	-1.6	-4.5	-2.5046	0.12702	-0.44375	-1.8769	-1.5241	-1.6437	-1.5833	-1.7991	-1.7781
P109M	-1.88915	0	0	0.4437389771	0.2865242687	1789.08831718	4	3.8748015873	0.0041493776	0.0285385866	9	-2	0.489	1	1	1	-1.6	1.9	-1.457	0.37392	-0.6244	-0.49147	-1.2941	-0.96809	-1.1487	-1.3097	-1.4793
P109N	-1.97313	0	0	0.4437389771	0.2865242687	1789.08831718	4	3.8748015873	0.0041493776	0.0285385866	9	-2	0.489	1	1	1	-1.6	-3.5	-2.6213	-0.15586	-0.053544	-0.46142	-1.4176	-1.5498	-1.6466	-1.7934	-1.6396
P109Y	-2.04038	0	0	0.4437389771	0.2865242687	1789.08831718	4	3.8748015873	0.0041493776	0.0285385866	9	-3	0.489	1	1	-1	-1.6	-1.3	-2.6222	0.12408	-0.0084641	-1.6985	-1.8592	-1.6922	-1.9195	-2.1702	-1.1066
P109C	-2.77771	0	0	0.4437389771	0.2865242687	1789.08831718	4	3.8748015873	0.0041493776	0.0285385866	9	-3	0.489	1	1	-3	-1.6	2.5	-2.3997	-0.65523	-0.30108	-1.7948	-1.9615	-1.4983	-1.5184	-1.9635	-0.77789
P109F	-2.96306	0	0	0.4437389771	0.2865242687	1789.08831718	4	3.8748015873	0.0041493776	0.0285385866	9	-4	0.489	1	1	0	-1.6	2.8	-2.7424	0.13092	-0.26586	-2.1456	-1.6738	-1.1934	-1.5547	-1.9047	-0.79031
P109H	-3.11294	0	0	0.4437389771	0.2865242687	1789.08831718	4	3.8748015873	0.0041493776	0.0285385866	9	-2	0.489	1	1	2	-1.6	-3.2	-2.3652	-0.87732	-0.66428	-2.0868	-1.268	-1.4387	-1.6395	-1.7342	-1.1427
P109I	-3.13864	0	0	0.4437389771	0.2865242687	1789.08831718	4	3.8748015873	0.0041493776	0.0285385866	9	-3	0.489	1	1	0	-1.6	4.5	-1.4308	-0.33188	-0.83645	-1.0424	-1.4452	-0.89408	-1.0764	-1.4545	-1.1551
A110L	1.18421	0	0	0.2275132275	0.0964758846	1839.9650422	0	0	0	0	7	-1	0.408	1	1	-1	1.8	3.8	-1.4835	-0.018216	-0.38049	-0.57373	-0.57716	-0.8097	-0.71174	-0.39369	-0.79031
A110E	0.798922	0	0	0.2275132275	0.0964758846	1839.9650422	0	0	0	0	7	-1	0.408	1	1	2	1.8	-3.5	-2.5741	-1.3374	-0.44574	-1.4783	0.25516	0.059888	0.32995	0.31037	-1.3934
A110H	0.670867	0	0	0.2275132275	0.0964758846	1839.9650422	0	0	0	0	7	-2	0.408	1	1	1	1.8	-3.2	-2.5523	-1.4536	-0.30933	-0.54628	-0.15393	-0.25751	-0.11155	-0.045998	-1.5854
A110Y	0.632925	0	0	0.2275132275	0.0964758846	1839.9650422	0	0	0	0	7	-2	0.408	1	1	-3	1.8	-1.3	-1.8066	-0.75839	0.096021	-0.32131	-0.97043	-1.1711	-1.2274	-0.71007	-1.2809
A110D	0.540227	0	0	0.2275132275	0.0964758846	1839.9650422	0	0	0	0	7	-2	0.408	1	1	1	1.8	-3.5	-2.5992	-1.0281	0.46705	-0.27046	-0.1434	-0.20483	-0.034238	0.0092681	-1.5568
A110M	0.48633	0	0	0.2275132275	0.0964758846	1839.9650422	0	0	0	0	7	-1	0.408	1	1	0	1.8	1.9	-2.2304	-0.71697	-0.20454	-0.2311	-0.35615	-0.69436	-0.53696	-0.25235	-1.2828
A110Q	0.362304	0	0	0.2275132275	0.0964758846	1839.9650422	0	0	0	0	7	-1	0.408	1	1	1	1.8	-3.5	-1.8763	-2.5535	0.33114	-0.80368	0.1002	-0.094212	0.19486	0.22842	-1.7458
A110W	0.272924	0	0	0.2275132275	0.0964758846	1839.9650422	0	0	0	0	7	-3	0.408	1	1	2	1.8	-0.9	-2.6322	-2.5135	-0.32849	-0.50833	-0.37688	-0.52656	-0.68364	-0.4816	-1.5912
A110I	-0.179722	0	0	0.2275132275	0.0964758846	1839.9650422	0	0	0	0	7	-1	0.408	1	1	-1	1.8	4.5	-2.3037	-1.7571	0.4213	-0.81955	-0.58776	-0.76343	-0.69218	-0.40784	-1.2512
A110S	-0.225094	0	0	0.2275132275	0.0964758846	1839.9650422	0	0	0	0	7	1	0.408	1	1	-1	1.8	-0.8	-2.4487	-2.836	0.0038724	-0.90456	0.0094492	-0.36932	-0.12139	0.13553	-1.3968
A110V	-0.301626	0	0	0.2275132275	0.0964758846	1839.9650422	0	0	0	0	7	0	0.408	1	1	-1	1.8	4.2	-2.3146	-2.8684	-0.30784	-0.64988	-0.49256	-0.62735	-0.49129	-0.26614	-1.7666
A110F	-0.491942	0	0	0.2275132275	0.0964758846	1839.9650422	0	0	0	0	7	-2	0.408	1	1	-1	1.8	2.8	-3.0048	-2.8159	-0.84109	-1.1101	-0.67357	-1.0104	-0.94839	-0.52097	-2.1157
A110N	-0.577102	0	0	0.2275132275	0.0964758846	1839.9650422	0	0	0	0	7	-2	0.408	1	1	-1	1.8	-3.5	-2.0458	-2.8709	0.029322	-1.2062	-0.48612	-0.51171	-0.33631	-0.17781	-2.1204
A110G	-0.723151	0	0	0.2275132275	0.0964758846	1839.9650422	0	0	0	0	7	0	0.408	1	1	-1	1.8	-0.4	-2.9384	-2.8426	0.053796	-0.95208	-0.20312	-0.6385	-0.45604	-0.13707	-2.0452
A110R	-0.954429	0	0	0.2275132275	0.0964758846	1839.9650422	0	0	0	0	7	-1	0.408	1	1	0	1.8	-4.5	-2.7644	-2.6412	-0.69301	-1.0455	-0.033048	-0.080869	0.2932	0.33836	-2.0446
A110K	-1.67849	0	0	0.2275132275	0.0964758846	1839.9650422	0	0	0	0	7	-1	0.408	1	1	0	1.8	-3.9	-2.3338	-1.8101	-0.37305	-1.1854	-0.059649	-0.1841	0.13388	0.21234	-1.8171
A110T	-1.96334	0	0	0.2275132275	0.0964758846	1839.9650422	0	0	0	0	7	0	0.408	1	1	-1	1.8	-0.7	-2.1623	-1.2947	-0.64631	-0.80189	-0.18685	-0.61467	-0.4315	-0.12273	-1.6168
A110P	-2.20789	0	0	0.2275132275	0.0964758846	1839.9650422	0	0	0	0	7	-1	0.408	1	1	0	1.8	-1.6	-2.3794	-2.6298	-0.72709	-1.4734	-0.15127	-0.5436	-0.3718	-0.16713	-2.0271
E111Q	1.3595	0	0	0.1234567901	0.0329609787	1817.42072743	0	0	0	0	8	2	0.914	1	0	0	-3.5	-3.5	-2.5993	-2.5841	-0.40891	-0.90464	0.56768	0.37215	0.6678	0.5674	-2.0166
E111I	1.05374	0	0	0.1234567901	0.0329609787	1817.42072743	0	0	0	0	8	-3	0.914	1	0	0	-3.5	4.5	-3.1354	-2.6298	0.16901	-1.3738	-0.037427	-0.09452	0.23116	0.1367	-2.0271
E111V	0.83522	0	0	0.1234567901	0.0329609787	1817.42072743	0	0	0	0	8	-2	0.914	1	0	0	-3.5	4.2	0.28129	-0.45622	-0.26329	-1.2796	0.032315	0.15455	0.46279	0.24737	-2.0202
E111T	0.636722	0	0	0.1234567901	0.0329609787	1817.42072743	0	0	0	0	8	-1	0.914	1	0	0	-3.5	-0.7	0.14584	-2.2042	-1.3441	-0.95857	-0.20952	-0.11274	0.096424	-0.35454	-1.8269
E111D	0.507646	0	0	0.1234567901	0.0329609787	1817.42072743	0	0	0	0	8	2	0.914	1	0	0	-3.5	-3.5	0.10774	-1.6751	-0.97652	-1.2296	0.56768	0.37215	0.6678	0.5674	-2.3405
E111A	0.457925	0	0	0.1234567901	0.0329609787	1817.42072743	0	0	0	0	8	-1	0.914	1	0	0	-3.5	1.8	0.21746	-1.4644	-0.73287	-0.97534	-0.057545	0.1301	0.42306	0.035009	-2.5107
E111H	0.0707017	0	0	0.1234567901	0.0329609787	1817.42072743	0	0	0	0	8	0	0.914	1	0	1	-3.5	-3.2	-0.019974	-2.1506	-0.97862	-1.3472	0.24843	0.1773	0.27894	-0.078018	-2.5569
E111M	-0.175631	0	0	0.1234567901	0.0329609787	1817.42072743	0	0	0	0	8	-2	0.914	1	0	1	-3.5	1.9	0.258	-1.8365	-1.2042	-0.85283	-0.062247	0.10424	0.30041	-0.072723	-2.2965
E111L	-0.263725	0	0	0.1234567901	0.0329609787	1817.42072743	0	0	0	0	8	-3	0.914	1	0	-1	-3.5	3.8	-0.069076	-1.7015	-0.95157	-1.0585	-0.23132	-0.39377	-0.012871	-0.17769	-2.3341
E111K	-0.779257	0	0	0.1234567901	0.0329609787	1817.42072743	0	0	0	0	8	1	0.914	1	0	0	-3.5	-3.9	0.17089	-2.079	-0.88356	-1.1457	0.38579	0.14918	0.35351	0.19023	-2.3175
E111R	-0.8961	0	0	0.1234567901	0.0329609787	1817.42072743	0	0	0	0	8	0	0.914	1	0	0	-3.5	-4.5	-0.078736	-2.5097	-1.325	-1.8695	0.15016	-0.051642	0.11128	-0.13485	-2.1738
E111S	-1.07998	0	0	0.1234567901	0.0329609787	1817.42072743	0	0	0	0	8	0	0.914	1	0	0	-3.5	-0.8	-0.21215	-1.5528	-1.1442	-1.0021	0.027238	0.11438	0.35196	-0.027798	-2.0692
E111G	-1.4679	0	0	0.1234567901	0.0329609787	1817.42072743	0	0	0	0	8	-2	0.914	1	0	-1	-3.5	-0.4	-0.29799	-2.3371	-1.3267	-0.96779	-0.51555	-0.54465	-0.2586	-0.72017	-1.9494
E111P	-1.87935	0	0	0.1234567901	0.0329609787	1817.42072743	0	0	0	0	8	-1	0.914	1	0	0	-3.5	-1.6	-0.081839	-2.187	-0.868	-1.5257	-0.22348	-0.16275	0.013338	-0.45719	-2.5527
E111W	-1.96689	0	0	0.1234567901	0.0329609787	1817.42072743	0	0	0	0	8	-3	0.914	1	0	-3	-3.5	-0.9	-0.60872	-1.6262	-1.248	-0.97534	-0.97607	-1.1655	-0.81193	-1.2951	-0.35849
E111N	-2.08433	0	0	0.1234567901	0.0329609787	1817.42072743	0	0	0	0	8	0	0.914	1	0	0	-3.5	-3.5	-0.31227	-2.3541	-0.97862	-1.7281	0.12102	-0.037181	0.12928	-0.16735	-0.095732
E111Y	-2.50246	0	0	0.1234567901	0.0329609787	1817.42072743	0	0	0	0	8	-2	0.914	1	0	1	-3.5	-1.3	-0.69372	-2.3371	-1.0213	-1.9845	-0.31298	-0.10495	-0.048014	-0.61157	-0.39633
E111F	-2.76334	0	0	0.1234567901	0.0329609787	1817.42072743	0	0	0	0	8	-3	0.914	1	0	0	-3.5	2.8	-1.017	-1.3775	-1.557	-1.8223	-0.20791	-0.27408	0.025084	-0.22339	0.01685
K112E	-0.747591	3	1	0.1982363316	0.113407882	1570.58549706	0	0	0	0	16	1	0.186	1	-2	-4	-3.9	-3.5	0.1892	-1.5234	-0.84064	-2.3764	-1.7438	-1.4551	-1.8126	-1.7545	-0.016825
K112Q	-1.357	3	1	0.1982363316	0.113407882	1570.58549706	0	0	0	0	16	1	0.186	1	-2	-1	-3.9	-3.5	-2.2753	-2.1189	-1.5609	-1.9607	-1.4225	-1.3392	-1.5221	-1.632	-0.53568
K112I	-1.41437	3	1	0.1982363316	0.113407882	1570.58549706	0	0	0	0	16	-3	0.186	1	-2	3	-3.9	4.5	-2.0938	-2.4978	-1.0887	-2.4208	-1.3239	-1.272	-1.5654	-1.8932	-0.62058
K112R	-1.51893	3	1	0.1982363316	0.113407882	1570.58549706	0	0	0	0	16	2	0.186	1	-2	0	-3.9	-4.5	-0.75769	-1.4734	-1.8175	-0.44271	-0.98609	-1.0258	-1.0931	-1.2117	-1.0906
K112F	-1.78487	3	1	0.1982363316	0.113407882	1570.58549706	0	0	0	0	16	-3	0.186	1	-2	-1	-3.9	2.8	-2.3614	0.12377	-0.89808	0.036382	-1.9327	-2.1119	-2.2146	-2.5418	-1.0711
K112P	-1.87791	3	1	0.1982363316	0.113407882	1570.58549706	0	0	0	0	16	-1	0.186	1	-2	-3	-3.9	-1.6	-0.79083	-0.6754	-1.6017	-0.35989	-2.1093	-2.0232	-2.2596	-2.3878	-1.0364
K112N	-1.89057	3	1	0.1982363316	0.113407882	1570.58549706	0	0	0	0	16	0	0.186	1	-2	-3	-3.9	-3.5	-1.5792	-0.51228	-0.41723	-0.020723	-1.8826	-1.7397	-2.0078	-2.0979	-1.5083
K112L	-2.04794	3	1	0.1982363316	0.113407882	1570.58549706	0	0	0	0	16	-2	0.186	1	-2	3	-3.9	3.8	-1.8077	-0.23033	-0.89604	0.13786	-1.2444	-1.1111	-1.4633	-1.7445	-1.5461
K112D	-2.35837	3	1	0.1982363316	0.113407882	1570.58549706	0	0	0	0	16	-1	0.186	1	-2	-5	-3.9	-3.5	-2.371	-0.014775	-0.63516	-0.011915	-2.2311	-2.0587	-2.3966	-2.4996	-1.9922
K112M	-2.4633	3	1	0.1982363316	0.113407882	1570.58549706	0	0	0	0	16	-1	0.186	1	-2	1	-3.9	1.9	-1.7735	-0.70912	-1.1892	0.11131	-1.4779	-1.388	-1.6887	-1.8713	-1.6447
K112S	-2.57777	3	1	0.1982363316	0.113407882	1570.58549706	0	0	0	0	16	0	0.186	1	-2	-2	-3.9	-0.8	-2.7465	0.35436	-1.7853	0.38841	-1.7677	-1.6112	-1.8627	-1.9202	-2.5037
K112Y	-2.6847	3	1	0.1982363316	0.113407882	1570.58549706	0	0	0	0	16	-2	0.186	1	-2	-2	-3.9	-1.3	-2.1994	-1.2346	-0.75605	-0.40918	-2.1824	-2.2361	-2.4118	-2.6578	-1.2752
K112T	-2.75682	3	1	0.1982363316	0.113407882	1570.58549706	0	0	0	0	16	-1	0.186	1	-2	-1	-3.9	-0.7	-2.6216	-0.36037	-1.8048	-0.025251	-1.8571	-1.8565	-2.0835	-2.2435	-1.8676
K112H	-2.8455	3	1	0.1982363316	0.113407882	1570.58549706	0	0	0	0	16	-1	0.186	1	-2	-4	-3.9	-3.2	-2.3714	-0.57181	-1.7997	-0.15209	-2.1735	-2.0558	-2.3312	-2.4698	-1.6805
K112W	-3.03323	3	1	0.1982363316	0.113407882	1570.58549706	0	0	0	0	16	-3	0.186	1	-2	-5	-3.9	-0.9	-2.3714	-1.0568	-1.7407	-0.36175	-2.4944	-2.5822	-2.7338	-2.9864	-2.2354
K112C	-3.47104	3	1	0.1982363316	0.113407882	1570.58549706	0	0	0	0	16	-3	0.186	1	-2	-2	-3.9	2.5	-2.8021	-1.1513	-1.4056	-0.71024	-2.0539	-2.2629	-2.3309	-2.6626	-2.3411
V113I	0.239439	0	0	0.4388007055	0.234790462	1553.92288699	2	0	0.0035211268	0.0110698626	14	3	0	1	4	2	4.2	4.5	-1.0157	-0.4277	-2.0576	-0.37718	-0.44221	-0.89726	-0.35047	-0.70353	-2.2912
V113T	-1.04271	0	0	0.4388007055	0.234790462	1553.92288699	2	0	0.0035211268	0.0110698626	14	0	0	1	4	-1	4.2	-0.7	-1.0405	-2.3754	-1.3997	-0.71145	-1.5053	-2.2283	-2.2033	-2.4095	-2.2327
V113A	-1.46124	0	0	0.4388007055	0.234790462	1553.92288699	2	0	0.0035211268	0.0110698626	14	0	0	1	4	3	4.2	1.8	0.74238	-1.2225	-0.74062	-0.62371	-1.1222	-1.5426	-1.9359	-1.9448	-1.8881
V113Y	-2.00868	0	0	0.4388007055	0.234790462	1553.92288699	2	0	0.0035211268	0.0110698626	14	-1	0	1	4	-3	4.2	-1.3	0.28242	-2.317	-0.77849	-0.9937	-1.9913	-2.4827	-2.4485	-2.5816	-0.46201
V113L	-2.0638	0	0	0.4388007055	0.234790462	1553.92288699	2	0	0.0035211268	0.0110698626	14	1	0	1	4	0	4.2	3.8	-0.83697	-3.1186	-1.7726	-1.2858	-1.2857	-1.4755	-1.3948	-1.7791	-0.82047
V113R	-2.2094	0	0	0.4388007055	0.234790462	1553.92288699	2	0	0.0035211268	0.0110698626	14	-3	0	1	4	-4	4.2	-4.5	0.55868	0.052933	-1.7801	-2.1199	-2.3826	-2.6562	-2.488	-2.6271	-1.0108
V113D	-2.31425	0	0	0.4388007055	0.234790462	1553.92288699	2	0	0.0035211268	0.0110698626	14	-3	0	1	4	-6	4.2	-3.5	-1.6563	-1.6957	-1.7726	-2.5299	-2.603	-2.6905	-2.5507	-2.6849	-0.35375
V113H	-2.33287	0	0	0.4388007055	0.234790462	1553.92288699	2	0	0.0035211268	0.0110698626	14	-3	0	1	4	-3	4.2	-3.2	-1.5865	-1.7007	-0.71423	-2.9042	-2.36	-2.7365	-2.7844	-2.7927	-0.69779
V113E	-2.63666	0	0	0.4388007055	0.234790462	1553.92288699	2	0	0.0035211268	0.0110698626	14	-2	0	1	4	-5	4.2	-3.5	0.46783	-0.90905	-1.5629	-2.1603	-2.3156	-2.5824	-2.4052	-2.5894	-0.97088
V113C	-2.80768	0	0	0.4388007055	0.234790462	1553.92288699	2	0	0.0035211268	0.0110698626	14	-1	0	1	4	4	4.2	2.5	-0.22016	-1.6396	-1.064	-2.8169	-1.3256	-1.3943	-2.1344	-1.9908	0.087052
V113M	-2.98248	0	0	0.4388007055	0.234790462	1553.92288699	2	0	0.0035211268	0.0110698626	14	1	0	1	4	0	4.2	1.9	-0.67631	-1.3395	-0.67992	-2.5052	-1.187	-1.7553	-1.6398	-1.949	-0.29723
V113W	-2.98298	0	0	0.4388007055	0.234790462	1553.92288699	2	0	0.0035211268	0.0110698626	14	-3	0	1	4	-6	4.2	-0.9	-1.0922	-0.94362	-1.5515	-2.509	-2.6696	-2.8233	-2.7941	-2.7704	-0.40086
V113N	-3.00656	0	0	0.4388007055	0.234790462	1553.92288699	2	0	0.0035211268	0.0110698626	14	-3	0	1	4	-5	4.2	-3.5	-0.76873	-1.2602	-1.1567	-2.2647	-2.5212	-2.7117	-2.6051	-2.7031	0.6826
V113G	-3.12053	0	0	0.4388007055	0.234790462	1553.92288699	2	0	0.0035211268	0.0110698626	14	-3	0	1	4	-2	4.2	-0.4	-0.99864	-1.5977	-1.3622	-2.6221	-2.3961	-2.6507	-2.9802	-2.803	0.028613
V113K	-3.33801	0	0	0.4388007055	0.234790462	1553.92288699	2	0	0.0035211268	0.0110698626	14	-2	0	1	4	-5	4.2	-3.9	-0.78767	-1.8014	-1.3678	-2.6865	-2.3008	-2.5569	-2.3403	-2.5467	0.28752
V113Q	-3.35219	0	0	0.4388007055	0.234790462	1553.92288699	2	0	0.0035211268	0.0110698626	14	-2	0	1	4	-5	4.2	-3.5	-0.62331	-1.3799	-2.0676	-2.0315	-2.3156	-2.5824	-2.4052	-2.5894	-0.1967
V113P	-3.6614	0	0	0.4388007055	0.234790462	1553.92288699	2	0	0.0035211268	0.0110698626	14	-2	0	1	4	-4	4.2	-1.6	-0.35623	-2.1069	-1.0689	-3.0618	-2.3209	-2.6499	-2.649	-2.697	-0.76148
S114M	1.74729	0	0	0.1664902998	0.0850016476	1680.98768678	0	0	0	0	10	-1	0.506	1	-1	-1	-0.8	1.9	-0.59827	-1.468	-1.9581	-2.5381	-0.62825	-0.85295	-0.56881	-0.57855	-0.99835
S114Q	1.56715	0	0	0.1664902998	0.0850016476	1680.98768678	0	0	0	0	10	0	0.506	1	-1	0	-0.8	-3.5	-0.8303	-2.0178	-1.9508	-3.2274	-0.029557	-0.39906	0.063188	0.078814	-0.81806
S114E	1.29046	0	0	0.1664902998	0.0850016476	1680.98768678	0	0	0	0	10	0	0.506	1	-1	3	-0.8	-3.5	-0.096521	-2.0449	-1.3815	-3.2371	0.41406	0.066604	0.43327	0.30891	-0.96675
S114K	0.981807	0	0	0.1664902998	0.0850016476	1680.98768678	0	0	0	0	10	0	0.506	1	-1	0	-0.8	-3.9	-0.65015	-2.0973	-1.9763	-3.3198	-0.012456	-0.36938	0.11263	0.13703	0.17628
S114R	0.814421	0	0	0.1664902998	0.0850016476	1680.98768678	0	0	0	0	10	-1	0.506	1	-1	3	-0.8	-4.5	-0.17804	-1.7746	-1.9581	-2.9427	0.1885	-0.024555	0.25165	0.072063	0.14343
S114H	0.506267	0	0	0.1664902998	0.0850016476	1680.98768678	0	0	0	0	10	-1	0.506	1	-1	0	-0.8	-3.2	-0.65015	-1.7746	-1.1736	-2.9427	-0.37008	-0.60744	-0.25019	-0.35994	-0.077943
S114T	0.473186	0	0	0.1664902998	0.0850016476	1680.98768678	0	0	0	0	10	1	0.506	1	-1	0	-0.8	-0.7	0.11169	-2.1967	-1.3329	-3.2822	0.023498	-0.24258	0.25719	0.29152	-0.60902
S114W	0.441495	0	0	0.1664902998	0.0850016476	1680.98768678	0	0	0	0	10	-3	0.506	1	-1	-6	-0.8	-0.9	0.29847	-0.90964	-1.5298	-1.1613	-1.757	-1.648	-1.7192	-1.6603	-1.091
S114N	0.383793	0	0	0.1664902998	0.0850016476	1680.98768678	0	0	0	0	10	1	0.506	1	-1	-1	-0.8	-3.5	0.21641	-0.94282	-2.3415	-1.2079	0.074879	-0.33362	0.17103	0.39044	-0.19413
S114G	0.204134	0	0	0.1664902998	0.0850016476	1680.98768678	0	0	0	0	10	0	0.506	1	-1	-2	-0.8	-0.4	-1.1763	-0.57694	-0.50264	-0.71711	-0.54931	-0.82939	-0.49619	-0.33596	0.62912
S114C	-0.193093	0	0	0.1664902998	0.0850016476	1680.98768678	0	0	0	0	10	-1	0.506	1	-1	-3	-0.8	2.5	-1.0591	-0.74558	0.36396	-0.86518	-0.90829	-1.1244	-0.92596	-0.77466	-0.091349
S114F	-0.541174	0	0	0.1664902998	0.0850016476	1680.98768678	0	0	0	0	10	-2	0.506	1	-1	-4	-0.8	2.8	-0.84555	-0.76071	-0.059262	-0.87113	-1.2278	-1.3898	-1.2785	-1.1676	0.041625
S114I	-0.883458	0	0	0.1664902998	0.0850016476	1680.98768678	0	0	0	0	10	-2	0.506	1	-1	-4	-0.8	4.5	-0.50849	-0.43645	0.094934	-0.53121	-1.1385	-1.2385	-1.2257	-1.1025	0.0070024
S114L	-1.40669	0	0	0.1664902998	0.0850016476	1680.98768678	0	0	0	0	10	-2	0.506	1	-1	-4	-0.8	3.8	1.2523	-1.3013	0.3741	-1.9425	-1.1794	-1.3071	-1.2451	-1.1296	0.39357
S114D	-2.9726	0	0	0.1664902998	0.0850016476	1680.98768678	0	0	0	0	10	0	0.506	1	-1	2	-0.8	-3.5	0.50675	-1.1855	0.34276	-1.683	0.27285	-0.087306	0.33631	0.24334	0.038126
I115V	0.310124	0	0	0.344973545	0.1741037495	1520.12806706	0	0	0	0	15	3	0.091	1	2	0	4.5	4.2	0.379	-1.334	0.15322	-1.8634	-1.147	-1.0222	-0.6913	-1.15	-1.3645
I115D	-0.49253	0	0	0.344973545	0.1741037495	1520.12806706	0	0	0	0	15	-3	0.091	1	2	-3	4.5	-3.5	-0.75655	1.1216	0.72565	-0.19943	-2.296	-2.2797	-2.2925	-2.3481	-0.70626
I115T	-1.17634	0	0	0.344973545	0.1741037495	1520.12806706	0	0	0	0	15	-1	0.091	1	2	0	4.5	-0.7	-0.72686	1.4195	-0.37319	0.23996	-1.7174	-2.1255	-2.0232	-2.1989	-0.83119
I115K	-1.81718	0	0	0.344973545	0.1741037495	1520.12806706	0	0	0	0	15	-3	0.091	1	2	-3	4.5	-3.9	-0.28018	0.67628	0.18622	-0.58224	-2.2562	-2.2175	-2.199	-2.2755	-1.2642
I115S	-1.83744	0	0	0.344973545	0.1741037495	1520.12806706	0	0	0	0	15	-2	0.091	1	2	1	4.5	-0.8	-1.1558	-0.13261	0.19109	-1.249	-1.8355	-2.2652	-2.4029	-2.5036	-0.57952
I115L	-1.94447	0	0	0.344973545	0.1741037495	1520.12806706	0	0	0	0	15	2	0.091	1	2	2	4.5	3.8	0.32854	0.31494	-0.052976	-0.6304	-1.1285	-0.96593	-0.70819	-1.2337	-0.76712
I115E	-2.14816	0	0	0.344973545	0.1741037495	1520.12806706	0	0	0	0	15	-3	0.091	1	2	-2	4.5	-3.5	0.78444	0.67707	-0.13382	-0.72967	-2.1777	-2.2933	-2.3325	-2.3819	-1.0152
I115N	-2.25914	0	0	0.344973545	0.1741037495	1520.12806706	0	0	0	0	15	-3	0.091	1	2	-2	4.5	-3.5	0.36412	-1.0386	0.24041	-1.1949	-2.1777	-2.2933	-2.3325	-2.3819	-1.2753
I115M	-2.33416	0	0	0.344973545	0.1741037495	1520.12806706	0	0	0	0	15	1	0.091	1	2	-1	4.5	1.9	0.053505	0.49385	-0.90411	-0.9478	-1.5796	-1.7736	-1.587	-1.8497	-1.2579
I115P	-2.80097	0	0	0.344973545	0.1741037495	1520.12806706	0	0	0	0	15	-3	0.091	1	2	-3	4.5	-1.6	0.16858	0.16298	-0.16541	-1.3109	-2.4578	-2.5364	-2.647	-2.5977	-1.153
I115Y	-2.80723	0	0	0.344973545	0.1741037495	1520.12806706	0	0	0	0	15	-1	0.091	1	2	-2	4.5	-1.3	0.029174	-0.52449	-0.78883	-0.81408	-1.8992	-2.1852	-2.01	-2.1236	-0.66512
I115Q	-2.81645	0	0	0.344973545	0.1741037495	1520.12806706	0	0	0	0	15	-3	0.091	1	2	-2	4.5	-3.5	0.045595	-0.30775	-1.4016	-0.79181	-2.1777	-2.2933	-2.3325	-2.3819	-0.87338
I115R	-2.85857	0	0	0.344973545	0.1741037495	1520.12806706	0	0	0	0	15	-3	0.091	1	2	-1	4.5	-4.5	-0.079427	0.86349	-0.19356	-0.55523	-1.9332	-2.1307	-2.1367	-2.2286	-0.91704
I115W	-2.88758	0	0	0.344973545	0.1741037495	1520.12806706	0	0	0	0	15	-3	0.091	1	2	-5	4.5	-0.9	0.35037	0.46222	-1.707	-0.68902	-2.6799	-2.5914	-2.7122	-2.6311	-1.0596
I115C	-2.95808	0	0	0.344973545	0.1741037495	1520.12806706	0	0	0	0	15	-1	0.091	1	2	-1	4.5	2.5	-0.34224	-1.4562	-1.8144	-1.2637	-2.1776	-2.2397	-2.3045	-2.3873	-0.83138
I115A	-2.98993	0	0	0.344973545	0.1741037495	1520.12806706	0	0	0	0	15	-1	0.091	1	2	3	4.5	1.8	0.35037	-1.3252	-0.82792	-1.1404	-1.5357	-1.733	-1.9244	-2.2204	-0.73591
I115G	-3.14699	0	0	0.344973545	0.1741037495	1520.12806706	0	0	0	0	15	-4	0.091	1	2	-2	4.5	-0.4	0.21121	-1.4663	-1.7069	-1.2869	-2.5857	-2.8112	-3.0792	-2.9131	-0.85739
I115F	-3.3901	0	0	0.344973545	0.1741037495	1520.12806706	0	0	0	0	15	0	0.091	1	2	-2	4.5	2.8	-0.38188	-1.2158	-1.3376	-1.0147	-2.1013	-2.1088	-2.1294	-2.244	-0.78083
I115H	-3.63742	0	0	0.344973545	0.1741037495	1520.12806706	0	0	0	0	15	-3	0.091	1	2	-1	4.5	-3.2	-0.43496	-1.4663	-1.0162	-1.2869	-2.0798	-2.331	-2.437	-2.4749	-1.0513
M116L	0.438799	0	1	0.3541446208	0.1307652215	1451.2054044	0	0	0	0	16	2	0	1	5	4	1.9	3.8	0.0094224	-0.97697	-1.1563	-0.82479	-0.43459	-0.42873	-0.051486	0.13873	-0.74194
M116R	0.100181	0	1	0.3541446208	0.1307652215	1451.2054044	0	0	0	0	16	-1	0	1	5	-6	1.9	-4.5	0.4711	-1.4573	-1.679	-1.099	-1.9542	-2.0376	-1.8875	-1.8676	-0.82414
M116V	-0.127853	0	1	0.3541446208	0.1307652215	1451.2054044	0	0	0	0	16	1	0	1	5	1	1.9	4.2	0.66818	-0.73321	-1.8226	-0.68052	-1.0361	-1.0208	-0.96375	-0.71055	-0.81048
M116I	-0.349396	0	1	0.3541446208	0.1307652215	1451.2054044	0	0	0	0	16	1	0	1	5	4	1.9	4.5	0.0516	-0.71847	-1.2699	-0.62187	-0.7056	-0.581	-0.51187	-0.24167	-1.5997
M116C	-0.436023	0	1	0.3541446208	0.1307652215	1451.2054044	0	0	0	0	16	-1	0	1	5	-1	1.9	2.5	0.57978	-1.6058	-2.146	-1.3827	-1.737	-1.9083	-2.2275	-1.7701	-2.0317
M116T	-0.824293	0	1	0.3541446208	0.1307652215	1451.2054044	0	0	0	0	16	-1	0	1	5	-2	1.9	-0.7	0.57174	-1.6403	-1.4966	-1.4418	-1.7169	-2.1542	-2.3262	-2.12	-1.4416
M116A	-1.02933	0	1	0.3541446208	0.1307652215	1451.2054044	0	0	0	0	16	-1	0	1	5	-2	1.9	1.8	0.65615	-1.4457	-1.877	-1.2392	-1.815	-2.0845	-2.3352	-1.9294	-1.9081
M116K	-1.56955	0	1	0.3541446208	0.1307652215	1451.2054044	0	0	0	0	16	-1	0	1	5	-6	1.9	-3.9	0.48639	-0.5489	-1.9077	-1.7049	-1.9778	-2.0941	-2.0013	-1.9772	-1.5019
M116N	-1.81502	0	1	0.3541446208	0.1307652215	1451.2054044	0	0	0	0	16	-2	0	1	5	-6	1.9	-3.5	0.25264	-0.57487	-1.8853	-1.8567	-2.2752	-2.2587	-2.2949	-2.3534	-2.0403
M116F	-2.2944	0	1	0.3541446208	0.1307652215	1451.2054044	0	0	0	0	16	0	0	1	5	3	1.9	2.8	0.15173	0.079425	-1.6502	-1.3947	-0.97523	-1.1101	-1.425	-0.98673	-2.408
M116H	-2.45858	0	1	0.3541446208	0.1307652215	1451.2054044	0	0	0	0	16	-2	0	1	5	-5	1.9	-3.2	0.25367	-0.90178	-1.6502	-2.3602	-2.1958	-2.2881	-2.3366	-2.376	-2.0236
M116Y	-2.53756	0	1	0.3541446208	0.1307652215	1451.2054044	0	0	0	0	16	-1	0	1	5	2	1.9	-1.3	0.49007	-0.37182	-2.1113	-1.4841	-1.1902	-1.7715	-2.225	-1.9417	-2.3504
M116S	-3.05035	0	1	0.3541446208	0.1307652215	1451.2054044	0	0	0	0	16	-1	0	1	5	-5	1.9	-0.8	-0.053337	-0.51717	-0.16993	-1.8433	-2.0048	-2.3209	-2.4151	-2.2766	-2.1154
M116D	-3.06493	0	1	0.3541446208	0.1307652215	1451.2054044	0	0	0	0	16	-3	0	1	5	-7	1.9	-3.5	-0.16651	-0.86925	-0.22629	-2.2323	-2.5921	-2.388	-2.5305	-2.6444	-1.8255
M116G	-3.07908	0	1	0.3541446208	0.1307652215	1451.2054044	0	0	0	0	16	-3	0	1	5	-7	1.9	-0.4	-0.4078	-1.0247	0.52318	-2.4828	-2.6508	-2.6693	-2.9216	-2.8354	-2.307
M116E	-3.3157	0	1	0.3541446208	0.1307652215	1451.2054044	0	0	0	0	16	-2	0	1	5	-6	1.9	-3.5	-0.52108	-0.85481	0.18838	-2.2473	-2.2752	-2.2587	-2.2949	-2.3534	-2.0747
M116Q	-3.37696	0	1	0.3541446208	0.1307652215	1451.2054044	0	0	0	0	16	0	0	1	5	-5	1.9	-3.5	-0.54841	-1.1951	0.0052008	-2.2965	-1.615	-1.9943	-1.8036	-1.7106	-1.0917
M116P	-3.38233	0	1	0.3541446208	0.1307652215	1451.2054044	0	0	0	0	16	-2	0	1	5	-6	1.9	-1.6	-0.3719	0.67961	0.66673	-1.5892	-2.3239	-2.4317	-2.5867	-2.5413	-1.1148
M116W	-3.64538	0	1	0.3541446208	0.1307652215	1451.2054044	0	0	0	0	16	-1	0	1	5	-4	1.9	-0.9	-0.83402	1.0877	-0.81279	-0.73955	-1.92	-2.2767	-2.3684	-2.2289	-0.47231
A117V	-0.697998	2	0	0.6620811287	0.3057767049	1523.93110833	10	95.0340677261	0.0041152263	0.0678922339	12	0	0	1	6	0	1.8	4.2	-0.45899	0.64214	-0.61204	-1.3608	-1.8943	-1.6818	-1.6016	-2.0515	-1.1045
A117S	-0.920783	2	0	0.6620811287	0.3057767049	1523.93110833	10	95.0340677261	0.0041152263	0.0678922339	12	1	0	1	6	-2	1.8	-0.8	-0.65377	0.70577	-0.88671	-1.5682	-1.7223	-1.7604	-1.6636	-1.7351	-1.0383
A117E	-0.984367	2	0	0.6620811287	0.3057767049	1523.93110833	10	95.0340677261	0.0041152263	0.0678922339	12	-1	0	1	6	-5	1.8	-3.5	-0.74328	0.72778	-0.016316	-0.93451	-2.4521	-2.354	-2.0644	-2.1392	-1.6447
A117Q	-1.02167	2	0	0.6620811287	0.3057767049	1523.93110833	10	95.0340677261	0.0041152263	0.0678922339	12	-1	0	1	6	-2	1.8	-3.5	-0.77679	0.34876	0.49095	-1.1888	-2.1901	-2.2654	-1.8544	-1.903	-1.6452
A117R	-1.1915	2	0	0.6620811287	0.3057767049	1523.93110833	10	95.0340677261	0.0041152263	0.0678922339	12	-1	0	1	6	-2	1.8	-4.5	-0.99008	0.29189	-0.51236	-0.95431	-2.1385	-2.2728	-1.7922	-1.793	-2.0034
A117Y	-1.57648	2	0	0.6620811287	0.3057767049	1523.93110833	10	95.0340677261	0.0041152263	0.0678922339	12	-2	0	1	6	-6	1.8	-1.3	-1.2186	0.35644	-1.2292	-1.2735	-2.7849	-2.6601	-2.3101	-2.5627	-1.9042
A117T	-1.76813	2	0	0.6620811287	0.3057767049	1523.93110833	10	95.0340677261	0.0041152263	0.0678922339	12	0	0	1	6	-2	1.8	-0.7	-0.66304	0.21113	-0.70225	-1.0743	-2.0271	-1.9937	-1.763	-1.9072	-2.0173
A117H	-2.61856	2	0	0.6620811287	0.3057767049	1523.93110833	10	95.0340677261	0.0041152263	0.0678922339	12	-2	0	1	6	-2	1.8	-3.2	-0.3886	0.28454	-0.51889	-1.7094	-2.4258	-2.4552	-1.9829	-2.0887	-1.3494
A117K	-2.75117	2	0	0.6620811287	0.3057767049	1523.93110833	10	95.0340677261	0.0041152263	0.0678922339	12	-1	0	1	6	-3	1.8	-3.9	-1.111	0.35794	-1.4556	1.3265	-2.2642	-2.3016	-1.8847	-1.9293	-0.35901
A117G	-2.76833	2	0	0.6620811287	0.3057767049	1523.93110833	10	95.0340677261	0.0041152263	0.0678922339	12	0	0	1	6	2	1.8	-0.4	-2.2405	-0.61019	-0.80756	0.848	-1.597	-1.6917	-1.6557	-1.6087	-0.41323
A117D	-2.78468	2	0	0.6620811287	0.3057767049	1523.93110833	10	95.0340677261	0.0041152263	0.0678922339	12	-2	0	1	6	-6	1.8	-3.5	-1.6993	-1.8511	-1.1831	0.46128	-2.7391	-2.5634	-2.2335	-2.3565	-0.3037
A117M	-2.79096	2	0	0.6620811287	0.3057767049	1523.93110833	10	95.0340677261	0.0041152263	0.0678922339	12	-1	0	1	6	-2	1.8	1.9	-1.5185	0.35794	-1.1375	1.3265	-2.3502	-2.1972	-1.8635	-2.243	-0.90731
A117L	-2.80069	2	0	0.6620811287	0.3057767049	1523.93110833	10	95.0340677261	0.0041152263	0.0678922339	12	-1	0	1	6	-3	1.8	3.8	-1.3243	-0.17853	-1.0405	1.0793	-2.4446	-2.2945	-1.9896	-2.5172	-1.7947
A117N	-2.86145	2	0	0.6620811287	0.3057767049	1523.93110833	10	95.0340677261	0.0041152263	0.0678922339	12	-2	0	1	6	-5	1.8	-3.5	-1.6739	-2.5179	-0.34798	0.47076	-2.6678	-2.5467	-2.1399	-2.2696	-0.71553
A117C	-2.983	2	0	0.6620811287	0.3057767049	1523.93110833	10	95.0340677261	0.0041152263	0.0678922339	12	0	0	1	6	-1	1.8	2.5	-1.8423	-2.0582	-0.7513	0.57194	-1.9895	-1.8284	-1.6655	-2.0352	-1.755
A117P	-3.03788	2	0	0.6620811287	0.3057767049	1523.93110833	10	95.0340677261	0.0041152263	0.0678922339	12	-1	0	1	6	-5	1.8	-1.6	-1.6379	-0.71634	-2.2972	0.76736	-2.4838	-2.3919	-2.104	-2.3039	-1.1502
A117F	-3.30242	2	0	0.6620811287	0.3057767049	1523.93110833	10	95.0340677261	0.0041152263	0.0678922339	12	-2	0	1	6	-6	1.8	2.8	-0.51092	-0.14865	-2.269	-0.36668	-2.8357	-2.7925	-2.3656	-2.8811	-1.801
A117W	-3.51294	2	0	0.6620811287	0.3057767049	1523.93110833	10	95.0340677261	0.0041152263	0.0678922339	12	-3	0	1	6	-7	1.8	-0.9	-0.76227	-0.31531	-2.3324	-0.62009	-3.0105	-2.8895	-2.5503	-2.8109	-0.97172
D118E	1.59278	0	0	0.219047619	0.0442139426	1724.16532168	0	0	0	0	9	2	0.632	1	3	4	-3.5	-3.5	-2.1192	-1.4501	-2.1607	-1.3035	0.58617	0.52804	0.72748	0.98596	-1.5413
D118Q	0.412513	0	0	0.219047619	0.0442139426	1724.16532168	0	0	0	0	9	0	0.632	1	3	1	-3.5	-3.5	-2.1496	-0.95798	-2.3324	-1.019	-0.20768	-0.35152	-0.38886	-0.29644	-1.2838
D118H	-0.0309974	0	0	0.219047619	0.0442139426	1724.16532168	0	0	0	0	9	-1	0.632	1	3	0	-3.5	-3.2	-1.7596	0.3436	-2.0545	-0.036162	-0.67031	-0.74449	-0.79064	-0.85468	-2.26
D118T	-0.147202	0	0	0.219047619	0.0442139426	1724.16532168	0	0	0	0	9	-1	0.632	1	3	0	-3.5	-0.7	-1.5632	-0.42438	-2.2476	-0.62255	-0.59298	-0.70396	-0.61599	-0.61867	-2.3333
D118Y	-0.799977	0	0	0.219047619	0.0442139426	1724.16532168	0	0	0	0	9	-3	0.632	1	3	-2	-3.5	-1.3	-2.3456	-0.12924	-1.9759	-0.35297	-1.3874	-1.5386	-1.3977	-1.6454	-2.3049
D118N	-0.836212	0	0	0.219047619	0.0442139426	1724.16532168	0	0	0	0	9	1	0.632	1	3	-2	-3.5	-3.5	-2.0605	-0.62043	-1.9055	-0.60113	-0.32591	-0.71547	-0.67848	-0.45844	-1.6277
D118V	-0.882781	0	0	0.219047619	0.0442139426	1724.16532168	0	0	0	0	9	-3	0.632	1	3	-2	-3.5	4.2	-2.4738	-0.79827	-2.2884	-0.99217	-0.88014	-1.248	-0.89723	-0.94089	-1.9457
D118K	-1.31788	0	0	0.219047619	0.0442139426	1724.16532168	0	0	0	0	9	-1	0.632	1	3	-1	-3.5	-3.9	-2.0567	-0.2384	-2.3785	-0.70963	-0.81605	-0.9483	-0.97475	-1.0651	-2.3095
D118I	-1.67669	0	0	0.219047619	0.0442139426	1724.16532168	0	0	0	0	9	-3	0.632	1	3	-3	-3.5	4.5	-2.0339	-0.77769	-2.2444	-0.97709	-1.0099	-1.4269	-1.0742	-1.1764	-1.9213
D118R	-1.78904	0	0	0.219047619	0.0442139426	1724.16532168	0	0	0	0	9	-2	0.632	1	3	2	-3.5	-4.5	-2.3266	-0.46716	-0.89254	-0.6784	-0.68913	-0.50603	-0.66042	-0.85264	-2.0257
D118L	-2.02247	0	0	0.219047619	0.0442139426	1724.16532168	0	0	0	0	9	-4	0.632	1	3	-3	-3.5	3.8	-1.6578	0.33656	-1.2723	0.60927	-1.2114	-1.7333	-1.3637	-1.4529	-0.74704
D118P	-2.10868	0	0	0.219047619	0.0442139426	1724.16532168	0	0	0	0	9	-1	0.632	1	3	-4	-3.5	-1.6	-2.527	0.17352	-0.028588	0.41518	-1.1921	-1.5846	-1.5311	-1.5935	-1.048
D118F	-2.6934	0	0	0.219047619	0.0442139426	1724.16532168	0	0	0	0	9	-3	0.632	1	3	-5	-3.5	2.8	-1.2266	0.60707	-1.7152	0.72796	-1.4453	-1.9955	-1.6563	-1.9233	-0.77674
A119C	-0.474813	1	0	0.4525573192	0.2104889869	1549.24117121	1	0	0.0028901734	0.0018844873	11	0	0	1	4	1	1.8	2.5	-1.5051	-0.41325	-0.65667	0.044111	-1.3733	-1.2536	-0.99672	-1.5513	-1.037
A119E	-0.801293	1	0	0.4525573192	0.2104889869	1549.24117121	1	0	0.0028901734	0.0018844873	11	-1	0	1	4	-2	1.8	-3.5	-2.7407	-1.6728	-0.79536	-0.57936	-1.8518	-2.112	-1.7357	-2.0564	-1.2642
A119S	-1.39553	1	0	0.4525573192	0.2104889869	1549.24117121	1	0	0.0028901734	0.0018844873	11	1	0	1	4	0	1.8	-0.8	-2.511	0.30539	-1.6662	0.35062	-1.0675	-1.6151	-1.1239	-1.5353	-1.2577
A119V	-1.60097	1	0	0.4525573192	0.2104889869	1549.24117121	1	0	0.0028901734	0.0018844873	11	0	0	1	4	-1	1.8	4.2	-2.5528	-1.4708	-1.9022	-0.73525	-1.6805	-1.3285	-0.9588	-1.6934	-1.2281
A119Y	-1.67346	1	0	0.4525573192	0.2104889869	1549.24117121	1	0	0.0028901734	0.0018844873	11	-2	0	1	4	-3	1.8	-1.3	-1.835	-0.21118	-1.3916	0.075182	-2.2678	-2.3064	-2.0759	-2.4001	-0.61382
A119K	-1.85686	1	0	0.4525573192	0.2104889869	1549.24117121	1	0	0.0028901734	0.0018844873	11	-1	0	1	4	-2	1.8	-3.9	-2.4708	-2.0601	-1.7855	-1.0481	-1.8474	-2.1002	-1.6887	-2.0057	-1.3789
A119T	-1.90633	1	0	0.4525573192	0.2104889869	1549.24117121	1	0	0.0028901734	0.0018844873	11	0	0	1	4	-2	1.8	-0.7	-2.28	-0.8264	-0.89383	-0.046385	-1.6369	-1.9428	-1.5322	-1.9405	-1.459
A119P	-1.99512	1	0	0.4525573192	0.2104889869	1549.24117121	1	0	0.0028901734	0.0018844873	11	-1	0	1	4	-4	1.8	-1.6	-2.6631	-1.5026	-0.12952	-0.40029	-2.1285	-2.2137	-1.8851	-2.2442	-1.8631
A119R	-2.20569	1	0	0.4525573192	0.2104889869	1549.24117121	1	0	0.0028901734	0.0018844873	11	-1	0	1	4	-2	1.8	-4.5	-2.347	-2.06	-0.65479	-1.0773	-1.8322	-2.0782	-1.6027	-1.9178	-1.6674
A119G	-2.27724	1	0	0.4525573192	0.2104889869	1549.24117121	1	0	0.0028901734	0.0018844873	11	0	0	1	4	3	1.8	-0.4	-0.71376	-1.3954	-0.8278	-1.165	-0.98547	-1.4004	-1.3354	-1.6185	-1.9453
A119L	-2.55767	1	0	0.4525573192	0.2104889869	1549.24117121	1	0	0.0028901734	0.0018844873	11	-1	0	1	4	-1	1.8	3.8	-0.60765	-0.70161	-0.54663	-0.74925	-1.9245	-1.544	-1.2467	-1.9192	-1.9282
A119M	-2.6119	1	0	0.4525573192	0.2104889869	1549.24117121	1	0	0.0028901734	0.0018844873	11	-1	0	1	4	-2	1.8	1.9	-3.0391	-0.51613	-0.98941	-0.64317	-2.0153	-1.9018	-1.5374	-2.0798	-1.5973
A119Q	-2.80738	1	0	0.4525573192	0.2104889869	1549.24117121	1	0	0.0028901734	0.0018844873	11	-1	0	1	4	0	1.8	-3.5	-0.98737	-0.36285	-0.83564	-0.56449	-1.5758	-1.9946	-1.7199	-2.0086	-1.9741
A119W	-2.82535	1	0	0.4525573192	0.2104889869	1549.24117121	1	0	0.0028901734	0.0018844873	11	-3	0	1	4	-5	1.8	-0.9	-2.5133	-1.0864	-1.0263	-1.0679	-2.647	-2.5148	-2.3057	-2.6381	-1.5819
A119D	-2.94268	1	0	0.4525573192	0.2104889869	1549.24117121	1	0	0.0028901734	0.0018844873	11	-2	0	1	4	-4	1.8	-3.5	-2.6669	-0.97651	-0.94396	-0.75063	-2.3067	-2.2797	-1.9744	-2.3125	-1.726
M120L	1.11539	0	0	0.7671957672	0.2484965126	1515.64584881	1	0	0.0031948882	0.0121476406	17	2	0	1	1	6	1.9	3.8	-1.8762	-0.55689	-1.1462	-1.3786	-1.1214	-0.8569	-1.2261	-0.95891	-1.9293
M120I	0.152768	0	0	0.7671957672	0.2484965126	1515.64584881	1	0	0.0031948882	0.0121476406	17	1	0	1	1	0	1.9	4.5	-0.5969	0.37213	-0.29952	-0.23932	-1.9873	-1.2524	-1.6244	-1.5534	-1.5825
M120T	-1.62039	0	0	0.7671957672	0.2484965126	1515.64584881	1	0	0.0031948882	0.0121476406	17	-1	0	1	1	-2	1.9	-0.7	-2.0102	0.057796	-0.86639	-0.62678	-2.3376	-2.3768	-2.4224	-2.3257	-0.24198
M120V	-2.11654	0	0	0.7671957672	0.2484965126	1515.64584881	1	0	0.0031948882	0.0121476406	17	1	0	1	1	2	1.9	4.2	-2.5736	-0.84933	-1.3678	-1.5372	-1.8259	-1.2354	-1.7025	-1.5357	-0.34375
M120K	-2.11802	0	0	0.7671957672	0.2484965126	1515.64584881	1	0	0.0031948882	0.0121476406	17	-1	0	1	1	-6	1.9	-3.9	-0.97665	-0.2395	-0.29952	-1.0098	-2.3464	-2.138	-1.7357	-2.1632	0.024344
M120W	-2.20073	0	0	0.7671957672	0.2484965126	1515.64584881	1	0	0.0031948882	0.0121476406	17	-1	0	1	1	-6	1.9	-0.9	-2.5987	-1.354	-0.70372	-2.0077	-2.4953	-2.1338	-1.8578	-2.2197	-0.54975
M120A	-2.46409	0	0	0.7671957672	0.2484965126	1515.64584881	1	0	0.0031948882	0.0121476406	17	-1	0	1	1	-1	1.9	1.8	-1.5477	-1.1767	-1.1797	-1.8567	-2.3913	-2.1806	-2.4461	-2.161	0.069192
M120S	-3.30886	0	0	0.7671957672	0.2484965126	1515.64584881	1	0	0.0031948882	0.0121476406	17	-1	0	1	1	-6	1.9	-0.8	-3.0077	-0.56317	-1.4952	-1.3774	-2.4994	-2.1319	-1.8597	-2.2174	0.073583
R121D	0.0424034	0	0	0.7407407407	0.2371450257	1636.60824023	2	0	0.0035587189	0.0115196619	10	-2	1.141	1	7	-3	-4.5	-3.5	-2.9577	-0.53326	-1.1003	-1.3156	-1.586	-2.2519	-2.639	-1.9216	-0.46012
R121L	-0.353911	0	0	0.7407407407	0.2371450257	1636.60824023	2	0	0.0035587189	0.0115196619	10	-2	1.141	1	7	-3	-4.5	3.8	-2.7006	-1.1749	0.81606	-1.8614	-1.2266	-1.5543	-1.3972	-1.0245	-0.18879
R121S	-0.687883	0	0	0.7407407407	0.2371450257	1636.60824023	2	0	0.0035587189	0.0115196619	10	-1	1.141	1	7	-2	-4.5	-0.8	-2.5498	-1.2141	0.7446	-1.855	-1.2298	-1.8052	-1.9125	-1.2516	-0.012825
R121C	-0.914714	0	0	0.7407407407	0.2371450257	1636.60824023	2	0	0.0035587189	0.0115196619	10	-3	1.141	1	7	-2	-4.5	2.5	-3.1211	-0.55837	0.11222	-1.4433	-1.339	-1.6741	-1.6494	-1.2411	-0.34322
R121Q	-1.35413	0	0	0.7407407407	0.2371450257	1636.60824023	2	0	0.0035587189	0.0115196619	10	1	1.141	1	7	0	-4.5	-3.5	-2.5894	0.086079	0.38177	-2.2768	-0.772	-1.5946	-1.6697	-0.96693	-0.51927
R121H	-1.6821	0	0	0.7407407407	0.2371450257	1636.60824023	2	0	0.0035587189	0.0115196619	10	0	1.141	1	7	2	-4.5	-3.2	-1.9843	-0.57475	1.0801	-2.5027	-0.73762	-1.5258	-1.6621	-1.0574	-0.55115
R121G	-1.8665	0	0	0.7407407407	0.2371450257	1636.60824023	2	0	0.0035587189	0.0115196619	10	-2	1.141	1	7	-3	-4.5	-0.4	-2.7272	-1.9817	0.69399	-3.5091	-1.4707	-1.9659	-2.1377	-1.5655	-0.51113
R121W	-2.64381	0	0	0.7407407407	0.2371450257	1636.60824023	2	0	0.0035587189	0.0115196619	10	-3	1.141	1	7	0	-4.5	-0.9	-2.91	-1.7412	0.82875	-3.6048	-1.3325	-1.8248	-2.1501	-1.5988	-0.19401
R121P	-3.35429	0	0	0.7407407407	0.2371450257	1636.60824023	2	0	0.0035587189	0.0115196619	10	-2	1.141	1	7	-6	-4.5	-1.6	-3.356	-1.7789	0.53798	-3.1708	-1.7645	-2.3381	-2.6986	-2.1636	-1.037
R122W	0.934916	0	0	0.2888888889	0.1298064637	1663.67176328	0	0	0	0	13	-3	1.122	1	3	-1	-4.5	-0.9	-1.2688	-1.3683	0.40745	-2.9948	-1.2936	-1.3154	-1.0058	-0.76657	-0.60083
R122Q	0.565622	0	0	0.2888888889	0.1298064637	1663.67176328	0	0	0	0	13	1	1.122	1	3	3	-4.5	-3.5	-1.1082	-2.2253	0.65289	-3.6663	0.30625	0.061906	0.54498	0.78552	-1.1073
R122T	0.148016	0	0	0.2888888889	0.1298064637	1663.67176328	0	0	0	0	13	-1	1.122	1	3	0	-4.5	-0.7	-0.6145	-1.6403	0.46417	-3.4769	-0.61738	-0.62919	-0.22767	0.0091171	-1.2504
R122L	0.125049	0	0	0.2888888889	0.1298064637	1663.67176328	0	0	0	0	13	-2	1.122	1	3	-1	-4.5	3.8	-1.2729	-2.6105	0.65771	-4.0596	-0.80216	-0.89208	-0.33118	0.038776	-1.1754
R122S	-0.00870777	0	0	0.2888888889	0.1298064637	1663.67176328	0	0	0	0	13	-1	1.122	1	3	-1	-4.5	-0.8	-1.2085	-2.1449	0.4884	-3.405	-0.74532	-0.83326	-0.35166	-0.163	-1.1696
R122H	-0.351072	0	0	0.2888888889	0.1298064637	1663.67176328	0	0	0	0	13	0	1.122	1	3	-1	-4.5	-3.2	-1.0798	-2.1269	0.14501	-3.8149	-0.43699	-0.66638	-0.19637	-0.044324	-2.2003
R122C	-1.34591	0	0	0.2888888889	0.1298064637	1663.67176328	0	0	0	0	13	-3	1.122	1	3	-1	-4.5	2.5	-1.0943	-2.1362	0.51804	-3.3984	-1.0812	-1.2435	-0.77205	-0.34591	-2.119
R122P	-1.4476	0	0	0.2888888889	0.1298064637	1663.67176328	0	0	0	0	13	-2	1.122	1	3	-3	-4.5	-1.6	-1.1393	-1.452	-0.27796	-3.3424	-1.2732	-1.4766	-1.0095	-0.91259	-2.097
R122D	-1.62821	0	0	0.2888888889	0.1298064637	1663.67176328	0	0	0	0	13	-2	1.122	1	3	-1	-4.5	-3.5	-1.133	-2.2325	-0.13184	-3.8355	-1.0329	-1.0515	-0.80282	-0.75358	-1.965
R122G	-1.63371	0	0	0.2888888889	0.1298064637	1663.67176328	0	0	0	0	13	-2	1.122	1	3	-2	-4.5	-0.4	-1.5934	-2.3589	0.58073	-3.6217	-1.1434	-1.2802	-0.79635	-0.5996	-0.68512
R122N	-1.76072	0	0	0.2888888889	0.1298064637	1663.67176328	0	0	0	0	13	0	1.122	1	3	-2	-4.5	-3.5	-1.2626	-1.561	-0.1231	-3.1343	-0.57044	-0.84983	-0.37189	-0.21723	-0.56486
L123R	0.0437511	0	0	0.8356261023	0.1820094002	1477.17681936	1	0	0.0030120482	0.002180758	15	-2	0	1	6	-7	3.8	-4.5	-1.5229	-2.6454	-0.25232	-3.9725	-2.2862	-2.5359	-1.3295	-1.5676	-0.72291
L123I	-0.0579422	0	0	0.8356261023	0.1820094002	1477.17681936	1	0	0.0030120482	0.002180758	15	2	0	1	6	1	3.8	4.5	-1.3719	-2.284	-0.54834	-2.3842	-1.0005	-1.4518	-0.84807	-0.85902	-1.4325
L123V	-0.91198	0	0	0.8356261023	0.1820094002	1477.17681936	1	0	0.0030120482	0.002180758	15	1	0	1	6	0	3.8	4.2	-1.4038	-2.4652	-0.24824	-2.7607	-1.3385	-1.7887	-1.2543	-1.2902	-0.52519
L123M	-1.03098	0	0	0.8356261023	0.1820094002	1477.17681936	1	0	0.0030120482	0.002180758	15	2	0	1	6	3	3.8	1.9	-1.3477	-3.1954	-0.53756	-3.4815	-0.77134	-1.6623	-1.1424	-0.87084	-1.0938
L123P	-1.63223	0	0	0.8356261023	0.1820094002	1477.17681936	1	0	0.0030120482	0.002180758	15	-3	0	1	6	-7	3.8	-1.6	-1.5453	-2.9289	-0.37374	-3.3555	-2.5461	-2.8404	-1.8516	-2.0122	-0.89575
L123S	-1.76219	0	0	0.8356261023	0.1820094002	1477.17681936	1	0	0.0030120482	0.002180758	15	-2	0	1	6	-7	3.8	-0.8	-1.1963	-3.032	-1.3528	-3.2446	-2.3355	-2.7398	-1.6425	-1.8942	0.22603
L123H	-2.39052	0	0	0.8356261023	0.1820094002	1477.17681936	1	0	0.0030120482	0.002180758	15	-3	0	1	6	-7	3.8	-3.2	-0.11396	-2.7755	-1.3117	-2.7293	-2.5037	-2.7421	-1.7257	-1.8935	-0.98982
L123A	-2.5269	0	0	0.8356261023	0.1820094002	1477.17681936	1	0	0.0030120482	0.002180758	15	-1	0	1	6	-6	3.8	1.8	-0.40773	-2.8671	-1.0966	-3.3929	-2.1637	-2.6267	-1.5555	-1.8231	0.24812
L123Q	-3.16769	0	0	0.8356261023	0.1820094002	1477.17681936	1	0	0.0030120482	0.002180758	15	-2	0	1	6	-6	3.8	-3.5	-0.68804	-3.1329	-1.1722	-3.5615	-2.2399	-2.6536	-1.5546	-1.7507	0.23529
L123W	-3.37981	0	0	0.8356261023	0.1820094002	1477.17681936	1	0	0.0030120482	0.002180758	15	-2	0	1	6	2	3.8	-0.9	-0.95721	-2.8683	-1.509	-2.8712	-1.6958	-2.6569	-2.9179	-2.5188	0.10051
H124P	0.123448	4	7	0.7985890653	0.5103897245	1527.12324622	38	1118.31361887	0.0058823529	0.2280328247	14	-2	0.127	1	11	-7	-3.2	-1.6	-0.81944	-3.0937	-1.1813	-3.5232	-1.2294	-1.8115	-1.4995	-1.1689	-0.46611
H124T	-0.00252853	4	7	0.7985890653	0.5103897245	1527.12324622	38	1118.31361887	0.0058823529	0.2280328247	14	-2	0.127	1	11	-7	-3.2	-0.7	-1.2338	-2.8303	-1.7056	-3.0516	-1.1676	-1.7742	-1.6619	-1.2571	-0.45562
H124Q	-0.369794	4	7	0.7985890653	0.5103897245	1527.12324622	38	1118.31361887	0.0058823529	0.2280328247	14	0	0.127	1	11	-4	-3.2	-3.5	-0.93393	-1.1374	-0.61973	-1.9901	-0.87867	-1.3373	-0.59037	-1.1852	-0.8962
H124N	-0.501599	4	7	0.7985890653	0.5103897245	1527.12324622	38	1118.31361887	0.0058823529	0.2280328247	14	1	0.127	1	11	-4	-3.2	-3.5	-1.3172	-1.2336	-1.0762	-2.3482	-0.70991	-1.1065	-0.41823	-1.1382	-0.46611
H124D	-1.15155	4	7	0.7985890653	0.5103897245	1527.12324622	38	1118.31361887	0.0058823529	0.2280328247	14	-1	0.127	1	11	-6	-3.2	-3.5	-0.1842	-2.7763	-1.5825	-3.108	-1.1827	-1.6541	-0.97452	-1.1753	-0.64731
H124I	-1.59466	4	7	0.7985890653	0.5103897245	1527.12324622	38	1118.31361887	0.0058823529	0.2280328247	14	-3	0.127	1	11	-8	-3.2	4.5	-0.92323	-1.742	-1.3992	-2.3011	-1.2205	-1.9343	-2.9043	-2.0008	0.31626
H124R	-1.776	4	7	0.7985890653	0.5103897245	1527.12324622	38	1118.31361887	0.0058823529	0.2280328247	14	0	0.127	1	11	-5	-3.2	-4.5	-1.7244	-1.9876	-2.458	-2.5395	-1.0278	-1.454	-0.63631	-1.1799	0.54245
H124Y	-1.86281	4	7	0.7985890653	0.5103897245	1527.12324622	38	1118.31361887	0.0058823529	0.2280328247	14	2	0.127	1	11	-3	-3.2	-1.3	-1.1808	-2.3525	-1.8942	-2.7309	-0.38147	-0.59307	-0.30607	-1.2497	0.2154
H124K	-1.95266	4	7	0.7985890653	0.5103897245	1527.12324622	38	1118.31361887	0.0058823529	0.2280328247	14	-1	0.127	1	11	-6	-3.2	-3.9	-1.051	-2.4953	-1.8157	-2.5719	-1.209	-1.6733	-0.9411	-1.1791	0.1032
H124G	-3.14698	4	7	0.7985890653	0.5103897245	1527.12324622	38	1118.31361887	0.0058823529	0.2280328247	14	-2	0.127	1	11	-7	-3.2	-0.4	-1.6357	-2.2381	-1.6577	-2.4855	-1.1456	-1.7625	-1.72	-1.303	0.22399
T125S	1.87808	0	0	0.3058201058	0.071519705	2030.64262853	0	0	0	0	6	1	1.105	0	0	0	-0.7	-0.8	-2.4867	-2.3706	-1.8688	-2.7762	0.79765	0.47997	0.67284	0.8265	0.34194
T125G	1.53533	0	0	0.3058201058	0.071519705	2030.64262853	0	0	0	0	6	-2	1.105	0	0	0	-0.7	-0.4	-2.5608	0.56701	-2.0219	-0.37077	0.12245	-0.12478	0.0039214	-0.14098	0.50438
T125A	1.1497	0	0	0.3058201058	0.071519705	2030.64262853	0	0	0	0	6	0	1.105	0	0	0	-0.7	1.8	-0.9452	-0.27992	-1.8972	-0.96976	0.4324	0.16689	0.35601	0.27486	-0.57903
T125N	1.10478	0	0	0.3058201058	0.071519705	2030.64262853	0	0	0	0	6	0	1.105	0	0	1	-0.7	-3.5	-0.21743	-0.44049	-0.86999	-1.7347	0.91024	0.54791	0.57092	0.82324	-0.58801
T125K	0.91604	0	0	0.3058201058	0.071519705	2030.64262853	0	0	0	0	6	-1	1.105	0	0	0	-0.7	-3.9	-0.95947	0.44806	-1.5978	-0.99975	0.54329	0.30242	0.44798	0.57565	-0.59932
T125M	0.819196	0	0	0.3058201058	0.071519705	2030.64262853	0	0	0	0	6	-1	1.105	0	0	1	-0.7	1.9	-2.5567	-0.63535	-2.2915	-1.835	0.41287	0.054303	0.14943	-0.018131	-1.0316
T125C	0.0826057	0	0	0.3058201058	0.071519705	2030.64262853	0	0	0	0	6	-1	1.105	0	0	-3	-0.7	2.5	-2.6702	0.068638	-1.8835	-1.2921	-0.27637	-0.74071	-0.2848	-0.33747	-1.004
T125P	-0.315421	0	0	0.3058201058	0.071519705	2030.64262853	0	0	0	0	6	-1	1.105	0	0	-3	-0.7	-1.6	-2.1754	-0.7655	-2.1573	-2.1196	-0.12633	-0.48529	-0.0055017	-0.020979	-0.82855
T125L	-0.495048	0	0	0.3058201058	0.071519705	2030.64262853	0	0	0	0	6	-1	1.105	0	0	-1	-0.7	3.8	-1.8781	-0.94507	-1.7982	-2.2997	0.02238	-0.43509	-0.17015	-0.27721	-0.73805
T125Y	-1.04958	0	0	0.3058201058	0.071519705	2030.64262853	0	0	0	0	6	-2	1.105	0	0	1	-0.7	-1.3	-2.4474	-0.66755	-1.7638	-1.8629	0.29333	0.13105	0.094922	-0.034056	-0.81026
T125I	-1.46063	0	0	0.3058201058	0.071519705	2030.64262853	0	0	0	0	6	-1	1.105	0	0	-2	-0.7	4.5	-2.3783	-0.51738	-2.1366	-1.5888	-0.16753	-0.66545	-0.39151	-0.42795	0.11825
T125V	-1.57525	0	0	0.3058201058	0.071519705	2030.64262853	0	0	0	0	6	0	1.105	0	0	0	-0.7	4.2	-2.2609	-1.1115	-1.8174	-2.6397	0.27405	-0.083324	0.020486	-0.093462	0.15478
T125F	-2.07908	0	0	0.3058201058	0.071519705	2030.64262853	0	0	0	0	6	-2	1.105	0	0	-2	-0.7	2.8	-2.4552	-0.50234	-2.0685	-1.6907	-0.30393	-0.81388	-0.42983	-0.59223	0.36987
L126I	1.70145	0	0	0.6754850088	0.2043057911	1616.3413258	2	3.6896595926	0.0038461538	0.0197901858	12	2	0.277	0	3	2	3.8	4.5	-1.0291	-0.19133	-1.8625	-1.3796	-0.94239	-0.84487	-0.90874	-0.8697	0.065105
L126V	-0.485823	0	0	0.6754850088	0.2043057911	1616.3413258	2	3.6896595926	0.0038461538	0.0197901858	12	1	0.277	0	3	1	3.8	4.2	-1.3116	-0.37697	-1.1614	-1.5876	-1.2451	-1.0704	-1.1595	-1.2345	0.44198
L126M	-0.575287	0	0	0.6754850088	0.2043057911	1616.3413258	2	3.6896595926	0.0038461538	0.0197901858	12	2	0.277	0	3	2	3.8	1.9	-1.0419	-0.54241	-1.154	-1.6989	-0.74563	-0.9154	-0.65275	-0.8263	-0.12037
L126P	-1.415	0	0	0.6754850088	0.2043057911	1616.3413258	2	3.6896595926	0.0038461538	0.0197901858	12	-3	0.277	0	3	-4	3.8	-1.6	-1.0419	-0.84593	-2.6249	-2.2334	-2.2829	-2.1966	-2.1865	-2.0598	-0.41825
L126E	-1.51416	0	0	0.6754850088	0.2043057911	1616.3413258	2	3.6896595926	0.0038461538	0.0197901858	12	-3	0.277	0	3	-1	3.8	-3.5	-1.1747	-0.77525	-1.4193	-1.9829	-1.7188	-1.9037	-1.988	-1.9709	-0.39678
L126R	-1.64382	0	0	0.6754850088	0.2043057911	1616.3413258	2	3.6896595926	0.0038461538	0.0197901858	12	-2	0.277	0	3	-1	3.8	-4.5	-1.0652	-1.1078	-2.1618	-2.6172	-1.52	-1.8267	-1.6494	-1.6812	-0.39384
L126G	-1.76348	0	0	0.6754850088	0.2043057911	1616.3413258	2	3.6896595926	0.0038461538	0.0197901858	12	-4	0.277	0	3	-4	3.8	-0.4	-0.90027	-0.94784	-2.2723	-2.2997	-2.4456	-2.2078	-2.4102	-2.1867	-0.050089
L126Q	-2.60457	0	0	0.6754850088	0.2043057911	1616.3413258	2	3.6896595926	0.0038461538	0.0197901858	12	-2	0.277	0	3	0	3.8	-3.5	-1.0689	-1.6184	-2.3076	0.15158	-1.4169	-1.7153	-1.7017	-1.7947	-0.35691
L126S	-2.80356	0	0	0.6754850088	0.2043057911	1616.3413258	2	3.6896595926	0.0038461538	0.0197901858	12	-2	0.277	0	3	0	3.8	-0.8	-1.2532	-1.1833	-1.9755	0.12481	-1.6395	-1.6143	-1.7486	-1.9078	-1.299
L126F	-2.8652	0	0	0.6754850088	0.2043057911	1616.3413258	2	3.6896595926	0.0038461538	0.0197901858	12	0	0.277	0	3	1	3.8	2.8	-1.3684	-0.45172	-2.5457	0.73587	-1.3589	-1.1704	-1.273	-1.4844	-1.4267
L126A	-3.04503	0	0	0.6754850088	0.2043057911	1616.3413258	2	3.6896595926	0.0038461538	0.0197901858	12	-1	0.277	0	3	-1	3.8	1.8	-1.086	-1.6934	-0.39461	0.16075	-1.7864	-1.5803	-1.5227	-1.7627	-1.4235
L126W	-3.10849	0	0	0.6754850088	0.2043057911	1616.3413258	2	3.6896595926	0.0038461538	0.0197901858	12	-2	0.277	0	3	-3	3.8	-0.9	-0.88245	-0.55063	-1.4947	0.79055	-2.0858	-2.0042	-1.8689	-1.9124	-1.4011
L126H	-3.14048	0	0	0.6754850088	0.2043057911	1616.3413258	2	3.6896595926	0.0038461538	0.0197901858	12	-3	0.277	0	3	-3	3.8	-3.2	-1.6442	-0.20602	-2.3289	0.55815	-2.0463	-2.0839	-2.0845	-1.9838	-1.6354
D127N	1.15916	0	0	0.5918871252	0.2618914171	1982.72734911	4	3.8727376839	0.0039215686	0.0362964374	7	1	0.773	0	2	0	-3.5	-3.5	-1.6452	-1.5097	-0.96139	0.14666	-0.50337	-0.58674	-0.10127	0.067537	-1.6724
D127Y	-1.19595	0	0	0.5918871252	0.2618914171	1982.72734911	4	3.8727376839	0.0039215686	0.0362964374	7	-3	0.773	0	2	0	-3.5	-1.3	-2.3981	-1.5977	-2.3211	0.1204	-1.4804	-1.5569	-1.403	-1.6357	-1.3104
D127H	-1.34946	0	0	0.5918871252	0.2618914171	1982.72734911	4	3.8727376839	0.0039215686	0.0362964374	7	-1	0.773	0	2	0	-3.5	-3.2	-2.0633	-1.327	-1.529	0.49566	-1.0466	-1.1852	-0.78164	-0.87105	-1.3585
D127Q	-1.35293	0	0	0.5918871252	0.2618914171	1982.72734911	4	3.8727376839	0.0039215686	0.0362964374	7	0	0.773	0	2	-1	-3.5	-3.5	-2.3077	-2.1572	-2.5744	-0.24827	-0.93188	-1.1061	-0.65469	-0.53617	-1.3363
D127E	-1.66003	0	0	0.5918871252	0.2618914171	1982.72734911	4	3.8727376839	0.0039215686	0.0362964374	7	2	0.773	0	2	-1	-3.5	-3.5	-2.0536	-1.5539	-2.6274	0.14682	-0.41412	-0.50244	-0.043107	0.33272	-0.2681
D127G	-1.83686	0	0	0.5918871252	0.2618914171	1982.72734911	4	3.8727376839	0.0039215686	0.0362964374	7	-1	0.773	0	2	-2	-3.5	-0.4	-2.8546	-2.1478	-2.3944	-0.33059	-1.3765	-1.4523	-1.1475	-1.1149	-0.14899
D127R	-1.9225	0	0	0.5918871252	0.2618914171	1982.72734911	4	3.8727376839	0.0039215686	0.0362964374	7	-2	0.773	0	2	-1	-3.5	-4.5	-2.6735	-2.6802	-2.2983	-0.20159	-1.4484	-1.6114	-1.2927	-1.4148	-0.38464
D127I	-2.08009	0	0	0.5918871252	0.2618914171	1982.72734911	4	3.8727376839	0.0039215686	0.0362964374	7	-3	0.773	0	2	-4	-3.5	4.5	-2.3632	-2.3671	-2.7919	-0.25048	-1.616	-1.7636	-2.1002	-2.077	-0.20334
D127V	-2.29107	0	0	0.5918871252	0.2618914171	1982.72734911	4	3.8727376839	0.0039215686	0.0362964374	7	-3	0.773	0	2	-2	-3.5	4.2	-2.5411	-2.874	-2.2096	-0.61602	-1.4045	-1.41	-1.4946	-1.5962	0.099255
D127A	-2.57272	0	0	0.5918871252	0.2618914171	1982.72734911	4	3.8727376839	0.0039215686	0.0362964374	7	-2	0.773	0	2	-1	-3.5	1.8	-2.8498	-2.6889	-1.8771	-0.63349	-1.3114	-1.3112	-1.1064	-1.1968	-0.55788
D127F	-2.96046	0	0	0.5918871252	0.2618914171	1982.72734911	4	3.8727376839	0.0039215686	0.0362964374	7	-3	0.773	0	2	-4	-3.5	2.8	-2.3815	-2.5708	-2.1833	-0.28177	-1.7351	-1.9611	-2.1621	-2.1584	-0.34184
P128V	0.8004	0	0	0.4472663139	0.2175703417	1822.43892338	0	0	0	0	9	-2	0.481	1	1	0	-1.6	4.2	-2.8398	-2.1011	-2.3102	0.14312	-1.2845	-1.4063	-1.3915	-0.96831	-0.27061
P128I	0.451247	0	0	0.4472663139	0.2175703417	1822.43892338	0	0	0	0	9	-3	0.481	1	1	0	-1.6	4.5	-2.1314	-2.5305	-2.5899	0.10547	-1.413	-1.5965	-1.685	-1.0994	-0.12691
P128T	-0.491995	0	0	0.4472663139	0.2175703417	1822.43892338	0	0	0	0	9	-1	0.481	1	1	0	-1.6	-0.7	-2.4746	-2.2591	-2.5915	-0.63376	-1.1069	-1.3374	-1.3514	-1.2508	0.22606
P128A	-0.980298	0	0	0.4472663139	0.2175703417	1822.43892338	0	0	0	0	9	-1	0.481	1	1	0	-1.6	1.8	-2.8532	-0.40743	-2.9401	0.48818	-1.1173	-1.2968	-1.1774	-1.0255	0.15759
P128L	-1.00041	0	0	0.4472663139	0.2175703417	1822.43892338	0	0	0	0	9	-3	0.481	1	1	0	-1.6	3.8	-2.325	-2.008	-2.6498	-0.44792	-1.4364	-1.6625	-1.7389	-1.1862	-0.067929
P128Q	-1.17206	0	0	0.4472663139	0.2175703417	1822.43892338	0	0	0	0	9	-1	0.481	1	1	-2	-1.6	-3.5	0.065688	-0.90797	-1.6267	0.28904	-1.345	-1.5065	-1.6277	-1.6195	0.0095099
P128R	-1.47332	0	0	0.4472663139	0.2175703417	1822.43892338	0	0	0	0	9	-2	0.481	1	1	0	-1.6	-4.5	0.77276	-1.179	-1.2736	-0.053739	-1.3006	-1.2764	-1.487	-1.469	0.28842
P128S	-1.67853	0	0	0.4472663139	0.2175703417	1822.43892338	0	0	0	0	9	-1	0.481	1	1	0	-1.6	-0.8	0.40259	-1.1906	-0.41781	0.0043809	-1.1047	-1.3358	-1.3559	-1.258	-0.081416
P128W	-1.82607	0	0	0.4472663139	0.2175703417	1822.43892338	0	0	0	0	9	-4	0.481	1	1	4	-1.6	-0.9	0.14595	-1.0709	-1.6236	-0.092279	-1.1538	-1.1562	-1.9414	-1.4134	-0.072886
P128C	-2.14563	0	0	0.4472663139	0.2175703417	1822.43892338	0	0	0	0	9	-3	0.481	1	1	2	-1.6	2.5	0.55172	-1.9583	-0.65192	-0.39999	-1.1937	-1.3602	-1.6066	-1.0243	0.29479
P128F	-2.17151	0	0	0.4472663139	0.2175703417	1822.43892338	0	0	0	0	9	-4	0.481	1	1	1	-1.6	2.8	-0.21972	-2.1481	-0.21121	-0.68422	-1.4817	-1.7074	-1.9759	-1.3233	0.22574
P128M	-2.20759	0	0	0.4472663139	0.2175703417	1822.43892338	0	0	0	0	9	-2	0.481	1	1	2	-1.6	1.9	0.53935	-2.5393	-1.4475	-0.81194	-1.0215	-1.1538	-1.3004	-0.90899	0.002817
P128H	-2.59726	0	0	0.4472663139	0.2175703417	1822.43892338	0	0	0	0	9	-2	0.481	1	1	2	-1.6	-3.2	0.34151	-1.7573	-1.1034	-0.40367	-1.0256	-1.0459	-1.4245	-1.2555	-0.68515
P128E	-2.88269	0	0	0.4472663139	0.2175703417	1822.43892338	0	0	0	0	9	-1	0.481	1	1	-3	-1.6	-3.5	0.04766	-2.614	-1.319	-0.77808	-1.4595	-1.6278	-1.7989	-1.8008	0.26443
A129L	0.987546	0	0	0.3608465608	0.1606865593	2171.76482932	0	0	0	0	4	-1	0.992	1	2	-3	1.8	3.8	-0.38957	-0.57185	-1.18	0.51806	-0.77686	-1.2333	-0.79517	-0.52814	-0.16277
A129T	0.839196	0	0	0.3608465608	0.1606865593	2171.76482932	0	0	0	0	4	0	0.992	1	2	1	1.8	-0.7	0.1005	-2.168	-1.4379	-0.63444	0.011316	0.081604	0.23842	0.14594	-0.091186
A129M	0.562336	0	0	0.3608465608	0.1606865593	2171.76482932	0	0	0	0	4	-1	0.992	1	2	-1	1.8	1.9	0.026728	-2.7628	-1.164	-0.87332	-0.46049	-0.79383	-0.36864	-0.22293	-1.4495
A129S	0.526549	0	0	0.3608465608	0.1606865593	2171.76482932	0	0	0	0	4	1	0.992	1	2	1	1.8	-0.8	-0.10593	-2.0789	-2.0046	-0.6686	0.20977	0.38217	0.51797	0.31644	-1.5523
A129Q	0.339506	0	0	0.3608465608	0.1606865593	2171.76482932	0	0	0	0	4	-1	0.992	1	2	1	1.8	-3.5	-0.094715	-2.3713	-1.3832	-0.86397	0.028241	0.12515	0.26409	0.23915	-1.6044
A129D	-0.273528	0	0	0.3608465608	0.1606865593	2171.76482932	0	0	0	0	4	-2	0.992	1	2	2	1.8	-3.5	-0.12679	-1.655	-1.6653	-1.4932	-0.020682	0.095734	0.17242	0.1437	-1.8696
A129G	-0.404805	0	0	0.3608465608	0.1606865593	2171.76482932	0	0	0	0	4	0	0.992	1	2	-1	1.8	-0.4	-1.1613	-2.3581	-1.4384	-1.8525	-0.22249	-0.36463	-0.18018	-0.090202	-1.2228
A129V	-0.576587	0	0	0.3608465608	0.1606865593	2171.76482932	0	0	0	0	4	0	0.992	1	2	-2	1.8	4.2	-0.28009	-2.9782	-1.6606	-2.0479	-0.5238	-0.70139	-0.32331	-0.30654	-1.6904
A129W	-0.586483	0	0	0.3608465608	0.1606865593	2171.76482932	0	0	0	0	4	-3	0.992	1	2	1	1.8	-0.9	-1.7352	-0.80285	-1.6595	-1.4144	-0.43379	-0.70054	-0.55224	-0.34637	-1.7659
A129E	-0.671187	0	0	0.3608465608	0.1606865593	2171.76482932	0	0	0	0	4	-1	0.992	1	2	1	1.8	-3.5	-0.80618	0.12221	-1.9979	-1.0578	0.028241	0.12515	0.26409	0.23915	-1.9427
A129I	-1.12005	0	0	0.3608465608	0.1606865593	2171.76482932	0	0	0	0	4	-1	0.992	1	2	-1	1.8	4.5	-1.1848	-0.48425	-1.2344	-1.007	-0.52319	-0.75265	-0.2752	-0.26641	-1.456
A129P	-2.97955	0	0	0.3608465608	0.1606865593	2171.76482932	0	0	0	0	4	-1	0.992	1	2	1	1.8	-1.6	-0.84138	-1.2764	0.08158	-1.3236	-0.11369	-0.13838	0.010135	0.027248	-1.5201
T130K	1.1954	0	0	0.1862433862	0.0606972284	2018.71670261	0	0	0	0	7	-1	0.813	1	-1	-1	-0.7	-3.9	-1.3765	-2.5398	-0.73505	-1.8863	0.18489	0.13976	0.58613	0.53766	-1.7672
T130I	1.12937	0	0	0.1862433862	0.0606972284	2018.71670261	0	0	0	0	7	-1	0.813	1	-1	-2	-0.7	4.5	-1.6936	-3.4382	-0.26588	-2.5555	-0.084392	-0.015603	0.38384	0.48556	-2.3205
T130S	0.897331	0	0	0.1862433862	0.0606972284	2018.71670261	0	0	0	0	7	1	0.813	1	-1	-1	-0.7	-0.8	-0.48337	-3.0134	-0.57043	-2.333	0.39463	0.39643	0.83138	0.7867	-2.0962
T130C	0.767448	0	0	0.1862433862	0.0606972284	2018.71670261	0	0	0	0	7	-1	0.813	1	-1	0	-0.7	2.5	-1.7088	-2.3157	-0.6002	-1.6865	0.14795	0.26682	0.70413	0.53067	-1.7143
T130M	0.502115	0	0	0.1862433862	0.0606972284	2018.71670261	0	0	0	0	7	-1	0.813	1	-1	0	-0.7	1.9	-1.1845	-2.3235	-0.53734	-1.9632	0.14695	0.21772	0.65278	0.47817	-1.6246
T130A	0.409421	0	0	0.1862433862	0.0606972284	2018.71670261	0	0	0	0	7	0	0.813	1	-1	0	-0.7	1.8	-2.7265	-2.5669	-0.94736	-1.9416	0.26887	0.43497	0.90942	0.65693	-2.1271
T130N	0.372521	0	0	0.1862433862	0.0606972284	2018.71670261	0	0	0	0	7	0	0.813	1	-1	3	-0.7	-3.5	-1.8301	-2.3308	-0.73165	-1.7867	0.8592	0.91528	1.2343	0.96722	-2.2233
T130H	-0.11994	0	0	0.1862433862	0.0606972284	2018.71670261	0	0	0	0	7	-2	0.813	1	-1	2	-0.7	-3.2	-2.0893	-3.0581	-1.0794	-2.3369	0.32252	0.48843	0.69036	0.39989	-2.1567
T130P	-2.03855	0	0	0.1862433862	0.0606972284	2018.71670261	0	0	0	0	7	-1	0.813	1	-1	0	-0.7	-1.6	-3.0012	-1.8803	-0.94778	-1.3797	0.18326	0.14693	0.5272	0.34272	-1.8196
T130W	-2.11211	0	0	0.1862433862	0.0606972284	2018.71670261	0	0	0	0	7	-2	0.813	1	-1	-4	-0.7	-0.9	-3.1034	-2.8042	-1.1907	-2.012	-0.59889	-0.79837	-0.49034	-0.34396	-0.25028
C131F	-1.14297	11	1	0.9294532628	0.3376452962	1664.00491035	14	14.1082310983	0.0042194093	0.1102626639	11	-2	0.138	0	3	1	2.5	2.8	-2.785	-0.61904	0.028651	-0.84413	-2.1834	-1.6116	-1.6166	-1.9106	-0.083424
C131Y	-1.36166	11	1	0.9294532628	0.3376452962	1664.00491035	14	14.1082310983	0.0042194093	0.1102626639	11	-2	0.138	0	3	2	2.5	-1.3	-2.856	-0.77461	-0.95046	-1.1672	-2.0492	-2.2337	-1.7439	-1.7218	-0.1071
C131R	-1.70578	11	1	0.9294532628	0.3376452962	1664.00491035	14	14.1082310983	0.0042194093	0.1102626639	11	-3	0.138	0	3	-2	2.5	-4.5	-2.9684	-0.67937	-1.6524	-0.86132	-2.316	-2.5716	-2.0232	-1.9485	-0.061435
C131G	-1.84409	11	1	0.9294532628	0.3376452962	1664.00491035	14	14.1082310983	0.0042194093	0.1102626639	11	-3	0.138	0	3	0	2.5	-0.4	-2.5159	-0.92869	-1.2533	-1.0556	-2.1926	-2.0424	-1.6872	-1.8827	-0.35833
C131N	-2.01275	11	1	0.9294532628	0.3376452962	1664.00491035	14	14.1082310983	0.0042194093	0.1102626639	11	-3	0.138	0	3	1	2.5	-3.5	-2.3401	-0.93787	-0.92673	-1.1852	-2.1301	-2.4175	-1.6958	-1.6857	-0.085579
C131V	-2.15923	11	1	0.9294532628	0.3376452962	1664.00491035	14	14.1082310983	0.0042194093	0.1102626639	11	-1	0.138	0	3	1	2.5	4.2	-2.6036	-0.67937	-0.84984	-0.86132	-2.1538	-1.3722	-1.7477	-2.0293	-2.1892
C131S	-2.18991	11	1	0.9294532628	0.3376452962	1664.00491035	14	14.1082310983	0.0042194093	0.1102626639	11	-1	0.138	0	3	0	2.5	-0.8	-1.7584	-0.99154	-2.0471	-1.1349	-2.1657	-2.2429	-2.0926	-2.0642	-2.212
C131L	-2.52608	11	1	0.9294532628	0.3376452962	1664.00491035	14	14.1082310983	0.0042194093	0.1102626639	11	-1	0.138	0	3	0	2.5	3.8	-0.54851	-1.1027	-2.1801	-0.95954	-2.2288	-1.4622	-1.8725	-2.1405	-1.9977
C131W	-2.57184	11	1	0.9294532628	0.3376452962	1664.00491035	14	14.1082310983	0.0042194093	0.1102626639	11	-2	0.138	0	3	-2	2.5	-0.9	-0.5858	-1.4326	-0.064222	-1.4185	-2.3084	-2.2801	-2.1385	-2.1905	-1.615
C131T	-3.16256	11	1	0.9294532628	0.3376452962	1664.00491035	14	14.1082310983	0.0042194093	0.1102626639	11	-1	0.138	0	3	1	2.5	-0.7	0.22498	-1.0925	0.71043	-0.95252	-2.1076	-2.1978	-1.9907	-1.9438	-2.212
P132Q	-1.00005	1	1	0.8980599647	0.2251760818	1913.57721146	5	1.9166666667	0.0042016807	0.0439700328	5	-1	0.939	0	7	-4	-1.6	-3.5	-0.17076	-1.6011	0.017714	-1.4604	-1.7743	-2.6494	-2.3947	-2.081	-1.8902
P132T	-1.03451	1	1	0.8980599647	0.2251760818	1913.57721146	5	1.9166666667	0.0042016807	0.0439700328	5	-1	0.939	0	7	-1	-1.6	-0.7	-0.50953	-2.0414	-0.6205	-1.6635	-1.3808	-2.1689	-1.6497	-1.7205	-1.8582
P132A	-1.13553	1	1	0.8980599647	0.2251760818	1913.57721146	5	1.9166666667	0.0042016807	0.0439700328	5	-1	0.939	0	7	-2	-1.6	1.8	0.20345	-1.4133	-2.1332	-1.2731	-1.5487	-2.1045	-1.7287	-1.7139	-1.8206
P132R	-1.18551	1	1	0.8980599647	0.2251760818	1913.57721146	5	1.9166666667	0.0042016807	0.0439700328	5	-2	0.939	0	7	-2	-1.6	-4.5	-0.43603	-0.26552	-2.4102	-0.73933	-1.6395	-2.4253	-2.0734	-1.9648	-1.984
P132L	-1.47451	1	1	0.8980599647	0.2251760818	1913.57721146	5	1.9166666667	0.0042016807	0.0439700328	5	-3	0.939	0	7	-1	-1.6	3.8	-0.34857	-0.78884	-2.3189	-1.1353	-1.6525	-1.8113	-1.721	-1.7088	-2.2393
P132I	-1.5084	1	1	0.8980599647	0.2251760818	1913.57721146	5	1.9166666667	0.0042016807	0.0439700328	5	-3	0.939	0	7	-5	-1.6	4.5	0.0486	-1.594	-1.6221	-1.4847	-2.0385	-2.1965	-2.5612	-2.217	-1.1036
P132S	-1.7689	1	1	0.8980599647	0.2251760818	1913.57721146	5	1.9166666667	0.0042016807	0.0439700328	5	-1	0.939	0	7	-1	-1.6	-0.8	-1.5029	-2.1718	-1.3714	-1.7629	-1.3814	-2.1747	-1.6558	-1.7255	-1.0486
P132G	-1.9531	1	1	0.8980599647	0.2251760818	1913.57721146	5	1.9166666667	0.0042016807	0.0439700328	5	-2	0.939	0	7	-1	-1.6	-0.4	-1.2514	-2.056	-1.9717	-3.2191	-1.5547	-2.1774	-1.7704	-1.8596	-1.7298
P132H	-2.07272	1	1	0.8980599647	0.2251760818	1913.57721146	5	1.9166666667	0.0042016807	0.0439700328	5	-2	0.939	0	7	0	-1.6	-3.2	-0.31485	-1.8194	-1.8827	-2.86	-1.3771	-2.2142	-1.7644	-1.8378	-0.74992
P132M	-2.10959	1	1	0.8980599647	0.2251760818	1913.57721146	5	1.9166666667	0.0042016807	0.0439700328	5	-2	0.939	0	7	1	-1.6	1.9	-1.1791	-1.5347	-2.3318	-2.0171	-1.2896	-1.8925	-1.4109	-1.5647	-1.6352
P132V	-2.72068	1	1	0.8980599647	0.2251760818	1913.57721146	5	1.9166666667	0.0042016807	0.0439700328	5	-2	0.939	0	7	-5	-1.6	4.2	0.037118	-1.7853	-1.5904	-1.8859	-1.9438	-2.2641	-2.512	-2.1753	-1.259
P132K	-2.72128	1	1	0.8980599647	0.2251760818	1913.57721146	5	1.9166666667	0.0042016807	0.0439700328	5	-1	0.939	0	7	-4	-1.6	-3.9	-0.054074	-1.6105	-2.0196	-1.8357	-1.7683	-2.6554	-2.4062	-2.0647	-1.1097
P132W	-2.74912	1	1	0.8980599647	0.2251760818	1913.57721146	5	1.9166666667	0.0042016807	0.0439700328	5	-4	0.939	0	7	-6	-1.6	-0.9	0.1079	-2.279	-0.63706	-2.9524	-2.3607	-2.6638	-3.0392	-2.7971	-2.004
P132D	-3.22973	1	1	0.8980599647	0.2251760818	1913.57721146	5	1.9166666667	0.0042016807	0.0439700328	5	-1	0.939	0	7	-5	-1.6	-3.5	-0.10394	-2.1838	-0.97126	-2.8286	-1.8899	-2.7822	-2.627	-2.2325	-1.5173
F133Y	0.29537	0	2	0.7781305115	0.3491951158	1593.97414245	21	114.863003433	0.0045248869	0.1756512404	10	3	0.405	0	5	2	2.8	-1.3	-0.29842	-2.0367	-0.64538	-3.2463	-1.0007	-1.4161	-0.56658	-1.0118	-1.7298
F133W	-0.49153	0	2	0.7781305115	0.3491951158	1593.97414245	21	114.863003433	0.0045248869	0.1756512404	10	1	0.405	0	5	4	2.8	-0.9	-0.32254	-2.3007	-0.48855	-2.9316	-1.3118	-1.7818	-0.86932	-1.3137	-1.1141
F133V	-1.06731	0	2	0.7781305115	0.3491951158	1593.97414245	21	114.863003433	0.0045248869	0.1756512404	10	-1	0.405	0	5	0	2.8	4.2	-0.34719	-1.9757	-0.97812	-2.2162	-2.2554	-1.7063	-1.9597	-1.8705	-1.4502
F133C	-1.74882	0	2	0.7781305115	0.3491951158	1593.97414245	21	114.863003433	0.0045248869	0.1756512404	10	-2	0.405	0	5	1	2.8	2.5	-0.15573	-2.2549	-0.64538	-2.867	-2.3343	-1.8367	-1.938	-2.0725	-1.0848
F133S	-2.06523	0	2	0.7781305115	0.3491951158	1593.97414245	21	114.863003433	0.0045248869	0.1756512404	10	-2	0.405	0	5	-2	2.8	-0.8	-0.47325	-2.1246	-0.91641	-3.5355	-2.3958	-2.1539	-2.2199	-2.4871	-1.8606
F133I	-2.08294	0	2	0.7781305115	0.3491951158	1593.97414245	21	114.863003433	0.0045248869	0.1756512404	10	0	0.405	0	5	2	2.8	4.5	-0.27161	-2.3042	-0.61164	-3.1512	-1.9255	-1.5898	-1.5871	-1.5443	-1.954
F133R	-2.11776	0	2	0.7781305115	0.3491951158	1593.97414245	21	114.863003433	0.0045248869	0.1756512404	10	-3	0.405	0	5	0	2.8	-4.5	0.082594	-2.0609	-0.58951	-2.2606	-2.1955	-2.3664	-2.5225	-2.6902	-1.7227
F133M	-2.13569	0	2	0.7781305115	0.3491951158	1593.97414245	21	114.863003433	0.0045248869	0.1756512404	10	0	0.405	0	5	-3	2.8	1.9	-0.87175	-1.893	-0.61405	-1.7924	-2.1668	-1.8981	-2.0164	-2.0692	-1.9346
F133L	-2.30918	0	2	0.7781305115	0.3491951158	1593.97414245	21	114.863003433	0.0045248869	0.1756512404	10	0	0.405	0	5	-1	2.8	3.8	0.049091	-2.1005	-1.0056	-3.1909	-2.1001	-1.6747	-1.8661	-1.8013	-1.8791
F133K	-2.55821	0	2	0.7781305115	0.3491951158	1593.97414245	21	114.863003433	0.0045248869	0.1756512404	10	-3	0.405	0	5	-1	2.8	-3.9	-0.029173	-2.2622	-0.91951	-2.8546	-2.3331	-2.3481	-2.5621	-2.7306	-1.6797
F133Q	-2.87365	0	2	0.7781305115	0.3491951158	1593.97414245	21	114.863003433	0.0045248869	0.1756512404	10	-3	0.405	0	5	-4	2.8	-3.5	-0.42423	-2.0861	-0.78027	-3.5718	-2.6122	-2.4515	-2.8614	-2.9042	-1.8487
F133D	-3.1607	0	2	0.7781305115	0.3491951158	1593.97414245	21	114.863003433	0.0045248869	0.1756512404	10	-3	0.405	0	5	-2	2.8	-3.5	-0.56469	-0.10333	-0.61804	-0.41566	-2.4358	-2.3524	-2.6297	-2.7798	-1.9494
F133H	-3.59977	0	2	0.7781305115	0.3491951158	1593.97414245	21	114.863003433	0.0045248869	0.1756512404	10	-1	0.405	0	5	1	2.8	-3.2	-0.32992	1.0074	-0.97835	-0.68463	-1.8075	-2.1378	-1.8003	-2.3015	-1.7209
D134N	0.660867	0	0	0.4779541446	0.2867012736	1967.97846031	2	1.359480797	0.0037593985	0.0202208906	6	1	0.869	0	1	1	-3.5	-3.5	-0.5897	-0.31124	-1.2761	-1.296	-0.14182	0.1948	0.38358	0.37858	-1.6333
D134A	0.461509	0	0	0.4779541446	0.2867012736	1967.97846031	2	1.359480797	0.0037593985	0.0202208906	6	-2	0.869	0	1	-1	-3.5	1.8	-0.88868	0.16401	-1.2461	-0.73057	-1.0918	-0.68859	-0.86802	-0.80448	-1.7179
D134K	0.269821	0	0	0.4779541446	0.2867012736	1967.97846031	2	1.359480797	0.0037593985	0.0202208906	6	-1	0.869	0	1	0	-3.5	-3.9	-0.67894	0.68427	-1.1766	-1.8	-0.83556	-0.61378	-0.4903	-0.5824	0.42694
D134Q	0.177054	0	0	0.4779541446	0.2867012736	1967.97846031	2	1.359480797	0.0037593985	0.0202208906	6	0	0.869	0	1	1	-3.5	-3.5	-0.72653	-1.0681	-0.79683	-1.0431	-0.39505	-0.089234	0.051149	-0.038125	0.05506
D134P	0.128052	0	0	0.4779541446	0.2867012736	1967.97846031	2	1.359480797	0.0037593985	0.0202208906	6	-1	0.869	0	1	-1	-3.5	-1.6	-0.8384	0.69885	0.03115	-1.5714	-1.0131	-0.72783	-0.70834	-0.7417	-0.014186
D134F	0.121171	0	0	0.4779541446	0.2867012736	1967.97846031	2	1.359480797	0.0037593985	0.0202208906	6	-3	0.869	0	1	-1	-3.5	2.8	-0.72427	0.18125	0.02274	-1.1003	-1.1881	-0.80408	-1.0489	-0.96254	-0.6402
D134H	0.0576277	0	0	0.4779541446	0.2867012736	1967.97846031	2	1.359480797	0.0037593985	0.0202208906	6	-1	0.869	0	1	1	-3.5	-3.2	-0.46567	0.30248	0.12589	-1.0494	-0.6883	-0.37406	-0.31116	-0.484	-0.11209
D134M	-0.149425	0	0	0.4779541446	0.2867012736	1967.97846031	2	1.359480797	0.0037593985	0.0202208906	6	-3	0.869	0	1	1	-3.5	1.9	-0.72653	0.29367	-0.72489	-1.5396	-0.99658	-0.52217	-0.71491	-0.6862	-0.69418
D134E	-0.152379	0	0	0.4779541446	0.2867012736	1967.97846031	2	1.359480797	0.0037593985	0.0202208906	6	2	0.869	0	1	1	-3.5	-3.5	-0.63608	-0.88856	-0.84884	-1.5351	0.079455	0.44064	0.66139	0.74522	-0.37875
D134G	-0.466562	0	0	0.4779541446	0.2867012736	1967.97846031	2	1.359480797	0.0037593985	0.0202208906	6	-1	0.869	0	1	-1	-3.5	-0.4	0.41957	-0.18462	-1.177	0.048413	-0.99296	-0.62562	-0.65142	-0.6628	-0.86931
D134L	-0.535757	0	0	0.4779541446	0.2867012736	1967.97846031	2	1.359480797	0.0037593985	0.0202208906	6	-4	0.869	0	1	-2	-3.5	3.8	0.43192	-0.47122	-0.78595	-1.0757	-1.3434	-1.0489	-1.43	-1.3213	-1.259
D134I	-0.826031	0	0	0.4779541446	0.2867012736	1967.97846031	2	1.359480797	0.0037593985	0.0202208906	6	-3	0.869	0	1	0	-3.5	4.5	0.43192	-0.55253	-0.33996	-1.5095	-0.93549	-0.44196	-0.6989	-0.59353	-1.6547
D134S	-0.834828	0	0	0.4779541446	0.2867012736	1967.97846031	2	1.359480797	0.0037593985	0.0202208906	6	0	0.869	0	1	1	-3.5	-0.8	0.40315	0.22212	-0.70372	-1.4366	-0.4209	0.064033	0.13857	-0.0071009	-1.6908
D134Y	-1.18658	0	0	0.4779541446	0.2867012736	1967.97846031	2	1.359480797	0.0037593985	0.0202208906	6	-3	0.869	0	1	0	-3.5	-1.3	0.26996	-0.19209	-1.3703	-0.18085	-1.2955	-0.9914	-1.1824	-1.2889	-1.7113
D134V	-1.41689	0	0	0.4779541446	0.2867012736	1967.97846031	2	1.359480797	0.0037593985	0.0202208906	6	-3	0.869	0	1	-1	-3.5	4.2	0.47265	-0.50545	-1.1358	-1.0047	-1.0641	-0.65501	-0.95177	-0.82843	-1.5825
D134C	-1.4437	0	0	0.4779541446	0.2867012736	1967.97846031	2	1.359480797	0.0037593985	0.0202208906	6	-3	0.869	0	1	1	-3.5	2.5	0.41486	-0.51033	-0.13448	-1.4243	-0.95643	-0.45869	-0.65227	-0.60776	-1.4618
D134R	-2.07289	0	0	0.4779541446	0.2867012736	1967.97846031	2	1.359480797	0.0037593985	0.0202208906	6	-2	0.869	0	1	1	-3.5	-4.5	0.21357	0.35162	-0.1392	-2.3518	-0.91883	-0.64597	-0.59471	-0.84603	-1.6429
D134T	-2.11497	0	0	0.4779541446	0.2867012736	1967.97846031	2	1.359480797	0.0037593985	0.0202208906	6	-1	0.869	0	1	0	-3.5	-0.7	0.21647	0.27732	-1.1736	-1.3425	-0.84924	-0.43222	-0.44139	-0.53168	-1.608
H135D	-1.08162	5	5	0.2433862434	0.1991852841	1566.75866369	0	0	0	0	13	-1	0.155	0	5	-1	-3.2	-3.5	0.23657	-0.53456	-0.719	-1.2505	-2.058	-2.7362	-2.59	-2.2718	-1.6705
H135N	-1.15841	5	5	0.2433862434	0.1991852841	1566.75866369	0	0	0	0	13	1	0.155	0	5	1	-3.2	-3.5	0.29083	0.087415	-1.3497	-1.7723	-1.472	-2.1979	-1.7199	-1.6602	-1.7474
H135R	-1.41049	5	5	0.2433862434	0.1991852841	1566.75866369	0	0	0	0	13	0	0.155	0	5	4	-3.2	-4.5	0.35652	-0.96302	-0.10839	-1.0151	-1.2313	-2.1834	-1.8352	-1.7667	-1.6619
H135I	-1.60955	5	5	0.2433862434	0.1991852841	1566.75866369	0	0	0	0	13	-3	0.155	0	5	-3	-3.2	4.5	-0.36352	-0.14245	0.75881	-0.98319	-2.4277	-2.2009	-2.2923	-2.4371	-2.57
H135Y	-1.64335	5	5	0.2433862434	0.1991852841	1566.75866369	0	0	0	0	13	2	0.155	0	5	0	-3.2	-1.3	-0.39679	-0.94783	-0.14403	-0.69065	-1.3879	-1.7746	-1.2282	-1.4673	-0.87381
H135A	-1.77114	5	5	0.2433862434	0.1991852841	1566.75866369	0	0	0	0	13	-2	0.155	0	5	-1	-3.2	1.8	-1.7316	-0.084774	0.19446	-1.7934	-2.1498	-2.2893	-2.3015	-2.4889	-0.096456
H135M	-1.85016	5	5	0.2433862434	0.1991852841	1566.75866369	0	0	0	0	13	-2	0.155	0	5	0	-3.2	1.9	-0.68586	-0.14762	0.4563	-0.70911	-1.9917	-2.1926	-2.1887	-2.4553	-1.5236
H135Q	-2.17499	5	5	0.2433862434	0.1991852841	1566.75866369	0	0	0	0	13	0	0.155	0	5	1	-3.2	-3.5	-1.2483	-1.0244	-0.6681	-0.4993	-1.6739	-2.3993	-2.0677	-1.9386	-0.35094
H135F	-2.18638	5	5	0.2433862434	0.1991852841	1566.75866369	0	0	0	0	13	-1	0.155	0	5	-3	-3.2	2.8	-1.5551	-0.43184	0.45339	-0.64916	-2.2113	-2.1412	-2.1269	-2.3155	-0.53415
H135W	-2.2564	5	5	0.2433862434	0.1991852841	1566.75866369	0	0	0	0	13	-2	0.155	0	5	7	-3.2	-0.9	-1.3263	0.96272	0.31897	-0.67042	-1.0753	-2.0155	-2.019	-2.3141	-0.99702
H135L	-2.32365	5	5	0.2433862434	0.1991852841	1566.75866369	0	0	0	0	13	-3	0.155	0	5	-4	-3.2	3.8	-1.316	-0.12593	0.13402	0.10991	-2.5391	-2.3985	-2.5059	-2.5258	-0.33222
H135V	-2.32365	5	5	0.2433862434	0.1991852841	1566.75866369	0	0	0	0	13	-3	0.155	0	5	-5	-3.2	4.2	-1.3831	-1.0108	0.13697	-0.39237	-2.5991	-2.43	-2.569	-2.5381	0.099799
H135P	-2.43394	5	5	0.2433862434	0.1991852841	1566.75866369	0	0	0	0	13	-2	0.155	0	5	-6	-3.2	-1.6	-0.99155	-2.3741	-0.49357	-0.62938	-2.5583	-3.1136	-3.2853	-2.6696	-0.28959
H135T	-2.51533	5	5	0.2433862434	0.1991852841	1566.75866369	0	0	0	0	13	-2	0.155	0	5	-3	-3.2	-0.7	-1.4839	-1.0401	-0.022927	-1.0255	-2.3457	-2.8015	-2.842	-2.6225	-0.019286
H135E	-2.89927	5	5	0.2433862434	0.1991852841	1566.75866369	0	0	0	0	13	0	0.155	0	5	-2	-3.2	-3.5	-1.9995	-1.8758	-0.2729	-0.23152	-2.0219	-2.6949	-2.4362	-2.0811	0.21473
H135K	-2.95627	5	5	0.2433862434	0.1991852841	1566.75866369	0	0	0	0	13	-1	0.155	0	5	-1	-3.2	-3.9	-1.3234	-2.1553	-0.23405	-0.57372	-2.0572	-2.7586	-2.604	-2.2541	-0.32536
H135C	-3.23285	5	5	0.2433862434	0.1991852841	1566.75866369	0	0	0	0	13	-3	0.155	0	5	-2	-3.2	2.5	-1.7258	-2.6382	0.097552	-0.57492	-2.3928	-2.4074	-2.4948	-2.5807	-2.2499
H135G	-3.46645	5	5	0.2433862434	0.1991852841	1566.75866369	0	0	0	0	13	-2	0.155	0	5	-3	-3.2	-0.4	-1.8033	-2.3179	-0.16286	-0.34013	-2.3505	-2.7685	-2.8082	-2.6202	-1.9573
H135S	-3.78835	5	5	0.2433862434	0.1991852841	1566.75866369	0	0	0	0	13	-1	0.155	0	5	1	-3.2	-0.8	0.28186	-2.2118	-0.47755	-1.7794	-1.7975	-2.3039	-2.1674	-2.302	-1.9435
Q136S	1.6653	0	0	0.3121693122	0.1502051181	1757.01992288	0	0	0	0	10	0	0.621	0	-2	3	-3.5	-0.8	0.32108	-2.4221	-0.51071	-1.4091	-0.11531	0.45828	0.31457	0.52385	-0.20009
Q136R	1.15315	0	0	0.3121693122	0.1502051181	1757.01992288	0	0	0	0	10	1	0.621	0	-2	4	-3.5	-4.5	0.36666	-1.8565	-0.025168	-0.35566	0.40036	0.41355	0.077006	0.30868	-0.80428
Q136G	0.666202	0	0	0.3121693122	0.1502051181	1757.01992288	0	0	0	0	10	-2	0.621	0	-2	1	-3.5	-0.4	0.41269	-1.9561	-0.63921	-1.4665	-0.9947	-0.43225	-0.45071	-0.40919	-1.8705
Q136T	0.603287	0	0	0.3121693122	0.1502051181	1757.01992288	0	0	0	0	10	-1	0.621	0	-2	1	-3.5	-0.7	0.28058	-1.8749	-0.94804	-1.109	-0.72969	-0.18349	-0.14711	-0.051169	-1.8106
Q136N	0.509341	0	0	0.3121693122	0.1502051181	1757.01992288	0	0	0	0	10	0	0.621	0	-2	1	-3.5	-3.5	0.4648	-2.4404	-0.2839	0.78464	-0.35392	-0.19677	-0.24644	-0.23105	-1.1504
Q136V	0.393551	0	0	0.3121693122	0.1502051181	1757.01992288	0	0	0	0	10	-2	0.621	0	-2	-4	-3.5	4.2	0.41269	-1.4093	-1.5787	0.22842	-1.3966	-1.4564	-1.3543	-0.9122	-1.3046
Q136I	0.311154	0	0	0.3121693122	0.1502051181	1757.01992288	0	0	0	0	10	-3	0.621	0	-2	-4	-3.5	4.5	0.25224	-1.2995	-0.71734	0.44449	-1.5324	-1.7242	-1.6499	-1.2432	-1.8027
Q136C	0.0343744	0	0	0.3121693122	0.1502051181	1757.01992288	0	0	0	0	10	-3	0.621	0	-2	-2	-3.5	2.5	0.47317	-1.9903	-1.214	0.5406	-1.4861	-1.3692	-1.1814	-1.0034	-1.4311
Q136M	-0.0396485	0	0	0.3121693122	0.1502051181	1757.01992288	0	0	0	0	10	0	0.621	0	-2	-3	-3.5	1.9	0.13949	-2.0434	-0.91953	-0.41946	-1.1049	-0.7277	-0.47064	-0.11989	-1.4489
Q136K	-0.0493739	0	0	0.3121693122	0.1502051181	1757.01992288	0	0	0	0	10	1	0.621	0	-2	-2	-3.5	-3.9	0.031988	0.19514	-0.73594	0.89921	-0.56256	-0.82629	-0.58189	-0.51109	-1.2514
Q136A	-0.272271	0	0	0.3121693122	0.1502051181	1757.01992288	0	0	0	0	10	-1	0.621	0	-2	-2	-3.5	1.8	0.18127	-0.90896	-1.2913	-0.34489	-1.1476	-0.79981	-0.52264	-0.27127	-1.0927
Q136E	-0.635288	0	0	0.3121693122	0.1502051181	1757.01992288	0	0	0	0	10	2	0.621	0	-2	-2	-3.5	-3.5	-0.034131	-1.9018	-1.3474	-0.13089	-0.3133	-0.60591	-0.27374	-0.070013	-0.43975
Q136H	-0.67497	0	0	0.3121693122	0.1502051181	1757.01992288	0	0	0	0	10	0	0.621	0	-2	2	-3.5	-3.2	0.052575	-2.397	0.024985	0.0049096	-0.19011	0.05274	-0.097706	-0.040992	-0.14873
Q136L	-1.5675	0	0	0.3121693122	0.1502051181	1757.01992288	0	0	0	0	10	-2	0.621	0	-2	-4	-3.5	3.8	0.12505	0.060763	-1.1641	0.30292	-1.4238	-1.478	-1.3472	-0.95893	0.29851
Q136D	-1.96563	0	0	0.3121693122	0.1502051181	1757.01992288	0	0	0	0	10	0	0.621	0	-2	3	-3.5	-3.5	-0.015381	-1.6334	-1.1573	-0.40931	-0.018435	0.22482	-0.068558	0.021321	-0.24112
Q136F	-2.21313	0	0	0.3121693122	0.1502051181	1757.01992288	0	0	0	0	10	-3	0.621	0	-2	-6	-3.5	2.8	-1.6003	-1.2944	-2.6591	0.50351	-1.909	-2.2118	-2.2334	-2.0636	-0.48495
Q136Y	-3.00229	0	0	0.3121693122	0.1502051181	1757.01992288	0	0	0	0	10	-1	0.621	0	-2	-3	-3.5	-1.3	-1.1534	-0.23501	-1.232	0.49225	-1.4425	-1.2447	-1.0125	-1.1102	0.38264
Q136W	-3.04908	0	0	0.3121693122	0.1502051181	1757.01992288	0	0	0	0	10	-2	0.621	0	-2	-1	-3.5	-0.9	-1.0913	-3.4541	-1.5037	-0.53598	-1.3781	-0.92532	-0.81761	-0.92103	-0.15195
Q136P	-3.51642	0	0	0.3121693122	0.1502051181	1757.01992288	0	0	0	0	10	-1	0.621	0	-2	-2	-3.5	-1.6	-1.1299	-3.1486	-2.782	0.53089	-1.3054	-1.005	-0.8	-0.90286	-1.8399
A137Y	1.37415	0	0	0.5544973545	0.2337436644	1671.36861668	4	3.9697033359	0.004	0.0316082838	11	-2	0	1	0	-1	1.8	-1.3	-1.1352	-1.4622	-3.0547	0.60726	-2.2195	-1.8115	-1.3584	-1.2426	-1.4003
A137L	1.33767	0	0	0.5544973545	0.2337436644	1671.36861668	4	3.9697033359	0.004	0.0316082838	11	-1	0	1	0	4	1.8	3.8	-1.163	-2.8255	-2.6646	0.94079	-1.5051	-0.49219	-0.46515	0.083116	-1.4025
A137R	1.32783	0	0	0.5544973545	0.2337436644	1671.36861668	4	3.9697033359	0.004	0.0316082838	11	-1	0	1	0	-2	1.8	-4.5	-1.175	-2.574	-2.595	0.23721	-1.8819	-1.6275	-0.68807	-0.66739	-1.3928
A137F	1.1781	0	0	0.5544973545	0.2337436644	1671.36861668	4	3.9697033359	0.004	0.0316082838	11	-2	0	1	0	-1	1.8	2.8	-1.4889	0.72799	-2.883	0.85969	-2.2794	-1.4458	-1.0947	-0.99775	-1.6418
A137V	0.933303	0	0	0.5544973545	0.2337436644	1671.36861668	4	3.9697033359	0.004	0.0316082838	11	0	0	1	0	2	1.8	4.2	-1.2371	-0.48271	-1.9868	1.1365	-1.5462	-0.52432	-0.2293	0.15931	-1.223
[truncated: 2,235 more rows]
